# Supplementary material for: Testosterone affects type I/type II interferon response of neutrophils during hepatic amebiasis
Source: Front Immunol. 2023 Dec 21;14:1279245. doi: 10.3389/fimmu.2023.1279245 (PMC10764495; doi:10.3389/fimmu.2023.1279245)
Supplement: Supplementary file 2 [file Table_1.xlsx]

## Sheet: Blood ALA (male vs. female)
Term	ES	NES	NOM p-val	FDR q-val	FWER p-val	Tag %	Gene %	Lead_genes
bicarbonate transport (GO:0015701)	-0.974397	-1.91242	0	0	0	3/33	0.11%	Hba-a1;Hbb-bs;Hba-a2
positive regulation of RNA splicing (GO:0033120)	0.868122	1.81232	0.00236407	0.853313	0.496	13/30	4.03%	Cirbp;Setx;Zpr1;Polr2a;Slc38a2;Tra2b;Ncl;Rbmxl1;Rbm3;Snw1;Hnrnpll;Rbm22;Nup98
positive regulation of cell death (GO:0010942)	-0.884299	-1.7928	0	0.171889	0.197	11/57	3.24%	Hba-a1;Hbb-bs;Hba-a2;Egr1;Lrrk2;Fcgr2b;Fos;Itgam;Hp;Slfn8;Itgb2
regulation of humoral immune response (GO:0002920)	-0.918977	-1.7912	0	0.127108	0.217	6/43	1.21%	C1qc;Cd55;C4b;C4a;Fcgr2b;C5ar1
regulation of complement activation (GO:0030449)	-0.92315	-1.79094	0	0.0956244	0.217	5/40	1.21%	C1qc;Cd55;C4b;C4a;C5ar1
response to reactive oxygen species (GO:0000302)	-0.878225	-1.77982	0	0.119677	0.298	17/61	4.42%	Hba-a1;Hbb-bs;Hba-a2;Cat;Prdx5;Fos;Gpx1;Apoe;Plk3;Mmp9;Hp;Mapk3;Camkk2;Ncf1;Hif1a;Mapk1;Tpm1
regulation of immune effector process (GO:0002697)	-0.919592	-1.77374	0	0.131997	0.373	6/43	1.21%	C1qc;Cd55;C4b;C4a;Fcgr2b;C5ar1
protein import into mitochondrial matrix (GO:0030150)	0.901281	1.7656	0.0021978	1	0.799	1/20	0.02%	Timm17a
negative regulation of viral genome replication (GO:0045071)	-0.865625	-1.76122	0.00166945	0.180186	0.51	25/67	4.87%	Shfl;Oas1g;Isg15;Oas1a;Ifi206;Ifitm3;Rsad2;Parp10;Eif2ak2;Ifi204;Oasl1;Ifit1;Oas2;Srpk2;Oas3;Apobec3;Ifit1bl1;Ifi208;Isg20;Ifih1;Slpi;Ifit1bl2;Tnf;Rnasel;Oas1b
regulation of viral genome replication (GO:0045069)	-0.846678	-1.74407	0	0.294353	0.708	26/79	4.87%	Shfl;Oas1g;Isg15;Oas1a;Ifi206;Ifitm3;Rsad2;Parp10;Eif2ak2;Ifi204;Oasl1;Ifit1;Oas2;Srpk2;Oas3;Apobec3;Ifit1bl1;Ifi208;Pabpc1;Isg20;Ifih1;Slpi;Ifit1bl2;Tnf;Rnasel;Oas1b
hydrogen peroxide metabolic process (GO:0042743)	-0.967512	-1.74192	0	0.281984	0.721	6/20	1.16%	Hba-a1;Hbb-bs;Hba-a2;Cat;Prdx5;Gpx1
negative regulation of intrinsic apoptotic signaling pathway in response to DNA damage (GO:1902230)	0.881295	1.73926	0.00454545	1	0.906	3/24	0.43%	Taf9;Ing2;Kdm1a
negative regulation of intrinsic apoptotic signaling pathway by p53 class mediator (GO:1902254)	0.90093	1.73774	0.0112867	1	0.912	3/17	0.43%	Taf9;Ing2;Kdm1a
negative regulation of proteasomal protein catabolic process (GO:1901799)	0.844095	1.73194	0.00224719	0.891149	0.925	4/36	0.51%	Taf9;Bag5;Rybp;Trim39
mononuclear cell differentiation (GO:1903131)	-0.888866	-1.72932	0.00344828	0.382967	0.854	5/36	2.09%	Ly6d;Blk;Ifi206;Ifi204;Ifi208
pyruvate metabolic process (GO:0006090)	-0.864076	-1.72388	0.00519931	0.414497	0.887	10/49	3.02%	Hagh;Gapdh;Aldoa;Eno1;Pgk1;Slc16a3;Tpi1;Pkm;Gpi1;Pgam1
negative regulation of viral process (GO:0048525)	-0.821968	-1.72321	0.00165017	0.388951	0.889	29/88	5.34%	Shfl;Oas1g;Isg15;Oas1a;Ifi206;Ifitm3;Rsad2;Parp10;Eif2ak2;Ifi204;Oasl1;Ifit1;Zfp36;Oas2;Srpk2;Oas3;Apobec3;Ifit1bl1;Ifi208;Isg20;Ifih1;Slpi;Ifit1bl2;Stat1;Tnf;Rnasel;Oas1b;Trim8;Trim12a
negative regulation of ubiquitin-dependent protein catabolic process (GO:2000059)	0.832257	1.72063	0.00894855	0.890165	0.958	5/37	1.63%	Taf9;Bag5;Rybp;Trim39;Taf1
phosphatidylserine metabolic process (GO:0006658)	-0.905746	-1.71913	0.0106195	0.406686	0.909	2/24	0.20%	Mboat1;Pla2g3
negative regulation of proteasomal ubiquitin-dependent protein catabolic process (GO:0032435)	0.847828	1.71562	0.00851064	0.825375	0.964	4/31	0.51%	Taf9;Bag5;Rybp;Trim39
regulation of T cell proliferation (GO:0042129)	-0.819757	-1.71455	0	0.431609	0.929	8/75	3.41%	Arg1;H2-DMb2;Cd1d1;Cd6;Lgals3;Cebpb;H2-D1;Anxa1
negative regulation of lymphocyte proliferation (GO:0050672)	-0.857465	-1.7138	0.00182149	0.410735	0.931	8/45	4.34%	Blk;Arg1;Ifi204;Fcgr2b;Cebpb;H2-D1;Lyn;Cd80
regulation of B cell proliferation (GO:0030888)	-0.874816	-1.70775	0	0.455976	0.954	6/46	1.50%	Blk;Cd22;Ikzf3;Ifi204;Fcgr2b;Tirap
intracellular protein transmembrane transport (GO:0065002)	0.77706	1.70696	0.0046729	0.823678	0.976	17/47	14.39%	Timm17a;Sec61a1;Hspa5;Srp54c;Pex6;Srp54a;Pex7;Akt2;Pex1;Hspd1;Tomm20;Pex12;Tomm70a;Zfand2b;Sec61a2;Dnlz;Sec61b
protein transmembrane import into intracellular organelle (GO:0044743)	0.81143	1.70505	0.01373	0.752203	0.978	1/33	0.02%	Timm17a
gas transport (GO:0015669)	-0.992672	-1.6959	0	0.580924	0.976	4/11	0.11%	Hba-a1;Hbb-bs;Myc;Hba-a2
regulation of cell death (GO:0010941)	-0.82424	-1.69213	0	0.600798	0.982	7/86	2.81%	Hba-a1;Hbb-bs;Hba-a2;Lrrk2;Chp1;Hp;Slfn8
regulation of intrinsic apoptotic signaling pathway in response to DNA damage by p53 class mediator (GO:1902165)	0.92042	1.69163	0.0045977	0.823539	0.993	3/14	0.43%	Taf9;Ing2;Kdm1a
high-density lipoprotein particle remodeling (GO:0034375)	-0.933965	-1.69022	0.00925926	0.594372	0.984	3/16	1.31%	Pla2g3;Apoc2;Apoe
negative regulation of intrinsic apoptotic signaling pathway in response to DNA damage by p53 class mediator (GO:1902166)	0.925745	1.68777	0.00440529	0.792212	0.993	3/13	0.43%	Taf9;Ing2;Kdm1a
small nucleolar ribonucleoprotein complex assembly (GO:0000491)	0.968976	1.68718	0.00213675	0.731715	0.995	1/10	0.00%	Taf9
RNA splicing (GO:0008380)	0.710201	1.68574	0	0.689859	0.996	43/97	12.02%	Sf3b3;Rnf113a2;Srsf10;Smndc1;Srsf7;Usp39;Prpf6;Tra2b;Ppp1r9b;Zrsr1;Bcas2;Slu7;Ddx47;Lsm1;Pdcd7;Fus;Snrpb;U2af1;Syncrip;Dhx8;Smu1;Ppp2r1a;Sf3b1;Nrde2;Scaf11;Scnm1;Sf3b2;Snrpd2;Ncbp1;Prpf8;Snrnp48;Rnps1;Zrsr2;Ivns1abp;Srsf11;Ccar2;Prpf4b;Dhx15;Magoh;Zcrb1;Khsrp;Srsf4;Hnrnpc
regulation of epithelial cell proliferation (GO:0050678)	-0.812401	-1.68407	0.0104348	0.655937	0.991	8/61	2.48%	Myc;Dab2ip;Gpx1;C5ar1;Zfp36;Zfp36l1;Grn;Mtss1
regulation of T cell differentiation (GO:0045580)	-0.882384	-1.68317	0.0108108	0.63744	0.992	2/35	0.09%	Cd2;Kat2a
cellular response to type I interferon (GO:0071357)	-0.804181	-1.68185	0.00343643	0.5991	0.993	32/78	5.42%	Egr1;Oas1g;Xaf1;Isg15;Oas1a;Ifitm3;Rsad2;Ifit3;Sp100;Ifit3b;Oasl1;Ifit1;Oas2;Oas3;Ifit2;Ifi27l2a;Ifit1bl1;Irf7;Ifi35;Isg20;H2-D1;Samhd1;H2-T23;Irf9;Stat2;Gbp2;Ifit1bl2;Ifi27;Stat1;Rnasel;Oas1b;H2-T10
type I interferon signaling pathway (GO:0060337)	-0.804181	-1.68185	0.00343643	0.5991	0.993	32/78	5.42%	Egr1;Oas1g;Xaf1;Isg15;Oas1a;Ifitm3;Rsad2;Ifit3;Sp100;Ifit3b;Oasl1;Ifit1;Oas2;Oas3;Ifit2;Ifi27l2a;Ifit1bl1;Irf7;Ifi35;Isg20;H2-D1;Samhd1;H2-T23;Irf9;Stat2;Gbp2;Ifit1bl2;Ifi27;Stat1;Rnasel;Oas1b;H2-T10
positive regulation of protein secretion (GO:0050714)	-0.840717	-1.68005	0.00337268	0.597359	0.995	5/61	2.55%	Blk;Myh10;Golph3l;Adam8;Aacs
negative regulation of B cell activation (GO:0050869)	-0.905127	-1.67872	0.0056391	0.590783	0.995	5/21	1.58%	Blk;Bank1;Ifi204;Fcgr2b;Parp3
hydrogen peroxide catabolic process (GO:0042744)	-0.972737	-1.67572	0.00185874	0.60705	0.995	6/14	1.16%	Hba-a1;Hbb-bs;Hba-a2;Cat;Prdx5;Gpx1
organic anion transport (GO:0015711)	-0.808103	-1.67425	0.00829187	0.604991	0.995	6/75	2.42%	Hba-a1;Hbb-bs;Hba-a2;Slc2a3;Mgst1;Aqp9
immune response-activating cell surface receptor signaling pathway (GO:0002429)	-0.892159	-1.67367	0.0127737	0.590131	0.995	7/23	3.87%	Blk;Fpr1;Fcer1g;Fpr2;C5ar1;Sla2;Lyn
regulation of T cell activation (GO:0050863)	-0.854996	-1.67346	0.012069	0.572209	0.995	9/45	5.82%	Cd2;Kat2a;Lgals3;Prelid1;Pag1;Prkcq;Lat;Sirpb1c;Lck
regulation of lymphocyte proliferation (GO:0050670)	-0.934024	-1.67104	0.0108108	0.584228	0.997	3/17	0.75%	Cd22;Ikzf3;Lgals3
natural killer cell activation (GO:0030101)	-0.879549	-1.66963	0.0307414	0.581505	0.997	4/26	1.62%	Cd2;Casp8;Snx27;Cd244a
regulation of lymphocyte differentiation (GO:0045619)	-0.923683	-1.66819	0.0094518	0.580383	0.998	4/18	2.59%	Cd2;Ikzf3;Zfp36l1;Prelid1
protein localization to cell surface (GO:0034394)	-0.910989	-1.66392	0.0094518	0.614563	0.999	4/24	3.47%	Gga2;Vcl;Gga3;Smurf1
regulation of B cell activation (GO:0050864)	-0.906231	-1.66269	0.00922509	0.61219	0.999	6/24	1.82%	Cd22;Ikzf3;Bank1;Sh3kbp1;Fcgr2b;Zfp36l1
oligodendrocyte differentiation (GO:0048709)	0.91851	1.65894	0.00881057	0.92504	0.998	2/14	0.94%	Eif2b5;Eif2b1
DNA-templated transcription, elongation (GO:0006354)	0.721291	1.65738	0.00740741	0.881358	0.999	23/68	8.98%	Rtf1;Tcea2;Polr2a;Nelfb;Polr2b;Cdc73;Polr2g;Eaf1;Supt6;Gtf2h1;Supt16;Iws1;Ccnk;Mllt1;Gtf2h3;Eloc;Supt4a;Ncbp1;Tcea1;Polr2e;Gtf2h5;Ctdp1;Cdk13
positive regulation of stem cell proliferation (GO:2000648)	0.902304	1.65678	0.00441501	0.833158	0.999	4/12	2.91%	Kdm1a;N4bp2l2;Kat7;Hnrnpu
glucose metabolic process (GO:0006006)	-0.808415	-1.65562	0.012069	0.679579	0.999	12/62	3.02%	Oas1g;Gapdh;Aldoa;Eno1;Oas1a;Oma1;Pgk1;Per2;Tpi1;Sord;Gpi1;Pgam1
glycolytic process through glucose-6-phosphate (GO:0061620)	-0.874534	-1.6551	0.0223752	0.667383	0.999	9/27	3.02%	Gapdh;Aldoa;Eno1;Pgk1;Pfkp;Tpi1;Pkm;Gpi1;Pgam1
ERK1 and ERK2 cascade (GO:0070371)	-0.906415	-1.65408	0.00917431	0.662537	0.999	7/20	4.42%	Myc;Lgals9;Ctsh;Zfp36l1;Map2k1;Mapk3;Mapk1
regulation of stem cell population maintenance (GO:2000036)	-0.914323	-1.65076	0.0229446	0.688206	0.999	2/17	0.09%	Myc;Kat2a
positive regulation of fibroblast proliferation (GO:0048146)	-0.886802	-1.64972	0.0170648	0.682744	0.999	3/23	3.43%	Myc;S100a6;Cdkn1a
positive regulation of peptide hormone secretion (GO:0090277)	-0.886819	-1.64884	0.0178253	0.675648	0.999	2/28	2.55%	Blk;Aacs
regulation of plasma membrane bounded cell projection organization (GO:0120035)	-0.901607	-1.64691	0.0248566	0.682606	0.999	7/22	4.63%	Mboat1;Ndel1;Fcgr2b;Pten;Gsk3b;Psen1;Ntng2
icosanoid metabolic process (GO:0006690)	-0.821243	-1.64496	0.0208696	0.690015	0.999	14/45	8.42%	Ptgs1;Mgll;Ggt5;Gpx1;Lta4h;Alox15;Alox5ap;Cyp4f18;Tbxas1;Ggt1;Pla2g4a;Cyp4f13;Faah;Dpep2
cellular biogenic amine biosynthetic process (GO:0042401)	-0.966512	-1.64244	0.00390625	0.701637	0.999	3/10	1.87%	Hdc;Sat1;Smox
glycolytic process (GO:0006096)	-0.880088	-1.64209	0.0246479	0.689584	0.999	10/27	5.83%	Gapdh;Aldoa;Eno1;Pgk1;Tpi1;Pkm;Gpi1;Pgam1;Ldha;Hk3
regulation of microtubule-based movement (GO:0060632)	0.94441	1.64112	0.00424628	0.956708	0.999	3/10	1.90%	Hdac6;Dynlt2b;Lamp1
negative regulation of T cell activation (GO:0050868)	-0.807885	-1.64076	0.0173913	0.688965	1	15/49	8.49%	Arg1;Lgals3;Fcgr2b;Cebpb;H2-D1;Pag1;Cd80;Ripor2;Ceacam1;Cd86;Ptpn22;H2-Q6;H2-T22;H2-K1;H2-M3
establishment of protein localization to plasma membrane (GO:0061951)	-0.870385	-1.64044	0.0194004	0.677763	1	10/34	3.58%	Gga2;Golph3l;Macf1;Vamp4;Nsf;Sptbn1;Gga3;Golga4;Rab7;Rab31
oxygen transport (GO:0015671)	-0.994672	-1.63946	0	0.674501	1	4/8	0.11%	Hba-a1;Hbb-bs;Myc;Hba-a2
response to type I interferon (GO:0034340)	-0.935076	-1.63558	0.011215	0.703886	1	6/12	3.89%	Shfl;Isg15;Sp100;Ifit1;Ifit1bl1;Ifit1bl2
canonical glycolysis (GO:0061621)	-0.877318	-1.63535	0.0227671	0.678241	1	9/26	3.02%	Gapdh;Aldoa;Eno1;Pgk1;Pfkp;Tpi1;Pkm;Gpi1;Pgam1
glucose catabolic process to pyruvate (GO:0061718)	-0.877318	-1.63535	0.0227671	0.678241	1	9/26	3.02%	Gapdh;Aldoa;Eno1;Pgk1;Pfkp;Tpi1;Pkm;Gpi1;Pgam1
regulation of chemokine production (GO:0032642)	-0.839693	-1.63523	0.0308219	0.666024	1	7/38	4.46%	Egr1;Lgals9;Eif2ak2;Il6ra;App;Hif1a;Tnf
regulation of nuclease activity (GO:0032069)	-0.938953	-1.63291	0.00968992	0.678983	1	6/11	4.87%	Oas1g;Oas1a;Oasl1;Oas2;Oas3;Oas1b
regulation of response to cytokine stimulus (GO:0060759)	0.86712	1.63248	0.00862069	1	1	3/18	0.42%	Taf9;Mapk7;Irak1
positive regulation of ATP metabolic process (GO:1903580)	-0.856791	-1.62983	0.0311419	0.70219	1	10/33	6.78%	Zbtb20;Eno1;Prkaa1;App;Pink1;Hif1a;Psen1;Mlxipl;Pfkfb4;Arnt
ureteric bud morphogenesis (GO:0060675)	-0.975912	-1.62975	0.00192678	0.690078	1	1/9	0.07%	Myc
dendritic cell differentiation (GO:0097028)	-0.890646	-1.62952	0.0237226	0.679877	1	2/20	0.64%	Blk;Lgals9
phosphatidylserine acyl-chain remodeling (GO:0036150)	-0.944236	-1.62902	0.00924214	0.672514	1	1/12	0.06%	Mboat1
oligodendrocyte development (GO:0014003)	0.887967	1.62867	0.0171674	0.995525	1	2/14	0.94%	Eif2b5;Eif2b1
negative regulation of T cell proliferation (GO:0042130)	-0.81498	-1.62858	0.0181488	0.664873	1	10/39	8.49%	Arg1;Lgals9;Cebpb;H2-D1;Cd80;Cd86;H2-Q6;H2-T22;H2-K1;H2-M3
amide biosynthetic process (GO:0043604)	-0.844285	-1.62847	0.0136519	0.654684	1	7/35	4.22%	Arg1;Cers6;Sgms2;Degs1;Cers2;Sgms1;Samd8
regulation of translational initiation (GO:0006446)	0.725446	1.62832	0.0315789	0.949341	1	23/61	8.32%	Eif2b5;Eif3b;Atf3;Eif4g3;Polr2g;Eif5;Eif4h;Atf4;Gle1;Eif4g1;Khdrbs1;Impact;Fmr1;Eif1;Alkbh1;Eif4ebp2;Eif4b;Tpr;Ythdf3;Ncbp1;Dnajc3;Eif2ak3;Uhmk1
peptidyl-arginine modification (GO:0018195)	-0.930134	-1.628	0.0180505	0.648619	1	1/12	0.37%	Padi4
regulation of complement-dependent cytotoxicity (GO:1903659)	-0.96596	-1.62746	0.0113636	0.642874	1	1/9	0.14%	Cd55
regulation of B cell apoptotic process (GO:0002902)	-0.929057	-1.62741	0.0113422	0.632893	1	1/12	0.03%	Blk
amyloid fibril formation (GO:1990000)	-0.792743	-1.62489	0.0215589	0.648365	1	12/64	5.90%	Gga2;H3f3b;Lyz2;Itm2b;App;Gga3;Aph1b;Uba52;Lyz1;H3f3a;Ubc;Mdm2
positive regulation of carbohydrate metabolic process (GO:0045913)	-0.882783	-1.62433	0.023766	0.643418	1	8/23	6.78%	Zbtb20;Prkaa1;App;Hif1a;Psen1;Mlxipl;Pfkfb4;Arnt
regulation of DNA recombination at telomere (GO:0072695)	0.837158	1.62398	0.0264901	0.910532	1	5/21	1.73%	Atrx;Polr2a;Polr2b;Polr2g;Terf2ip
negative regulation of DNA recombination at telomere (GO:0048239)	0.837158	1.62398	0.0264901	0.910532	1	5/21	1.73%	Atrx;Polr2a;Polr2b;Polr2g;Terf2ip
box C/D snoRNP assembly (GO:0000492)	0.969431	1.62379	0.00211864	0.873061	1	1/8	0.00%	Taf9
RNA splicing, via transesterification reactions (GO:0000375)	0.83159	1.62322	0.0186722	0.842005	1	11/25	7.59%	Sf3b3;Srsf10;Smndc1;Prpf6;Tra2b;Bcas2;Slu7;Lsm1;Sf3b1;Scaf11;Prpf8
regulation of platelet activation (GO:0010543)	-0.907478	-1.62251	0.0127737	0.651276	1	5/18	4.41%	Blk;Fcer1g;Apoe;Lyn;Prkcq
negative regulation of cell division (GO:0051782)	-0.944841	-1.62184	0.0163339	0.647737	1	1/13	0.07%	Myc
positive regulation of T cell proliferation (GO:0042102)	-0.798403	-1.6193	0.0222985	0.661727	1	4/56	1.11%	H2-DMb2;Cd1d1;Cd6;Cd24a
positive regulation of chemokine production (GO:0032722)	-0.814372	-1.6189	0.0214669	0.65565	1	12/51	4.87%	Egr1;Oas1g;Oas1a;Lgals9;Eif2ak2;Tirap;Oas3;Il6ra;App;Hif1a;Tnf;Oas1b
retina homeostasis (GO:0001895)	-0.868884	-1.61879	0.0354478	0.647026	1	6/22	3.59%	Actb;Actg1;Trf;Lyz2;Lyz1;Slc28a2
regulation of B cell receptor signaling pathway (GO:0050855)	-0.884166	-1.61795	0.0350554	0.645369	1	3/23	1.03%	Blk;Cd22;Fcgr2b
positive regulation of alpha-beta T cell proliferation (GO:0046641)	-0.844181	-1.61779	0.0352113	0.637524	1	5/31	3.07%	Rasal3;Cd55;Lgals9;H2-D1;H2-T23
positive regulation of immune response (GO:0050778)	-0.787005	-1.6176	0.0205479	0.630049	1	14/71	4.00%	H2-DMb2;Cd1d1;Siglecg;Rsad2;Lgals9;Adam8;Fcgr2b;Fpr2;Ifi35;Grn;Itgam;Itgb2;Sash3;Polr3c
transcription elongation from RNA polymerase II promoter (GO:0006368)	0.706526	1.61733	0.00997506	0.870076	1	23/66	9.95%	Rtf1;Polr2a;Nelfb;Polr2b;Cdc73;Polr2g;Eaf1;Supt6;Gtf2h1;Supt16;Iws1;Ccnk;Mllt1;Gtf2h3;Eloc;Supt4a;Ncbp1;Tcea1;Polr2e;Gtf2h5;Ctdp1;Cdk13;Supt5
positive regulation of glycolytic process (GO:0045821)	-0.893885	-1.61733	0.0291971	0.615182	1	8/20	6.78%	Zbtb20;Prkaa1;App;Hif1a;Psen1;Mlxipl;Pfkfb4;Arnt
positive regulation of purine nucleotide metabolic process (GO:1900544)	-0.893885	-1.61733	0.0291971	0.615182	1	8/20	6.78%	Zbtb20;Prkaa1;App;Hif1a;Psen1;Mlxipl;Pfkfb4;Arnt
heterotypic cell-cell adhesion (GO:0034113)	-0.838769	-1.61728	0.0287356	0.607281	1	3/29	0.54%	Cd2;Cd1d1;Itgb3
regulation of multicellular organismal development (GO:2000026)	-0.863958	-1.616	0.0388889	0.61112	1	4/23	3.28%	Kat2a;Cd24a;Oas2;Dhx36
regulation of cartilage development (GO:0061035)	-0.944081	-1.61583	0.00559701	0.60453	1	2/12	0.77%	Kat2a;Trps1
response to hexose (GO:0009746)	0.854886	1.61502	0.0177384	0.859238	1	3/18	2.76%	Eif2b5;Eif2b1;Selenos
organophosphate biosynthetic process (GO:0090407)	-0.824905	-1.61476	0.0412371	0.605761	1	9/36	5.70%	Mboat1;Mocos;Tpi1;Tkt;G6pdx;Mocs1;Ipmk;Gk;Nfs1
positive regulation of insulin secretion (GO:0032024)	-0.857172	-1.61374	0.0281195	0.60711	1	2/30	2.55%	Blk;Aacs
positive regulation of interferon-gamma production (GO:0032729)	-0.800776	-1.61222	0.0228873	0.612436	1	10/56	5.05%	Cd2;Cd14;Isg15;Lgals9;Cd244a;Il18r1;H2-D1;Pde4b;Cebpg;Rasgrp1
homotypic cell-cell adhesion (GO:0034109)	-0.834408	-1.61199	0.0297203	0.606819	1	12/41	6.25%	Hbb-bs;Itgb3;Actb;Actg1;Myl12b;Actn1;Vcl;Clic1;Ceacam1;Myh9;Pik3cg;Myl12a
positive regulation of response to cytokine stimulus (GO:0060760)	0.902318	1.61123	0.0195228	0.864873	1	2/12	2.50%	Taf9;Agpat2
negative regulation of Ras protein signal transduction (GO:0046580)	-0.850169	-1.61093	0.0382409	0.608482	1	5/27	2.36%	Rasal3;Dab2ip;Kctd10;Ccdc125;Arhgap24
regulation of lipid kinase activity (GO:0043550)	0.929824	1.61008	0.00635593	0.845074	1	4/10	5.03%	Pik3r2;Rbl2;Wdr91;Rb1
negative regulation of epithelial cell migration (GO:0010633)	-0.867152	-1.6092	0.0206897	0.617001	1	6/27	2.58%	Pfn2;Dab2ip;Sp100;Apoe;Pten;Adipor1
zymogen activation (GO:0031638)	-0.816431	-1.60691	0.0351201	0.628977	1	14/46	7.67%	Ifi206;Casp8;Oma1;Pgk1;Ifi204;Ctsh;Ifi208;Hp;C1rl;Ggt1;Cd5l;Lgmn;Ifi207;Cyfip2
regulation of platelet aggregation (GO:0090330)	-0.930782	-1.60628	0.012987	0.626601	1	6/14	4.85%	Blk;Cd9;Prkcd;Lyn;Prkcq;Ceacam1
termination of RNA polymerase II transcription (GO:0006369)	0.757114	1.6041	0.0327103	0.877232	1	11/35	7.45%	Ttf2;Setx;Slbp;Cstf1;Scaf8;Snrpb;Cstf2t;Cpsf7;Cpsf1;Sympk;Ncbp1
phosphatidylinositol phosphate biosynthetic process (GO:0046854)	0.750537	1.6008	0.0169903	0.881491	1	15/37	6.71%	Pik3r2;Pip4k2a;Pik3cb;Socs3;Pip4k2b;Socs7;Ip6k1;Socs4;Pik3ca;Pi4ka;Pi4k2a;Ttc7b;Pip4k2c;Pi4kb;Pik3c3
positive regulation of mRNA splicing, via spliceosome (GO:0048026)	0.83474	1.6006	0.0181406	0.85527	1	8/18	7.45%	Cirbp;Tra2b;Ncl;Rbmxl1;Rbm3;Snw1;Nup98;Ncbp1
negative regulation of receptor-mediated endocytosis (GO:0048261)	-0.848805	-1.59966	0.045283	0.67679	1	8/24	6.21%	Apoc2;Itgb3;Ankrd13d;App;Rac1;Psen1;Sdcbp;Ankrd13a
platelet aggregation (GO:0070527)	-0.843034	-1.59798	0.0374332	0.683191	1	8/36	3.06%	Hbb-bs;Itgb3;Actb;Actg1;Myl12b;Actn1;Vcl;Clic1
renal absorption (GO:0070293)	-0.96014	-1.5944	0.00963391	0.707948	1	1/11	0.02%	Hbb-bs
regulation of insulin secretion (GO:0050796)	-0.793774	-1.59398	0.0197368	0.703943	1	6/73	4.60%	Blk;Per2;Aacs;Slc2a1;Tnf;Mcu
negative regulation of B cell proliferation (GO:0030889)	-0.913676	-1.59298	0.0195312	0.704906	1	3/14	1.03%	Blk;Ifi204;Fcgr2b
regulation of epithelial cell differentiation (GO:0030856)	-0.91234	-1.59264	0.0144144	0.700098	1	6/14	5.26%	Mafg;Klf7;Cd24a;Cebpb;Ceacam1;Prkx
spliceosomal snRNP assembly (GO:0000387)	0.739636	1.59235	0.0380313	0.912258	1	19/39	16.60%	Srsf10;Prpf6;Cd2bp2;Snrpc;Strap;Snrpb;Sart3;Snrpd2;Prpf8;Tgs1;Sart1;Prpf31;Ddx20;Gemin2;Prpf19;Smn1;Wdr77;Aar2;Snrpg
arginine metabolic process (GO:0006525)	-0.990378	-1.59207	0	0.697253	1	1/7	0.05%	Arg1
sarcoplasmic reticulum calcium ion transport (GO:0070296)	0.92367	1.59142	0.0136986	0.893515	1	1/9	0.16%	Ccl3
regulation of ribonuclease activity (GO:0060700)	-0.942337	-1.5905	0.0159363	0.703269	1	6/10	4.87%	Oas1g;Oas1a;Oasl1;Oas2;Oas3;Oas1b
branching morphogenesis of an epithelial tube (GO:0048754)	-0.863388	-1.59024	0.0451977	0.698218	1	1/23	0.07%	Myc
Golgi to plasma membrane protein transport (GO:0043001)	-0.852188	-1.58916	0.0472855	0.700326	1	9/30	3.58%	Gga2;Golph3l;Macf1;Vamp4;Nsf;Sptbn1;Gga3;Golga4;Rab31
positive regulation of pri-miRNA transcription by RNA polymerase II (GO:1902895)	-0.833261	-1.58717	0.040146	0.710332	1	9/31	6.06%	Egr1;Ets1;Fos;Stat3;Smad3;Hif1a;Tnf;Nr3c1;Trp53
positive regulation of interleukin-8 production (GO:0032757)	-0.789143	-1.5857	0.032368	0.716059	1	9/56	4.46%	Cd2;Cd14;Lgals9;Tirap;Cd244a;Stat3;Chil1;Tlr5;Tnf
regulation of DNA methylation (GO:0044030)	-0.960013	-1.5852	0.0078125	0.713273	1	1/9	0.07%	Myc
regulation of DNA biosynthetic process (GO:2000278)	-0.85646	-1.58379	0.0280702	0.717907	1	3/27	3.43%	Myc;Smg5;Cdkn1a
arachidonic acid metabolic process (GO:0019369)	-0.819315	-1.58242	0.0373514	0.722768	1	9/47	7.18%	Ptgs1;Mgll;Gpx1;Alox15;Cyp4f18;Tbxas1;Pla2g4a;Cyp4f13;Faah
positive regulation of immune effector process (GO:0002699)	-0.855847	-1.58192	0.0503472	0.719624	1	6/28	5.41%	H2-DMb2;Lgals9;Dhx58;Ptprj;Ddx60;Rps19
regulation of nuclear cell cycle DNA replication (GO:0033262)	0.966772	1.58085	0.00211864	0.973987	1	1/7	0.29%	Atrx
regulation of mRNA splicing, via spliceosome (GO:0048024)	0.671725	1.58076	0.0185676	0.947231	1	32/83	8.92%	Cirbp;Srsf10;Rbm25;Son;Srsf7;Tra2b;Rbm39;Ncl;Puf60;Rbmxl1;Rbm3;Fxr2;Srsf3;Hnrnpu;Snw1;Larp7;Rbm7;Srsf6;Wtap;Sfswap;Jmjd6;Nup98;Khdrbs1;Smu1;Zc3h10;Ddx17;Fmr1;Nsrp1;Ncbp1;Rnps1;Cwc22;Sf1
tRNA wobble uridine modification (GO:0002098)	0.882463	1.5804	0.0196937	0.924666	1	1/13	0.04%	Dph3
nitric oxide mediated signal transduction (GO:0007263)	-0.937114	-1.57971	0.0238532	0.73083	1	2/10	1.31%	Fpr1;Apoe
regulation of dendritic cell apoptotic process (GO:2000668)	-0.955703	-1.57893	0.0113636	0.730739	1	2/9	0.64%	Blk;Lgals9
regulation of pri-miRNA transcription by RNA polymerase II (GO:1902893)	-0.812841	-1.57884	0.0418182	0.724271	1	10/38	6.06%	Egr1;Ets1;Fos;Stat3;Smad3;Hif1a;Tnf;Nr3c1;Ddx5;Trp53
regulation of dopamine secretion (GO:0014059)	0.877391	1.57786	0.0208333	0.925154	1	1/14	0.15%	Syt11
regulation of T cell activation via T cell receptor contact with antigen bound to MHC molecule on antigen presenting cell (GO:2001188)	-0.974502	-1.57728	0.011257	0.731127	1	3/7	0.75%	H2-DMb2;Lgals9;Lgals3
killing by host of symbiont cells (GO:0051873)	-0.932963	-1.57716	0.0146789	0.725069	1	1/11	0.46%	Gapdh
detection of molecule of bacterial origin (GO:0032490)	-0.963785	-1.5752	0.0158103	0.734666	1	2/8	0.20%	C4b;C4a
B cell receptor signaling pathway (GO:0050853)	-0.817718	-1.57374	0.0587156	0.740169	1	13/33	9.35%	Blk;Ifi204;Bmx;Lat2;Nfam1;Cd79b;Lck;Pik3cd;Prkcb;Cd38;Vav3;Blnk;Bcl2
positive regulation of lymphocyte proliferation (GO:0050671)	-0.756184	-1.57316	0.0300158	0.737846	1	24/84	10.45%	H2-DMb2;Cd1d1;Cd6;Tirap;H2-D1;H2-T23;Anxa1;Sash3;Cd80;H2-T10;Cd86;H2-Q6;H2-T22;H2-K1;Cd38;Vav3;Il6st;Bcl2;Nck2;H2-Q7;Il15;Fcrl5;Gpr183;Mif
branching involved in ureteric bud morphogenesis (GO:0001658)	-0.981547	-1.57281	0	0.73407	1	1/7	0.07%	Myc
regulation of catecholamine secretion (GO:0050433)	0.837472	1.57205	0.0310559	0.962146	1	1/17	0.15%	Syt11
release of sequestered calcium ion into cytosol by endoplasmic reticulum (GO:1903514)	0.95618	1.57153	0.00992063	0.942715	1	1/7	0.16%	Ccl3
GPI anchor metabolic process (GO:0006505)	0.791891	1.57062	0.0237581	0.928207	1	7/26	5.25%	Pigo;Pigm;Pign;Mppe1;Pigl;Dpm2;Pigq
lipid modification (GO:0030258)	-0.841946	-1.56913	0.0409982	0.757689	1	6/33	5.59%	Mboat1;Alox15;Plpp5;Dgkg;Pla2g7;Dgka
leukotriene metabolic process (GO:0006691)	-0.853625	-1.56913	0.0422794	0.750884	1	10/20	8.42%	Mgst2;Ggt5;Lta4h;Alox15;Alox5ap;Cyp4f18;Ggt1;Pla2g4a;Cyp4f13;Dpep2
regulation of interferon-gamma production (GO:0032649)	-0.748845	-1.56879	0.0234114	0.746977	1	10/79	5.05%	Cd2;Cd14;Isg15;Lgals9;Cd244a;Il18r1;H2-D1;Pde4b;Cebpg;Rasgrp1
protein targeting to mitochondrion (GO:0006626)	0.698337	1.5673	0.0190931	0.940282	1	3/51	0.64%	Timm17a;Hspa4;Hsp90aa1
regulation of oxidative stress-induced intrinsic apoptotic signaling pathway (GO:1902175)	0.81943	1.56608	0.0375494	0.929905	1	4/16	3.97%	Bag5;Mapk7;Htra2;Nfe2l2
negative regulation of cytokine-mediated signaling pathway (GO:0001960)	-0.788548	-1.56561	0.0388007	0.766335	1	13/51	4.87%	Arg1;Oas1g;Isg15;Oas1a;Parp14;Usp18;Oas3;Samhd1;Il1rn;Nlrc5;Stat2;Rffl;Oas1b
hexose biosynthetic process (GO:0019319)	-0.792717	-1.5649	0.0498221	0.765675	1	9/43	3.02%	Gapdh;Aldoa;Eno1;Pgk1;Per2;Tpi1;Sord;Gpi1;Pgam1
glycolipid biosynthetic process (GO:0009247)	0.750382	1.56205	0.0344037	0.950772	1	7/37	5.25%	Pigo;Pigm;Pign;Mppe1;Pigl;Dpm2;Pigq
negative regulation of production of molecular mediator of immune response (GO:0002701)	-0.929778	-1.56193	0.0232558	0.785523	1	2/9	1.03%	Cd22;Fcgr2b
negative regulation of type I interferon-mediated signaling pathway (GO:0060339)	-0.845312	-1.56128	0.0545809	0.784203	1	9/21	4.87%	Oas1g;Isg15;Oas1a;Usp18;Oas3;Samhd1;Nlrc5;Stat2;Oas1b
response to molecule of bacterial origin (GO:0002237)	-0.765402	-1.56055	0.0345395	0.783899	1	14/69	4.18%	C4b;C4a;Cd6;Cd14;Lgals9;S100a9;Ggt5;Fcgr2b;Cd24a;Tirap;S100a8;Acod1;Slpi;Otud5
leukotriene biosynthetic process (GO:0019370)	-0.891977	-1.56005	0.0336449	0.78162	1	6/13	6.40%	Mgst2;Ggt5;Lta4h;Alox5ap;Ggt1;Pla2g4a
phosphatidylethanolamine acyl-chain remodeling (GO:0036152)	-0.899187	-1.5594	0.0280899	0.780534	1	2/14	0.20%	Mboat1;Pla2g3
positive regulation of glucose metabolic process (GO:0010907)	0.85175	1.55868	0.0214133	0.964014	1	5/14	9.43%	Pmaip1;Ptpn2;Ddb1;Akt2;Sirt1
regulation of RNA splicing (GO:0043484)	0.681535	1.55819	0.037594	0.947327	1	20/70	5.11%	Setx;Srsf10;Zpr1;Polr2a;Son;Slc38a2;Tra2b;Rbm39;Srsf3;Larp7;Hnrnpll;Hnrnpf;Hnrnph1;Rbm22;Fus;Jmjd6;Khdrbs1;Clk2;Grsf1;Rbm38
negative regulation of chemokine production (GO:0032682)	-0.825707	-1.55678	0.0661479	0.796	1	4/23	1.70%	Oas1g;Oas1a;Lgals9;Oas3
energy reserve metabolic process (GO:0006112)	-0.898752	-1.55659	0.0371747	0.791167	1	4/16	4.35%	Myc;Pygl;Gbe1;Gsk3b
regulation of myeloid leukocyte mediated immunity (GO:0002886)	-0.926778	-1.55639	0.0332681	0.786144	1	4/10	3.87%	Blk;Unc13d;Stxbp2;Lyn
modulation of excitatory postsynaptic potential (GO:0098815)	-0.86882	-1.55622	0.0567515	0.781326	1	3/16	2.78%	Lrrk2;Pten;App
positive regulation of translational initiation (GO:0045948)	0.810902	1.55604	0.0494624	0.948667	1	7/17	9.30%	Eif2b5;Polr2g;Mtor;Khdrbs1;Ythdf3;Uhmk1;Larp1
regulation of postsynaptic membrane potential (GO:0060078)	-0.843719	-1.55592	0.0518234	0.777552	1	3/17	4.35%	Lrrk2;Rab3gap1;Gsk3b
gluconeogenesis (GO:0006094)	-0.796783	-1.55402	0.0602837	0.786603	1	8/40	3.02%	Gapdh;Aldoa;Eno1;Pgk1;Per2;Tpi1;Gpi1;Pgam1
peptidyl-tyrosine phosphorylation (GO:0018108)	-0.753514	-1.55396	0.0428082	0.780863	1	9/57	6.23%	Blk;Bmx;Mapk3;Fgfr1;Lyn;Ptpn6;Igf1r;Lck;Abi1
calcium-ion regulated exocytosis (GO:0017156)	0.817283	1.55235	0.0559006	0.966696	1	3/16	2.08%	Syt11;Sdf4;Arhgap17
negative regulation of leukocyte proliferation (GO:0070664)	-0.948626	-1.5519	0.0187266	0.791436	1	1/9	0.03%	Blk
long-term memory (GO:0007616)	-0.923753	-1.551	0.0264151	0.792935	1	2/12	1.31%	Kat2a;Apoe
positive regulation of NK T cell activation (GO:0051135)	-0.980913	-1.55099	0.00396825	0.786888	1	1/6	0.10%	Rasal3
RNA biosynthetic process (GO:0032774)	0.740884	1.55092	0.0453461	0.960675	1	9/33	3.22%	Ttf2;Setx;Tcea2;Polr2a;Ttf1;Gtf2b;Smarca5;Tbp;Taf5
morphogenesis of a polarized epithelium (GO:0001738)	-0.90253	-1.55071	0.0284091	0.783164	1	2/12	0.70%	Actb;Actg1
chemical synaptic transmission, postsynaptic (GO:0099565)	-0.845597	-1.55029	0.0574713	0.780311	1	3/16	4.35%	Lrrk2;Rab3gap1;Gsk3b
positive regulation of phagocytosis (GO:0050766)	-0.783187	-1.54941	0.0607639	0.781297	1	13/50	5.95%	C4b;C4a;Fcer1g;Fcgr2b;Fpr2;Il2rg;Ptprj;Rab27a;Rab31;Abca7;Tnf;Sirpb1c;Stap1
regulation of ubiquitin-protein transferase activity (GO:0051438)	0.753271	1.54934	0.0323974	0.957849	1	6/28	3.96%	Bag5;Dcun1d2;Pin1;Arrdc3;Topors;Axin1
positive regulation of epithelial cell proliferation (GO:0050679)	-0.733181	-1.54826	0.036566	0.785118	1	13/85	8.78%	Myc;Itgb3;C5ar1;Grn;Ecm1;Nras;Notch2;Hif1a;Tgm1;Arnt;Pik3cd;Ppp1r16b;Rreb1
negative regulation of innate immune response (GO:0045824)	-0.774447	-1.54822	0.0455342	0.779504	1	17/52	5.41%	Oas1g;Isg15;Oas1a;Ifi206;Ifi204;Dhx58;Usp18;Oas3;Ifi208;Trafd1;Grn;Samhd1;Nlrc5;Stat2;Acod1;Oas1b;Rps19
positive regulation of mRNA processing (GO:0050685)	0.77391	1.54729	0.0393519	0.960165	1	8/23	4.03%	Cirbp;Cdc73;Tra2b;Ncl;Rbmxl1;Rbm3;Snw1;Nup98
triglyceride-rich lipoprotein particle remodeling (GO:0034370)	-0.922595	-1.54645	0.0233393	0.787471	1	2/10	1.31%	Apoc2;Apoe
regulation of non-canonical Wnt signaling pathway (GO:2000050)	-0.878541	-1.54559	0.0450281	0.788574	1	3/13	4.80%	Rnf213;Csnk1d;Csnk1e
response to sterol (GO:0036314)	0.878344	1.54457	0.031185	0.969558	1	4/11	3.58%	Ccl3;Smad2;Tgfbr2;Insig1
glutamine family amino acid catabolic process (GO:0009065)	-0.921987	-1.54405	0.0243446	0.794825	1	2/10	1.50%	Arg1;Glul
protein-DNA complex disassembly (GO:0032986)	-0.849884	-1.54385	0.0674157	0.79051	1	3/19	3.66%	Myc;Nfe2;Arid1a
humoral immune response mediated by circulating immunoglobulin (GO:0002455)	-0.96764	-1.54352	0.0179641	0.787339	1	1/6	0.05%	C1qc
negative regulation of protein kinase activity by regulation of protein phosphorylation (GO:0044387)	0.928224	1.54338	0.0251572	0.962763	1	1/7	0.14%	Ppm1f
low-density lipoprotein particle remodeling (GO:0034374)	-0.932569	-1.54335	0.0263158	0.783073	1	2/9	4.54%	Pla2g3;Pla2g7
regulation of centriole replication (GO:0046599)	-0.858622	-1.54303	0.0627376	0.780273	1	1/17	0.09%	Kat2a
entrainment of circadian clock by photoperiod (GO:0043153)	0.749892	1.54265	0.0300231	0.951872	1	2/26	0.92%	Usp2;Fbxl12
tRNA wobble base modification (GO:0002097)	0.86368	1.54259	0.0264901	0.934659	1	1/13	0.04%	Dph3
negative regulation of endopeptidase activity (GO:0010951)	-0.766371	-1.54196	0.0311475	0.783421	1	5/66	2.09%	Timp2;Gapdh;Ifi206;Ifi204;Ifi208
regulation of acute inflammatory response (GO:0002673)	-0.879683	-1.54192	0.0427509	0.778296	1	2/16	0.72%	Osm;Adam8
negative regulation of lipid metabolic process (GO:0045833)	-0.843498	-1.54168	0.0505618	0.774903	1	7/21	8.67%	Apoc2;Prkaa1;Ncor1;Tnf;Ceacam1;Pde3b;Ugt1a7c
chylomicron assembly (GO:0034378)	-0.946901	-1.54146	0.0152091	0.771169	1	3/9	2.71%	Apoc2;Apoe;P4hb
regulation of inclusion body assembly (GO:0090083)	0.888333	1.54139	0.0179372	0.928826	1	1/10	0.10%	Bag5
regulation of histone H3-K9 methylation (GO:0051570)	0.863107	1.54012	0.0299786	0.924798	1	3/12	1.20%	Atrx;Kdm1a;Zfp110
maintenance of blood-brain barrier (GO:0035633)	-0.817833	-1.53993	0.0576923	0.777452	1	4/26	2.07%	Pecam1;Actb;Actg1;Vcl
positive regulation of nuclear cell cycle DNA replication (GO:0010571)	0.968682	1.53929	0.0100604	0.916345	1	1/5	0.29%	Atrx
peptidyl-diphthamide metabolic process (GO:0017182)	0.944617	1.53923	0.00425532	0.885932	1	1/6	0.04%	Dph3
peptidyl-diphthamide biosynthetic process from peptidyl-histidine (GO:0017183)	0.944617	1.53923	0.00425532	0.885932	1	1/6	0.04%	Dph3
interleukin-27-mediated signaling pathway (GO:0070106)	-0.84299	-1.5389	0.0473485	0.78028	1	8/20	6.56%	Oas1g;Oas1a;Oasl1;Oas2;Stat3;Stat1;Oas1b;Il27ra
sodium-independent organic anion transport (GO:0043252)	0.917618	1.53887	0.0208768	0.873881	1	1/8	0.08%	Slco4a1
phosphatidylcholine metabolic process (GO:0046470)	-0.761423	-1.53835	0.0576606	0.779194	1	9/58	6.40%	Mboat1;Pla2g3;Phospho1;Slc44a1;Cept1;Lpin2;Pla2g7;Lpcat2;Pla2g4a
positive regulation of locomotion (GO:0040017)	0.75707	1.53833	0.06621	0.864894	1	5/24	7.65%	Ppm1f;Ccdc25;Cfap20;Csf1r;Akt2
positive regulation of T cell activation (GO:0050870)	-0.738912	-1.5377	0.0306947	0.779193	1	20/79	9.81%	H2-DMb2;Cd1d1;Cd6;Lgals9;Dock8;H2-D1;Anxa1;Cd80;Prkcq;Sirpb1c;Lck;Cd86;Flot2;H2-Q6;Ccr7;H2-K1;Il6st;Nck2;H2-Q7;Il15
phospholipid efflux (GO:0033700)	-0.909417	-1.53738	0.0299065	0.776408	1	3/10	3.72%	Apoc2;Apoe;Abca7
regulation of homotypic cell-cell adhesion (GO:0034110)	-0.927705	-1.53687	0.0192678	0.775198	1	4/11	4.41%	Blk;Plaur;Lyn;Prkcq
photoperiodism (GO:0009648)	0.74383	1.53625	0.034965	0.869741	1	2/27	0.92%	Usp2;Fbxl12
regulation of antigen receptor-mediated signaling pathway (GO:0050854)	-0.888446	-1.53603	0.0444444	0.776728	1	1/13	0.03%	Blk
urea cycle (GO:0000050)	-0.967417	-1.53603	0.00967118	0.771705	1	1/7	0.05%	Arg1
negative regulation of antigen receptor-mediated signaling pathway (GO:0050858)	-0.830273	-1.536	0.0576577	0.766809	1	7/25	4.85%	Cd22;Lgals3;Fcgr2b;Ptprj;Sla2;Gbp2;Ceacam1
negative regulation of myeloid leukocyte differentiation (GO:0002762)	-0.82725	-1.53569	0.0519031	0.764269	1	3/27	0.47%	C1qc;Myc;Gpr137b
regulation of granulocyte differentiation (GO:0030852)	-0.899647	-1.53541	0.0411985	0.7614	1	2/11	1.62%	C1qc;Hcls1
regulation of endocytic recycling (GO:2001135)	-0.933818	-1.53495	0.0212355	0.760145	1	2/9	0.48%	Pla2g3;Ehd1
GPI anchor biosynthetic process (GO:0006506)	0.756045	1.53419	0.0262582	0.874979	1	7/30	5.25%	Pigo;Pigm;Pign;Mppe1;Pigl;Dpm2;Pigq
response to alcohol (GO:0097305)	0.816593	1.53397	0.0414847	0.863079	1	4/17	1.69%	Ccl3;Sdf4;Smad2;Tgfbr2
negative regulation of reproductive process (GO:2000242)	-0.914988	-1.53363	0.0302457	0.764854	1	2/11	1.31%	Dusp1;Arhgdib
ornithine metabolic process (GO:0006591)	-0.952719	-1.5334	0.0228137	0.761741	1	1/8	0.05%	Arg1
regulation of fibroblast proliferation (GO:0048145)	-0.777247	-1.5318	0.0744501	0.768801	1	6/43	3.43%	Myc;Dab2ip;Parp10;S100a6;Emd;Cdkn1a
regulation of chemokine (C-X-C motif) ligand 2 production (GO:2000341)	-0.843618	-1.53158	0.0490196	0.765673	1	6/18	4.87%	Oas1g;Oas1a;Tirap;Oas3;Tnf;Oas1b
regulation of apoptotic cell clearance (GO:2000425)	-0.940771	-1.53083	0.032882	0.766306	1	2/8	0.20%	C4b;C4a
acid secretion (GO:0046717)	-0.978042	-1.53054	0.0111317	0.763786	1	1/5	0.35%	Ugt1a2
regulation of leukocyte degranulation (GO:0043300)	-0.930654	-1.53053	0.0293542	0.759229	1	4/8	3.87%	Blk;Unc13d;Stxbp2;Lyn
regulation of immunoglobulin production (GO:0002637)	-0.773818	-1.53048	0.0571924	0.755012	1	11/41	8.23%	Cd22;Fcgr2b;Gpi1;H2-D1;H2-T23;Sash3;H2-T10;Cd86;H2-Q6;H2-T22;H2-K1
regulation of lymphocyte activation (GO:0051249)	-0.87568	-1.52999	0.0391061	0.753609	1	2/14	0.14%	Kat2a;Ikzf3
regulation of vesicle-mediated transport (GO:0060627)	-0.72724	-1.52993	0.0380165	0.749525	1	15/82	4.42%	Cd22;Pla2g3;Septin1;Lrrk2;Nsf;Rab3d;Hip1r;Dennd10;Rab5b;Map2k1;Mapk3;Rufy1;Rab8a;Rab8b;Mapk1
mesodermal cell differentiation (GO:0048333)	-0.947678	-1.52945	0.0250965	0.748625	1	2/7	1.37%	Itgb3;Kdm6b
positive regulation of translation (GO:0045727)	0.644999	1.52866	0.0324324	0.897216	1	25/92	9.58%	Eif2b5;Cirbp;Cnbp;Usp16;Polr2g;Eif3d;Rps9;Hnrnpd;Rbm3;Poldip3;Fxr2;Trmt10c;Mtor;Eef2;Khdrbs1;Dhx9;Eif5a;Fmr1;Eif6;Ythdf3;Eif3c;Uhmk1;Elavl1;Larp1;Rps27l
negative regulation of cell-cell adhesion (GO:0022408)	0.738879	1.52837	0.0244499	0.88621	1	5/37	3.98%	Mapk7;Ppm1f;Mia3;Mbp;Vegfa
male meiosis I (GO:0007141)	0.83777	1.52811	0.0359408	0.875199	1	2/14	6.98%	Ing2;Foxj3
regulation of CD4-positive, alpha-beta T cell activation (GO:2000514)	-0.952001	-1.52762	0.0314815	0.757671	1	2/7	1.92%	Cd55;Tarm1
regulation of epidermis development (GO:0045682)	-0.940068	-1.52735	0.0212766	0.754988	1	2/8	1.00%	Mafg;Klf7
carbohydrate catabolic process (GO:0016052)	-0.794765	-1.52687	0.0474576	0.753983	1	11/38	6.74%	Gapdh;Aldoa;Eno1;Pgk1;Tpi1;Pkm;Gpi1;Pgam1;Ldha;Hk3;Man2b1
regulation of viral entry into host cell (GO:0046596)	-0.786397	-1.52663	0.0710744	0.751393	1	22/39	16.63%	Ifitm3;Lgals9;Trim34a;P4hb;Trim25;Snx3;Trim12a;Ifitm2;Trim30a;Trim21;Trim12c;Gsn;Ly6e;Trim6;H2-Eb1;Trim5;Trim27;Trim30b;Trim68;Cd74;Trim14;Trim11
regulation of amyloid precursor protein biosynthetic process (GO:0042984)	-0.915191	-1.52596	0.0429688	0.751729	1	4/9	3.72%	Itm2b;Ago2;Soat1;Abca7
antiviral innate immune response (GO:0140374)	-0.831014	-1.52586	0.0593692	0.748131	1	9/20	9.83%	Oas1g;Oas1a;Ifit1;Ifit1bl1;Ifit1bl2;Oas1b;Cxcl10;Atad3a;Nlrp1a
peptidyl-cysteine S-nitrosylation (GO:0018119)	-0.974245	-1.52465	0.00905797	0.752444	1	3/6	1.57%	Gapdh;S100a9;S100a8
positive regulation of T cell cytokine production (GO:0002726)	-0.789539	-1.52451	0.0683012	0.749282	1	5/30	4.77%	Cd55;Rsad2;Il18r1;H2-D1;Dennd1b
negative regulation of centrosome duplication (GO:0010826)	-0.904632	-1.52448	0.0416667	0.745341	1	1/10	0.09%	Kat2a
COPI coating of Golgi vesicle (GO:0048205)	0.932807	1.52427	0.0254777	0.871535	1	5/6	5.56%	Arfgap2;Tmed2;Gbf1;Tmed9;Tmed10
Golgi transport vesicle coating (GO:0048200)	0.932807	1.52427	0.0254777	0.871535	1	5/6	5.56%	Arfgap2;Tmed2;Gbf1;Tmed9;Tmed10
COPI-coated vesicle budding (GO:0035964)	0.932807	1.52427	0.0254777	0.871535	1	5/6	5.56%	Arfgap2;Tmed2;Gbf1;Tmed9;Tmed10
positive regulation of leukocyte apoptotic process (GO:2000108)	-0.895281	-1.52366	0.0584906	0.746928	1	4/10	3.87%	Blk;Lgals9;Anxa1;Lyn
snRNA transcription by RNA polymerase II (GO:0042795)	0.664014	1.52346	0.0397878	0.866366	1	17/70	8.70%	Taf9;Polr2a;Polr2b;Gtf2b;Polr2g;Tbp;Taf5;Gtf2a1;Ints11;Ccnk;Snapc4;Zfp143;Ncbp1;Gtf2a2;Ints14;Taf13;Polr2e
fructose metabolic process (GO:0006000)	-0.933091	-1.52245	0.0285132	0.751165	1	2/7	1.66%	Aldoa;Sord
release of sequestered calcium ion into cytosol by sarcoplasmic reticulum (GO:0014808)	0.957466	1.52232	0.0160966	0.864621	1	1/6	0.16%	Ccl3
Golgi to plasma membrane transport (GO:0006893)	-0.781228	-1.52205	0.0699301	0.749612	1	10/46	4.11%	Gga2;Golph3l;Macf1;Vamp4;Nsf;Sptbn1;Gga3;Golga4;Rab31;Exoc6b
protein exit from endoplasmic reticulum (GO:0032527)	0.783036	1.52104	0.0473118	0.863526	1	13/24	8.99%	Sec16a;Surf4;Tmed9;Vcp;Selenos;Herpud1;Ufd1;Faf2;Sec13;Hsp90b1;Os9;Tmem129;Aup1
snRNA transcription (GO:0009301)	0.65619	1.52072	0.039267	0.854381	1	17/71	8.70%	Taf9;Polr2a;Polr2b;Gtf2b;Polr2g;Tbp;Taf5;Gtf2a1;Ints11;Ccnk;Snapc4;Zfp143;Ncbp1;Gtf2a2;Ints14;Taf13;Polr2e
negative regulation of immune effector process (GO:0002698)	-0.871968	-1.52044	0.0505837	0.756218	1	5/13	5.41%	Cd55;Lgals3;Grn;Appl1;Rps19
glial cell differentiation (GO:0010001)	0.807705	1.51999	0.0451745	0.849375	1	1/17	0.04%	Eif2b5
toll-like receptor 3 signaling pathway (GO:0034138)	-0.861516	-1.51999	0.0534653	0.755312	1	5/16	4.87%	Oas1g;Oas1a;Casp8;Unc93b1;Oas1b
plasma membrane bounded cell projection organization (GO:0120036)	-0.713605	-1.51935	0.0316456	0.755756	1	14/100	5.74%	Blk;Ehd1;Btg2;Atxn10;Apoe;Hdgfl3;App;Rac1;Fry;Lyn;Gsk3b;Tpm1;Cyfip1;Nedd4
positive regulation of syncytium formation by plasma membrane fusion (GO:0060143)	-0.857442	-1.51923	0.0533808	0.752631	1	6/14	6.33%	Ehd1;Camk1;Mapk14;Ripor2;Cd53;Tyrobp
complement activation, classical pathway (GO:0006958)	-0.971025	-1.5189	0.0164271	0.750827	1	1/5	0.05%	C1qc
positive regulation of alcohol biosynthetic process (GO:1902932)	-0.932483	-1.51881	0.0388548	0.747383	1	2/8	1.62%	Prkaa1;Cd244a
regulation of cell killing (GO:0031341)	-0.839858	-1.51865	0.0441176	0.744472	1	2/16	3.29%	Cd55;Rac1
positive regulation of cation transmembrane transport (GO:1904064)	-0.820379	-1.51824	0.0734767	0.743233	1	2/24	0.60%	Gabbr1;Gng2
negative regulation of peptidase activity (GO:0010466)	-0.748644	-1.51786	0.0462329	0.741914	1	9/65	8.62%	Timp2;Gapdh;Cstdc4;Ecm1;Stfa2l1;Serpinb2;Serpina11;Ubxn1;Cstdc5
positive regulation of lipid biosynthetic process (GO:0046889)	-0.801333	-1.5175	0.0707965	0.740467	1	6/31	5.90%	Zbtb20;Apoc2;Apoe;Chp1;Mlxipl;Creb1
negative regulation of complement activation (GO:0045916)	-0.921084	-1.51613	0.0275049	0.745829	1	1/10	0.14%	Cd55
surfactant homeostasis (GO:0043129)	-0.868825	-1.51568	0.0570866	0.741085	1	5/11	7.34%	Oas1g;Oas1a;Ctsh;Oas1b;Napsa
chemical homeostasis within a tissue (GO:0048875)	-0.868825	-1.51568	0.0570866	0.741085	1	5/11	7.34%	Oas1g;Oas1a;Ctsh;Oas1b;Napsa
postsynaptic density organization (GO:0097106)	-0.934188	-1.51565	0.0275591	0.737453	1	1/7	1.64%	Pten
regulation of lymphocyte apoptotic process (GO:0070228)	-0.949445	-1.51482	0.0246679	0.73952	1	2/7	0.75%	Blk;Lgals3
'de novo' posttranslational protein folding (GO:0051084)	0.735888	1.51387	0.0403587	0.889559	1	16/30	18.42%	Gak;Hspa8;Uggt1;Selenof;Hspa5;Dnajb12;St13;Bag1;Dnajc7;Dnajb4;Dnajb1;Hspa9;Hspa2;Entpd5;Chchd4;Hspa13
endodermal cell fate commitment (GO:0001711)	0.909091	1.51347	0.0422535	0.88123	1	2/8	1.26%	Rtf1;Cdc73
regulation of macrophage differentiation (GO:0045649)	-0.880475	-1.51335	0.0425139	0.745773	1	2/12	0.62%	C1qc;Casp8
regulation of type I interferon-mediated signaling pathway (GO:0060338)	-0.7862	-1.51329	0.0756144	0.742357	1	13/34	5.65%	Oas1g;Isg15;Oas1a;Zbp1;Usp18;Oas3;Samhd1;Nlrc5;Stat2;Hsp90ab1;Rnasel;Oas1b;Ptpn6
regulation of ruffle assembly (GO:1900027)	-0.819097	-1.51304	0.0698529	0.740403	1	7/20	5.95%	Pfn2;Eps8l1;Ndel1;Arhgap24;P2rx4;Pfn1;Stap1
regulation of mast cell degranulation (GO:0043304)	-0.855602	-1.51202	0.0719697	0.743528	1	6/15	3.87%	Blk;Lgals9;Cd84;Unc13d;Stxbp2;Lyn
positive regulation of interleukin-17 production (GO:0032740)	-0.865704	-1.51165	0.0622642	0.742292	1	2/18	0.23%	Ly9;Osm
regulation of interleukin-17 production (GO:0032660)	-0.815581	-1.51147	0.0711679	0.740017	1	2/26	0.23%	Ly9;Osm
meiosis I (GO:0007127)	0.788998	1.51124	0.0384615	0.88865	1	3/21	6.98%	Ing2;Bcl2l11;Foxj3
regulation of cell-substrate junction assembly (GO:0090109)	-0.827866	-1.51044	0.0688406	0.74301	1	7/19	9.09%	Actg1;Macf1;Vcl;Clasp1;Ptpra;Rock2;Slc9a1
regulation of cytoplasmic translational elongation (GO:1900247)	0.902392	1.50898	0.0150538	0.897064	1	1/8	0.04%	Dph3
icosanoid biosynthetic process (GO:0046456)	-0.895719	-1.50888	0.0414313	0.750164	1	3/10	2.17%	Mgst2;Lta4h;Alox5ap
response to hydrogen peroxide (GO:0042542)	-0.744548	-1.50823	0.0836299	0.750944	1	10/50	3.65%	Hba-a1;Hbb-bs;Hba-a2;Cat;Gpx1;Mapk13;Prkcd;Hp;Anxa1;Rhob
protein neddylation (GO:0045116)	0.797115	1.50814	0.0388769	0.893364	1	6/15	6.57%	Dcun1d2;Nedd8;Rbx1;Rnf7;Dcun1d4;Ube2m
peptide antigen assembly with MHC protein complex (GO:0002501)	-0.941852	-1.50809	0.0461847	0.748254	1	1/7	0.10%	H2-DMb2
excitatory postsynaptic potential (GO:0060079)	-0.852811	-1.50726	0.0568627	0.749811	1	3/13	4.35%	Lrrk2;Rab3gap1;Gsk3b
negative regulation of hormone secretion (GO:0046888)	-0.948213	-1.50722	0.0389105	0.746483	1	1/7	0.23%	Osm
chylomicron remnant clearance (GO:0034382)	-0.965207	-1.50707	0.0282486	0.743994	1	2/6	1.31%	Apoc2;Apoe
regulation of blood circulation (GO:1903522)	-0.826532	-1.50694	0.0614525	0.741293	1	7/20	9.47%	Per2;Celf2;Sri;Camk2d;Tpm1;S100a1;Adora3
monocarboxylic acid transport (GO:0015718)	-0.775551	-1.50688	0.0734266	0.738171	1	7/44	4.85%	Slc10a1;Ugt1a2;Slc27a4;Slc16a3;Slc16a6;Rxra;Ceacam1
positive regulation of apoptotic cell clearance (GO:2000427)	-0.93028	-1.50667	0.0427509	0.736007	1	2/8	0.20%	C4b;C4a
protein-DNA complex subunit organization (GO:0071824)	-0.938122	-1.50634	0.0318725	0.734766	1	1/7	0.07%	Myc
regulation of chromosome organization (GO:0033044)	-0.825503	-1.50577	0.0556586	0.735239	1	2/22	0.88%	Myc;Smg5
positive regulation of alpha-beta T cell activation (GO:0046635)	-0.777184	-1.50511	0.0638686	0.736008	1	11/32	12.23%	Cd55;H2-D1;H2-T23;H2-T10;H2-Q6;H2-T22;H2-K1;H2-Q7;Ebi3;Nkap;H2-Eb1
regulation of transcription elongation from RNA polymerase II promoter (GO:0034243)	0.746135	1.50494	0.0481651	0.909327	1	13/27	8.98%	Eapp;Nelfb;Cdc73;Eaf1;Hnrnpu;Larp7;Hexim1;Supt6;Supt16;Recql5;Supt4a;Rnf8;Cdk13
spliceosomal tri-snRNP complex assembly (GO:0000244)	0.834071	1.50385	0.0502092	0.907272	1	7/13	10.87%	Srsf10;Prpf6;Cd2bp2;Sart3;Prpf8;Prpf31;Ddx20
peptidyl-tyrosine modification (GO:0018212)	-0.760305	-1.50377	0.0499109	0.741284	1	6/47	6.23%	Blk;Fgfr1;Lyn;Ptpn6;Lck;Abi1
very-low-density lipoprotein particle remodeling (GO:0034372)	-0.930463	-1.50369	0.0315985	0.738379	1	2/8	1.31%	Apoc2;Apoe
inclusion body assembly (GO:0070841)	0.958647	1.50357	0.015534	0.898735	1	1/5	0.16%	Hdac6
telencephalon cell migration (GO:0022029)	-0.966285	-1.50354	0.0115385	0.735992	1	1/5	0.37%	Lrrk2
fructose 1,6-bisphosphate metabolic process (GO:0030388)	-0.929121	-1.50318	0.0318725	0.734775	1	2/8	1.24%	Aldoa;Pfkp
positive regulation of defense response (GO:0031349)	-0.711488	-1.50234	0.0533981	0.736327	1	19/86	4.84%	Osm;Cd1d1;Siglecg;Mgst2;Ets1;Zbp1;Adam8;S100a9;Fpr2;Mapk13;S100a8;Nfkbiz;Ifi35;Grn;App;Polr3c;Tnf;Pla2g7;Gpsm3
positive regulation of lipid metabolic process (GO:0045834)	-0.845287	-1.50224	0.060219	0.733481	1	4/19	5.90%	Zbtb20;Apoe;Mlxipl;Creb1
acute inflammatory response (GO:0002526)	-0.832598	-1.50203	0.0605505	0.73158	1	4/24	2.75%	Cd6;Cebpb;Il6ra;Hp
negative regulation of signaling receptor activity (GO:2000272)	0.750871	1.50131	0.0382022	0.906367	1	5/22	4.17%	Clec12b;Tsg101;Zgpat;Socs4;Vps25
positive regulation of calcium-mediated signaling (GO:0050850)	0.873627	1.50125	0.0353982	0.896145	1	4/9	4.93%	Ccl3;Clec7a;Ccl4;Plcg2
synapse pruning (GO:0098883)	-0.927693	-1.50072	0.026971	0.736783	1	2/7	2.70%	C1qc;Itgam
mRNA 5'-splice site recognition (GO:0000395)	0.924987	1.5006	0.0185567	0.891498	1	3/6	3.59%	Prpf39;Snrpc;Sfswap
monoubiquitinated protein deubiquitination (GO:0035520)	0.911431	1.5003	0.0395833	0.883591	1	6/6	8.88%	Bap1;Usp15;Atxn3;Usp7;Usp1;Usp47
cardiac muscle cell action potential involved in contraction (GO:0086002)	0.773662	1.50022	0.0517241	0.874221	1	4/17	7.08%	Nedd4l;Atp1a1;Kcnj2;Gpd1l
negative regulation of immunoglobulin production (GO:0002638)	-0.963368	-1.49944	0.0259481	0.741319	1	3/5	1.58%	Cd22;Fcgr2b;Parp3
extracellular matrix disassembly (GO:0022617)	-0.750597	-1.49923	0.0731707	0.739403	1	11/50	7.52%	Timp2;Adam8;Lcp1;Mmp8;Capg;Mmp9;Capn1;Cd44;Adam15;Capns1;Capns2
synapse organization (GO:0050808)	-0.715177	-1.49903	0.0648918	0.737264	1	13/81	5.74%	C1qc;Lrrk2;C5ar1;Pten;App;Cdc42;Arhgap39;Plxnd1;Psen1;Agrn;Cyfip1;Dbnl;Nedd4
positive regulation of acute inflammatory response (GO:0002675)	-0.896069	-1.49903	0.0451866	0.734027	1	3/11	4.46%	Osm;Adam8;Tnf
DNA-templated transcription, termination (GO:0006353)	0.652626	1.4987	0.0336788	0.876632	1	22/72	9.44%	Ttf2;Setx;Polr2a;Ttf1;Slbp;Cstf1;Tbp;Scaf8;Gtf2h1;Snrpb;Cstf2t;Cpsf7;Cpsf1;Sympk;Gtf2h3;Ncbp1;Mterf1a;Polr1c;Polr2e;Gtf2h5;Polr1h;Cpsf2
L-aspartate transmembrane transport (GO:0070778)	-0.992189	-1.49783	0.00609756	0.738459	1	1/5	0.34%	Slc1a5
negative regulation of oxidative stress-induced intrinsic apoptotic signaling pathway (GO:1902176)	0.802622	1.49769	0.062249	0.875433	1	4/17	3.97%	Bag5;Mapk7;Htra2;Nfe2l2
response to interferon-beta (GO:0035456)	-0.757672	-1.49758	0.0612613	0.736774	1	11/45	4.87%	Shfl;Oas1g;Xaf1;Oas1a;Ifi206;Ifitm3;Ifi204;Ifi208;Acod1;Stat1;Oas1b
mycotoxin metabolic process (GO:0043385)	-0.893608	-1.4975	0.04	0.727729	1	3/11	6.14%	Mgst2;Mgst1;Ggt1
aflatoxin metabolic process (GO:0046222)	-0.893608	-1.4975	0.04	0.727729	1	3/11	6.14%	Mgst2;Mgst1;Ggt1
organic heteropentacyclic compound metabolic process (GO:1901376)	-0.893608	-1.4975	0.04	0.727729	1	3/11	6.14%	Mgst2;Mgst1;Ggt1
cation homeostasis (GO:0055080)	0.914585	1.49717	0.0453608	0.869821	1	2/7	3.96%	Trpm7;Cnnm4
actin filament network formation (GO:0051639)	-0.871973	-1.49645	0.0621469	0.730701	1	3/10	2.03%	Lcp1;Actn1;Fhod1
cellular component disassembly (GO:0022411)	-0.75266	-1.49614	0.0736842	0.729781	1	11/50	7.52%	Timp2;Adam8;Lcp1;Mmp8;Capg;Mmp9;Capn1;Cd44;Adam15;Capns1;Capns2
regulation of protein sumoylation (GO:0033233)	-0.85685	-1.4951	0.0764818	0.733161	1	2/16	3.59%	Egr1;Hdac4
negative regulation of response to cytokine stimulus (GO:0060761)	0.862602	1.49386	0.0404255	0.887342	1	1/10	0.12%	Mapk7
response to manganese ion (GO:0010042)	-0.955495	-1.49374	0.0144033	0.738334	1	2/6	1.64%	Lrrk2;D2hgdh
regulation of mast cell activation involved in immune response (GO:0033006)	-0.90453	-1.49301	0.0451866	0.739729	1	4/9	3.87%	Blk;Unc13d;Stxbp2;Lyn
negative regulation of cellular metabolic process (GO:0031324)	-0.771619	-1.4929	0.0673953	0.737291	1	10/35	11.38%	Itgb3;Apoe;Ankrd13d;Ncor1;Pink1;Sdcbp;Ankrd13a;Ugt1a7c;Atxn2;Nfkb1
regulation of interleukin-8 production (GO:0032677)	-0.738237	-1.49272	0.0489865	0.735337	1	11/75	4.46%	Cd2;Cd14;Lgals9;Tirap;Cd244a;Stat3;Chil1;Anxa1;Tlr5;Mapkbp1;Tnf
positive regulation of hormone secretion (GO:0046887)	-0.869908	-1.49268	0.059387	0.732511	1	2/14	4.81%	Pla2g3;Spp1
negative regulation of fibroblast proliferation (GO:0048147)	-0.822306	-1.49261	0.0755064	0.729806	1	4/21	2.91%	Myc;Dab2ip;Parp10;Emd
retinoic acid metabolic process (GO:0042573)	-0.840888	-1.49232	0.0600775	0.728691	1	1/17	0.35%	Ugt1a2
interferon-gamma-mediated signaling pathway (GO:0060333)	-0.711073	-1.49215	0.049236	0.726577	1	32/85	8.62%	Oas1g;Oas1a;Sp100;Oasl1;Oas2;Oas3;Trim34a;Irf7;Prkcd;Camk2d;H2-D1;H2-T23;Cd44;Irf9;Gbp2;Stat1;Trim25;Ifngr2;Oas1b;Trim8;Trim12a;H2-T10;H2-Ab1;Pml;Ncam1;H2-Q6;H2-T22;Hck;H2-K1;H2-M3;Trim30a;Trim21
phosphatidylglycerol acyl-chain remodeling (GO:0036148)	-0.881051	-1.49214	0.0516605	0.723698	1	4/11	8.74%	Pla2g3;Pla2g4a;Lpcat4;Lpcat1
cellular response to hexose stimulus (GO:0071331)	-0.817069	-1.49078	0.0772059	0.728719	1	2/21	0.94%	Zbtb20;Prkaa1
B cell activation (GO:0042113)	-0.733848	-1.4906	0.0630915	0.726865	1	21/67	10.44%	Cd22;Bank1;Casp8;Ptprj;Hdac4;Lat2;Nfam1;Hdac5;Cebpg;Cd79b;Rasgrp1;Cd86;Hhex;Adgrg3;Pik3cd;Prkcb;Cr2;Blnk;Bcl2;Zbtb7a;Gpr183
dolichol-linked oligosaccharide biosynthetic process (GO:0006488)	0.798808	1.48941	0.0762712	0.913601	1	6/17	8.57%	Dolk;Srd5a3;Alg12;Mpdu1;Nus1;Alg2
regulation of phosphate metabolic process (GO:0019220)	-0.822907	-1.48937	0.0788991	0.731184	1	6/15	6.21%	Smg5;Cd24a;Pgam1;Psen1;Mcm7;Ikbkb
regulation of interferon-gamma-mediated signaling pathway (GO:0060334)	-0.794672	-1.48891	0.0607143	0.731107	1	6/24	4.78%	Arg1;Parp14;Nlrc5;Hsp90ab1;Stat1;Ifngr2
regulation of hormone secretion (GO:0046883)	-0.890218	-1.48888	0.0594796	0.728344	1	2/11	3.41%	Osm;Anxa1
chylomicron remodeling (GO:0034371)	-0.939845	-1.48875	0.0365631	0.726149	1	2/7	1.31%	Apoc2;Apoe
positive regulation of inflammatory response (GO:0050729)	-0.725938	-1.48781	0.0679612	0.728998	1	18/72	5.41%	Pla2g3;Osm;Mgst2;Ets1;Zbp1;Adam8;S100a9;Mapk13;S100a8;Mmp8;Nfkbiz;Ifi35;Grn;App;Tnf;Pla2g7;Gpsm3;Rps19
phospholipid metabolic process (GO:0006644)	-0.746699	-1.48716	0.0502431	0.729834	1	2/53	0.20%	Mboat1;Pla2g3
negative regulation of humoral immune response mediated by circulating immunoglobulin (GO:0002924)	-0.933619	-1.4871	0.027451	0.727212	1	2/7	1.03%	Cd55;Fcgr2b
vesicle localization (GO:0051648)	0.920744	1.48622	0.0386965	0.929383	1	1/6	0.15%	Syt11
male gonad development (GO:0008584)	0.76022	1.4862	0.0584112	0.919751	1	1/22	0.21%	Ing2
negative regulation of cysteine-type endopeptidase activity involved in apoptotic signaling pathway (GO:2001268)	-0.96033	-1.48564	0.0148976	0.732662	1	2/5	2.22%	Plaur;Mmp9
positive regulation of unsaturated fatty acid biosynthetic process (GO:2001280)	-0.921814	-1.48507	0.044316	0.733279	1	3/7	3.41%	Pla2g3;Abcd2;Anxa1
cellular response to hydrogen peroxide (GO:0070301)	0.713712	1.48387	0.0456522	0.930659	1	10/33	6.82%	Mapk7;Hdac6;Setx;Oser1;Rela;Nfe2l2;Impact;Map3k5;Rps3;Ripk1
muscle contraction (GO:0006936)	-0.717	-1.48345	0.0610932	0.739905	1	19/86	9.32%	Aldoa;Myl12b;Myl6;Tpm3;Vcl;Emd;Tpm4;Mylk;Calm1;Tpm1;Acta2;Tpcn2;Ltb4r1;Pabpn1;Pxn;Myl12a;Tmod3;Rock2;Sorbs1
positive regulation of cytokinesis (GO:0032467)	-0.792821	-1.48318	0.0650995	0.738633	1	4/29	4.26%	Cdc25b;Cdc14a;Cdc42;Cxcr5
intracellular distribution of mitochondria (GO:0048312)	-0.9334	-1.48303	0.0467836	0.736594	1	1/5	0.37%	Lrrk2
calcium-dependent cell-cell adhesion via plasma membrane cell adhesion molecules (GO:0016339)	-0.823465	-1.48292	0.0836502	0.73438	1	4/18	8.38%	Sell;Atp2c1;Cdh23;Selp
negative regulation of B cell receptor signaling pathway (GO:0050859)	-0.93343	-1.48272	0.030303	0.732786	1	2/6	1.03%	Cd22;Fcgr2b
regulation of cell aging (GO:0090342)	0.846172	1.48265	0.0591966	0.931104	1	2/10	1.98%	Ing2;Marchf5
retinoid metabolic process (GO:0001523)	-0.723508	-1.48218	0.0815661	0.733158	1	7/65	5.11%	Ugt1a2;Apoc2;Apoe;Rdh12;Dhrs9;Dhrs3;Agrn
regulation of monocyte chemotactic protein-1 production (GO:0071637)	-0.822048	-1.48216	0.0902111	0.730448	1	4/16	1.70%	Oas1g;Oas1a;Lgals9;Oas3
adaptive immune response based on somatic recombination of immune receptors built from immunoglobulin superfamily domains (GO:0002460)	-0.811711	-1.48202	0.0779221	0.728538	1	5/17	5.09%	Cd55;Stat3;Sla2;Il18bp;Bach2
T cell mediated immunity (GO:0002456)	-0.778805	-1.48169	0.0604915	0.727637	1	3/21	2.91%	Cd55;Ctsh;H2-D1
regulation of response to stress (GO:0080134)	0.855007	1.48126	0.0504202	0.932574	1	2/10	4.04%	Slc38a2;Eif4g1
flavonoid glucuronidation (GO:0052696)	-0.889675	-1.48116	0.0549898	0.725169	1	4/8	8.67%	Ugt1a2;Ugt1a6a;Ugt1a6b;Ugt1a7c
xenobiotic glucuronidation (GO:0052697)	-0.889675	-1.48116	0.0549898	0.725169	1	4/8	8.67%	Ugt1a2;Ugt1a6a;Ugt1a6b;Ugt1a7c
cellular glucuronidation (GO:0052695)	-0.883208	-1.48097	0.0635246	0.72081	1	4/9	8.67%	Ugt1a2;Ugt1a6a;Ugt1a6b;Ugt1a7c
glucuronate metabolic process (GO:0019585)	-0.883208	-1.48097	0.0635246	0.72081	1	4/9	8.67%	Ugt1a2;Ugt1a6a;Ugt1a6b;Ugt1a7c
phosphatidylcholine acyl-chain remodeling (GO:0036151)	-0.815405	-1.48057	0.0869565	0.720392	1	5/20	8.74%	Pla2g3;Lpcat2;Pla2g4a;Lpcat4;Lpcat1
negative regulation of membrane protein ectodomain proteolysis (GO:0051045)	-0.957874	-1.48032	0.0316206	0.719184	1	1/5	0.27%	Timp2
internal protein amino acid acetylation (GO:0006475)	-0.921734	-1.48008	0.0421456	0.717841	1	1/8	0.09%	Kat2a
vitamin D metabolic process (GO:0042359)	-0.875089	-1.47994	0.0703422	0.715972	1	1/12	0.35%	Ugt1a2
cholesterol efflux (GO:0033344)	-0.800154	-1.47962	0.0729537	0.715173	1	4/22	3.72%	Apoc2;Apoe;Soat1;Abca7
positive regulation of lymphocyte chemotaxis (GO:0140131)	0.78882	1.47852	0.0635593	0.94611	1	6/15	7.46%	Ccl3;Oxsr1;Ccl4;Adam17;Ptk2b;Adam10
unsaturated fatty acid biosynthetic process (GO:0006636)	-0.872688	-1.47799	0.0632184	0.721596	1	3/11	6.36%	Degs1;Alox15;Scd1
regulation of B cell differentiation (GO:0045577)	-0.830891	-1.47723	0.0914513	0.723137	1	2/16	1.82%	Ikzf3;Zfp36l1
regulation of epidermal cell differentiation (GO:0045604)	-0.823333	-1.47721	0.0902394	0.720593	1	6/18	8.95%	Mafg;Klf7;Zfp36;Zfp36l1;Runx1;Rock2
positive regulation of cyclase activity (GO:0031281)	-0.853873	-1.47704	0.0658915	0.719049	1	5/11	9.22%	Stim1;Mapk3;Mapk14;Orai1;Nf1
energy derivation by oxidation of organic compounds (GO:0015980)	-0.811427	-1.47692	0.0886525	0.717089	1	1/22	0.07%	Myc
negative regulation of cell-cell adhesion mediated by cadherin (GO:2000048)	0.842537	1.4766	0.0510204	0.952254	1	2/9	3.98%	Ppm1f;Vegfa
toll-like receptor 4 signaling pathway (GO:0034142)	-0.800833	-1.47654	0.0962672	0.716599	1	8/24	4.87%	Oas1g;Cd14;Oas1a;Lgals9;Tirap;Itgam;Itgb2;Oas1b
regulation of complement activation, classical pathway (GO:0030450)	-0.932724	-1.47649	0.0298211	0.714375	1	1/7	0.14%	Cd55
negative regulation of centriole replication (GO:0046600)	-0.910606	-1.47611	0.0376648	0.713877	1	1/7	0.09%	Kat2a
maintenance of protein location in extracellular region (GO:0071694)	0.899424	1.47542	0.0479167	0.952879	1	1/6	2.07%	Nrros
TRAIL-activated apoptotic signaling pathway (GO:0036462)	-0.95802	-1.47527	0.0347648	0.716046	1	2/5	1.12%	Casp8;Zdhhc3
morphogenesis of an epithelium (GO:0002009)	-0.818305	-1.47482	0.0771993	0.716128	1	4/16	5.26%	Actb;Actg1;Vcl;Prkx
negative regulation of neurotransmitter secretion (GO:0046929)	0.909183	1.47478	0.0364372	0.948921	1	4/7	8.46%	Syt11;Fmr1;Slc30a1;Rap1b
sequestering of extracellular ligand from receptor (GO:0035581)	0.828863	1.47457	0.0620985	0.941491	1	2/10	6.68%	Nrros;Cd46
lipid transport across blood-brain barrier (GO:1990379)	-0.951647	-1.47435	0.0319361	0.716044	1	2/5	0.86%	Fabp5;Slc27a4
positive regulation of tumor necrosis factor superfamily cytokine production (GO:1903557)	-0.689306	-1.47414	0.066879	0.714576	1	22/95	6.33%	Cd2;Oas1g;Cd14;Oas1a;Lgals9;Adam8;Oas2;Tirap;Oas3;Mmp8;Ptprj;Stat3;App;H2-D1;H2-T23;Ifih1;Psen1;Oas1b;Rasgrp1;H2-T10;Cd86;Tyrobp
beta-catenin-TCF complex assembly (GO:1904837)	-0.789753	-1.47342	0.0979667	0.716103	1	2/29	0.61%	Myc;Trrap
Fc receptor mediated stimulatory signaling pathway (GO:0002431)	-0.708316	-1.47245	0.06914	0.718986	1	30/71	8.94%	Blk;Fcer1g;Actb;Actg1;Fcgr2b;Arpc5;Myo1c;Fcgr4;Arpc4;Prkcd;Cdc42;Actr3;Mapk3;Rac1;Arpc3;Lyn;Hsp90ab1;Mapk1;Cyfip1;Elmo1;Abi1;Actr2;Pak1;Vav2;Cyfip2;Arpc1b;Hck;Vav3;Arpc2;Fcgr3
mesoderm development (GO:0007498)	-0.848847	-1.47194	0.0813953	0.719257	1	2/11	1.18%	Ikzf3;Bmx
plasminogen activation (GO:0031639)	-0.925847	-1.47145	0.0442308	0.719456	1	1/6	0.69%	Pgk1
positive regulation of protein maturation (GO:1903319)	-0.941296	-1.47127	0.0311891	0.71788	1	1/6	0.72%	Adam8
blood circulation (GO:0008015)	-0.779049	-1.47101	0.0746004	0.716607	1	8/34	9.69%	F5;Gpx1;Tbc1d8;Stat1;C3ar1;Cxcl10;Rock2;Gclm
protein localization to chromosome, telomeric region (GO:0070198)	0.793509	1.47089	0.0761099	0.962195	1	3/16	3.26%	Atrx;Terf2ip;Tnks
negative regulation by host of viral transcription (GO:0043922)	0.826348	1.47078	0.0776699	0.953852	1	2/12	3.81%	Ccl3;Ccl4
lymphocyte differentiation (GO:0030098)	-0.724994	-1.47	0.0752864	0.719527	1	13/66	7.44%	Ly6d;Ptprj;Hdac4;Pbx1;Nfam1;Hdac5;Cebpg;Cd79b;Lck;Hhex;Adgrg3;Pik3cd;Ptpn22
positive regulation of cell division (GO:0051781)	-0.780291	-1.46974	0.0689655	0.718332	1	4/32	4.26%	Cdc25b;Cdc14a;Cdc42;Cxcr5
positive regulation of muscle contraction (GO:0045933)	-0.938417	-1.46955	0.0383877	0.716822	1	1/7	0.54%	Eno1
endothelium development (GO:0003158)	-0.885488	-1.46902	0.0613027	0.717117	1	2/9	1.37%	Pecam1;Kdm6b
positive regulation of protein processing (GO:0010954)	-0.857544	-1.46877	0.0652985	0.715947	1	4/14	5.96%	Eno1;Adam8;Plgrkt;Myh9
lipoxygenase pathway (GO:0019372)	-0.813893	-1.46875	0.0742115	0.713663	1	3/14	2.17%	Gpx1;Alox15;Alox5ap
regulation of monocyte differentiation (GO:0045655)	-0.838192	-1.46836	0.0759013	0.713279	1	4/14	3.74%	Myc;Zfp36l1;Irf7;Acin1
positive regulation of lipoprotein lipase activity (GO:0051006)	-0.89706	-1.46819	0.0597303	0.70934	1	1/7	0.40%	Apoc2
positive regulation of triglyceride lipase activity (GO:0061365)	-0.89706	-1.46819	0.0597303	0.70934	1	1/7	0.40%	Apoc2
negative regulation of interferon-gamma-mediated signaling pathway (GO:0060336)	-0.942367	-1.46815	0.0314233	0.704814	1	2/6	1.32%	Arg1;Parp14
negative regulation of response to interferon-gamma (GO:0060331)	-0.942367	-1.46815	0.0314233	0.704814	1	2/6	1.32%	Arg1;Parp14
regulation of protein localization to nucleolus (GO:1904749)	-0.891709	-1.4676	0.0638686	0.705339	1	2/8	1.51%	Glul;Polr1a
regulation of muscle contraction (GO:0006937)	-0.821448	-1.46735	0.0767888	0.704274	1	4/20	4.42%	Eno1;Anxa6;Sri;Tpm1
activation of cysteine-type endopeptidase activity (GO:0097202)	-0.806262	-1.46649	0.100182	0.706434	1	9/24	11.11%	Ifi206;Casp8;Ifi204;Ifi208;Lgmn;Ifi207;Cyfip2;Mndal;Ifi213
ephrin receptor signaling pathway (GO:0048013)	-0.691308	-1.46633	0.0897887	0.705003	1	26/70	10.11%	Actb;Actg1;Arpc5;Arpc4;Mmp9;Cdc42;Actr3;Aph1b;Rac1;Arpc3;Lyn;Psen1;Sdcbp;Actr2;Pak1;Vav2;Arpc1b;Vav3;Arpc2;Ncstn;Rock2;Itsn1;Nck2;Anks1;Fyn;Epha1
regulation of acetyl-CoA biosynthetic process from pyruvate (GO:0010510)	-0.913622	-1.46556	0.0416667	0.704717	1	1/8	0.21%	Pdk1
regulation of acyl-CoA biosynthetic process (GO:0050812)	-0.913622	-1.46556	0.0416667	0.704717	1	1/8	0.21%	Pdk1
regulation of membrane protein ectodomain proteolysis (GO:0051043)	-0.820044	-1.4653	0.0811321	0.703762	1	5/20	4.46%	Timp2;Adam8;Apoe;Snx9;Tnf
regulation of actin filament bundle assembly (GO:0032231)	-0.824622	-1.46524	0.0876866	0.701811	1	8/22	9.09%	Pfn2;Actg1;Fhod1;Cdc42;Rac1;Pfn1;Rock2;Slc9a1
negative regulation of low-density lipoprotein receptor activity (GO:1905598)	-0.918184	-1.46489	0.0253906	0.701531	1	3/6	4.40%	Itgb3;App;Psen1
negative regulation of mRNA processing (GO:0050686)	0.769084	1.46463	0.0539957	0.993426	1	7/16	11.92%	Srsf10;Srsf7;Srsf6;Sfswap;Rnps1;Sap18b;Srsf4
negative regulation of neuroinflammatory response (GO:0150079)	0.777206	1.46448	0.0938865	0.985253	1	3/16	3.23%	Syt11;Cd200r4;Tnfrsf1b
negative regulation of small GTPase mediated signal transduction (GO:0051058)	-0.820264	-1.46376	0.106383	0.705108	1	2/17	0.70%	Rasal3;Dab2ip
negative regulation of platelet activation (GO:0010544)	-0.87612	-1.46366	0.0653846	0.703363	1	4/12	4.85%	Cd9;Apoe;Prkcd;Ceacam1
regulation of T cell mediated cytotoxicity (GO:0001914)	-0.726703	-1.46366	0.0769231	0.70112	1	11/42	9.60%	Cd1d1;H2-D1;H2-T23;Ceacam1;H2-T10;Klrd1;H2-Q6;H2-T22;H2-K1;H2-M3;H2-Q7
negative regulation of mRNA splicing, via spliceosome (GO:0048025)	0.774303	1.46358	0.0631808	0.9833	1	7/15	11.92%	Srsf10;Srsf7;Srsf6;Sfswap;Rnps1;Sap18b;Srsf4
cellular response to iron ion (GO:0071281)	-0.940122	-1.46346	0.042	0.699791	1	1/5	1.34%	Trf
positive regulation of gluconeogenesis (GO:0045722)	0.889369	1.46318	0.0443038	0.977713	1	3/6	9.43%	Ptpn2;Ddb1;Sirt1
regulation of defense response to bacterium (GO:1900424)	-0.902536	-1.4631	0.0628571	0.699517	1	3/7	3.92%	Siglecg;Grn;Mapkbp1
negative regulation of lipoprotein particle clearance (GO:0010985)	-0.935191	-1.46288	0.0488281	0.69831	1	1/5	0.40%	Apoc2
p38MAPK cascade (GO:0038066)	-0.949835	-1.46288	0.0341365	0.696137	1	4/5	4.73%	Lgals9;Zfp36;Zfp36l1;Mapk14
regulation of steroid biosynthetic process (GO:0050810)	-0.885434	-1.46285	0.0721063	0.694088	1	1/12	0.12%	Egr1
aromatic compound catabolic process (GO:0019439)	0.87255	1.46275	0.0487805	0.972025	1	2/8	5.05%	Acaa1a;Tet2
regulation of stress-activated protein kinase signaling cascade (GO:0070302)	-0.843001	-1.46264	0.0745698	0.692975	1	7/13	9.60%	Fas;Map2k1;Mapk3;Lyn;Mapk1;Rnf13;Gstp2
positive regulation of endocytic recycling (GO:2001137)	-0.924423	-1.46213	0.0426357	0.69342	1	1/6	0.48%	Ehd1
positive regulation of potassium ion transmembrane transport (GO:1901381)	-0.784678	-1.46135	0.0878136	0.695182	1	3/29	2.43%	Gabbr1;Gng2;Atp1b3
T cell activation (GO:0042110)	-0.723414	-1.46133	0.0654362	0.693107	1	15/69	8.16%	Cd2;Casp8;Lcp1;Ppp3ca;Cd44;Sla2;Treml2;Rasgrp1;Lat;Lck;Pik3cg;Ada;Pik3cd;Ptpn22;Ccr7
transport across blood-brain barrier (GO:0150104)	-0.704916	-1.46063	0.0865225	0.69447	1	12/74	6.97%	Slc1a5;Fabp5;Slc27a4;Slc2a3;Atp2a3;Slc44a1;Slc2a1;Slc28a2;Atp8a1;Abcc5;Slc38a1;Slc6a6
neurogenesis (GO:0022008)	0.681794	1.46038	0.0679157	0.982174	1	3/37	3.03%	Chac1;Cxcr4;Btbd2
negative regulation of histone methylation (GO:0031061)	0.812058	1.46033	0.072314	0.973804	1	4/11	4.69%	Kdm1a;Bcor;Supt6;Mtf2
regulation of metallopeptidase activity (GO:1905048)	-0.959305	-1.46026	0.0266667	0.694278	1	1/5	0.27%	Timp2
chaperone cofactor-dependent protein refolding (GO:0051085)	0.732072	1.4601	0.0663507	0.966811	1	10/25	12.69%	Gak;Hspa8;Hspa5;Dnajb12;St13;Bag1;Dnajc7;Dnajb4;Dnajb1;Hspa9
N-glycan processing (GO:0006491)	-0.819408	-1.46009	0.0708955	0.693084	1	4/18	4.79%	Man1a;Fut8;Man2a2;Man2a1
negative regulation of cholesterol transport (GO:0032375)	-0.872698	-1.45903	0.059387	0.696325	1	1/8	0.40%	Apoc2
sphingomyelin metabolic process (GO:0006684)	-0.871494	-1.45887	0.0648855	0.694981	1	6/10	8.81%	Smpdl3a;Sgms2;Sgms1;Samd8;Smpd4;Smpd2
NIK/NF-kappaB signaling (GO:0038061)	0.629329	1.45886	0.0455764	0.968056	1	31/72	10.41%	Irak1;Tlr6;Birc2;Skp1;Zfp91;Psmb8;Rela;Psme3;Psmc6;Dicer1;Traf6;Nfkb2;Psmd12;Psmd3;Psma6;Psma5;Psmd4;Psmd7;Chuk;Psmc1;Psmd5;Rel;Psma2;Psmf1;Cul1;Psmd1;Psmb4;Psmd2;Psmd6;Psmb3;Relb
ribose phosphate metabolic process (GO:0019693)	-0.935508	-1.45868	0.0445344	0.693828	1	2/6	2.03%	Tkt;G6pdx
acylglycerol homeostasis (GO:0055090)	-0.834976	-1.45861	0.0698529	0.692054	1	3/15	4.90%	Apoc2;Apoe;Mlxipl
regulation of chemotaxis (GO:0050920)	0.706311	1.45789	0.0683371	0.967447	1	4/28	3.12%	Ppm1f;Cxcr4;Zswim8;Ptpn2
regulation of nuclear division (GO:0051783)	0.748226	1.45785	0.0913043	0.959347	1	2/18	2.26%	Pin1;Mki67
regulation of dendritic cell differentiation (GO:2001198)	-0.763274	-1.45738	0.079096	0.695902	1	10/26	9.60%	Lgals9;Lgals3;Fcgr2b;H2-D1;H2-T10;H2-Q6;H2-T22;H2-K1;H2-M3;H2-Q7
cerebral cortex neuron differentiation (GO:0021895)	0.953413	1.45734	0.0231092	0.955726	1	1/5	0.76%	Sin3a
carbohydrate homeostasis (GO:0033500)	-0.701192	-1.45722	0.0771812	0.694657	1	11/55	5.69%	Oas1g;Oas1a;Prkaa1;Klf7;Pygl;Stat3;Adipor1;Mcu;Oas1b;Mlxipl;Igf1r
female gonad development (GO:0008585)	0.800957	1.45701	0.0741525	0.95015	1	2/13	3.98%	Eif2b5;Vegfa
T-helper cell lineage commitment (GO:0002295)	-0.888003	-1.45698	0.0764818	0.693791	1	2/8	2.38%	Ly9;Stat3
mitochondrial transport (GO:0006839)	0.650392	1.45695	0.0629723	0.942635	1	3/53	0.64%	Timm17a;Pmaip1;Hsp90aa1
positive regulation of T cell apoptotic process (GO:0070234)	-0.88424	-1.45689	0.0699029	0.692134	1	4/9	6.06%	Lgals9;Adam8;Prelid1;Trp53
indolalkylamine metabolic process (GO:0006586)	-0.940172	-1.45664	0.0509804	0.691232	1	1/5	2.37%	Atp7a
positive regulation of sodium ion transmembrane transport (GO:1902307)	-0.879166	-1.45631	0.0719697	0.690685	1	3/9	6.65%	Glrx;Atp1b3;Wnk1
negative regulation of endothelial cell migration (GO:0010596)	-0.758539	-1.45624	0.0814159	0.68895	1	7/32	6.43%	Dab2ip;Sp100;Apoe;Tnf;Krit1;Notch1;Jup
negative regulation of cellular response to hypoxia (GO:1900038)	-0.905942	-1.45584	0.0627376	0.688891	1	2/7	4.77%	Eno1;Tmbim6
positive regulation of response to biotic stimulus (GO:0002833)	-0.734581	-1.45572	0.0971223	0.687481	1	11/44	4.00%	Cd1d1;Siglecg;Adam8;Dhx58;Oasl1;Fpr2;Ifi35;Grn;Acod1;Ddx60;Polr3c
regulation of muscle system process (GO:0090257)	-0.905435	-1.45505	0.0578358	0.688689	1	3/7	4.42%	Anxa6;Sri;Tpm1
regulation of CD4-positive, alpha-beta T cell proliferation (GO:2000561)	-0.913316	-1.45503	0.0633397	0.686746	1	2/8	0.64%	Cd55;Lgals9
positive regulation of DNA-dependent DNA replication (GO:2000105)	0.83609	1.45481	0.0808989	0.951243	1	1/10	0.29%	Atrx
regulation of transforming growth factor beta production (GO:0071634)	-0.80818	-1.45466	0.0840951	0.686601	1	4/16	4.18%	Lgals9;Smad4;Smad3;Hif1a
regulation of DNA demethylation (GO:1901535)	0.913686	1.45357	0.0416667	0.952637	1	3/6	5.44%	Otud4;Usp9x;Usp7
cyclooxygenase pathway (GO:0019371)	-0.858929	-1.45355	0.0917782	0.690058	1	2/11	5.18%	Ptgs1;Tbxas1
protein citrullination (GO:0018101)	-0.968241	-1.45331	0.0178571	0.687161	1	1/5	0.37%	Padi4
histone citrullination (GO:0036414)	-0.968241	-1.45331	0.0178571	0.687161	1	1/5	0.37%	Padi4
positive regulation of regulated secretory pathway (GO:1903307)	-0.856255	-1.45323	0.073724	0.685595	1	3/11	2.76%	Rab3d;Unc13d;Rab27a
protein localization to cell-cell junction (GO:0150105)	-0.812395	-1.4532	0.0747126	0.683813	1	5/15	10.35%	Actb;Actg1;Pak2;Cgnl1;Arhgef18
positive regulation of histone modification (GO:0031058)	0.691747	1.45272	0.0750552	0.951391	1	12/28	10.11%	Ing2;Kdm1a;Rps6ka5;Glyr1;Tada2b;Chtop;Sart3;Akap8l;Fmr1;Akap8;Sap30bp;Paxip1
negative regulation of oxidative stress-induced neuron intrinsic apoptotic signaling pathway (GO:1903377)	-0.932285	-1.45269	0.0345528	0.684463	1	3/5	5.99%	Pink1;Hif1a;Nono
cardiac conduction system development (GO:0003161)	-0.840219	-1.45252	0.0938628	0.683444	1	4/12	3.91%	Smad4;Bmpr1a;Notch2;Smad1
peptidyl-lysine acetylation (GO:0018394)	-0.862893	-1.45222	0.082243	0.682898	1	1/10	0.09%	Kat2a
positive regulation of defense response to bacterium (GO:1900426)	-0.933682	-1.45201	0.0567108	0.682006	1	2/5	2.39%	Siglecg;Grn
positive regulation of tumor necrosis factor production (GO:0032760)	-0.684468	-1.45188	0.0814332	0.680661	1	19/91	5.42%	Cd2;Oas1g;Cd14;Oas1a;Lgals9;Oas2;Tirap;Oas3;Mmp8;Ptprj;Stat3;App;H2-D1;H2-T23;Ifih1;Psen1;Oas1b;Rasgrp1;H2-T10
cellular response to nitrogen starvation (GO:0006995)	-0.865969	-1.45153	0.0741445	0.678427	1	3/9	7.10%	Atg7;Gabarap;Gabarapl2
cellular response to nitrogen levels (GO:0043562)	-0.865969	-1.45153	0.0741445	0.678427	1	3/9	7.10%	Atg7;Gabarap;Gabarapl2
superoxide anion generation (GO:0042554)	-0.863956	-1.45137	0.0961887	0.677342	1	4/11	9.34%	Ncf2;Ncf1;Ncf4;Cyba
cellular amino acid catabolic process (GO:0009063)	-0.713593	-1.45103	0.0756579	0.676888	1	3/68	1.50%	Arg1;Hdc;Glul
positive regulation of microglial cell migration (GO:1904141)	0.903758	1.4509	0.0376569	0.957544	1	2/5	0.78%	Ccl3;Csf1
proteasomal ubiquitin-independent protein catabolic process (GO:0010499)	0.757309	1.45055	0.0728477	0.952436	1	17/21	20.00%	Psmb8;Nfe2l2;Psma6;Psma5;Psma2;Psmb4;Psmb3;Enc1;Psmb10;Psmb2;Psma7;Psme4;Psmb6;Psma4;Psmb7;Psmb5;Psma3
response to interferon-alpha (GO:0035455)	-0.784407	-1.45049	0.0935252	0.677518	1	3/22	0.77%	Ifitm3;Eif2ak2;Ifi204
regulation of transforming growth factor beta2 production (GO:0032909)	-0.919024	-1.45044	0.043956	0.675814	1	4/6	4.18%	Smad4;Smad3;Bmpr1a;Hif1a
positive regulation of leukocyte differentiation (GO:1902107)	-0.863046	-1.4503	0.08577	0.674615	1	2/8	0.75%	Lgals9;Lgals3
positive regulation of lipase activity (GO:0060193)	-0.8995	-1.4501	0.0508806	0.673654	1	3/7	6.63%	Apoc2;Fgfr1;Pdpk1
positive regulation of monocyte chemotactic protein-1 production (GO:0071639)	-0.848118	-1.44994	0.0821643	0.672601	1	4/11	1.70%	Oas1g;Oas1a;Lgals9;Oas3
regulation of translational termination (GO:0006449)	-0.892033	-1.44965	0.0715631	0.672077	1	1/8	0.15%	Shfl
protein insertion into mitochondrial membrane (GO:0051204)	0.732474	1.44833	0.0786517	0.961911	1	7/23	8.71%	Pmaip1;Hspa4;Hsp90aa1;Bcl2l11;Ndufa13;Timm8b;Bax
gliogenesis (GO:0042063)	-0.859537	-1.44831	0.0693431	0.676252	1	2/11	3.41%	Cd9;Anxa1
internal peptidyl-lysine acetylation (GO:0018393)	-0.781306	-1.44827	0.0875657	0.674583	1	3/27	0.83%	Kat2a;Trrap;Atat1
regulation of mesenchymal cell proliferation (GO:0010464)	-0.914173	-1.4479	0.0524272	0.674444	1	1/7	0.07%	Myc
negative regulation of insulin secretion (GO:0046676)	-0.838505	-1.4478	0.0697674	0.672999	1	1/13	1.00%	Klf7
cell differentiation in hindbrain (GO:0021533)	-0.910654	-1.44774	0.0640777	0.671487	1	2/7	3.91%	Atp7a;Agtpbp1
regulation of myoblast fusion (GO:1901739)	-0.867786	-1.44729	0.0679245	0.671741	1	5/10	5.19%	Ehd1;Cflar;Mapk14;Ripor2;Cd53
negative regulation of complement activation, classical pathway (GO:0045959)	-0.933626	-1.44707	0.029703	0.670873	1	1/6	0.14%	Cd55
regulation of microglial cell migration (GO:1904139)	0.885443	1.44686	0.0405983	0.964831	1	2/6	0.78%	Ccl3;Csf1
lipid biosynthetic process (GO:0008610)	-0.707991	-1.44614	0.0902022	0.673544	1	3/64	3.11%	Mboat1;Prkaa1;Acss2
genetic imprinting (GO:0071514)	-0.882081	-1.4457	0.0770751	0.67389	1	1/7	0.39%	Dnmt3a
ovarian follicle development (GO:0001541)	0.816503	1.44461	0.0632911	0.974984	1	2/11	3.98%	Eif2b5;Vegfa
cellular response to low-density lipoprotein particle stimulus (GO:0071404)	-0.813035	-1.44461	0.0983302	0.67688	1	7/16	12.99%	Cd9;Fcer1g;Itgb2;Ces1d;Srebf2;Abca1;Lpl
positive regulation of nitric oxide metabolic process (GO:1904407)	-0.763523	-1.44325	0.0927273	0.681199	1	7/28	5.16%	Hbb-bs;Mmp8;Smad3;Hsp90ab1;P2rx4;Tnf;Klf2
omega-hydroxylase P450 pathway (GO:0097267)	-0.901411	-1.44324	0.0557692	0.679445	1	1/7	2.40%	Cyp4f18
very-low-density lipoprotein particle assembly (GO:0034379)	-0.862322	-1.44278	0.079922	0.679868	1	3/10	3.23%	Dgat1;P4hb;Soat1
positive regulation of hormone metabolic process (GO:0032352)	-0.916864	-1.4427	0.0524345	0.678383	1	1/6	0.12%	Egr1
apical protein localization (GO:0045176)	-0.898676	-1.44187	0.0534979	0.680627	1	1/7	0.67%	Actb
positive regulation of dendritic cell differentiation (GO:2001200)	-0.943962	-1.44186	0.027027	0.678852	1	2/5	0.75%	Lgals9;Lgals3
regulation of protein exit from endoplasmic reticulum (GO:0070861)	0.809777	1.44182	0.0819672	0.988352	1	5/12	9.31%	Tm9sf4;Sec16a;Insig1;Gcc2;Sar1b
endothelial cell apoptotic process (GO:0072577)	-0.92485	-1.44181	0.0423892	0.67728	1	2/5	1.54%	Dab2ip;Hipk1
complement receptor mediated signaling pathway (GO:0002430)	-0.870751	-1.44162	0.0687732	0.676329	1	3/9	1.21%	Fpr1;Fpr2;C5ar1
regulation of gene expression by genetic imprinting (GO:0006349)	-0.864292	-1.44155	0.0912779	0.674827	1	1/8	0.39%	Dnmt3a
response to misfolded protein (GO:0051788)	0.858306	1.44145	0.0575693	0.983184	1	4/9	6.40%	Hdac6;Atxn3;Dnajb12;Stub1
antimicrobial humoral immune response mediated by antimicrobial peptide (GO:0061844)	-0.738737	-1.44122	0.109375	0.674629	1	12/37	14.27%	Gapdh;S100a9;Pglyrp1;Hmgn2;Rps19;Cxcl10;Cxcl2;Hmgn2-ps;Fam3a;Rpl39;S100a7a;Ppbp
negative regulation of viral life cycle (GO:1903901)	-0.777561	-1.44089	0.0830389	0.674328	1	14/24	17.61%	Ifitm3;Snx3;Trim12a;Ifitm2;Trim30a;Ppia;Trim12c;Gsn;Ly6e;Trim5;Trim30b;Bst2;Trim11;Trim26
regulation of lipopolysaccharide-mediated signaling pathway (GO:0031664)	-0.774185	-1.44087	0.0988806	0.672638	1	8/25	10.27%	Cd55;Trim12a;Trib1;Pira13;Trim30a;Ly96;Trim12c;Prkca
positive regulation of interleukin-4 production (GO:0032753)	-0.747858	-1.44073	0.0973451	0.671531	1	12/33	9.60%	Fcer1g;Lgals9;Cebpb;H2-D1;H2-T23;Prkcq;H2-T10;Cd86;H2-Q6;H2-T22;H2-K1;H2-Q7
chromatin remodeling (GO:0006338)	-0.693416	-1.44051	0.0712074	0.670796	1	14/98	3.66%	Myc;Kat2a;Padi4;Kdm6a;Kdm5c;Actb;Hcfc2;Rsf1;Kdm6b;Mbd2;Bptf;Kdm5b;Hdac4;Arid1a
negative regulation of stress-activated protein kinase signaling cascade (GO:0070303)	-0.828992	-1.44032	0.0839552	0.669915	1	1/11	0.07%	Myc
negative regulation of platelet aggregation (GO:0090331)	-0.894486	-1.43929	0.0606061	0.672823	1	3/7	4.85%	Cd9;Prkcd;Ceacam1
negative regulation of establishment of protein localization to mitochondrion (GO:1903748)	-0.931533	-1.43901	0.0430528	0.672428	1	1/5	0.37%	Lrrk2
positive regulation of neutrophil migration (GO:1902624)	-0.775686	-1.43889	0.0896414	0.671212	1	8/17	8.16%	Adam8;Tirap;Rac1;Dapk2;Mcu;Ripor2;Camk1d;Ccr7
positive regulation of nitric oxide biosynthetic process (GO:0045429)	-0.766127	-1.43881	0.0925926	0.669807	1	7/27	5.16%	Hbb-bs;Mmp8;Smad3;Hsp90ab1;P2rx4;Tnf;Klf2
regulation of nitric oxide biosynthetic process (GO:0045428)	-0.726863	-1.43881	0.105263	0.668121	1	8/40	5.16%	Hbb-bs;Mmp8;Smad3;Rac1;Hsp90ab1;P2rx4;Tnf;Klf2
circulatory system development (GO:0072359)	-0.686842	-1.43855	0.0901639	0.667524	1	9/87	3.43%	Kat2a;Kdm6a;Casp8;Kdm6b;Pdlim7;Pten;Pou6f1;Pdlim5;Cdkn1a
amino acid import across plasma membrane (GO:0089718)	-0.79065	-1.43813	0.116906	0.66765	1	1/19	0.34%	Slc1a5
positive regulation of RNA metabolic process (GO:0051254)	0.676015	1.43811	0.0973872	1	1	14/40	9.84%	Setx;Zpr1;Polr2a;Slc38a2;Rela;Hnrnpll;Rbm22;Zc3h18;Grsf1;Trmt112;Ripk1;Ern1;Hras;Bud23
limb development (GO:0060173)	-0.826284	-1.43769	0.0882883	0.667873	1	1/15	0.09%	Kat2a
positive regulation of prostaglandin biosynthetic process (GO:0031394)	-0.930949	-1.4376	0.0501931	0.66661	1	2/5	3.41%	Pla2g3;Anxa1
cell fate commitment involved in formation of primary germ layer (GO:0060795)	0.919828	1.43744	0.042735	0.998726	1	2/5	1.26%	Rtf1;Cdc73
cell junction assembly (GO:0034329)	-0.716574	-1.43693	0.0729685	0.667795	1	11/69	5.74%	Vasp;Actb;Actg1;Vmp1;Capza1;Pten;Cdc42;Plxnd1;Dbnl;Lims1;Itga6
positive regulation of potassium ion transport (GO:0043268)	-0.790814	-1.43675	0.0956679	0.666931	1	2/23	0.60%	Gabbr1;Gng2
positive regulation of lyase activity (GO:0051349)	-0.84294	-1.43624	0.0856611	0.667576	1	3/11	9.22%	Stim1;Orai1;Nf1
regulation of short-term neuronal synaptic plasticity (GO:0048172)	-0.883869	-1.43601	0.0676692	0.666911	1	2/8	4.19%	Rab3gap1;Cln3
negative regulation of lymphocyte activation (GO:0051250)	-0.780786	-1.43573	0.0944123	0.666531	1	4/18	3.77%	Bank1;Lgals3;Fcgr2b;Pag1
positive regulation of DNA demethylation (GO:1901537)	0.925168	1.43528	0.0480167	1	1	3/5	5.44%	Otud4;Usp9x;Usp7
positive regulation of mesenchymal cell proliferation (GO:0002053)	-0.927905	-1.43527	0.0426357	0.667032	1	1/6	0.07%	Myc
regulation of stress-activated MAPK cascade (GO:0032872)	-0.724702	-1.4349	0.108772	0.666931	1	10/51	5.69%	Myc;Lgals9;Dab2ip;Eif2ak2;Fas;Map2k1;Mapk3;Mapk1;Rasgrp1;Igf1r
positive regulation of adenylate cyclase activity (GO:0045762)	-0.891461	-1.43486	0.0622568	0.665442	1	3/6	9.22%	Stim1;Orai1;Nf1
regulation of DNA-templated transcription in response to stress (GO:0043620)	0.831027	1.43416	0.0841889	1	1	2/9	2.81%	Bclaf1;Rela
regulation of histone H3-K9 trimethylation (GO:1900112)	0.915533	1.43397	0.0514541	1	1	2/5	1.20%	Atrx;Zfp110
lysine metabolic process (GO:0006553)	0.861608	1.43292	0.0747863	0.995099	1	4/8	9.68%	Dlst;Phykpl;Ogdh;Dld
lysine catabolic process (GO:0006554)	0.861608	1.43292	0.0747863	0.995099	1	4/8	9.68%	Dlst;Phykpl;Ogdh;Dld
glucan biosynthetic process (GO:0009250)	-0.85298	-1.43267	0.0851064	0.671832	1	4/10	3.81%	Per2;Pgm2;Gyg;Gbe1
glycogen biosynthetic process (GO:0005978)	-0.85298	-1.43267	0.0851064	0.671832	1	4/10	3.81%	Per2;Pgm2;Gyg;Gbe1
positive regulation of transcription elongation from RNA polymerase II promoter (GO:0032968)	0.785607	1.43233	0.0995763	0.992177	1	5/11	8.98%	Eapp;Cdc73;Supt6;Supt16;Cdk13
triglyceride metabolic process (GO:0006641)	-0.757795	-1.43156	0.0885417	0.675151	1	6/36	4.68%	Gpat3;Fabp5;Dgat1;Apoe;Lpin2;Gk
spermatid development (GO:0007286)	0.722872	1.43076	0.110865	0.997018	1	5/26	10.10%	Ing2;Cep57;Rnf8;Ccdc63;Rsph1
substrate adhesion-dependent cell spreading (GO:0034446)	-0.749259	-1.43059	0.0989399	0.677747	1	6/34	6.05%	Atrn;Itgb3;Rac1;Megf9;Ntng2;Pxn
glycoprotein metabolic process (GO:0009100)	-0.730761	-1.43041	0.11	0.676923	1	8/49	6.74%	Man1a;Erp44;Fut8;Man2a2;Hif1a;Man2a1;B4galt5;Man2b1
positive regulation of cardiac muscle tissue growth (GO:0055023)	-0.818374	-1.43032	0.0992366	0.675635	1	4/14	5.68%	Pim1;Bmpr1a;Rbpj;Notch1
protein deglycosylation involved in glycoprotein catabolic process (GO:0035977)	-0.927574	-1.43004	0.0494297	0.671897	1	2/5	1.18%	Man1a;Edem1
mannose trimming involved in glycoprotein ERAD pathway (GO:1904382)	-0.927574	-1.43004	0.0494297	0.671897	1	2/5	1.18%	Man1a;Edem1
ubiquitin-dependent glycoprotein ERAD pathway (GO:0097466)	-0.927574	-1.43004	0.0494297	0.671897	1	2/5	1.18%	Man1a;Edem1
positive regulation of natural killer cell chemotaxis (GO:2000503)	0.92269	1.42978	0.0540541	0.996834	1	2/5	3.81%	Ccl3;Ccl4
regulation of DNA metabolic process (GO:0051052)	-0.728497	-1.42969	0.113559	0.67181	1	2/48	0.88%	Myc;Smg5
triglyceride biosynthetic process (GO:0019432)	-0.832631	-1.42955	0.0818182	0.670726	1	4/14	4.68%	Gpat3;Dgat1;Lpin2;Gk
positive regulation of glial cell migration (GO:1903977)	0.847357	1.4279	0.0942623	1	1	2/7	0.78%	Ccl3;Csf1
leukocyte aggregation (GO:0070486)	-0.881262	-1.42768	0.0513761	0.67726	1	3/8	3.24%	S100a9;S100a8;Cd44
T-helper 17 cell differentiation (GO:0072539)	-0.891849	-1.42767	0.0732673	0.675706	1	2/7	2.38%	Ly9;Stat3
regulation of mitochondrial membrane permeability involved in apoptotic process (GO:1902108)	0.92429	1.42753	0.0443975	0.999328	1	2/5	3.91%	Acaa2;Atf2
intermembrane lipid transfer (GO:0120009)	0.872729	1.42713	0.0794297	0.995298	1	4/6	11.69%	Gltp;Plekha3;Cert1;Cptp
regulation of mitochondrial depolarization (GO:0051900)	-0.847917	-1.42705	0.0869565	0.676643	1	3/8	9.35%	Lrrk2;Rack1;Bcl2
cellular response to glucose stimulus (GO:0071333)	-0.769964	-1.42686	0.114878	0.675833	1	2/28	0.94%	Zbtb20;Prkaa1
regulation of low-density lipoprotein particle receptor catabolic process (GO:0032803)	-0.933324	-1.42685	0.0635838	0.674245	1	2/5	1.93%	Apoe;Anxa2
positive regulation of neural precursor cell proliferation (GO:2000179)	0.772591	1.4266	0.113043	0.991849	1	6/14	15.00%	Kdm1a;Vegfa;Zfp335;Mdk;Cx3cr1;Ctnnb1
protein localization to chromosome (GO:0034502)	0.690063	1.42626	0.0842825	0.987278	1	8/33	5.03%	Slf2;Atrx;Terf2ip;Rad21;Tnks;Lemd2;Iffo1;Rb1
negative regulation of viral entry into host cell (GO:0046597)	-0.779656	-1.42625	0.0907504	0.675372	1	12/21	17.61%	Ifitm3;Snx3;Trim12a;Ifitm2;Trim30a;Trim12c;Gsn;Ly6e;Trim5;Trim30b;Trim11;Trim26
regulation of transcription from RNA polymerase II promoter in response to stress (GO:0043618)	0.606191	1.42603	0.0647668	0.982131	1	30/88	9.93%	Mapk7;Atf3;Psmb8;Psme3;Psmc6;Atf4;Vhl;Nfe2l2;Vegfa;Psmd12;Psmd3;Impact;Psma6;Psma5;Psmd4;Rbx1;Psmd7;Limd1;Psmc1;Egln2;Psmd5;Ubb;Eloc;Psma2;Psmf1;Psmd1;Psmb4;Psmd2;Psmd6;Psmb3
regulation of cysteine-type endopeptidase activity involved in apoptotic signaling pathway (GO:2001267)	-0.830134	-1.42522	0.0845865	0.678212	1	4/11	2.50%	Lgals9;Plaur;Mmp9;Fas
negative regulation of endothelial cell apoptotic process (GO:2000352)	0.72998	1.42497	0.083691	0.983053	1	4/24	7.55%	Mapk7;Icam1;Nfe2l2;Tnip2
negative regulation of DNA-templated transcription, elongation (GO:0032785)	0.774495	1.42487	0.0725624	0.977121	1	9/14	9.95%	Eapp;Nelfb;Hnrnpu;Larp7;Hexim1;Recql5;Supt4a;Rnf8;Supt5
nucleoside triphosphate metabolic process (GO:0009141)	-0.818773	-1.42479	0.0972222	0.678432	1	2/12	2.18%	Smpdl3a;Cmpk2
chemokine (C-X-C motif) ligand 12 signaling pathway (GO:0038146)	0.922138	1.42455	0.0439122	0.972946	1	2/5	1.79%	Cxcr4;Oxsr1
response to ionizing radiation (GO:0010212)	-0.691861	-1.42422	0.0732484	0.679375	1	12/84	4.73%	Myc;Ifi206;Nabp1;Ifi204;Prkaa1;Ifi208;Anxa1;Cdkn1a;Dcun1d3;Rhob;Inip;Mapk14
negative regulation of response to biotic stimulus (GO:0002832)	-0.727755	-1.42342	0.105085	0.681165	1	17/41	12.02%	Ifi206;Ifi204;Dhx58;Ifi208;Trafd1;Pcbp2;Acod1;Mapkbp1;Trib1;Ifi207;Pira13;Trim21;Mndal;Irak3;Ifi213;Nlrc3;Pira12
maturation of SSU-rRNA from tricistronic rRNA transcript (SSU-rRNA, 5.8S rRNA, LSU-rRNA) (GO:0000462)	0.720779	1.42339	0.0723404	0.974896	1	11/29	11.42%	Abt1;Utp3;Bms1;Rps14;Nop9;Rrp36;Ngdn;Rps8;Utp6;Helb;Kri1
cardiac muscle tissue development (GO:0048738)	-0.767311	-1.42291	0.128571	0.681776	1	8/30	10.71%	Kdm6b;Smad4;Bmpr1a;Notch2;Smad1;Notch1;Bmpr2;Akap13
hexose metabolic process (GO:0019318)	-0.732975	-1.42256	0.115732	0.681663	1	7/40	4.87%	Oas1g;Aldoa;Oas1a;Oma1;Sord;Fuca1;Oas1b
reverse cholesterol transport (GO:0043691)	-0.796107	-1.42232	0.0886076	0.681188	1	3/17	6.02%	Apoc2;Apoe;Ces1d
regulation of DNA-templated transcription, elongation (GO:0032784)	0.693536	1.42199	0.0827586	0.977864	1	13/30	11.01%	Tcea2;Eaf1;Kat7;Scaf8;Supt16;Alyref;Ccnk;Supt4a;Setd5;Zfp326;Supt5;Ccar2;Ldb1
positive regulation of leukocyte activation (GO:0002696)	-0.808023	-1.42187	0.0992647	0.6816	1	2/15	1.72%	Cd2;Clec4d
positive regulation of myoblast fusion (GO:1901741)	-0.855383	-1.42186	0.0757576	0.680063	1	4/9	5.19%	Ehd1;Mapk14;Ripor2;Cd53
positive regulation of receptor binding (GO:1900122)	-0.921585	-1.42185	0.0545809	0.678504	1	2/5	2.22%	Anxa2;Mmp9
establishment of protein localization to mitochondrion (GO:0072655)	0.652502	1.42102	0.0674699	0.978451	1	1/46	0.02%	Timm17a
cell cycle G1/S phase transition (GO:0044843)	-0.704027	-1.42092	0.0953177	0.680896	1	9/61	4.67%	Myc;Crlf3;Cdk2;Plk3;Max;Cdkn1a;Lats2;Gpr132;Cul4b
positive regulation of ruffle assembly (GO:1900029)	-0.82757	-1.42062	0.108856	0.680642	1	3/11	4.88%	Eps8l1;Ndel1;Pfn1
endocardial cell differentiation (GO:0060956)	-0.935579	-1.42061	0.045977	0.677573	1	2/5	5.68%	Smad4;Notch1
cardiac endothelial cell differentiation (GO:0003348)	-0.935579	-1.42061	0.045977	0.677573	1	2/5	5.68%	Smad4;Notch1
cGMP-mediated signaling (GO:0019934)	-0.879164	-1.42057	0.0989011	0.67618	1	1/9	1.31%	Apoe
regulation of synaptic transmission, GABAergic (GO:0032228)	-0.870864	-1.42001	0.100952	0.676887	1	3/9	4.19%	Zdhhc3;Usp46;Cln3
positive regulation of T cell mediated cytotoxicity (GO:0001916)	-0.728165	-1.41919	0.0942029	0.67896	1	9/38	9.60%	Cd1d1;H2-D1;H2-T23;H2-T10;H2-Q6;H2-T22;H2-K1;H2-M3;H2-Q7
regulation of phospholipase activity (GO:0010517)	-0.862208	-1.41898	0.0894942	0.678227	1	4/8	6.63%	Apoc2;Fgfr1;Rasgrp1;Pdpk1
immunological synapse formation (GO:0001771)	-0.90369	-1.41892	0.0632411	0.676968	1	3/6	8.16%	Cd6;Coro1a;Ccr7
protein acylation (GO:0043543)	-0.736803	-1.41876	0.0856164	0.676088	1	3/36	1.50%	Kat2a;Zdhhc3;Glul
positive regulation of interleukin-23 production (GO:0032747)	0.895804	1.41789	0.0640496	0.994884	1	4/5	7.94%	Clec7a;Myd88;Plcg2;Il17ra
negative regulation of response to wounding (GO:1903035)	-0.79004	-1.41653	0.103314	0.684069	1	2/16	2.48%	Siglecg;Cers2
positive regulation of CD4-positive, alpha-beta T cell activation (GO:2000516)	-0.854771	-1.41614	0.0899281	0.684082	1	2/11	0.64%	Cd55;Lgals9
tRNA methylation (GO:0030488)	0.694282	1.41595	0.0787589	1	1	7/32	7.72%	Trmt12;Trmt10c;Mettl6;Trmt13;Trmt112;Trdmt1;Mto1
estrogen metabolic process (GO:0008210)	-0.764711	-1.41585	0.10424	0.683847	1	4/23	10.08%	Ugt1a2;Hsd17b11;Ugt1a7c;Hsd17b4
membrane fusion involved in viral entry into host cell (GO:0039663)	0.846981	1.41497	0.0929293	0.99596	1	1/8	0.31%	Cxcr4
fusion of virus membrane with host plasma membrane (GO:0019064)	0.846981	1.41497	0.0929293	0.99596	1	1/8	0.31%	Cxcr4
positive regulation of dendrite development (GO:1900006)	-0.896904	-1.41438	0.0786517	0.688783	1	2/6	8.15%	Dab2ip;Lrp8
pathway-restricted SMAD protein phosphorylation (GO:0060389)	0.822698	1.41402	0.102345	0.996166	1	4/9	13.05%	Usp15;Tgfbr2;Tgfbr1;Tgfb1
monoacylglycerol metabolic process (GO:0046462)	-0.832582	-1.41388	0.100559	0.689419	1	5/12	9.72%	Mgll;Dgat1;Pla2g4a;Faah;Dgat2
negative regulation of organelle assembly (GO:1902116)	-0.741351	-1.41362	0.104587	0.68907	1	8/33	6.59%	Kat2a;Lrrk2;Smad4;Pink1;Fez2;Phf23;Mtm1;Chmp4b
positive regulation of DNA-templated transcription, elongation (GO:0032786)	0.68722	1.41324	0.0831461	0.995633	1	11/27	9.95%	Eapp;Cdc73;Kat7;Scaf8;Supt6;Supt16;Alyref;Ccnk;Supt4a;Cdk13;Supt5
regulation of interleukin-4 production (GO:0032673)	-0.713459	-1.41323	0.108062	0.689203	1	12/39	9.60%	Fcer1g;Lgals9;Cebpb;H2-D1;H2-T23;Prkcq;H2-T10;Cd86;H2-Q6;H2-T22;H2-K1;H2-Q7
regulation of osteoblast proliferation (GO:0033688)	-0.834834	-1.41298	0.0994264	0.688686	1	1/12	0.73%	Eif2ak2
negative regulation of osteoblast proliferation (GO:0033689)	-0.924526	-1.41297	0.0673077	0.687183	1	1/5	0.73%	Eif2ak2
regulation of natural killer cell chemotaxis (GO:2000501)	0.866865	1.41112	0.0810235	1	1	2/7	3.81%	Ccl3;Ccl4
ammonium transmembrane transport (GO:0072488)	-0.90063	-1.41093	0.0788955	0.69424	1	2/6	5.61%	Slc12a6;Slc12a7
positive regulation of mitochondrial calcium ion concentration (GO:0051561)	-0.850393	-1.41084	0.0961924	0.693013	1	5/9	7.47%	Micu1;Bcap31;Rap1gds1;Mcu;Fis1
cellular response to alcohol (GO:0097306)	-0.723071	-1.41083	0.12069	0.691521	1	11/36	10.92%	Gng2;Gramd1a;Ahr;Ces1d;Adam15;Jup;Osbpl7;Gnb1;Gramd1b;Adcy7;Sphk2
regulation of microglial cell activation (GO:1903978)	0.78119	1.41082	0.10245	1	1	2/13	0.16%	Syt11;Ccl3
arginine catabolic process (GO:0006527)	-0.920126	-1.41062	0.073501	0.690797	1	1/5	0.05%	Arg1
cerebellar Purkinje cell differentiation (GO:0021702)	-0.931191	-1.4104	0.0615385	0.690183	1	2/5	3.91%	Atp7a;Agtpbp1
regulation of protein export from nucleus (GO:0046825)	-0.747255	-1.40985	0.10325	0.691018	1	8/25	7.15%	Camk1;Sp100;Ifi27l2a;Emd;Ifi27;Gsk3b;Trp53;Ywhae
negative regulation of amyloid precursor protein biosynthetic process (GO:0042985)	-0.932354	-1.40977	0.05	0.689809	1	3/5	3.72%	Itm2b;Ago2;Abca7
negative regulation of histone H3-K9 methylation (GO:0051573)	0.88008	1.40961	0.072314	1	1	1/6	0.43%	Kdm1a
regulation of histone H3-K9 acetylation (GO:2000615)	-0.815439	-1.4094	0.128544	0.689834	1	6/11	12.56%	Camk1;Smad4;Hdac5;Zfp451;Sphk2;Kmt2a
regulation of T-helper 2 cell cytokine production (GO:2000551)	-0.853726	-1.4087	0.095941	0.691182	1	2/10	4.77%	Rsad2;Dennd1b
negative regulation of signal transduction in absence of ligand (GO:1901099)	0.749935	1.40843	0.0982533	0.998197	1	1/18	0.12%	Mapk7
negative regulation of extrinsic apoptotic signaling pathway in absence of ligand (GO:2001240)	0.749935	1.40843	0.0982533	0.998197	1	1/18	0.12%	Mapk7
NLS-bearing protein import into nucleus (GO:0006607)	0.783953	1.40818	0.0947368	0.993783	1	5/13	5.35%	Ranbp2;Kpna4;Nup54;Kpna6;Kpnb1
regulation of macrophage derived foam cell differentiation (GO:0010743)	-0.743646	-1.40789	0.115596	0.693158	1	2/24	0.54%	Pla2g3;Itgb3
negative regulation by symbiont of host programmed cell death (GO:0052041)	-0.838673	-1.40782	0.104723	0.691924	1	4/10	4.42%	Rnf213;Mapk3;Rab7;Mapk1
positive regulation of CD4-positive, alpha-beta T cell proliferation (GO:2000563)	-0.931534	-1.40777	0.0657895	0.690627	1	2/5	0.64%	Cd55;Lgals9
detection of bacterium (GO:0016045)	-0.726578	-1.40733	0.112701	0.691171	1	12/33	12.85%	Cd1d1;Pglyrp1;H2-D1;H2-T10;Naip5;H2-Q6;H2-T22;H2-K1;H2-Q7;Naip6;H2-Eb1;Naip2
regulation of dendritic spine morphogenesis (GO:0061001)	-0.774959	-1.40703	0.125	0.690955	1	10/24	12.23%	Lrrk2;Pten;Pdlim5;Dhx36;Dbnl;Cfl1;Lrp8;Caprin1;Sipa1l1;Cdk5r1
transcription-coupled nucleotide-excision repair (GO:0006283)	0.603422	1.40669	0.0831169	0.997784	1	25/76	10.83%	Cul4a;Polr2a;Polr2b;Pcna;Polr2g;Cops4;Gtf2h1;Xpa;Uvssa;Rbx1;Cops5;Usp7;Ddb1;Ubb;Gtf2h3;Tcea1;Pold3;Zfp830;Polr2e;Xab2;Gtf2h5;Gps1;Ercc1;Cops2;Xrcc1
SCF-dependent proteasomal ubiquitin-dependent protein catabolic process (GO:0031146)	0.598224	1.40647	0.0611111	0.993367	1	34/87	13.97%	Cul4a;Fbxo38;Fbxl12;Skp1;Psmb8;Psme3;Psmc6;Psmd12;Psmd3;Psma6;Psma5;Psmd4;Rbx1;Psmd7;Psmc1;Psmd5;Dmac2;Psma2;Psmf1;Cul1;Psmd1;Fbxw4;Psmb4;Psmd2;Psmd6;Psmb3;Fbxl5;Fbxl14;Psme2;Psmc4;Psmb10;Fbxo9;Amn1;Psmb2
protein trimerization (GO:0070206)	-0.744242	-1.40628	0.107273	0.691135	1	9/25	10.45%	Slc1a5;Alox5ap;H2-D1;H2-Q6;H2-T22;H2-K1;H2-M3;H2-Q7;Mif
protein homotrimerization (GO:0070207)	-0.744242	-1.40628	0.107273	0.691135	1	9/25	10.45%	Slc1a5;Alox5ap;H2-D1;H2-Q6;H2-T22;H2-K1;H2-M3;H2-Q7;Mif
NAD biosynthesis via nicotinamide riboside salvage pathway (GO:0034356)	-0.821975	-1.40605	0.1	0.690573	1	2/13	0.94%	Parp10;Nampt
negative regulation of homotypic cell-cell adhesion (GO:0034111)	-0.857147	-1.40574	0.0845588	0.690404	1	3/9	4.85%	Cd9;Prkcd;Ceacam1
nucleic acid metabolic process (GO:0090304)	0.607882	1.40551	0.0733496	0.993884	1	22/70	9.71%	Pcbp1;Polr2a;Polr2b;Polr2g;Ddx24;Hnrnpd;Hnrnpa0;Lsm1;Hnrnpu;Hnrnpf;Hnrnph1;Wtap;Dnase1l1;Dnase1l2;Ddx54;Exd2;Recql5;Ncbp1;Hnrnpa2b1;Polr2e;Polg;Dna2
photoreceptor cell differentiation (GO:0046530)	-0.898257	-1.40548	0.0670498	0.690059	1	2/6	3.91%	Stat3;Agtpbp1
deadenylation-independent decapping of nuclear-transcribed mRNA (GO:0031087)	0.894888	1.40506	0.0688259	0.99113	1	4/5	9.73%	Edc4;Dcp1a;Edc3;Pnrc2
water transport (GO:0006833)	-0.875462	-1.40454	0.0893536	0.692706	1	1/6	2.42%	Aqp9
low-density lipoprotein particle receptor catabolic process (GO:0032802)	0.799797	1.40451	0.124	0.983217	1	3/9	6.32%	Mylip;Ap2m1;Ap2a1
low-density lipoprotein receptor particle metabolic process (GO:0032799)	0.799797	1.40451	0.124	0.983217	1	3/9	6.32%	Mylip;Ap2m1;Ap2a1
contact inhibition (GO:0060242)	-0.901094	-1.40441	0.0678643	0.691784	1	2/6	7.05%	Ptprj;Pak1
microglial cell activation (GO:0001774)	-0.766263	-1.40418	0.0982987	0.691304	1	8/22	6.33%	Fpr2;C5ar1;Grn;Itgam;App;Itgb2;Tnf;Tyrobp
positive regulation of oligodendrocyte differentiation (GO:0048714)	0.913704	1.40415	0.0465116	0.979946	1	2/5	3.23%	Cxcr4;Tnfrsf1b
positive regulation of endoplasmic reticulum stress-induced intrinsic apoptotic signaling pathway (GO:1902237)	0.881317	1.404	0.07	0.975116	1	2/5	5.81%	Pmaip1;Bcl2l11
fatty acid transport (GO:0015908)	-0.813187	-1.40297	0.0948122	0.6949	1	4/14	3.62%	Fabp5;Slc27a4;Apoe;Slc25a17
positive regulation of G2/M transition of mitotic cell cycle (GO:0010971)	-0.793723	-1.40228	0.125693	0.696368	1	3/17	7.86%	Cdc25b;Rcc2;Brd4
T-helper 17 cell lineage commitment (GO:0072540)	-0.892739	-1.40215	0.0934394	0.695387	1	2/6	2.38%	Ly9;Stat3
negative regulation of transcription elongation from RNA polymerase II promoter (GO:0034244)	0.786231	1.40212	0.0846325	0.98168	1	7/12	7.80%	Eapp;Nelfb;Hnrnpu;Larp7;Hexim1;Recql5;Rnf8
positive regulation of neuroblast proliferation (GO:0002052)	0.837349	1.40201	0.0912951	0.976827	1	5/7	15.00%	Kdm1a;Vegfa;Zfp335;Cx3cr1;Ctnnb1
positive regulation of biomineral tissue development (GO:0070169)	-0.728399	-1.40171	0.0938053	0.69578	1	6/28	9.83%	Isg15;Cebpb;Bmpr1a;Atp2b1;Acvr2a;Bmpr2
negative chemotaxis (GO:0050919)	-0.769898	-1.4017	0.113208	0.694328	1	2/23	2.96%	Itgb3;Sema4b
regulation of plasminogen activation (GO:0010755)	-0.810036	-1.40158	0.100548	0.693308	1	6/12	14.96%	Eno1;Plgrkt;Runx1;Ctsz;F12;Thbs1
actin filament bundle organization (GO:0061572)	-0.740813	-1.40154	0.101243	0.69201	1	3/27	1.53%	Rflnb;Nedd9;Lcp1
regulation of synapse maturation (GO:0090128)	-0.852743	-1.40146	0.0872211	0.69092	1	1/9	0.70%	Dab2ip
positive chemotaxis (GO:0050918)	-0.775083	-1.40138	0.108738	0.689852	1	4/16	5.25%	Lgals3;Fpr2;Ptprj;Coro1a
glucose import (GO:0046323)	-0.862676	-1.40113	0.110899	0.689479	1	3/8	3.18%	Slc27a4;Slc2a3;Slc2a1
regulation of prostaglandin biosynthetic process (GO:0031392)	-0.862542	-1.4008	0.0978474	0.689441	1	2/7	3.41%	Pla2g3;Anxa1
endosome to lysosome transport via multivesicular body sorting pathway (GO:0032510)	0.847458	1.4007	0.110442	0.979778	1	7/7	15.28%	Chmp3;Vcp;Lyst;Chmp2b;Vps4b;Mvb12a;Ubxn6
positive regulation of cardiac muscle cell proliferation (GO:0060045)	-0.828923	-1.39984	0.121569	0.692105	1	4/11	5.68%	Pim1;Bmpr1a;Rbpj;Notch1
positive regulation of bone resorption (GO:0045780)	-0.853669	-1.39984	0.0901961	0.690687	1	4/8	11.14%	Adam8;Spp1;Prkca;Atp6ap1
aorta morphogenesis (GO:0035909)	-0.81574	-1.39974	0.105263	0.689698	1	3/14	3.56%	Bmpr1a;Mylk;Rbpj
endoplasmic reticulum to cytosol transport (GO:1903513)	0.763844	1.39922	0.103672	0.984023	1	13/16	18.14%	Vcp;Selenos;Herpud1;Ufd1;Faf2;Hsp90b1;Os9;Tmem129;Aup1;Sec61b;Nploc4;Syvn1;Derl1
proton-transporting V-type ATPase complex assembly (GO:0070070)	0.875896	1.39863	0.10664	0.982287	1	2/5	8.88%	Tm9sf4;Pip4p1
negative regulation by symbiont of host apoptotic process (GO:0033668)	-0.830373	-1.39832	0.107368	0.694249	1	6/10	14.44%	Rnf213;Mapk3;Mapk1;Bcl2l1;Sfpq;Trim27
regulation of pattern recognition receptor signaling pathway (GO:0062207)	0.845484	1.39811	0.108889	0.980539	1	2/8	0.96%	Slc15a4;Birc2
aromatic compound biosynthetic process (GO:0019438)	-0.894526	-1.39805	0.0968992	0.693908	1	2/6	5.24%	Hdc;Gch1
protein localization to non-motile cilium (GO:0097499)	-0.891245	-1.39772	0.0831683	0.693789	1	1/5	1.12%	Zdhhc3
regulation by virus of viral protein levels in host cell (GO:0046719)	-0.791524	-1.39764	0.138402	0.692673	1	7/12	9.57%	Ifit1;Ifit1bl1;Ifit1bl2;Stat1;Dynlt1b;Dynlt1c;Stau1
monoacylglycerol biosynthetic process (GO:0006640)	-0.888725	-1.39641	0.0852995	0.696355	1	3/6	9.72%	Dgat1;Pla2g4a;Dgat2
positive regulation of gene expression, epigenetic (GO:0045815)	-0.693912	-1.39616	0.116522	0.695966	1	5/54	3.66%	Kat2a;Actb;Polr1a;Myo1c;Arid1a
peptidyl-cysteine modification (GO:0018198)	-0.862379	-1.39611	0.0897666	0.694764	1	4/8	9.15%	S100a9;S100a8;Tmx3;Rab6a
RNA 3'-end processing (GO:0031123)	0.606648	1.39552	0.0629921	0.991964	1	29/73	13.15%	Srsf7;Srsf5;Mtpap;Slu7;Cstf1;Tent4b;Poldip3;Srsf3;Srsf6;U2af1;Cstf2t;Chtop;Cpsf7;Alyref;Cpsf1;Sympk;Ncbp1;Rnps1;Tent2;Ddx39a;U2af1l4;Cpsf2;Srsf11;Magoh;Thoc7;Srsf4;Upf3b;Supv3l1;Clp1
succinyl-CoA metabolic process (GO:0006104)	0.887734	1.39543	0.0587045	0.987046	1	3/5	7.66%	Dlst;Sucla2;Ogdh
regulation of T cell cytokine production (GO:0002724)	-0.727671	-1.39531	0.114964	0.696584	1	6/30	9.60%	Cd55;H2-D1;H2-Q6;H2-T22;H2-K1;H2-Q7
negative regulation of trophoblast cell migration (GO:1901164)	-0.925094	-1.39526	0.0719844	0.695397	1	1/5	1.31%	Arhgdib
regulation of cellular response to heat (GO:1900034)	0.606251	1.39516	0.0782828	0.983438	1	22/75	10.89%	Bag5;Ranbp2;Hsp90aa1;Ier5;Nup153;Hspa8;Mtor;Nup98;Nup54;Sec13;Pom121;Tpr;Akt1s1;Bag1;Mapkapk2;Sirt1;Hsbp1;Hikeshi;Ccar2;Seh1l;Dnajc7;Nup88
PERK-mediated unfolded protein response (GO:0036499)	0.825507	1.39487	0.110656	0.979968	1	6/9	11.74%	Herpud1;Atf4;Nfe2l2;Hspa5;Eif2ak3;Ccl2
positive regulation of plasminogen activation (GO:0010756)	-0.888571	-1.39451	0.102612	0.697131	1	2/6	4.72%	Eno1;Plgrkt
extrinsic apoptotic signaling pathway (GO:0097191)	-0.686589	-1.39447	0.102521	0.69586	1	20/71	10.27%	G0s2;Casp8;Dab2ip;Hipk1;Ifi27l2a;Il6ra;Smad3;Fas;Ifi27;Gsk3b;Tnf;Appl1;Gabarap;Pdpk1;Bcl2l1;Bid;Bcl2;Casp3;Dedd;Bcl2a1b
glomerular visceral epithelial cell differentiation (GO:0072112)	-0.858644	-1.39441	0.0709939	0.694729	1	3/9	8.36%	Cd24a;Basp1;Myo1e
regulation of transcription from RNA polymerase II promoter involved in myocardial precursor cell differentiation (GO:0003256)	-0.892852	-1.39411	0.0900383	0.694529	1	2/5	5.68%	Rbpj;Notch1
positive regulation of T-helper 17 cell differentiation (GO:2000321)	-0.887396	-1.39407	0.0881226	0.693337	1	2/6	3.74%	Nfkbiz;Nfkbid
pulmonary valve morphogenesis (GO:0003184)	-0.854152	-1.39403	0.0948617	0.692117	1	3/10	7.45%	Notch2;Notch1;Nfatc1
lymphocyte mediated immunity (GO:0002449)	-0.822735	-1.39356	0.103314	0.692616	1	2/11	3.39%	Cd55;Sla2
negative regulation of stem cell differentiation (GO:2000737)	0.78992	1.39301	0.0951327	0.98671	1	4/10	4.67%	N4bp2l2;Nelfb;Hnrnpu;Zfp36l2
intra-Golgi vesicle-mediated transport (GO:0006891)	0.680698	1.39299	0.0997783	0.981493	1	12/28	8.92%	Cog8;Copz1;Trappc10;Gosr1;Cope;Cog3;Gosr2;Golga5;Copa;Vti1b;Copg1;Rab33b
DNA catabolic process, exonucleolytic (GO:0000738)	-0.910837	-1.39265	0.0776699	0.694922	1	3/5	4.98%	Rexo4;Isg20;Trex1
lipoprotein metabolic process (GO:0042157)	-0.850184	-1.39226	0.119843	0.695105	1	2/9	2.72%	Apoe;Ctsd
endonucleolytic cleavage in ITS1 to separate SSU-rRNA from 5.8S rRNA and LSU-rRNA from tricistronic rRNA transcript (SSU-rRNA, 5.8S rRNA, LSU-rRNA) (GO:0000447)	0.825942	1.39219	0.0923077	0.981213	1	3/8	11.42%	Abt1;Nop9;Kri1
ectoderm development (GO:0007398)	-0.856305	-1.39181	0.0984252	0.695649	1	5/8	9.58%	Amer2;Itgam;Smurf1;Itga6;Zbtb7b
protein alpha-1,2-demannosylation (GO:0036508)	-0.742744	-1.39156	0.125887	0.695308	1	6/26	5.62%	Man1a;Edem1;Amfr;Uba52;Ubc;Rnf5
mRNA-containing ribonucleoprotein complex export from nucleus (GO:0071427)	0.58587	1.39132	0.0677966	0.981717	1	40/99	12.57%	Ranbp2;Srsf7;Srsf5;Upf2;Nup153;Slbp;Slu7;Poldip3;Srsf3;Srsf6;Gle1;U2af1;Nup98;Chtop;Nup54;Upf1;Alkbh5;Nxf1;Alyref;Cpsf1;Sympk;Nxt1;Sec13;Eif4e;Pom121;Tpr;Ncbp1;Hnrnpa2b1;Rnps1;Ddx39a;U2af1l4;Cpsf2;Srsf11;Seh1l;Magoh;Nup88;Thoc7;Srsf4;Upf3b;Fyttd1
store-operated calcium entry (GO:0002115)	-0.855895	-1.39126	0.0919765	0.695114	1	7/8	12.91%	Stim1;Orai2;Orai1;Orai3;Cracr2b;Stim2;Ms4a1
regulation of response to biotic stimulus (GO:0002831)	-0.727207	-1.39113	0.11449	0.694287	1	12/33	9.29%	Cd55;Casp8;Dhx58;Fcgr2b;Tirap;Samhd1;Appl1;Trim12a;Ptpn22;Lrp8;Trim30a;Xiap
epithelial cell apoptotic process (GO:1904019)	-0.861037	-1.39104	0.0966469	0.693322	1	4/8	11.03%	Dab2ip;Hipk1;Bmpr2;Gsn
response to hydroxyurea (GO:0072710)	0.777996	1.39098	0.122881	0.978631	1	6/11	12.51%	Atrx;Kat7;Fmr1;Spidr;Rtf2;Nsmce3
regulation of regulatory T cell differentiation (GO:0045589)	-0.712196	-1.39096	0.102518	0.692322	1	8/34	8.49%	Kat2a;H2-D1;Fanca;Runx1;H2-Q6;H2-T22;H2-K1;H2-M3
diterpenoid metabolic process (GO:0016101)	-0.705731	-1.39045	0.11704	0.69301	1	8/44	9.74%	Apoc2;Apoe;Rdh12;Dhrs3;Agrn;Aldh3a2;Lrp8;Sdc3
positive regulation of histone ubiquitination (GO:0033184)	0.885669	1.38965	0.0782609	0.982102	1	3/5	4.80%	Kdm1a;Rnf40;Rnf20
glyceraldehyde-3-phosphate metabolic process (GO:0019682)	-0.865445	-1.38914	0.095941	0.696815	1	2/7	1.87%	Tpi1;Tkt
cellular response to ketone (GO:1901655)	-0.735816	-1.38899	0.137993	0.696068	1	10/30	10.92%	Gng2;Acod1;Spp1;Nr3c1;Ahr;Adam15;Rock2;Trerf1;Gnb1;Sphk2
RNA polymerase II preinitiation complex assembly (GO:0051123)	0.790995	1.38883	0.114583	0.982117	1	7/9	14.41%	Gtf2b;Taf1;Tbp;Gtf2a2;Dr1;Taf11;Taf7
regulation of lysosomal lumen pH (GO:0035751)	-0.792768	-1.38862	0.120658	0.696157	1	4/13	4.19%	Lrrk2;Cln5;Grn;Cln3
atrioventricular valve formation (GO:0003190)	-0.921355	-1.38849	0.0591603	0.695423	1	2/5	5.68%	Smad4;Notch1
regulation of secretion by cell (GO:1903530)	-0.723619	-1.38797	0.128162	0.696169	1	11/43	6.18%	Septin1;Nsf;Rab3d;Mctp1;Anxa1;Rab8a;Rab8b;Rhbdf2;Arfip1;Dnajc1;Septin5
positive regulation of ubiquitin-protein transferase activity (GO:0051443)	0.671756	1.38735	0.0971564	0.986677	1	7/30	3.96%	Dcun1d2;Pin1;Skp1;Arrdc3;Golga2;Topors;Axin1
negative regulation of CD4-positive, alpha-beta T cell activation (GO:2000515)	-0.833864	-1.38731	0.105163	0.697539	1	4/10	6.46%	Lgals9;Tarm1;Runx3;Runx1
positive regulation of intracellular steroid hormone receptor signaling pathway (GO:0033145)	-0.88035	-1.38709	0.0928433	0.697114	1	2/6	7.05%	Wbp2;Pak1
ethanol oxidation (GO:0006069)	-0.865379	-1.38708	0.0891089	0.695786	1	3/7	3.88%	Aldh2;Acss2;Acss1
positive regulation of telomerase activity (GO:0051973)	-0.722492	-1.38695	0.130973	0.694927	1	6/36	4.42%	Myc;Pnkp;Mapk3;Hsp90ab1;Prkcq;Mapk1
methylguanosine-cap decapping (GO:0110156)	0.806239	1.38668	0.104082	0.985568	1	5/10	9.73%	Edc4;Lsm1;Dcp1a;Edc3;Pnrc2
Notch signaling pathway (GO:0007219)	-0.695809	-1.38666	0.113903	0.6948	1	10/52	5.68%	Myc;Dtx3l;Aph1b;Rbpj;Notch2;Pbx1;Plxnd1;Psen1;Stat1;Notch1
steroid catabolic process (GO:0006706)	-0.881245	-1.38665	0.111954	0.693493	1	4/6	8.53%	Hsd11b1;Ywhah;Spp1;Hsd17b11
protein K63-linked deubiquitination (GO:0070536)	0.677742	1.38562	0.107226	0.987354	1	13/30	12.73%	Usp16;Zranb1;Atxn3;Uimc1;Otud4;Usp8;Cyld;Usp7;Spata2;Abraxas2;Babam1;Yod1;Tnfaip3
positive regulation of cholesterol esterification (GO:0010873)	-0.856213	-1.38546	0.107345	0.697011	1	1/8	1.31%	Apoe
embryonic axis specification (GO:0000578)	0.794969	1.38531	0.118644	0.984244	1	2/9	11.90%	Smad2;Tasor
SRP-dependent cotranslational protein targeting to membrane, translocation (GO:0006616)	0.839249	1.38514	0.112766	0.980278	1	6/7	14.39%	Sec61a1;Srp54c;Srp54a;Zfand2b;Sec61a2;Sec61b
oligosaccharide-lipid intermediate biosynthetic process (GO:0006490)	0.772328	1.38443	0.138776	0.979689	1	4/13	8.57%	Srd5a3;Alg12;Mpdu1;Alg2
regulation of inflammatory response to wounding (GO:0106014)	-0.884214	-1.38392	0.0898438	0.701899	1	2/5	2.39%	Siglecg;Grn
regulation of innate immune response (GO:0045088)	-0.65329	-1.38367	0.0992	0.701554	1	34/93	9.93%	Cd1d1;Ifi206;Casp8;Adam8;Ifi204;Dhx58;Fcgr2b;Fpr2;Usp18;Tirap;Ifi35;Ifi208;Trafd1;H2-D1;Samhd1;H2-T23;Acod1;Polr3c;Hsp90ab1;Rnasel;Appl1;H2-T10;Ptpn6;Ptpn22;Ifi207;H2-Q6;H2-T22;Lrp8;H2-K1;Parp9;Trim21;Xiap;H2-Q7;Mndal
dolichyl diphosphate metabolic process (GO:0046465)	0.836315	1.38366	0.1	0.974726	1	2/7	2.13%	Dolk;Srd5a3
dolichyl diphosphate biosynthetic process (GO:0006489)	0.836315	1.38366	0.1	0.974726	1	2/7	2.13%	Dolk;Srd5a3
positive regulation of actin filament polymerization (GO:0030838)	-0.707992	-1.38293	0.12807	0.70317	1	14/40	11.10%	Pfn2;Cdc42ep2;Vasp;Alox15;Arpc4;Snx9;Pfn1;Fchsd2;Cdc42ep3;Hck;Ccr7;Nck2;Gsn;Bin1
regulation of neuronal synaptic plasticity (GO:0048168)	-0.760065	-1.38271	0.13894	0.702705	1	6/19	6.70%	Apoe;Rab3gap1;App;Mctp1;Cln3;Nsmf
osteoblast development (GO:0002076)	0.842643	1.38261	0.102041	0.976691	1	3/6	6.53%	Men1;Limd1;Ache
modulation by symbiont of host process (GO:0044003)	-0.801888	-1.38244	0.128205	0.702543	1	4/13	4.97%	Eno1;Pgk1;Uba52;Ubc
negative regulation of establishment of protein localization (GO:1904950)	0.786989	1.38218	0.109278	0.974451	1	1/10	0.14%	Ppm1f
Wnt signaling pathway, calcium modulating pathway (GO:0007223)	-0.726278	-1.3819	0.124343	0.703303	1	13/31	10.44%	Gng2;Ago4;Mov10;Ppp3ca;Ago2;Calm1;Tnrc6b;Plcb3;Plcb2;Nfatc1;Tnrc6c;Ppp3cb;Gnb1
regulation of cell communication by electrical coupling involved in cardiac conduction (GO:1901844)	-0.829462	-1.38161	0.0996169	0.703096	1	3/9	3.39%	Sri;Camk2d;Calm1
myelination (GO:0042552)	0.662095	1.38157	0.0977778	0.973473	1	4/38	3.50%	Eif2b5;Cxcr4;Zfp24;Mbp
negative regulation of activated T cell proliferation (GO:0046007)	-0.834647	-1.38155	0.104628	0.701998	1	1/9	0.64%	Lgals9
positive regulation of leukocyte mediated cytotoxicity (GO:0001912)	-0.684469	-1.38147	0.134892	0.700967	1	15/54	9.60%	Cd1d1;Itgam;H2-D1;H2-T23;Rasgrp1;H2-T10;Stap1;Klrd1;Tyrobp;Ap1g1;H2-Q6;H2-T22;H2-K1;H2-M3;H2-Q7
negative regulation of intracellular estrogen receptor signaling pathway (GO:0033147)	0.831667	1.38144	0.102459	0.96944	1	5/8	12.39%	Cnot1;Strn3;Vps11;Vps18;Cnot2
negative regulation of epithelial to mesenchymal transition (GO:0010719)	-0.745492	-1.38139	0.12987	0.699947	1	3/20	2.58%	Dab2ip;Pten;Adipor1
positive regulation of T cell mediated immunity (GO:0002711)	-0.701057	-1.38119	0.113718	0.699455	1	9/45	8.49%	Cd55;Cd1d1;H2-D1;H2-T23;H2-T10;H2-Q6;H2-T22;H2-K1;H2-M3
detection of calcium ion (GO:0005513)	-0.831358	-1.3808	0.124744	0.699679	1	2/9	3.39%	Stim1;Calm1
dendritic spine morphogenesis (GO:0060997)	-0.835771	-1.3807	0.123574	0.698757	1	2/9	2.99%	Pten;Cdc42
regulation of calcium ion-dependent exocytosis (GO:0017158)	0.707823	1.38064	0.110375	0.969355	1	1/21	0.15%	Syt11
positive regulation of biosynthetic process (GO:0009891)	-0.716267	-1.38028	0.114385	0.69924	1	10/36	9.34%	Zbtb20;Apoe;Mmp8;Rab27a;Mlxipl;Creb1;Runx1;Mtpn;Sorbs1;Cyba
secondary alcohol metabolic process (GO:1902652)	-0.697198	-1.37991	0.118044	0.699397	1	8/48	6.28%	Ugt1a2;Apoe;Idh1;Soat1;Stard3;Rxra;Ces1d;Idh3b
hemostasis (GO:0007599)	-0.865412	-1.37953	0.119048	0.699469	1	3/7	3.48%	Fli1;Gpi1;Nfe2
positive regulation of protein localization to Cajal body (GO:1904871)	0.76592	1.37921	0.119565	0.968931	1	4/11	3.11%	Cct4;Cct7;Cct8;Larp7
regulation of protein localization to Cajal body (GO:1904869)	0.76592	1.37921	0.119565	0.968931	1	4/11	3.11%	Cct4;Cct7;Cct8;Larp7
regulation of lipoprotein lipase activity (GO:0051004)	-0.775583	-1.37912	0.135238	0.699784	1	1/15	0.40%	Apoc2
modulation by symbiont of host apoptotic process (GO:0052150)	-0.827935	-1.37882	0.12115	0.699653	1	5/9	14.44%	Rnf213;Mapk3;Mapk1;Sfpq;Trim27
mitral valve morphogenesis (GO:0003183)	-0.858976	-1.3788	0.1	0.698466	1	3/7	9.83%	Bmpr1a;Notch1;Bmpr2
vascular transport (GO:0010232)	-0.669411	-1.37877	0.132107	0.697344	1	11/72	6.97%	Slc1a5;Slc27a4;Slc2a3;Atp2a3;Slc44a1;Slc2a1;Slc28a2;Atp8a1;Abcc5;Slc38a1;Slc6a6
regulation of nucleotide-binding oligomerization domain containing signaling pathway (GO:0070424)	0.888873	1.37858	0.0829876	0.96822	1	2/5	0.96%	Slc15a4;Birc2
negative regulation of fat cell proliferation (GO:0070345)	-0.863218	-1.37856	0.0946746	0.696859	1	3/6	9.80%	Per2;E2f3;Tfdp1
positive regulation of lipid catabolic process (GO:0050996)	-0.775155	-1.37844	0.134831	0.6961	1	4/17	3.89%	Apoc2;Abcd2;Prkcd;Abhd5
prostanoid biosynthetic process (GO:0046457)	-0.783215	-1.3784	0.151515	0.694967	1	3/14	6.40%	Ptgs1;Tbxas1;Pla2g4a
positive regulation of synapse maturation (GO:0090129)	-0.868948	-1.37827	0.0847107	0.694178	1	1/7	0.70%	Dab2ip
positive regulation of icosanoid secretion (GO:0032305)	-0.907446	-1.37822	0.0636183	0.693085	1	2/5	4.08%	Cyp4f18;P2rx4
unsaturated fatty acid metabolic process (GO:0033559)	-0.697259	-1.37817	0.110727	0.692021	1	10/51	7.18%	Ptgs1;Mgll;Gpx1;Degs1;Alox15;Cyp4f18;Scd1;Pla2g4a;Cyp4f13;Faah
regulation of MyD88-independent toll-like receptor signaling pathway (GO:0034127)	-0.854667	-1.37803	0.108911	0.69125	1	2/7	2.00%	Cd14;Irf7
regulation of extrinsic apoptotic signaling pathway (GO:2001236)	-0.679787	-1.37797	0.105691	0.690232	1	16/64	8.72%	G0s2;Casp8;Lgals3;Sp100;Cflar;Fas;Fgfr1;Tnf;Itga6;Pml;Htt;Pak2;Traf1;Ltbr;Bid;Bcl10
positive regulation of supramolecular fiber organization (GO:1902905)	-0.67372	-1.3778	0.12	0.689625	1	25/75	12.26%	Pfn2;Cdc42ep2;Vasp;Gpx1;Apoe;Alox15;App;Rac1;Snx9;Clasp1;Psen1;Pfn1;Fchsd2;Cdc42ep3;Pak1;Hck;Ccr7;Wdr1;Nck2;Bin1;Mylk3;Mapre1;Clu;Cdk5r1;Dctn1
positive regulation of DNA repair (GO:0045739)	0.630016	1.37774	0.0995261	0.968675	1	13/45	11.83%	Slf2;Pcna;Uimc1;Prkcg;Dhx9;Rps3;Rnf8;Sirt1;Hdac10;Spidr;Xrcc1;Hmgb1;Babam1
response to interleukin-1 (GO:0070555)	0.609874	1.37757	0.0864745	0.964911	1	9/62	5.14%	Taf9;Ccl3;Irak1;Rela;Myd88;Ccl4;Traf6;Upf1;Zc3h12a
negative regulation of epithelial cell apoptotic process (GO:1904036)	0.674334	1.37692	0.0956522	0.964237	1	3/31	3.97%	Mapk7;Icam1;Nfe2l2
regulation of lipid biosynthetic process (GO:0046890)	-0.740699	-1.37681	0.127505	0.692133	1	9/31	9.32%	Zbtb20;Apoe;Adipor1;Ceacam1;Mlxipl;Creb1;Asah1;Mid1ip1;Sorbs1
positive regulation of T-helper 2 cell cytokine production (GO:2000553)	-0.864401	-1.37631	0.10076	0.69284	1	2/8	4.77%	Rsad2;Dennd1b
galactosylceramide metabolic process (GO:0006681)	0.877057	1.37592	0.0895833	0.965952	1	1/5	3.74%	B4galt3
negative regulation of phosphatidylinositol 3-kinase signaling (GO:0014067)	-0.848017	-1.37583	0.135659	0.693343	1	2/8	1.64%	Dab2ip;Pten
cellular response to prostaglandin stimulus (GO:0071379)	-0.895077	-1.37536	0.108159	0.693838	1	1/6	0.60%	Gng2
presynaptic membrane organization (GO:0097090)	-0.889542	-1.37536	0.0980392	0.692596	1	1/5	1.64%	Pten
cellular biogenic amine catabolic process (GO:0042402)	-0.810257	-1.37474	0.140152	0.693609	1	2/10	2.52%	Smox;Slc44a1
glutathione derivative biosynthetic process (GO:1901687)	-0.753828	-1.37458	0.134545	0.691749	1	2/21	2.35%	Mgst2;Mgst1
glutathione derivative metabolic process (GO:1901685)	-0.753828	-1.37458	0.134545	0.691749	1	2/21	2.35%	Mgst2;Mgst1
immunoglobulin mediated immune response (GO:0016064)	-0.824034	-1.37451	0.111111	0.690771	1	3/9	5.12%	Fcer1g;Fcgr2b;Gapt
postsynaptic density assembly (GO:0097107)	-0.875186	-1.37402	0.118321	0.691558	1	1/6	1.64%	Pten
positive regulation of secretion by cell (GO:1903532)	-0.682548	-1.37398	0.10231	0.690507	1	7/63	4.14%	Myh10;Golph3l;Adam8;Unc13d;Rab27a;P2rx4;Clasp1
mitochondrial outer membrane permeabilization (GO:0097345)	0.7612	1.37397	0.118609	0.973403	1	7/13	10.37%	Pmaip1;Rhot2;Rhot1;Bnip3l;Bcl2l11;Bax;Bnip3
heterophilic cell-cell adhesion via plasma membrane cell adhesion molecules (GO:0007157)	-0.717447	-1.37388	0.144161	0.689666	1	10/29	16.01%	Cd6;Alcam;Itgal;Ceacam1;Selp;Nectin4;Cxadr;Pvr;Adgrl1;Jaml
negative regulation of axon regeneration (GO:0048681)	-0.855116	-1.37373	0.131528	0.689061	1	3/7	11.71%	Cers2;Ptprs;Inpp5f
regulation of T cell differentiation in thymus (GO:0033081)	-0.81077	-1.37368	0.129562	0.688014	1	1/9	0.72%	Adam8
positive regulation of CD4-positive, CD25-positive, alpha-beta regulatory T cell differentiation (GO:0032831)	-0.887358	-1.37368	0.083779	0.686811	1	1/5	0.64%	Lgals9
positive regulation of vasculature development (GO:1904018)	-0.663699	-1.37305	0.117148	0.687859	1	19/77	10.27%	Ccr3;Ets1;Stim1;Ctsh;Hipk1;Grn;Ago2;Ecm1;Chil1;Rhob;Hif1a;Jup;Runx1;Pdpk1;Pik3cd;Prkcb;Anxa3;Epha1;Prkca
regulation of protein localization to chromatin (GO:1905634)	0.823942	1.37294	0.112051	0.975131	1	3/8	5.03%	Vcp;Vcpip1;Rb1
regulation of MDA-5 signaling pathway (GO:0039533)	-0.864784	-1.37269	0.117537	0.687976	1	2/6	3.97%	Dhx58;Ddx60
negative regulation of tubulin deacetylation (GO:1904428)	-0.898412	-1.37241	0.0785441	0.687891	1	1/5	0.94%	Prkaa1
dendritic spine organization (GO:0097061)	-0.760862	-1.37235	0.138739	0.686896	1	7/20	10.18%	Pten;Arf1;Cdc42;Igf1r;Lgmn;Fyn;Pick1
positive regulation of non-canonical Wnt signaling pathway (GO:2000052)	-0.821445	-1.37221	0.119093	0.686228	1	3/9	12.20%	Csnk1d;Csnk1e;Mllt3
response to laminar fluid shear stress (GO:0034616)	0.805067	1.37186	0.115619	0.9771	1	2/10	3.97%	Mapk7;Nfe2l2
positive regulation of cell cycle G2/M phase transition (GO:1902751)	-0.771849	-1.37149	0.145251	0.687695	1	1/20	0.27%	Cdc25b
regulation of cardiac muscle cell contraction (GO:0086004)	-0.753332	-1.37117	0.129944	0.687748	1	5/20	6.43%	Sri;Camk2d;Pde4b;Dlg1;Jup
cardiac myofibril assembly (GO:0055003)	0.758775	1.37116	0.129363	0.976697	1	1/12	0.93%	Mef2a
positive regulation of intracellular estrogen receptor signaling pathway (GO:0033148)	-0.890976	-1.37012	0.106178	0.690484	1	2/5	7.05%	Wbp2;Pak1
hexose transmembrane transport (GO:0008645)	-0.779805	-1.37006	0.133981	0.689536	1	3/13	6.82%	Slc2a3;Slc2a1;Slc50a1
negative regulation of endoplasmic reticulum calcium ion concentration (GO:0032471)	-0.863507	-1.36985	0.112621	0.689128	1	5/6	13.27%	Bcap31;Rap1gds1;Fis1;Thada;Tgm2
mRNA cis splicing, via spliceosome (GO:0045292)	0.73411	1.36975	0.118393	0.980611	1	7/16	10.47%	Prpf39;Snrnp200;Rbm22;Snrpc;Sfswap;Cactin;Sart1
negative regulation of microglial cell activation (GO:1903979)	0.824673	1.36953	0.13617	0.977375	1	1/7	0.15%	Syt11
positive regulation of ion transmembrane transporter activity (GO:0032414)	-0.736771	-1.36942	0.134216	0.689487	1	5/21	9.55%	Glrx;Atp1b3;Wnk1;Cox17;Stk39
regulation of bicellular tight junction assembly (GO:2000810)	-0.767578	-1.36941	0.132325	0.688324	1	6/16	10.60%	Myo1c;Tnf;Ikbkb;Runx1;Rock2;Snai1
negative regulation of hydrogen peroxide-induced neuron death (GO:1903208)	-0.886284	-1.36939	0.0976562	0.687235	1	2/5	8.12%	Pink1;Rack1
positive regulation of anion transport (GO:1903793)	-0.902406	-1.36926	0.0764463	0.686529	1	2/5	2.40%	Cebpb;Cyp4f18
muscle tissue morphogenesis (GO:0060415)	-0.826099	-1.36906	0.143701	0.686091	1	2/10	5.68%	Mylk;Notch1
response to prostaglandin E (GO:0034695)	-0.861384	-1.36883	0.118321	0.685815	1	3/7	10.44%	Gng2;Ccr7;Gnb1
regulation of receptor binding (GO:1900120)	-0.851213	-1.36821	0.124498	0.686935	1	3/7	6.35%	Mmp9;Atp2a3;Adam15
positive regulation of receptor recycling (GO:0001921)	-0.828323	-1.36781	0.123134	0.687228	1	2/9	1.93%	Nsf;Anxa2
regulation of proteasomal ubiquitin-dependent protein catabolic process (GO:0032434)	0.567994	1.36759	0.0534351	0.984368	1	20/98	6.65%	Taf9;Bag5;Rybp;Trim39;Gna12;Taf1;Arih1;Vcp;Herpud1;Arih2;Rnf19a;Rnf14;Dvl1;Cop1;Dda1;Rbx1;Usp7;Gsk3a;Stub1;Uchl5
vascular wound healing (GO:0061042)	0.841562	1.36759	0.0835073	0.979815	1	2/7	3.98%	Adipor2;Vegfa
positive regulation of pinocytosis (GO:0048549)	-0.855536	-1.36734	0.107692	0.68789	1	4/7	4.62%	Ankfy1;Cdc42;Cln3;Appl1
cellular response to increased oxygen levels (GO:0036295)	-0.818653	-1.36727	0.117988	0.687003	1	7/11	11.14%	Atg7;Fas;Atp6v0d1;Atp6v1g1;Foxo1;Atp6v1a;Atp6ap1
striated muscle tissue development (GO:0014706)	-0.76372	-1.36725	0.142322	0.685874	1	4/17	9.83%	Myl6;Cflar;Zbtb18;Bmpr2
regulation of transferase activity (GO:0051338)	0.760274	1.36661	0.147436	0.981454	1	1/14	0.10%	Bag5
endonucleolytic cleavage of tricistronic rRNA transcript (SSU-rRNA, 5.8S rRNA, LSU-rRNA) (GO:0000479)	0.755888	1.36659	0.1222	0.977054	1	4/13	11.42%	Abt1;Bms1;Nop9;Kri1
cellular response to zinc ion (GO:0071294)	-0.890471	-1.36619	0.0990291	0.688575	1	2/5	5.72%	P2rx4;Hvcn1
regulation of nervous system process (GO:0031644)	-0.838492	-1.36601	0.112474	0.688043	1	3/10	8.95%	Dlgap4;App;Rock2
positive regulation of protein monoubiquitination (GO:1902527)	0.85392	1.36548	0.110647	0.974978	1	2/5	7.05%	Birc2;Ubb
regulation of protein monoubiquitination (GO:1902525)	0.85392	1.36548	0.110647	0.974978	1	2/5	7.05%	Birc2;Ubb
sensory perception of smell (GO:0007608)	0.762867	1.3647	0.12043	0.975269	1	1/15	1.80%	Ubr3
positive regulation of maintenance of mitotic sister chromatid cohesion (GO:0034184)	0.84231	1.36452	0.127049	0.963177	1	1/5	0.28%	Slf2
positive regulation of maintenance of sister chromatid cohesion (GO:0034093)	0.84231	1.36452	0.127049	0.963177	1	1/5	0.28%	Slf2
regulation of maintenance of mitotic sister chromatid cohesion (GO:0034182)	0.84231	1.36452	0.127049	0.963177	1	1/5	0.28%	Slf2
regulation of dendritic cell chemotaxis (GO:2000508)	-0.826889	-1.36451	0.107486	0.692501	1	2/8	8.16%	Lgals9;Ccr7
cellular response to salt stress (GO:0071472)	-0.891526	-1.36428	0.1	0.692231	1	2/5	1.82%	Slc12a6;Zfp36l1
regulation of fat cell proliferation (GO:0070344)	-0.844742	-1.36424	0.123016	0.691265	1	3/7	9.80%	Per2;E2f3;Tfdp1
protein localization to phagophore assembly site (GO:0034497)	0.770351	1.36411	0.145877	0.961465	1	6/10	11.62%	Pacs2;Wdr45b;Atg13;Wipi2;Trappc8;Atg9a
phosphatidylethanolamine biosynthetic process (GO:0006646)	-0.813971	-1.36351	0.135397	0.692872	1	5/12	4.03%	Phospho1;Alox15;Cept1;Selenoi;Lpin2
regulation of histamine secretion by mast cell (GO:1903593)	-0.885727	-1.36348	0.114786	0.691814	1	1/6	0.20%	Pla2g3
negative regulation of wound healing (GO:0061045)	-0.716829	-1.36297	0.138889	0.692473	1	4/25	4.46%	Apoe;Pten;Clasp1;Tnf
glial cell development (GO:0021782)	0.681067	1.36294	0.127753	0.964264	1	3/22	2.07%	Eif2b5;Eif2b1;Nrros
cellular response to oxidised low-density lipoprotein particle stimulus (GO:0140052)	0.77342	1.36249	0.141304	0.962516	1	4/10	6.04%	Tlr6;Mia3;Myd88;Ticam1
negative regulation of signaling (GO:0023057)	-0.765732	-1.36206	0.139493	0.694636	1	1/18	0.23%	Osm
regulation of lipid transport (GO:0032368)	-0.841049	-1.36176	0.106719	0.69463	1	1/7	0.54%	Itgb3
positive regulation of phospholipid biosynthetic process (GO:0071073)	-0.892453	-1.36137	0.104563	0.694942	1	1/5	2.51%	Chp1
central nervous system myelination (GO:0022010)	-0.79341	-1.3609	0.141805	0.695476	1	3/10	11.81%	Pten;B4galt5;Clu
energy coupled proton transport, down electrochemical gradient (GO:0015985)	0.771033	1.36073	0.133192	0.968458	1	5/11	13.79%	Atp5g3;Atp5c1;Atp5a1;Atp5pb;Atp5g2
positive regulation of fatty acid biosynthetic process (GO:0045723)	-0.787602	-1.36073	0.161479	0.694939	1	3/13	4.90%	Apoc2;Abcd2;Mlxipl
cellular response to prostaglandin E stimulus (GO:0071380)	-0.898526	-1.36039	0.115234	0.695101	1	1/5	0.60%	Gng2
negative regulation of leukocyte migration (GO:0002686)	0.774644	1.36019	0.112936	0.967457	1	3/10	9.54%	Cd200r4;Cd300a;Cd200r1
tetrapyrrole metabolic process (GO:0033013)	-0.761684	-1.36012	0.146568	0.69488	1	3/15	6.37%	Tcn2;Mmadhc;Lmbrd1
negative regulation of stress-activated MAPK cascade (GO:0032873)	-0.691065	-1.35994	0.126298	0.694371	1	4/38	3.49%	Myc;Dusp1;Ncor1;Pink1
prostaglandin biosynthetic process (GO:0001516)	-0.764329	-1.35975	0.154851	0.693869	1	3/18	6.40%	Ptgs1;Tbxas1;Pla2g4a
positive regulation of phosphatidylinositol 3-kinase signaling (GO:0014068)	-0.663297	-1.35975	0.126079	0.692724	1	13/59	8.38%	Osm;Hcls1;Cbl;Fgfr1;Lyn;Ncf1;Tnf;Ptpn6;Igf1r;Nedd4;Pik3cg;Pik3cd;Selp
regulation of axon regeneration (GO:0048679)	-0.797098	-1.35962	0.155722	0.692024	1	4/11	11.71%	Grn;Cers2;Ptprs;Inpp5f
regulation of ATPase-coupled calcium transmembrane transporter activity (GO:1901894)	-0.862567	-1.35936	0.129921	0.691854	1	2/6	9.52%	Vmp1;Thada
activation of Janus kinase activity (GO:0042976)	0.830649	1.35935	0.146293	0.968332	1	3/6	7.34%	Ptk2b;Pibf1;Jak2
Cdc42 protein signal transduction (GO:0032488)	-0.858734	-1.35911	0.131274	0.691648	1	2/7	2.99%	Rhov;Cdc42
lymphocyte apoptotic process (GO:0070227)	0.880277	1.35911	0.116601	0.965529	1	4/5	11.41%	Ripk1;Lmbr1l;Bax;Tnfrsf21
endonucleolytic cleavage to generate mature 5'-end of SSU-rRNA from (SSU-rRNA, 5.8S rRNA, LSU-rRNA) (GO:0000472)	0.886153	1.35887	0.102823	0.954726	1	2/5	7.70%	Abt1;Nop9
endonucleolytic cleavage in 5'-ETS of tricistronic rRNA transcript (SSU-rRNA, 5.8S rRNA, LSU-rRNA) (GO:0000480)	0.886153	1.35887	0.102823	0.954726	1	2/5	7.70%	Abt1;Nop9
rRNA 5'-end processing (GO:0000967)	0.886153	1.35887	0.102823	0.954726	1	2/5	7.70%	Abt1;Nop9
regulation of triglyceride catabolic process (GO:0010896)	-0.802541	-1.35826	0.15087	0.693514	1	2/10	3.89%	Apoc2;Abhd5
aldehyde biosynthetic process (GO:0046184)	-0.88275	-1.35819	0.0932039	0.692645	1	2/5	1.87%	Tpi1;Tkt
negative regulation of DNA recombination (GO:0045910)	0.628507	1.35815	0.108173	0.95478	1	14/48	14.14%	Atrx;Polr2a;Polr2b;Polr2g;Terf2ip;Fbh1;Msh3;Polr2e;Helb;Mad2l2;Cgas;Terf2;Klhl15;Tinf2
positive regulation of bone mineralization (GO:0030501)	-0.70766	-1.35733	0.132855	0.694587	1	5/26	9.83%	Isg15;Bmpr1a;Atp2b1;Acvr2a;Bmpr2
negative regulation of Notch signaling pathway (GO:0045746)	0.676888	1.3573	0.137856	0.955751	1	1/28	0.13%	Chac1
positive regulation of signaling receptor activity (GO:2000273)	0.66543	1.35657	0.105495	0.955598	1	6/29	8.91%	Hdac6;Taf1;Adrb2;Adam17;Jak2;Bud31
regulation of cell communication by electrical coupling (GO:0010649)	-0.789928	-1.35625	0.147448	0.697429	1	3/11	3.39%	Sri;Camk2d;Calm1
peptide cross-linking (GO:0018149)	-0.732711	-1.3561	0.15233	0.696821	1	11/31	14.96%	Cstdc4;Fcgr4;Anxa1;Abca7;Stfa2l1;Tgm1;Cstdc5;Cd247;Tgm2;Stfa3;Thbs1
positive regulation of viral entry into host cell (GO:0046598)	-0.835973	-1.35568	0.134078	0.696077	1	2/9	2.71%	Lgals9;P4hb
positive regulation by symbiont of entry into host (GO:0075294)	-0.835973	-1.35568	0.134078	0.696077	1	2/9	2.71%	Lgals9;P4hb
integrin-mediated signaling pathway (GO:0007229)	-0.662492	-1.35551	0.121646	0.695614	1	16/63	8.14%	Isg15;Itgb3;Nedd9;Fyb;Cdc42;Itgb2;Pram1;Ceacam1;Lat;Zyx;Myh9;Ptpra;Adam15;Itga2b;Rcc2;Hck
white fat cell differentiation (GO:0050872)	-0.863347	-1.35546	0.104247	0.694684	1	2/6	2.34%	Per2;Ctbp1
activation of phospholipase C activity (GO:0007202)	-0.724186	-1.35544	0.150909	0.693631	1	7/23	12.59%	C5ar1;S1pr4;Cd86;Plcb2;Rasgrp4;Itk;Lpar2
positive regulation of DNA-templated transcription, initiation (GO:2000144)	0.68581	1.35538	0.138322	0.958452	1	6/19	10.11%	Setx;Bclaf1;Med4;Med14;Sub1;Paxip1
lipid translocation (GO:0034204)	-0.739199	-1.35519	0.143116	0.693473	1	9/23	12.87%	Atp10d;Atp11b;Atp8a1;Abca7;Atp8b4;Atp11c;Atp11a;Abca1;Tmem30a
regulation of epithelial cell apoptotic process (GO:1904035)	-0.878395	-1.35511	0.0903614	0.69267	1	3/6	4.46%	Zfp36;Zfp36l1;Tnf
melanosome assembly (GO:1903232)	-0.893769	-1.35467	0.110487	0.693133	1	2/5	5.38%	Hps1;Rab32
pentose-phosphate shunt (GO:0006098)	-0.773009	-1.35423	0.14741	0.693648	1	5/13	4.05%	Tkt;G6pdx;Pgm2;Pgd;Pgls
tRNA transport (GO:0051031)	0.655792	1.3537	0.141593	0.964258	1	12/34	10.89%	Ranbp2;Nup153;Nup98;Nup54;Sec13;Xpot;Pom121;Tpr;Ybx1;Tomm20;Seh1l;Nup88
purine ribonucleoside triphosphate metabolic process (GO:0009205)	-0.785906	-1.3537	0.148776	0.694443	1	2/13	4.71%	Lrrk2;Rab23
regulation of Ras protein signal transduction (GO:0046578)	-0.660615	-1.35318	0.148973	0.695233	1	13/69	6.32%	Rasal3;Stk19;Dab2ip;Eps8l1;Arhgdib;Ogt;Notch2;Lyn;Rasgrp1;Ralgps1;Notch1;Raf1;Gabarap
monovalent inorganic cation homeostasis (GO:0055067)	-0.744231	-1.35294	0.158759	0.694963	1	6/18	9.09%	Slc12a6;Cyp4f18;Slc12a9;Slc12a7;Clcn3;Slc9a1
positive regulation of mitophagy in response to mitochondrial depolarization (GO:0098779)	0.825817	1.35261	0.127016	0.966353	1	1/7	0.16%	Hdac6
negative regulation of CD4-positive, alpha-beta T cell proliferation (GO:2000562)	-0.889782	-1.35254	0.117083	0.695206	1	1/5	0.64%	Lgals9
negative regulation of T cell differentiation (GO:0045581)	0.854754	1.35253	0.0842105	0.962711	1	3/6	13.72%	Irf1;Mdk;Zc3h8
leukotriene B4 metabolic process (GO:0036102)	-0.886253	-1.35248	0.116773	0.69429	1	2/5	6.76%	Cyp4f18;Cyp4f13
negative regulation of heart rate (GO:0010459)	-0.868506	-1.35208	0.114504	0.694636	1	1/6	1.85%	Sri
negative regulation of cell communication (GO:0010648)	-0.776734	-1.35113	0.164835	0.697223	1	1/14	0.23%	Osm
protein localization to mitochondrion (GO:0070585)	-0.792056	-1.35046	0.135922	0.698495	1	3/13	3.49%	Lrrk2;Isg15;Pink1
negative regulation of chondrocyte differentiation (GO:0032331)	-0.828935	-1.35001	0.135084	0.699074	1	1/8	0.68%	Rflnb
muscle filament sliding (GO:0030049)	-0.712417	-1.34993	0.159341	0.697149	1	4/28	4.42%	Myl6;Tpm3;Tpm4;Tpm1
actin-myosin filament sliding (GO:0033275)	-0.712417	-1.34993	0.159341	0.697149	1	4/28	4.42%	Myl6;Tpm3;Tpm4;Tpm1
regulation of ER to Golgi vesicle-mediated transport (GO:0060628)	-0.835049	-1.34983	0.124031	0.69642	1	2/8	5.45%	Lrrk2;Stx18
regulation of vesicle size (GO:0097494)	0.833521	1.34963	0.114165	0.975792	1	4/6	7.61%	Als2;Rab5a;Ap2m1;Rab22a
negative regulation of interleukin-6 production (GO:0032715)	0.666033	1.34953	0.124726	0.972378	1	6/29	6.27%	Syt11;Nlrp12;Cd200r4;Selenos;Zc3h12a;Nckap1l
lipid homeostasis (GO:0055088)	-0.669908	-1.34953	0.148464	0.696399	1	5/53	4.90%	Zbtb20;Prkaa1;Apoe;Abhd5;Mlxipl
negative regulation of intracellular protein transport (GO:0090317)	-0.74084	-1.34928	0.155431	0.696217	1	4/18	4.71%	Lrrk2;Sp100;Chp1;Rab23
cellular response to nerve growth factor stimulus (GO:1990090)	-0.770616	-1.34885	0.1527	0.696645	1	3/14	7.58%	Ehd1;Acap2;Rapgef1
mitotic sister chromatid cohesion (GO:0007064)	0.724194	1.34844	0.134298	0.974658	1	7/15	18.05%	Rad21;Rb1;Pogz;Mau2;Naa50;Smc1a;Bod1
dehydroascorbic acid transport (GO:0070837)	-0.878937	-1.34806	0.106	0.698483	1	1/5	1.25%	Slc2a3
negative regulation of leukocyte chemotaxis (GO:0002689)	-0.797875	-1.34794	0.137667	0.69784	1	4/10	14.41%	Dusp1;Stap1;Mif;Rin3
immune response-inhibiting cell surface receptor signaling pathway (GO:0002767)	0.714155	1.34787	0.142857	0.974101	1	2/16	1.59%	Clec12b;H2-Q10
regulation of cell-cell adhesion involved in gastrulation (GO:0070587)	0.789508	1.34785	0.143434	0.966284	1	2/9	3.50%	Mapk7;Mbp
negative regulation of heterotypic cell-cell adhesion (GO:0034115)	0.789508	1.34785	0.143434	0.966284	1	2/9	3.50%	Mapk7;Mbp
positive regulation of synapse assembly (GO:0051965)	-0.773261	-1.34766	0.140078	0.697692	1	2/13	5.11%	Clstn1;Agrn
cellular response to retinoic acid (GO:0071300)	0.651703	1.34755	0.146172	0.964078	1	6/28	8.17%	Setx;Htra2;Snw1;Ptk2b;Abl2;Ndufa13
regulation of T cell apoptotic process (GO:0070232)	-0.819901	-1.3474	0.14313	0.69752	1	3/9	4.41%	Lgals3;Prelid1;Prkcq
ERBB2 signaling pathway (GO:0038128)	0.667919	1.3461	0.156388	0.968429	1	6/29	9.02%	Hsp90aa1;Ptpn12;Cdc37;Pik3ca;Stub1;Grb2
cell-cell adhesion via plasma-membrane adhesion molecules (GO:0098742)	-0.635006	-1.34583	0.12766	0.702043	1	11/100	4.85%	Cd6;Pecam1;Cd84;Sell;Itgam;Alcam;Itgb2;Cldn15;Atp2c1;Itgal;Ceacam1
peroxisome fission (GO:0016559)	-0.809002	-1.34569	0.13834	0.701476	1	3/9	7.47%	Pex11g;Mff;Fis1
cellular response to laminar fluid shear stress (GO:0071499)	0.831152	1.34532	0.141962	0.968687	1	2/7	3.97%	Mapk7;Nfe2l2
R-loop disassembly (GO:0062176)	-0.873042	-1.34524	0.136273	0.701983	1	2/5	3.19%	Srpk2;Primpol
regulation of extrinsic apoptotic signaling pathway in absence of ligand (GO:2001239)	0.68846	1.3452	0.141256	0.965524	1	3/23	4.32%	Mapk7;Htra2;Ppp2r1b
negative regulation of MyD88-independent toll-like receptor signaling pathway (GO:0034128)	-0.850149	-1.34484	0.121387	0.702328	1	1/6	0.35%	Cd14
cellular response to lipoteichoic acid (GO:0071223)	-0.850996	-1.34447	0.135729	0.701401	1	3/6	4.73%	Cd14;Tirap;Mapk14
response to lipoteichoic acid (GO:0070391)	-0.850996	-1.34447	0.135729	0.701401	1	3/6	4.73%	Cd14;Tirap;Mapk14
positive regulation of small GTPase mediated signal transduction (GO:0051057)	-0.699949	-1.34419	0.1341	0.701331	1	8/24	9.81%	Stk19;Notch2;Lyn;Rasgrp1;Notch1;Rapgef1;Shoc2;Rasgrp4
mitochondrial calcium ion homeostasis (GO:0051560)	-0.73238	-1.34376	0.164122	0.701747	1	6/19	7.47%	Micu1;Anxa6;Bcap31;Rap1gds1;Mcu;Fis1
B cell mediated immunity (GO:0019724)	-0.720146	-1.34357	0.13587	0.701379	1	10/22	11.14%	Fcer1g;Fcgr2b;H2-D1;Sla2;H2-Q6;H2-T22;H2-K1;H2-M3;H2-Q7;Cd19
dorsal aorta morphogenesis (GO:0035912)	-0.859978	-1.34351	0.124294	0.699458	1	2/6	3.56%	Bmpr1a;Rbpj
dorsal aorta development (GO:0035907)	-0.859978	-1.34351	0.124294	0.699458	1	2/6	3.56%	Bmpr1a;Rbpj
monocyte activation (GO:0042117)	0.802779	1.34349	0.133612	0.971391	1	2/8	7.46%	Csf1;Adam10
response to interferon-gamma (GO:0034341)	-0.656525	-1.34339	0.147513	0.698807	1	15/63	7.06%	Shfl;Gapdh;Ifitm3;Lgals9;Sp100;Acod1;Casp1;Gbp2;Ccl6;Stat1;Gch1;Gbp8;Gbp7;Ifitm2;Ccl9
positive regulation of type I interferon production (GO:0032481)	-0.634498	-1.34333	0.127483	0.697973	1	18/94	4.87%	Oas1g;Cd14;Gapdh;Isg15;Oas1a;Ifi206;Zbp1;Ifi204;Dhx58;Oas2;Oas3;Irf7;Ifi208;Ifih1;Dhx36;Polr3c;Stat1;Oas1b
leukotriene D4 metabolic process (GO:1901748)	-0.856341	-1.34326	0.152047	0.696073	1	2/5	6.14%	Ggt5;Ggt1
leukotriene D4 biosynthetic process (GO:1901750)	-0.856341	-1.34326	0.152047	0.696073	1	2/5	6.14%	Ggt5;Ggt1
response to dsRNA (GO:0043331)	0.778684	1.34312	0.137931	0.969669	1	2/10	6.04%	Pmaip1;Ticam1
forebrain neuron differentiation (GO:0021879)	-0.889528	-1.34305	0.115094	0.695685	1	1/5	3.78%	Zswim6
acylglycerol acyl-chain remodeling (GO:0036155)	-0.84043	-1.34294	0.125483	0.694963	1	2/7	1.26%	Mgll;Dgat1
regulation of erythrocyte differentiation (GO:0045646)	-0.696388	-1.34279	0.140678	0.694353	1	13/33	10.16%	Ets1;Zfp36;Zfp36l1;Stat3;Lyn;Hif1a;Stat1;Abcb10;Mapk14;Arnt;Acvr2a;Med1;Ankrd54
RIG-I signaling pathway (GO:0039529)	-0.876981	-1.34273	0.124756	0.693518	1	2/5	4.52%	Oas3;Trim25
positive regulation of epithelial cell differentiation involved in kidney development (GO:2000698)	-0.886652	-1.34223	0.115686	0.694389	1	1/5	1.11%	Cd24a
cell communication by electrical coupling involved in cardiac conduction (GO:0086064)	0.738061	1.34173	0.150424	0.97357	1	2/12	4.40%	Atp1a3;Atp1a1
regulation of retrograde transport, endosome to Golgi (GO:1905279)	-0.854444	-1.34147	0.102317	0.696072	1	2/6	5.15%	Lrrk2;Arfip1
positive regulation of macrophage migration (GO:1905523)	0.702475	1.34145	0.148387	0.971455	1	3/16	1.80%	Ccl3;Csf1;Akirin1
cell migration involved in sprouting angiogenesis (GO:0002042)	0.712954	1.34128	0.142857	0.968595	1	2/16	3.98%	Mia3;Vegfa
neurotransmitter uptake (GO:0001504)	-0.832374	-1.34128	0.130261	0.695696	1	3/6	13.16%	Glul;Slc38a1;Slc29a1
triglyceride homeostasis (GO:0070328)	-0.741869	-1.34105	0.155963	0.695431	1	3/19	4.90%	Apoc2;Apoe;Mlxipl
cellular response to hydroxyurea (GO:0072711)	0.764598	1.34063	0.132353	0.968439	1	5/10	12.51%	Atrx;Fmr1;Spidr;Rtf2;Nsmce3
positive regulation of innate immune response (GO:0045089)	-0.665093	-1.34036	0.142857	0.696959	1	14/52	8.23%	Cd1d1;Zbp1;Adam8;Fpr2;Ifi35;H2-D1;H2-T23;Nlrc5;Polr3c;Rps19;H2-T10;H2-Q6;H2-T22;H2-K1
regulation of cell-cell adhesion mediated by cadherin (GO:2000047)	0.715747	1.34028	0.117773	0.966542	1	2/16	3.98%	Ppm1f;Vegfa
heterocycle biosynthetic process (GO:0018130)	-0.772302	-1.3402	0.157801	0.696443	1	5/15	5.70%	Hdc;Mocos;Mocs1;Gch1;Nfs1
positive regulation of long-term synaptic potentiation (GO:1900273)	-0.795152	-1.34007	0.166667	0.695902	1	4/8	15.82%	App;Lgmn;Eif2ak4;Sqstm1
negative regulation of neuron projection regeneration (GO:0070571)	-0.809949	-1.33964	0.172414	0.696371	1	4/8	16.46%	Cers2;Ptprs;Inpp5f;Thy1
positive regulation of dendritic cell chemotaxis (GO:2000510)	-0.837428	-1.33961	0.111546	0.695437	1	2/7	8.16%	Lgals9;Ccr7
response to gamma radiation (GO:0010332)	-0.728741	-1.33922	0.134948	0.695774	1	2/24	0.94%	Myc;Prkaa1
chromatin maintenance (GO:0070827)	0.857139	1.33885	0.10766	0.970918	1	4/5	12.77%	Supt6;Mthfr;Sirt1;Supv3l1
fatty acid derivative biosynthetic process (GO:1901570)	-0.700015	-1.33883	0.144852	0.696113	1	6/32	6.36%	Ggt5;Alox5ap;Far1;Aacs;Ggt1;Scd1
negative regulation of oxidoreductase activity (GO:0051354)	0.802903	1.33849	0.126556	0.969171	1	1/8	0.16%	Hdac6
microtubule anchoring at centrosome (GO:0034454)	0.778743	1.33791	0.152918	0.968632	1	3/9	4.89%	Pcm1;Hook3;Nin
regulation of vasculature development (GO:1901342)	-0.736599	-1.33766	0.142857	0.69906	1	5/19	9.22%	Ets1;Sp100;Plxnd1;Egln1;Nf1
regulation of cytoplasmic transport (GO:1903649)	-0.787331	-1.33714	0.132265	0.699834	1	5/11	4.42%	Lrrk2;Dennd10;Map2k1;Mapk3;Mapk1
negative regulation of coagulation (GO:0050819)	-0.757035	-1.33709	0.157699	0.698966	1	1/14	1.31%	Apoe
regulation of long-term synaptic potentiation (GO:1900271)	-0.736066	-1.33661	0.153005	0.699718	1	5/18	6.64%	Apoe;App;Gsk3b;Tyrobp;Lgmn
GTP metabolic process (GO:0046039)	-0.752075	-1.33653	0.160291	0.698983	1	2/16	4.71%	Lrrk2;Rab23
positive regulation of tyrosine phosphorylation of STAT protein (GO:0042531)	-0.677566	-1.33636	0.16609	0.698585	1	7/45	4.46%	Osm;Parp14;Hcls1;Il6ra;Stat3;Lyn;Tnf
ethanol metabolic process (GO:0006067)	-0.806742	-1.33622	0.140078	0.69798	1	3/9	3.88%	Aldh2;Acss2;Acss1
muscle cell development (GO:0055001)	0.671145	1.33617	0.138085	0.974322	1	2/23	3.98%	Kdm1a;Vegfa
immune response-regulating cell surface receptor signaling pathway (GO:0002768)	-0.721355	-1.33613	0.133208	0.697274	1	10/24	9.60%	Fpr2;Cd24a;H2-D1;Lyn;Btla;H2-Q6;H2-T22;H2-K1;H2-M3;H2-Q7
positive regulation of protein deubiquitination (GO:1903003)	0.808943	1.3361	0.124473	0.970933	1	4/7	5.14%	Vcp;Sart3;Wdr48;Zc3h12a
high-density lipoprotein particle assembly (GO:0034380)	-0.784419	-1.33592	0.158759	0.697014	1	5/12	14.88%	Apoe;Abca7;Prkacb;Abca1;Zdhhc8
embryonic skeletal system morphogenesis (GO:0048704)	0.720186	1.33584	0.152361	0.968661	1	4/14	15.76%	Tgfbr2;Tgfbr1;Hoxb4;Eif4a3
regulation of potassium ion transmembrane transport (GO:1901379)	-0.697614	-1.33578	0.159498	0.696478	1	9/36	11.10%	Gabbr1;Gng2;Kcnab2;Nedd4;Dlg1;Ywhae;Stk39;Gnb1;Bin1
negative regulation of alpha-beta T cell proliferation (GO:0046642)	-0.842069	-1.3356	0.133981	0.69614	1	3/7	10.78%	Lgals9;Zbtb7b;Vsir
chronic inflammatory response (GO:0002544)	-0.877498	-1.3354	0.108779	0.695827	1	2/5	4.46%	S100a9;Tnf
positive regulation of dendritic spine development (GO:0060999)	-0.757465	-1.33529	0.157699	0.695184	1	7/17	9.87%	Camk1;Apoe;Dhx36;Psen1;Dbnl;Lrp8;Caprin1
cellular response to radiation (GO:0071478)	-0.684957	-1.33468	0.13253	0.696315	1	14/46	12.25%	Ifi206;Ifi204;Ifi208;Cdkn1a;Rhob;Mapk14;Trp53;Ifi207;Mndal;Rad9a;Gadd45a;Ifi213;Clock;Ints7
cobalamin metabolic process (GO:0009235)	-0.761926	-1.33466	0.156134	0.695362	1	3/14	6.37%	Tcn2;Mmadhc;Lmbrd1
positive regulation of protein neddylation (GO:2000436)	0.840868	1.33466	0.110647	0.971193	1	1/5	0.13%	Dcun1d2
negative regulation of sphingolipid biosynthetic process (GO:0090155)	0.845174	1.33434	0.147505	0.969321	1	3/5	9.03%	Ormdl2;Ormdl3;Ormdl1
regulation of activated T cell proliferation (GO:0046006)	-0.698999	-1.33433	0.178707	0.695463	1	2/26	1.11%	Lgals9;Cd24a
regulation of cardiac muscle cell proliferation (GO:0060043)	-0.752606	-1.33432	0.170412	0.694459	1	5/15	6.46%	Pim1;Bmpr1a;Rbpj;Notch1;Runx1
central nervous system projection neuron axonogenesis (GO:0021952)	0.766348	1.3343	0.148936	0.965882	1	4/10	13.85%	Pafah1b1;Mycbp2;Szt2;Chrnb2
mesenchymal cell development (GO:0014031)	-0.767274	-1.33426	0.142012	0.693652	1	6/13	18.19%	Notch1;Fam172a;Tapt1;Tcof1;Pdcd6;Nolc1
regulation of peptidyl-tyrosine phosphorylation (GO:0050730)	-0.64997	-1.33412	0.151515	0.693123	1	15/77	6.30%	Osm;Bank1;Pecam1;Itgb3;Hcls1;Il6ra;Ptprj;Prkcd;App;Cd44;Itgb2;Cd80;Ptpn6;Trp53;Rap2c
positive regulation of establishment of protein localization to telomere (GO:1904851)	0.740257	1.33403	0.175214	0.963764	1	3/10	2.70%	Cct4;Cct7;Cct8
membrane lipid biosynthetic process (GO:0046467)	-0.670551	-1.33397	0.159129	0.692644	1	19/53	12.58%	Cers6;Sgms2;Degs1;Hacd4;Prkd3;Cers2;Sgms1;Samd8;Hacd2;Vapa;Aldh3a2;Elovl7;Acer3;Spns2;Cers4;Sphk2;B3gnt5;Prkd2;Degs2
regulation of actomyosin structure organization (GO:0110020)	-0.788754	-1.33343	0.155109	0.693525	1	7/13	10.71%	Actg1;Fhod1;Cdc42;Rac1;Rock2;Slc9a1;Akap13
retrograde protein transport, ER to cytosol (GO:0030970)	0.710424	1.33326	0.143162	0.964371	1	9/18	8.99%	Vcp;Selenos;Herpud1;Ufd1;Faf2;Hsp90b1;Os9;Tmem129;Aup1
quinone catabolic process (GO:1901662)	-0.878317	-1.33315	0.127745	0.69353	1	3/5	10.58%	Cyp4f18;Cyp4f13;Nqo2
protein poly-ADP-ribosylation (GO:0070212)	-0.810273	-1.33305	0.161885	0.692803	1	3/9	1.58%	Parp10;Parp14;Parp3
neutrophil activation (GO:0042119)	-0.748423	-1.33284	0.17963	0.692564	1	8/17	13.06%	Fcer1g;Prkcd;Tyrobp;Pira13;Cxcr2;Il15;Pira12;Ccl5
negative regulation of response to reactive oxygen species (GO:1901032)	-0.840089	-1.33281	0.146199	0.691694	1	1/8	0.37%	Lrrk2
sphingolipid biosynthetic process (GO:0030148)	-0.667181	-1.3324	0.131624	0.692085	1	21/64	12.58%	Cers6;Sgms2;Degs1;Hacd4;Prkd3;Cers2;Sgms1;Samd8;Hacd2;Vapa;Aldh3a2;Smpd4;Asah1;Smpd2;Elovl7;Acer3;Spns2;Cers4;Sphk2;Prkd2;Degs2
positive regulation of killing of cells of other organism (GO:0051712)	0.838866	1.3319	0.13963	0.968108	1	1/6	0.92%	Clec7a
regulation of mitotic sister chromatid segregation (GO:0033047)	-0.845322	-1.33185	0.129412	0.691975	1	2/6	4.99%	Dusp1;Lcmt1
regulation of mitotic spindle checkpoint (GO:1903504)	-0.845322	-1.33185	0.129412	0.691975	1	2/6	4.99%	Dusp1;Lcmt1
negative regulation of ruffle assembly (GO:1900028)	-0.830148	-1.33134	0.165975	0.692765	1	3/6	5.95%	Pfn2;Arhgap24;Stap1
negative regulation of cysteine-type endopeptidase activity (GO:2000117)	-0.669178	-1.33128	0.152397	0.691926	1	20/58	13.88%	Ifi206;Ifi204;Gpx1;Ifi208;Cd44;Tnf;Raf1;Naip5;Ywhae;Ifi207;Cast;Xiap;Dnajb6;Mndal;Ifi213;Naip6;Hgf;Naip2;Ifi214;Igbp1
alpha-beta T cell differentiation (GO:0046632)	-0.886189	-1.33112	0.114662	0.691445	1	4/5	11.15%	Rsad2;Anxa1;Zbtb7b;Itk
positive regulation of cysteine-type endopeptidase activity involved in apoptotic signaling pathway (GO:2001269)	-0.809583	-1.33085	0.159533	0.691458	1	3/8	2.50%	Casp8;Lgals9;Fas
positive regulation of aspartic-type peptidase activity (GO:1905247)	-0.834996	-1.33084	0.145098	0.690524	1	3/6	8.95%	Grn;Lyn;Rock2
regulation of relaxation of cardiac muscle (GO:1901897)	-0.87245	-1.33062	0.124521	0.690282	1	2/5	4.10%	Camk2d;Pde4b
positive regulation of NLRP3 inflammasome complex assembly (GO:1900227)	0.800814	1.33034	0.14553	0.973151	1	2/8	3.22%	Tlr6;Myd88
negative regulation of bone remodeling (GO:0046851)	-0.834847	-1.33014	0.162011	0.690898	1	1/8	0.47%	Gpr137b
negative regulation of hemostasis (GO:1900047)	-0.760676	-1.32991	0.162063	0.69074	1	1/13	1.31%	Apoe
negative regulation of toll-like receptor 4 signaling pathway (GO:0034144)	-0.759759	-1.32991	0.144195	0.689776	1	7/12	16.01%	Dab2ip;Acod1;Lyn;Pira13;Pira12;Rab7b;Mfhas1
negative regulation of ubiquitin-protein transferase activity (GO:0051444)	0.724789	1.3298	0.144033	0.972702	1	1/15	0.10%	Bag5
neutrophil extravasation (GO:0072672)	-0.862458	-1.3298	0.136704	0.689152	1	3/6	7.32%	Pecam1;Pik3cg;Pik3cd
lymphocyte activation involved in immune response (GO:0002285)	-0.78066	-1.32976	0.1569	0.688309	1	5/9	15.45%	Lcp1;Cd244a;Gpr183;Eif2ak4;Cd74
regulation of establishment of protein localization to telomere (GO:0070203)	0.738425	1.32953	0.165198	0.970689	1	8/11	18.18%	Cct4;Cct7;Cct8;Cct5;Tcp1;Wrap53;Terf1;Cct6a
regulation of myelination (GO:0031641)	0.693719	1.3292	0.133333	0.968856	1	7/23	11.64%	Zpr1;Itgax;Tnfrsf1b;Dicer1;Eif2ak3;Tnfrsf21;Egr2
protein localization to lysosome (GO:0061462)	0.649384	1.32917	0.133183	0.965495	1	9/28	7.14%	M6pr;Scarb2;Mfsd1;Zfyve16;Hgs;Rtn4;Ap3m1;Gcc2;Vps4a
cellular response to monoamine stimulus (GO:0071868)	-0.871552	-1.32914	0.138833	0.689559	1	1/5	0.60%	Gng2
regulation of dopamine receptor signaling pathway (GO:0060159)	-0.868131	-1.32856	0.117757	0.690624	1	1/5	0.37%	Lrrk2
cellular copper ion homeostasis (GO:0006878)	-0.775596	-1.32821	0.156126	0.690858	1	8/13	20.27%	Atp7a;Arf1;App;Slc31a2;Atox1;Prnp;Slc31a1;Ccdc22
stress granule assembly (GO:0034063)	0.677198	1.32811	0.151064	0.967703	1	5/20	7.31%	Cirbp;Dync1h1;Rps23;Atxn2l;Ythdf3
negative regulation of cardiac muscle cell differentiation (GO:2000726)	-0.865032	-1.32776	0.131769	0.691448	1	1/5	1.43%	Smad4
glucose 6-phosphate metabolic process (GO:0051156)	-0.730808	-1.32737	0.149225	0.691789	1	7/20	5.83%	Tkt;G6pdx;Pgm2;Gpi1;Pgd;Pgls;Hk3
monocyte extravasation (GO:0035696)	-0.860542	-1.32732	0.118095	0.691008	1	1/5	0.49%	Pecam1
positive regulation of protein transport (GO:0051222)	-0.656896	-1.32714	0.149671	0.690635	1	9/62	4.46%	Myh10;Golph3l;Adam8;Plk3;Chp1;Prr5l;Atp2c1;Cln3;Tnf
modulation by host of symbiont process (GO:0051851)	0.658621	1.32704	0.147806	0.970195	1	11/31	15.18%	Ccl3;Snw1;Ccl4;Ctdp1;Sap30;Inpp5k;Sap30bp;Taf11;Card9;Cx3cr1;Smarca4
phosphatidylglycerol metabolic process (GO:0046471)	-0.735899	-1.32703	0.15	0.690033	1	5/18	8.74%	Pla2g3;Cds2;Pla2g4a;Lpcat4;Lpcat1
negative regulation of glycoprotein biosynthetic process (GO:0010561)	-0.82524	-1.3267	0.134653	0.690155	1	3/8	3.72%	Itm2b;Ago2;Abca7
response to cholesterol (GO:0070723)	0.697967	1.32669	0.148649	0.968529	1	3/19	1.69%	Ccl3;Smad2;Tgfbr2
mitral valve development (GO:0003174)	-0.842553	-1.32662	0.138837	0.689431	1	2/6	9.83%	Bmpr1a;Bmpr2
apoptotic cell clearance (GO:0043277)	-0.699194	-1.32644	0.16458	0.689067	1	7/28	6.33%	Itgb3;Alox15;Rhog;Txndc5;Rac1;Anxa1;Tyrobp
regulation of cell development (GO:0060284)	-0.684733	-1.32629	0.161634	0.688573	1	9/31	11.46%	Per2;Prune1;Grn;Notch2;Rps19;Ythdf2;Fbxo22;Foxo1;Clock
protein insertion into mitochondrial membrane involved in apoptotic signaling pathway (GO:0001844)	0.836269	1.32628	0.126294	0.967263	1	3/6	8.71%	Pmaip1;Bcl2l11;Bax
positive regulation of transcription from RNA polymerase II promoter in response to stress (GO:0036003)	0.685408	1.3261	0.1174	0.964863	1	7/23	4.78%	Mapk7;Atf3;Atf6;Atf4;Nfe2l2;Vegfa;Hspa5
histone H2A monoubiquitination (GO:0035518)	0.695435	1.32562	0.15	0.964049	1	5/18	7.67%	Rybp;Bcor;Skp1;Ddb1;Ring1
regulation of cellular localization (GO:0060341)	-0.66836	-1.32555	0.15078	0.690223	1	9/41	4.80%	Blk;Lrrk2;Unc13d;Camk2d;Pink1;Stxbp2;Lyn;Hsp90ab1;Csnk1e
carbohydrate derivative biosynthetic process (GO:1901137)	-0.701247	-1.32546	0.163339	0.68961	1	5/29	4.99%	Tpi1;Tkt;G6pdx;Gk;B4galt5
adenosine metabolic process (GO:0046085)	-0.846578	-1.32541	0.133466	0.688847	1	5/5	15.37%	Acpp;Ada;Nt5c2;Xdh;Adal
negative regulation of lipid catabolic process (GO:0050995)	-0.766675	-1.32526	0.168959	0.688499	1	3/14	7.63%	Prkaa1;Tnf;Pde3b
fluid transport (GO:0042044)	-0.813725	-1.32471	0.141717	0.689405	1	1/8	2.42%	Aqp9
organic acid transport (GO:0015849)	-0.642989	-1.32467	0.141066	0.688592	1	11/81	6.97%	Slc10a1;Slc1a5;Slc25a45;Slc27a4;Slc7a11;Sfxn5;Slc25a17;Rxra;Ceacam1;Slc38a1;Slc6a6
quaternary ammonium group transport (GO:0015697)	-0.804509	-1.32466	0.16441	0.687694	1	1/8	0.79%	Slc25a45
positive regulation of T-helper cell differentiation (GO:0045624)	-0.772712	-1.32446	0.159555	0.687429	1	5/12	5.87%	Nfkbiz;Anxa1;Nfkbid;Cd80;Cd86
metal ion transport (GO:0030001)	0.577792	1.32435	0.115	0.967588	1	10/67	7.02%	Ccl3;Trpm7;Cnnm4;Mmgt1;Slc30a1;Slc41a1;Slc11a1;Ccr1;Tpt1;Selenok
cellular response to chemical stress (GO:0062197)	-0.621598	-1.32327	0.136143	0.690416	1	24/98	9.86%	Cat;Lrrk2;Atg7;Prkaa1;Prdx5;Gpx1;Ermp1;Ncf2;G6pdx;Fas;Prr5l;Pink1;Prdx2;Ncf1;Sesn2;Msra;Vrk2;Srxn1;Ncf4;Atm;Cyba;Foxo1;Gstp2;Ppia
regulation of cholesterol transport (GO:0032374)	-0.716377	-1.32322	0.158163	0.68966	1	3/23	4.10%	Apoc2;Ttc39b;Tspo
regulation of tau-protein kinase activity (GO:1902947)	-0.814035	-1.32318	0.139623	0.688838	1	3/9	4.01%	Egr1;C5ar1;Hsp90ab1
telomere maintenance in response to DNA damage (GO:0043247)	0.760139	1.32318	0.16129	0.970233	1	3/10	7.35%	Tfip11;Terf2ip;Dclre1b
regulation of cholesterol storage (GO:0010885)	-0.73168	-1.32318	0.143116	0.687909	1	6/18	12.99%	Ehd1;Ttc39b;Ces1d;Srebf2;Abca1;Lpl
positive regulation of interferon-beta production (GO:0032728)	-0.664233	-1.32311	0.177982	0.687236	1	10/40	4.87%	Oas1g;Isg15;Oas1a;Dhx58;Oas2;Oas3;Irf7;Ifih1;Polr3c;Oas1b
positive regulation of cytoskeleton organization (GO:0051495)	-0.659033	-1.32274	0.174281	0.687615	1	15/65	9.36%	Pfn2;Cdc42ep2;Vasp;Hcls1;Alox15;Cdc42;Snx9;Pfn1;Fchsd2;Stap1;Cdc42ep3;Hck;Ccr7;Wdr1;Nck2
regulation of DNA binding (GO:0051101)	-0.660349	-1.32254	0.147595	0.687333	1	9/54	2.22%	Ifi206;Ifi204;Sp100;Hjurp;Rsf1;Plaur;Mmp8;Ifi208;Mmp9
cellular response to organonitrogen compound (GO:0071417)	-0.651328	-1.32224	0.150242	0.687362	1	16/77	7.80%	Egr1;Actb;Mapk13;Zfp36l1;Aqp9;P2ry2;P2rx4;Ssh1;Diaph1;Sesn2;Ahr;Jup;Nsmf;Cib2;Rapgef1;Cpeb1
regulation of transport (GO:0051049)	-0.69274	-1.322	0.165103	0.687271	1	4/30	3.49%	Lrrk2;Actb;Actg1;Pink1
cation transmembrane transport (GO:0098655)	0.62995	1.3209	0.139423	0.978903	1	7/38	13.32%	Trpm7;Sfxn2;Sfxn3;Slc25a38;Slc25a29;Trpm2;Slc22a5
heart trabecula morphogenesis (GO:0061384)	-0.750042	-1.32084	0.169492	0.69018	1	6/15	12.00%	Bmpr1a;Rbpj;Notch1;S1pr1;Fkbp1a;Adgrg6
nucleoside phosphate catabolic process (GO:1901292)	-0.741745	-1.32083	0.178108	0.689275	1	2/13	4.76%	Smpdl3a;Entpd1
vacuole organization (GO:0007033)	0.842123	1.32073	0.148893	0.976317	1	3/5	8.50%	Vps4a;Vps11;Vps18
lytic vacuole organization (GO:0080171)	-0.692424	-1.3207	0.154128	0.688779	1	8/30	5.32%	Lrrk2;Hps1;Zkscan3;Cln5;Grn;Acpp;Cln3;Tpcn2
rDNA heterochromatin assembly (GO:0000183)	-0.746336	-1.32012	0.171875	0.689839	1	4/15	8.59%	H3f3b;Mbd2;H3f3a;Baz2a
glucocorticoid metabolic process (GO:0008211)	-0.825035	-1.32007	0.166667	0.689096	1	2/7	4.01%	Hsd11b1;Ywhah
positive regulation of angiogenesis (GO:0045766)	-0.627828	-1.31999	0.155229	0.688387	1	22/88	10.27%	Ccr3;Ets1;Stim1;Ctsh;Hipk1;Pkm;Grn;Ago2;Ecm1;Chil1;Rhob;Smad1;Hif1a;S100a1;Jup;Runx1;Pdpk1;Pik3cd;Prkcb;Anxa3;Epha1;Prkca
SCF complex assembly (GO:0010265)	0.825419	1.31989	0.145791	0.97748	1	3/6	8.19%	Skp1;Rbx1;Cul1
limb morphogenesis (GO:0035108)	0.735769	1.31971	0.162047	0.974967	1	2/12	8.73%	Iqce;Fbxw4
regulation of exocytosis (GO:0017157)	-0.686487	-1.31958	0.175439	0.688792	1	10/41	6.18%	Septin1;Nsf;Rab3d;Unc13d;Rab27a;Anxa1;Rab8a;Clasp1;Rab8b;Septin5
posttranslational protein targeting to membrane, translocation (GO:0031204)	0.776714	1.31944	0.168	0.97309	1	5/8	16.45%	Sec61a1;Hspa5;Sec61a2;Sec61b;Sec63
negative regulation of binding (GO:0051100)	-0.629281	-1.31926	0.128824	0.688928	1	20/91	4.80%	Lrrk2;Camk1;Ifi206;Actb;Ifi204;Sp100;Rsf1;Ifit1;Ifit2;Ifit1bl1;Ifi208;Prkcd;Cdkn1a;Slpi;Ifit1bl2;Ralb;Gsk3b;Ppp1ca;Tmbim6;Csnk1e
antigen processing and presentation of exogenous peptide antigen via MHC class II (GO:0019886)	-0.629928	-1.31912	0.157801	0.688494	1	21/84	8.44%	H2-DMb2;Fcer1g;Fcgr2b;Capza1;Dync1li1;Arf1;Ctsd;Dctn5;Rab7;Ap1s2;Klc1;Kif3c;H2-Ab1;Dctn4;Capza2;Ctse;Lgmn;Capzb;Ap1g1;Actr10;Kif2a
adenylate cyclase-modulating G protein-coupled receptor signaling pathway (GO:0007188)	-0.629514	-1.31905	0.136223	0.687786	1	18/99	12.00%	Ccr3;Gabbr1;Fpr1;Fpr2;S1pr4;Ptger1;Adgre1;Prkacb;S1pr1;Adgrg3;Cxcl10;Ramp1;Adcy7;Psap;Adcy9;Ptgir;Abca1;Adgrg6
nucleotide phosphorylation (GO:0046939)	-0.803618	-1.31871	0.156977	0.688042	1	2/8	2.26%	Cmpk2;Pnkp
positive regulation of small molecule metabolic process (GO:0062013)	0.696294	1.31857	0.159184	0.974399	1	3/16	8.36%	Pmaip1;Akt2;Ldlrap1
tight junction assembly (GO:0120192)	-0.666072	-1.31824	0.159858	0.688587	1	5/39	7.27%	Pecam1;Actg1;Cldn15;Dlg1;Pak2
cell-cell junction assembly (GO:0007043)	-0.678708	-1.31798	0.163082	0.688526	1	8/45	10.27%	Cd9;Actb;Actg1;Vcl;Jup;Pak2;Wdr1;Prkca
tRNA modification (GO:0006400)	0.590965	1.31795	0.115196	0.97421	1	7/59	7.72%	Trmt12;Mettl6;Trmt13;Alkbh1;Trmt112;Trdmt1;Mto1
xenobiotic catabolic process (GO:0042178)	0.795956	1.31771	0.159836	0.972113	1	2/8	6.70%	Acaa1a;Gsto1
lipoxin biosynthetic process (GO:2001301)	-0.82309	-1.31753	0.166344	0.689104	1	2/7	2.17%	Alox15;Alox5ap
cytoplasmic translational initiation (GO:0002183)	0.70121	1.3175	0.153518	0.969893	1	9/18	12.38%	Eif3m;Eif3d;Eif5;Eif2s2;Eif4h;Eif4g1;Eif4b;Eif3a;Dhx29
postsynapse organization (GO:0099173)	-0.858081	-1.31737	0.142322	0.688718	1	4/6	10.18%	Arf1;Arhgap39;Lgmn;Pick1
motor neuron axon guidance (GO:0008045)	-0.778935	-1.31685	0.169492	0.689596	1	2/12	3.29%	Rhog;Rac1
positive regulation of type I interferon-mediated signaling pathway (GO:0060340)	-0.841634	-1.31669	0.140039	0.689226	1	2/6	3.18%	Zbp1;Nlrc5
response to peptide (GO:1901652)	0.631509	1.31652	0.130435	0.971523	1	4/32	2.52%	Eif2b5;Eif2b1;Nlrp1b;Kat7
very long-chain fatty acid catabolic process (GO:0042760)	-0.819306	-1.3165	0.162835	0.688977	1	2/7	2.56%	Slc27a4;Abcd2
negative regulation of bone resorption (GO:0045779)	-0.8366	-1.3162	0.164794	0.688998	1	1/7	0.47%	Gpr137b
regulation of high voltage-gated calcium channel activity (GO:1901841)	-0.783548	-1.31613	0.163386	0.688347	1	3/10	4.10%	Sri;Calm1;Pde4b
positive regulation of adaptive immune response based on somatic recombination of immune receptors built from immunoglobulin superfamily domains (GO:0002824)	0.738901	1.31601	0.151579	0.97111	1	4/12	6.18%	Clec7a;Clec4n;Zbtb1;Slc11a1
negative regulation of ion transport (GO:0043271)	0.706275	1.31525	0.165929	0.97173	1	2/16	4.22%	Syt11;Ptk2b
negative regulation of leukocyte degranulation (GO:0043301)	-0.699639	-1.31488	0.164875	0.691602	1	9/22	9.60%	Lgals9;Fcgr2b;Cd84;H2-D1;Ceacam1;H2-Q6;H2-T22;H2-K1;H2-Q7
atrial septum development (GO:0003283)	-0.791092	-1.31484	0.149057	0.690835	1	3/10	9.83%	Notch2;Mdm4;Bmpr2
mRNA splice site selection (GO:0006376)	0.636006	1.31458	0.175399	0.971751	1	10/29	5.60%	Setx;Srsf10;Srsf5;Prpf39;Puf60;Slu7;Srsf6;Snrpc;Sfswap;Luc7l2
glycogen metabolic process (GO:0005977)	-0.717601	-1.31448	0.170642	0.691111	1	9/23	8.28%	Per2;Pgm2;Pygl;Gyg;Calm1;Gbe1;Gsk3b;Phkg2;Agl
polyol transport (GO:0015791)	-0.813475	-1.31416	0.153543	0.691282	1	1/7	2.42%	Aqp9
protein mono-ADP-ribosylation (GO:0140289)	-0.788079	-1.31403	0.172676	0.690854	1	5/11	3.14%	Parp10;Parp14;Parp3;Parp11;Parp12
peptidyl-amino acid modification (GO:0018193)	-0.807068	-1.3138	0.17795	0.690746	1	4/9	10.59%	Atp7a;Metap2;Ttll4;Metap1d
positive regulation of epidermal cell differentiation (GO:0045606)	-0.764964	-1.31375	0.181308	0.690048	1	3/11	9.59%	Trim16;Ncoa3;Med1
regulation of gene expression, epigenetic (GO:0040029)	-0.627491	-1.31359	0.148148	0.689638	1	17/94	6.26%	Kat2a;Dnmt3a;Ifi206;Actb;Ifi204;H3f3b;Gpx1;Polr1a;Myo1c;Ifi208;Hdac4;Hdac5;H3f3a;Crebzf;Wbp2;Morc2a;Pphln1
positive regulation of nervous system process (GO:0031646)	0.704575	1.31339	0.165939	0.974252	1	3/14	3.66%	Itgax;Tnfrsf1b;Dicer1
acylglycerol biosynthetic process (GO:0046463)	-0.732771	-1.31325	0.172414	0.689864	1	5/19	6.40%	Gpat3;Dgat1;Lpin2;Gk;Pla2g4a
negative regulation of interleukin-10 production (GO:0032693)	-0.735647	-1.31305	0.185824	0.689649	1	5/15	10.78%	Fcgr2b;Mmp8;Tyrobp;Trib2;Vsir
chaperone-mediated protein complex assembly (GO:0051131)	0.676408	1.31291	0.15708	0.973533	1	2/20	0.64%	Hspa4;Hsp90aa1
positive regulation of glial cell differentiation (GO:0045687)	0.712523	1.31286	0.148536	0.970531	1	7/15	13.05%	Cxcr4;Tnfrsf1b;Dicer1;Id2;Egr2;Mdk;Tgfb1
cardiolipin biosynthetic process (GO:0032049)	0.77852	1.31276	0.17418	0.967822	1	1/7	0.91%	Pgs1
regulation of T-helper 17 type immune response (GO:2000316)	0.772021	1.31263	0.172414	0.965283	1	2/9	1.05%	Clec7a;Clec4n
antigen processing and presentation of peptide antigen via MHC class II (GO:0002495)	-0.625068	-1.31255	0.169312	0.690317	1	21/86	8.44%	H2-DMb2;Fcer1g;Fcgr2b;Capza1;Dync1li1;Arf1;Ctsd;Dctn5;Rab7;Ap1s2;Klc1;Kif3c;H2-Ab1;Dctn4;Capza2;Ctse;Lgmn;Capzb;Ap1g1;Actr10;Kif2a
negative regulation of long-term synaptic potentiation (GO:1900272)	-0.831658	-1.31237	0.155819	0.690012	1	3/6	6.33%	Apoe;App;Tyrobp
regulation of neutrophil chemotaxis (GO:0090022)	-0.710526	-1.31224	0.158416	0.689533	1	13/21	15.45%	Tirap;Mpp1;Rac1;Dapk2;Mcu;Ripor2;Camk1d;Ccr7;Bst1;Rac2;C5ar2;Dpp4;Cd74
lysosomal protein catabolic process (GO:1905146)	-0.856392	-1.31202	0.166667	0.689347	1	2/5	4.19%	Lamp2;Cln3
ncRNA export from nucleus (GO:0097064)	0.633301	1.31202	0.155405	0.965105	1	11/35	10.89%	Ranbp2;Nup153;Nup98;Nup54;Sec13;Xpot;Pom121;Tpr;Tsc1;Seh1l;Nup88
N-terminal peptidyl-methionine acetylation (GO:0017196)	0.818378	1.31172	0.179487	0.963482	1	2/6	5.38%	Naa60;Naa20
regulation of cell activation (GO:0050865)	-0.746396	-1.31122	0.179924	0.691139	1	3/13	12.02%	Fcer1g;Pira13;Pira12
spinal cord development (GO:0021510)	0.780082	1.31097	0.170576	0.964105	1	1/8	0.52%	Zpr1
inositol lipid-mediated signaling (GO:0048017)	0.610849	1.31072	0.131944	0.962158	1	9/39	7.50%	Pik3r2;Gab2;Pik3cb;Pik3ca;Pi4ka;Pi4kb;Pik3c3;Ptafr;Csf1r
positive regulation of secondary metabolite biosynthetic process (GO:1900378)	-0.864719	-1.31067	0.159615	0.691118	1	3/5	6.04%	Atp7a;Appl1;Zeb2
positive regulation of melanin biosynthetic process (GO:0048023)	-0.864719	-1.31067	0.159615	0.691118	1	3/5	6.04%	Atp7a;Appl1;Zeb2
regulation of cellular response to osmotic stress (GO:0106049)	-0.852252	-1.31067	0.158513	0.690237	1	2/5	4.19%	Micu1;Cln3
regulation of smooth muscle cell migration (GO:0014910)	-0.742089	-1.31045	0.198077	0.690049	1	3/18	7.09%	S100a11;Bmpr1a;Trib1
positive regulation of cytosolic calcium ion concentration involved in phospholipase C-activating G protein-coupled signaling pathway (GO:0051482)	0.681669	1.3104	0.16	0.960644	1	1/19	0.25%	Lpar6
negative regulation of blood coagulation (GO:0030195)	-0.67924	-1.31033	0.170863	0.6896	1	3/32	6.99%	Plaur;Apoe;Serpinb2
regulation of hydrogen peroxide metabolic process (GO:0010310)	0.827078	1.31021	0.159363	0.958441	1	1/5	0.16%	Hdac6
endocardial cushion development (GO:0003197)	-0.748432	-1.3099	0.151184	0.690057	1	5/14	12.31%	Bmpr1a;Mdm4;Notch1;Bmpr2;Creld1
positive regulation of dendritic spine morphogenesis (GO:0061003)	-0.799338	-1.30984	0.144509	0.689411	1	4/8	9.87%	Dhx36;Dbnl;Lrp8;Caprin1
response to zinc ion (GO:0010043)	-0.772926	-1.30942	0.196597	0.689841	1	4/12	7.50%	D2hgdh;P2rx4;Hvcn1;Haao
fibrinolysis (GO:0042730)	-0.753113	-1.30904	0.178645	0.690193	1	2/13	6.99%	Plaur;Serpinb2
positive regulation of erythrocyte differentiation (GO:0045648)	-0.686934	-1.30858	0.156197	0.690743	1	10/24	10.16%	Ets1;Stat3;Hif1a;Stat1;Abcb10;Mapk14;Arnt;Acvr2a;Med1;Ankrd54
cardiac muscle hypertrophy (GO:0003300)	-0.797512	-1.30828	0.18797	0.690821	1	3/8	11.71%	Hdac4;Camta2;Inpp5f
heart process (GO:0003015)	-0.787893	-1.30815	0.154455	0.690398	1	2/9	9.73%	Gpx1;Fyn
cellular response to heat (GO:0034605)	0.625483	1.30814	0.14123	0.965654	1	11/34	9.99%	Hsp90aa1;Ier5;Slu7;Vcp;Htra2;Atxn3;Stub1;Tpr;Hsbp1;Hikeshi;Zfand1
negative regulation of biomineral tissue development (GO:0070168)	0.686116	1.30738	0.171053	0.966301	1	4/18	6.63%	Ccl3;Bcor;Ptk2b;Ccr1
regulation of cation transmembrane transport (GO:1904062)	-0.731248	-1.30714	0.176015	0.692771	1	4/19	6.65%	Slmap;Kcnab2;Dlg1;Wnk1
regulation of intracellular transport (GO:0032386)	-0.689754	-1.30711	0.169779	0.691991	1	4/35	1.53%	Pla2g3;Lrrk2;Ndel1;Lcp1
positive regulation of macrophage derived foam cell differentiation (GO:0010744)	-0.737356	-1.30676	0.159633	0.692114	1	1/14	0.20%	Pla2g3
positive regulation of megakaryocyte differentiation (GO:0045654)	0.815934	1.30603	0.158562	0.970095	1	1/6	0.62%	Pithd1
regulation of postsynapse organization (GO:0099175)	-0.712826	-1.30582	0.180812	0.694396	1	3/23	2.98%	Lrrk2;Fcgr2b;Pdlim5
ventricular trabecula myocardium morphogenesis (GO:0003222)	-0.791536	-1.30571	0.184261	0.693863	1	3/8	5.68%	Bmpr1a;Rbpj;Notch1
positive regulation of type 2 immune response (GO:0002830)	-0.771572	-1.30549	0.165399	0.693693	1	3/13	5.87%	Rsad2;Dennd1b;Cd86
negative regulation of DNA replication (GO:0008156)	-0.745323	-1.30546	0.168279	0.692901	1	4/15	11.35%	S100a11;Slfn8;Tspyl2;Slfn9
organic hydroxy compound catabolic process (GO:1901616)	-0.840848	-1.3052	0.136273	0.692895	1	2/6	6.76%	Cyp4f18;Cyp4f13
positive regulation of cholesterol metabolic process (GO:0090205)	-0.806258	-1.30507	0.164356	0.692472	1	2/7	6.02%	Prkaa1;Ces1d
substantia nigra development (GO:0021762)	-0.676648	-1.30492	0.169847	0.69201	1	11/35	7.77%	Cnp;Actb;G6pdx;Cdc42;Calm1;Ywhah;S100a1;Basp1;Ywhae;Zfp148;Casp4
regulation of histone modification (GO:0031056)	0.743767	1.30409	0.169851	0.976739	1	5/11	8.97%	Mthfr;Akap8l;Setd5;Akap8;Flcn
negative regulation of mitochondrial outer membrane permeabilization involved in apoptotic signaling pathway (GO:1901029)	0.793544	1.30381	0.182556	0.975021	1	3/6	12.74%	Acaa2;Slc35f6;Slc25a5
cellular response to decreased oxygen levels (GO:0036294)	-0.64775	-1.30375	0.158598	0.694921	1	11/60	6.06%	Myc;Pgk1;Adam8;Zfp36l1;Npepps;P4hb;Pink1;Hif1a;Mdm4;Mdm2;Trp53
cellular hypotonic response (GO:0071476)	-0.821911	-1.30374	0.176238	0.694103	1	3/6	9.55%	Slc12a6;Mylk;Stk39
regulation of oligodendrocyte differentiation (GO:0048713)	0.722955	1.30344	0.181275	0.973732	1	2/12	3.23%	Cxcr4;Tnfrsf1b
peptidyl-lysine deacetylation (GO:0034983)	0.761015	1.30331	0.186235	0.971286	1	1/8	0.16%	Hdac6
protein localization to endosome (GO:0036010)	0.758435	1.30311	0.168421	0.969184	1	5/9	6.48%	Micall1;Tollip;Vps35;Rab35;Washc2
cytoplasmic pattern recognition receptor signaling pathway in response to virus (GO:0039528)	-0.812754	-1.30302	0.145068	0.695629	1	4/8	4.52%	Oas3;Irf7;Ifih1;Trim25
molybdopterin cofactor biosynthetic process (GO:0032324)	-0.835113	-1.30282	0.161597	0.695367	1	4/6	11.83%	Mocos;Mocs1;Nfs1;Gphn
negative regulation of macrophage derived foam cell differentiation (GO:0010745)	-0.769105	-1.3021	0.186275	0.696727	1	1/10	0.54%	Itgb3
purine nucleobase transport (GO:0006863)	-0.830728	-1.30207	0.133333	0.69596	1	3/7	8.73%	Aqp9;Slc28a2;Slc28a2b
tRNA export from nucleus (GO:0006409)	0.64389	1.30196	0.158482	0.968725	1	10/31	10.89%	Ranbp2;Nup153;Nup98;Nup54;Sec13;Xpot;Pom121;Tpr;Seh1l;Nup88
tRNA-containing ribonucleoprotein complex export from nucleus (GO:0071431)	0.64389	1.30196	0.158482	0.968725	1	10/31	10.89%	Ranbp2;Nup153;Nup98;Nup54;Sec13;Xpot;Pom121;Tpr;Seh1l;Nup88
cellular response to nitric oxide (GO:0071732)	-0.851403	-1.30195	0.147793	0.694623	1	2/5	9.42%	Cdk2;Foxo1
cellular response to reactive nitrogen species (GO:1902170)	-0.851403	-1.30195	0.147793	0.694623	1	2/5	9.42%	Cdk2;Foxo1
lysosome organization (GO:0007040)	-0.674256	-1.30185	0.178253	0.694077	1	9/34	5.32%	Lrrk2;Hps1;Zkscan3;Cln5;Grn;Acpp;Cln3;Coro1a;Tpcn2
regulation of amyloid fibril formation (GO:1905906)	-0.738096	-1.30142	0.189239	0.694584	1	3/14	4.40%	Apoe;App;Psen1
positive regulation of triglyceride catabolic process (GO:0010898)	-0.822668	-1.30105	0.171598	0.694917	1	2/7	3.89%	Apoc2;Abhd5
muscle cell differentiation (GO:0042692)	0.66697	1.30098	0.15262	0.970869	1	2/21	3.45%	Kdm1a;Ninj1
protection from non-homologous end joining at telomere (GO:0031848)	0.778937	1.30083	0.190283	0.968567	1	3/7	7.35%	Tfip11;Terf2ip;Dclre1b
positive regulation of protein serine/threonine kinase activity (GO:0071902)	-0.610708	-1.30061	0.165316	0.695467	1	14/90	6.10%	Lrrk2;Camk1;Ccnd2;Dab2ip;Adam8;Cd24a;Ccnd3;Map2k1;Calm1;Fgfr1;Ralb;Tnf;Rasgrp1;Pik3cg
positive regulation of sequestering of triglyceride (GO:0010890)	-0.825314	-1.30057	0.166038	0.694725	1	3/6	12.99%	Plin2;Osbpl11;Lpl
regulation of sodium ion transmembrane transporter activity (GO:2000649)	-0.694355	-1.30046	0.177388	0.694215	1	7/29	6.65%	Glrx;Slmap;Camk2d;Fxyd5;Ywhah;Nedd4;Wnk1
nerve growth factor signaling pathway (GO:0038180)	-0.836583	-1.30014	0.183365	0.694315	1	2/5	13.04%	Rapgef1;Kidins220
cardiac atrium morphogenesis (GO:0003209)	-0.771802	-1.2997	0.182342	0.694913	1	3/11	9.83%	Notch2;Notch1;Bmpr2
tRNA transcription (GO:0009304)	0.788767	1.29968	0.177215	0.971237	1	5/8	14.50%	Gtf3c4;Gtf3c1;Gtf3c2;Brf1;Gtf3c5
phosphatidylethanolamine metabolic process (GO:0046337)	-0.721703	-1.29962	0.179487	0.694353	1	6/21	4.03%	Pla2g3;Phospho1;Alox15;Cept1;Selenoi;Lpin2
cellular response to cholesterol (GO:0071397)	-0.772789	-1.29934	0.198502	0.694339	1	4/11	10.48%	Gramd1a;Ces1d;Osbpl7;Gramd1b
regulation of endothelial cell development (GO:1901550)	-0.794241	-1.29892	0.187984	0.694771	1	5/9	8.95%	Vcl;Ppp1r12a;Tnf;Ikbkb;Rock2
negative regulation of vascular associated smooth muscle cell proliferation (GO:1904706)	-0.747148	-1.29871	0.16791	0.69462	1	5/13	8.10%	Pten;Cdkn1a;Tpm1;Cdkn1b;Pdcd4
regulation of potassium ion import (GO:1903286)	-0.817354	-1.2985	0.166979	0.694416	1	3/7	6.65%	Atp1b3;Dlg1;Wnk1
chondroitin sulfate catabolic process (GO:0030207)	0.749068	1.298	0.196242	0.976811	1	4/10	13.99%	Idua;Hexa;Hexb;Arsb
regulation of phosphatidylinositol 3-kinase signaling (GO:0014066)	-0.612347	-1.29791	0.164179	0.695458	1	20/86	8.38%	Osm;Ier3;Dab2ip;Hcls1;Pten;Cbl;Mapk3;Fgfr1;Lyn;Ncf1;Mapk1;Tnf;Ceacam1;Ptpn6;Igf1r;Nedd4;Pik3cg;Pik3cd;Ppp1r16b;Selp
regulation of fibroblast apoptotic process (GO:2000269)	0.813314	1.2979	0.165217	0.974288	1	4/6	11.04%	Stk17b;Bcl2l11;Ier3ip1;Btg1
cell projection assembly (GO:0030031)	-0.718575	-1.2978	0.183971	0.695001	1	6/21	5.14%	Rhov;Capg;Rhog;Cdc42;Rac1;Cyfip1
cellular response to exogenous dsRNA (GO:0071360)	-0.748322	-1.29759	0.189036	0.694865	1	7/14	9.63%	Ifit1;Ifit1bl1;Ifih1;Ifit1bl2;Ralb;Sting1;Pqbp1
protein deacylation (GO:0035601)	0.661733	1.29743	0.165272	0.973614	1	8/22	12.61%	Hdac6;Sin3a;Lypla1;Sirt1;Hdac10;Hdac3;Sirt3;Sirt6
positive regulation of neutrophil chemotaxis (GO:0090023)	-0.702232	-1.29743	0.176587	0.69449	1	7/16	8.16%	Tirap;Rac1;Dapk2;Mcu;Ripor2;Camk1d;Ccr7
positive regulation of keratinocyte differentiation (GO:0045618)	-0.776957	-1.2969	0.197697	0.695371	1	3/9	9.59%	Trim16;Ncoa3;Med1
regulation of cell projection organization (GO:0031344)	-0.756657	-1.29673	0.184502	0.695093	1	3/12	4.63%	Macf1;Mov10;Ntng2
ATF6-mediated unfolded protein response (GO:0036500)	0.761086	1.29663	0.191235	0.974728	1	5/9	6.33%	Atf6;Mbtps1;Hspa5;Xbp1;Hsp90b1
regulation of cell cycle phase transition (GO:1901987)	0.546208	1.29649	0.102426	0.972336	1	28/90	9.93%	Trim39;Anapc4;Skp1;Psmb8;Taf1;Psme3;Psmc6;Bub3;Psmd12;Psmd3;Psma6;Psma5;Psmd4;Psmd7;Anapc7;Psmc1;Psmd5;Ddb1;Psma2;Cdc26;Psmf1;Cul1;Psmd1;Psmb4;Psmd2;Psmd6;Ube2s;Psmb3
response to iron ion (GO:0010039)	-0.749672	-1.29607	0.190926	0.69637	1	3/12	9.35%	Trf;Hif1a;Bcl2
regulation of hemoglobin biosynthetic process (GO:0046984)	-0.823728	-1.29604	0.173745	0.695624	1	2/6	4.72%	Slc25a37;Abcb10
negative regulation of hydrogen peroxide-induced cell death (GO:1903206)	-0.764331	-1.29601	0.19619	0.694875	1	1/13	0.37%	Lrrk2
autophagosome-lysosome fusion (GO:0061909)	0.766761	1.29586	0.180085	0.972326	1	3/8	1.77%	Pip4k2a;Vps39;Pip4k2b
regulation of hydrogen peroxide-induced cell death (GO:1903205)	-0.784561	-1.29577	0.184982	0.694787	1	1/10	0.37%	Lrrk2
fat-soluble vitamin catabolic process (GO:0042363)	-0.812329	-1.29569	0.171134	0.694214	1	2/8	6.76%	Cyp4f18;Cyp4f13
histone H4-K20 trimethylation (GO:0034773)	0.812948	1.29566	0.187234	0.967422	1	3/5	16.92%	Kmt5b;Smyd5;Kmt5c
histone H4-K20 methylation (GO:0034770)	0.812948	1.29566	0.187234	0.967422	1	3/5	16.92%	Kmt5b;Smyd5;Kmt5c
regulation of membrane depolarization (GO:0003254)	-0.748272	-1.29563	0.156942	0.69355	1	2/13	2.78%	Lrrk2;Camk2d
fibroblast growth factor receptor signaling pathway (GO:0008543)	0.583569	1.29543	0.150852	0.96567	1	13/53	9.07%	Setx;Polr2a;Polr2b;Polr2g;Cep57;Hnrnpf;Hnrnph1;Fibp;Ncbp1;Ptpn11;Polr2e;Grb2;Tial1
negative regulation of execution phase of apoptosis (GO:1900118)	-0.832431	-1.29532	0.163107	0.69368	1	5/6	12.12%	Rffl;Rnf34;Pak2;Bcl2l1;Gm20594
regulation of alpha-beta T cell proliferation (GO:0046640)	0.795375	1.29529	0.173387	0.963435	1	1/7	0.72%	Irf1
negative regulation of double-strand break repair via nonhomologous end joining (GO:2001033)	0.787862	1.29499	0.163522	0.961979	1	1/7	0.87%	Tfip11
negative regulation of pri-miRNA transcription by RNA polymerase II (GO:1902894)	0.743308	1.29447	0.19877	0.961539	1	2/10	4.56%	Rela;Nfatc3
protein deneddylation (GO:0000338)	0.751369	1.29404	0.186296	0.960583	1	5/10	10.30%	Cops4;Tor1a;Cops5;Gps1;Cops2
regulation of protein neddylation (GO:2000434)	0.741247	1.29373	0.156118	0.959363	1	1/10	0.13%	Dcun1d2
rRNA-containing ribonucleoprotein complex export from nucleus (GO:0071428)	0.782897	1.29363	0.176715	0.957017	1	4/7	8.15%	Eif6;Tsc1;Lsg1;Xpo1
negative regulation of receptor binding (GO:1900121)	-0.78788	-1.29353	0.184369	0.698483	1	2/8	6.35%	Atp2a3;Adam15
positive regulation of cholesterol storage (GO:0010886)	-0.834428	-1.2933	0.136187	0.698382	1	1/6	0.48%	Ehd1
regulation of leukocyte activation (GO:0002694)	-0.73021	-1.29326	0.194805	0.69769	1	7/15	16.01%	Gpr137b;Lyn;Lck;Mif;Plscr1;Cd74;Mfhas1
regulation of mRNA processing (GO:0050684)	0.628297	1.29311	0.146453	0.956668	1	16/34	8.92%	Srsf10;Son;Rbm39;Ptcd2;Sltm;Ahcyl1;Srsf3;Larp7;Supt6;Jmjd6;Khdrbs1;Iws1;Dhx9;Ncbp1;Cwc22;Sf1
macromolecule biosynthetic process (GO:0009059)	0.828537	1.29301	0.168033	0.954206	1	5/5	17.17%	Eif4g1;Rps23;Slc11a1;Eif4g2;Col5a1
negative regulation of glial cell differentiation (GO:0045686)	-0.80749	-1.29285	0.185468	0.698168	1	3/6	16.31%	Notch1;Nf1;Hes1
positive regulation of ERBB signaling pathway (GO:1901186)	-0.68492	-1.29279	0.181467	0.697513	1	6/23	6.93%	Plaur;Hip1r;Mmp9;Cbl;Rbpj;Bcar3
interleukin-21-mediated signaling pathway (GO:0038114)	-0.806619	-1.29242	0.210909	0.69711	1	4/7	4.45%	Il2rg;Stat3;Stat4;Stat1
cellular response to interleukin-21 (GO:0098757)	-0.806619	-1.29242	0.210909	0.69711	1	4/7	4.45%	Il2rg;Stat3;Stat4;Stat1
menaquinone metabolic process (GO:0009233)	-0.853565	-1.29228	0.156187	0.696686	1	2/5	6.76%	Cyp4f18;Cyp4f13
regulation of ventricular cardiac muscle cell action potential (GO:0098911)	-0.801086	-1.29191	0.183673	0.697102	1	4/9	13.43%	Dlg1;Jup;Bin1;Trpm4
T cell chemotaxis (GO:0010818)	0.757365	1.29188	0.19869	0.956928	1	1/9	0.16%	Ccl3
regulation of nephron tubule epithelial cell differentiation (GO:0072182)	-0.796392	-1.29151	0.185115	0.697493	1	1/7	1.11%	Cd24a
regulation of endothelial cell migration (GO:0010594)	-0.624921	-1.29146	0.178082	0.696786	1	19/71	10.27%	Ets1;Itgb3;Dab2ip;Sp100;Apoe;Glul;Grn;Gpi1;Rac1;Rhob;Ceacam1;Krit1;Pik3cg;Pik3cd;Rock2;Nf1;Anxa3;Bmpr2;Prkca
acute-phase response (GO:0006953)	-0.741619	-1.29138	0.164179	0.696216	1	2/16	2.01%	Cebpb;Il6ra
cellular response to nitrogen compound (GO:1901699)	0.680064	1.29109	0.15859	0.957955	1	6/18	13.02%	Atrx;Fmr1;Spidr;Rtf2;Nsmce3;Pde12
cell morphogenesis involved in differentiation (GO:0000904)	-0.654806	-1.28998	0.169946	0.699893	1	8/53	7.13%	Atrn;Itgb3;Actn1;Rac1;Megf9;Ntng2;Pxn;Ythdf2
positive regulation of amyloid-beta clearance (GO:1900223)	-0.811683	-1.28963	0.196154	0.700213	1	2/7	3.72%	Apoe;Abca7
negative regulation of ATPase activity (GO:0032780)	-0.717723	-1.28935	0.176909	0.700262	1	7/18	9.52%	Ifit1;Ifit1bl1;Ifit1bl2;Pxk;Pam16;Trp53;Thada
positive regulation of activation of Janus kinase activity (GO:0010536)	-0.830833	-1.2893	0.19112	0.699545	1	2/5	13.06%	Il6ra;Ccl5
adenylate cyclase-inhibiting G protein-coupled receptor signaling pathway (GO:0007193)	-0.681367	-1.289	0.168675	0.699642	1	2/34	1.05%	Gabbr1;Fpr2
histone deubiquitination (GO:0016578)	-0.7259	-1.28876	0.187617	0.699532	1	3/18	2.60%	Kat2a;Trrap;Usp36
positive regulation of Golgi to plasma membrane protein transport (GO:0042998)	-0.840764	-1.28871	0.181637	0.698899	1	3/5	8.12%	Atp2c1;Cln3;Rack1
regulation of actin filament polymerization (GO:0030833)	-0.641212	-1.28866	0.184669	0.698222	1	19/59	8.16%	Pfn2;Cdc42ep2;Vasp;Cotl1;Hcls1;Hip1r;Alox15;Prkcd;Snx9;Ssh1;Arhgap18;Pfn1;Dbnl;Plekhg2;Fchsd2;Cdc42ep3;Mtpn;Hck;Ccr7
synaptic membrane adhesion (GO:0099560)	-0.822269	-1.28861	0.170923	0.697565	1	1/5	9.17%	Ptprs
intrinsic apoptotic signaling pathway in response to oxidative stress (GO:0008631)	-0.73487	-1.28858	0.210325	0.696804	1	2/12	2.69%	Pdk1;Prkcd
cellular response to misfolded protein (GO:0071218)	0.672878	1.28856	0.168122	0.967146	1	11/20	16.02%	Vcp;Atxn3;Uggt1;Tor1a;Ufd1;Dnajb12;Stub1;Aup1;Rnf185;Klhl15;Cul3
chemical homeostasis (GO:0048878)	-0.650657	-1.28777	0.184483	0.698481	1	3/52	3.89%	Zbtb20;Aqp9;Abhd5
positive regulation of fatty acid metabolic process (GO:0045923)	-0.715403	-1.28774	0.19708	0.697754	1	2/17	4.90%	Apoc2;Mlxipl
positive regulation of pseudopodium assembly (GO:0031274)	-0.781332	-1.28724	0.192385	0.697607	1	4/9	8.16%	Cdc42ep2;Cdc42;Cdc42ep3;Ccr7
regulation of pseudopodium assembly (GO:0031272)	-0.781332	-1.28724	0.192385	0.697607	1	4/9	8.16%	Cdc42ep2;Cdc42;Cdc42ep3;Ccr7
nuclear pore organization (GO:0006999)	0.70975	1.2872	0.195473	0.970611	1	6/14	10.30%	Nup153;Rtn4;Nup98;Nup54;Tpr;Seh1l
positive regulation of mast cell activation involved in immune response (GO:0033008)	0.823852	1.28712	0.174004	0.968154	1	1/5	0.67%	Gab2
positive regulation of leukocyte mediated immunity (GO:0002705)	0.823914	1.28654	0.159329	0.968159	1	2/5	4.93%	Clec7a;Plcg2
amino acid transport (GO:0006865)	-0.674614	-1.28639	0.181338	0.69942	1	7/39	7.74%	Slc1a5;Slc25a45;Slc7a11;Slc25a44;Slc38a1;Slc6a6;Slc38a6
regulation of chromatin assembly or disassembly (GO:0001672)	-0.790068	-1.28604	0.176471	0.699702	1	2/7	1.41%	Parp10;Tlk1
retinal ganglion cell axon guidance (GO:0031290)	-0.840926	-1.28583	0.137864	0.699557	1	1/5	2.85%	Alcam
positive regulation of hemoglobin biosynthetic process (GO:0046985)	-0.83497	-1.28578	0.169291	0.698896	1	2/5	4.72%	Slc25a37;Abcb10
positive regulation of embryonic development (GO:0040019)	-0.743606	-1.28531	0.2	0.699507	1	3/14	8.12%	B4galt5;Cfl1;Rack1
neuron fate commitment (GO:0048663)	0.79259	1.28507	0.197154	0.972391	1	2/6	12.23%	Id2;Tgfbr1
establishment of mitochondrion localization, microtubule-mediated (GO:0034643)	0.771895	1.28492	0.218367	0.970394	1	4/6	14.40%	Rhot2;Rhot1;Ubb;Uxt
myofibril assembly (GO:0030239)	-0.695582	-1.28439	0.20367	0.701561	1	7/27	12.81%	Cflar;Flii;Tpm1;Tmod3;Wdr1;Mylk3;Csrp1
regulation of tubulin deacetylation (GO:0090043)	-0.821551	-1.28399	0.173038	0.702001	1	1/7	0.94%	Prkaa1
regulation of dopamine metabolic process (GO:0042053)	-0.821416	-1.28382	0.190099	0.701724	1	2/6	3.24%	Itgam;Itgb2
regulation of small molecule metabolic process (GO:0062012)	-0.693503	-1.28382	0.19292	0.700912	1	7/26	8.07%	Pdk1;Apoe;Adipor1;Ttc39b;Pank2;Ncor2;Foxk1
RNA transport (GO:0050658)	0.564293	1.28372	0.135678	0.973217	1	30/72	12.25%	Srsf7;Srsf5;Nup153;Tgfbr2;Slbp;Slu7;Poldip3;Srsf3;Srsf6;U2af1;Chtop;Nxf1;Alyref;Fmr1;Eif4e;Pom121;Tpr;Ncbp1;Hnrnpa2b1;Sidt2;Rnps1;Ddx39a;U2af1l4;Ybx1;Srsf11;Magoh;Thoc7;Srsf4;Upf3b;Flot1
IRE1-mediated unfolded protein response (GO:0036498)	0.592809	1.28371	0.160099	0.970439	1	26/53	15.10%	Srpr;Acadvl;Ctdsp2;Ssr1;Arfgap1;Tatdn2;Gosr2;Dnajb11;Hspa5;Add1;Gsk3a;Xbp1;Sec31a;Ern1;Dnajc3;Yif1a;Cxxc1;Gfpt1;Dnajb9;Hdgf;Hyou1;Extl2;Sult1a1;Serp1;Vapb;Pdia6
intrinsic apoptotic signaling pathway in response to DNA damage by p53 class mediator (GO:0042771)	-0.687247	-1.28366	0.186207	0.700585	1	17/30	16.55%	Ifi206;Ifi204;Hipk1;Ifi208;Pml;Trp53;Ifi207;Ddit4;Mndal;Ifi213;Usp28;Ifi214;Ep300;Aen;Pycard;Ifi209;Msh2
positive regulation of mononuclear cell migration (GO:0071677)	-0.678059	-1.28361	0.184919	0.699917	1	8/30	8.16%	Lgals9;Lgals3;Fpr2;Tnf;Pla2g7;Lgmn;Cxcl10;Ccr7
monoacylglycerol catabolic process (GO:0052651)	-0.828849	-1.28332	0.194332	0.699957	1	2/6	7.18%	Mgll;Faah
positive regulation of mRNA binding (GO:1902416)	0.813064	1.28283	0.182195	0.971777	1	4/6	8.07%	Eif3d;Eif4g1;Fmr1;Eif3c
cell projection organization (GO:0030030)	-0.683738	-1.28259	0.195804	0.701353	1	10/29	14.02%	Rhov;Capg;Rhog;Cdc42;Rac1;Cyfip1;Pacsin2;Gsn;Rac2;Parvb
positive regulation of miRNA metabolic process (GO:2000630)	0.791121	1.28239	0.205703	0.971013	1	4/6	9.51%	Rela;Zswim8;Zc3h12a;Hras
dicarboxylic acid catabolic process (GO:0043649)	-0.730949	-1.28217	0.21161	0.701813	1	4/12	8.57%	Glul;Mthfs;Aspa;Got2
phosphate ion homeostasis (GO:0055062)	-0.843012	-1.2821	0.165692	0.701192	1	1/5	2.70%	Xpr1
regulation of response to DNA damage stimulus (GO:2001020)	-0.666023	-1.28167	0.201049	0.701825	1	2/40	0.41%	Myc;Ier3
actin filament capping (GO:0051693)	-0.720396	-1.28147	0.19434	0.700857	1	8/17	6.73%	Capza1;Capg;Flii;Add3;Vill;Capza2;Triobp;Capzb
barbed-end actin filament capping (GO:0051016)	-0.720396	-1.28147	0.19434	0.700857	1	8/17	6.73%	Capza1;Capg;Flii;Add3;Vill;Capza2;Triobp;Capzb
mast cell degranulation (GO:0043303)	-0.754188	-1.28137	0.177515	0.69955	1	5/9	20.54%	Pik3cg;Pik3cd;Kit;S100a13;Milr1
mast cell activation involved in immune response (GO:0002279)	-0.754188	-1.28137	0.177515	0.69955	1	5/9	20.54%	Pik3cg;Pik3cd;Kit;S100a13;Milr1
maturation of SSU-rRNA (GO:0030490)	0.625281	1.28123	0.176211	0.973666	1	10/33	10.44%	Utp3;Ddx52;Bms1;Rps14;Snu13;Rrp36;Ngdn;Rps8;Utp6;Helb
cardiac muscle cell myoblast differentiation (GO:0060379)	-0.848924	-1.28051	0.179959	0.701436	1	2/5	5.68%	Rbpj;Notch1
NAD biosynthetic process (GO:0009435)	-0.719109	-1.28032	0.212066	0.701225	1	4/19	8.33%	Parp10;Nampt;Haao;Parp9
positive regulation of protein localization to chromosome, telomeric region (GO:1904816)	0.705848	1.28014	0.204793	0.976059	1	7/12	15.69%	Cct4;Cct7;Cct8;Cct5;Tcp1;Gnl3l;Wrap53
regulation of defense response (GO:0031347)	-0.61706	-1.28009	0.169841	0.701106	1	21/74	8.15%	Mgll;Casp8;Zbp1;Dhx58;Fcgr2b;Apoe;Usp18;Tirap;Alox15;Grn;Samhd1;Anxa1;Casp1;Ufl1;Appl1;Ggt1;Ptpn22;Casp4;Brd4;Hck;Lrp8
regulation of telomerase activity (GO:0051972)	-0.649579	-1.27983	0.193437	0.701155	1	9/47	7.56%	Myc;Pnkp;Mapk3;Hsp90ab1;Prkcq;Mapk1;Trp53;Nek7;Atm
cellular defense response (GO:0006968)	-0.649353	-1.27927	0.18328	0.702108	1	18/57	9.68%	Ccr3;Ifi204;C5ar1;Ncf2;H2-D1;Ncf1;Lsp1;Rab23;Tyrobp;Cd5l;Zfp148;H2-Q6;H2-T22;H2-K1;H2-M3;H2-Q7;Ly96;Cxcr2
prostanoid metabolic process (GO:0006692)	-0.711123	-1.27927	0.185586	0.70132	1	1/21	0.45%	Ptgs1
negative regulation of mitotic cell cycle (GO:0045930)	-0.661306	-1.27914	0.194192	0.700894	1	4/40	2.41%	Btg2;Nabp1;Zfp36l1;Smad3
negative regulation of muscle hypertrophy (GO:0014741)	-0.822752	-1.27835	0.17963	0.702531	1	3/5	5.68%	Smad4;P2rx4;Notch1
nuclear pore complex assembly (GO:0051292)	0.748081	1.27831	0.194915	0.982294	1	4/10	6.87%	Nup153;Rtn4;Nup98;Tpr
vitamin K metabolic process (GO:0042373)	-0.78747	-1.27825	0.195652	0.701995	1	3/8	11.70%	Cyp4f18;Cyp4f13;Vkorc1l1
mRNA 3'-end processing (GO:0031124)	0.545883	1.27822	0.138743	0.979981	1	32/84	12.16%	Srsf7;Srsf5;Cdc73;Mtpap;Slbp;Slu7;Cstf1;Tent4b;Poldip3;Ahcyl1;Srsf3;Srsf6;Scaf8;U2af1;Cstf2t;Chtop;Cpsf7;Grsf1;Alyref;Cpsf1;Sympk;Ncbp1;Rnps1;Tent2;Ddx39a;U2af1l4;Cpsf2;Srsf11;Magoh;Thoc7;Srsf4;Upf3b
positive regulation of myelination (GO:0031643)	0.722129	1.27805	0.193407	0.978043	1	3/11	3.66%	Itgax;Tnfrsf1b;Dicer1
muscle cell migration (GO:0014812)	-0.811941	-1.27799	0.171484	0.701906	1	1/6	0.54%	Itgb3
monoamine transport (GO:0015844)	-0.794777	-1.2779	0.190291	0.701375	1	2/7	10.18%	Slc18a2;Pick1
negative regulation of retinoic acid receptor signaling pathway (GO:0048387)	0.80862	1.2778	0.171779	0.976434	1	1/6	1.68%	Cnot1
cellular ion homeostasis (GO:0006873)	-0.790197	-1.27778	0.200765	0.700917	1	1/7	2.68%	P2ry2
membrane raft organization (GO:0031579)	-0.768965	-1.27776	0.215116	0.700196	1	5/11	8.73%	Anxa2;Abca7;Cln3;Flot2;S100a10
negative regulation of immune system process (GO:0002683)	-0.675717	-1.27776	0.204461	0.699423	1	8/24	9.60%	Fcgr2b;H2-D1;Lyn;H2-Q6;H2-T22;H2-K1;H2-M3;H2-Q7
establishment of vesicle localization (GO:0051650)	0.685509	1.27761	0.224215	0.974622	1	4/18	5.82%	Syt11;Ccdc186;Tor1a;Spg11
negative regulation of protein transport (GO:0051224)	0.652909	1.27748	0.20331	0.972529	1	3/20	1.93%	Dph3;Ppm1f;Erp29
thyroid hormone generation (GO:0006590)	0.820978	1.27736	0.196242	0.970299	1	2/5	13.83%	Tg;Ctsk
positive regulation of dendritic cell cytokine production (GO:0002732)	0.774128	1.2773	0.180328	0.967941	1	3/7	6.04%	Clec7a;Plcg2;Ticam1
mast cell mediated immunity (GO:0002448)	-0.720113	-1.27729	0.198058	0.700054	1	6/12	23.04%	Pik3cg;Pik3cd;Kit;S100a13;Milr1;Serpinb9
epithelial cell-cell adhesion (GO:0090136)	-0.756047	-1.27729	0.191753	0.699281	1	4/10	14.85%	Vcl;Jup;Serpinb8;Kit
purine-containing compound catabolic process (GO:0072523)	-0.763765	-1.27682	0.211045	0.699943	1	4/10	13.81%	Gpx1;Nt5c;Nt5c2;Xdh
peptidyl-threonine phosphorylation (GO:0018107)	-0.650651	-1.27679	0.207317	0.699253	1	17/54	10.27%	Sbk1;Lrrk2;Mark2;Hipk1;Prkcd;Camk2d;Map2k1;Gsk3b;Mapk1;Cdc42bpg;Pdpk1;Wnk1;Lmtk2;Rock2;Cdk10;Stk39;Prkca
regulation of gluconeogenesis (GO:0006111)	0.618697	1.27664	0.148936	0.968398	1	9/25	14.41%	Selenos;Dgkq;Ptpn2;Clk2;Usp7;Ddb1;Sirt1;C1qtnf12;Zfp692
metanephros development (GO:0001656)	-0.746459	-1.27664	0.20198	0.698994	1	3/12	9.22%	Ctsh;Basp1;Nf1
positive regulation of RNA binding (GO:1905216)	0.832668	1.27637	0.180894	0.967071	1	4/5	8.07%	Eif3d;Fmr1;Ncbp1;Eif3c
G1/S transition of mitotic cell cycle (GO:0000082)	-0.609605	-1.27612	0.159091	0.699767	1	10/82	4.67%	Myc;Crlf3;Cdk2;Plk3;Max;Cdk17;Cdkn1a;Lats2;Gpr132;Cul4b
lipid transport (GO:0006869)	-0.612047	-1.2756	0.172308	0.700651	1	15/93	5.30%	Slc10a1;Fabp5;Slc27a4;Osbpl2;Apoe;Abcd2;Prelid1;Slc25a17;Atp8a1;Abca7;Cln3;Rxra;Ceacam1;Pitpna;Ugcg
modulation of chemical synaptic transmission (GO:0050804)	-0.6394	-1.27537	0.204738	0.700564	1	10/65	5.56%	Lrrk2;Dlgap4;Pten;App;Mctp1;Clstn1;Usp46;Cln3;Tnf;Pxk
chloride ion homeostasis (GO:0055064)	-0.775224	-1.27534	0.190019	0.699091	1	3/10	5.61%	Slc12a6;Slc12a9;Slc12a7
monovalent inorganic anion homeostasis (GO:0055083)	-0.775224	-1.27534	0.190019	0.699091	1	3/10	5.61%	Slc12a6;Slc12a9;Slc12a7
keratinocyte differentiation (GO:0030216)	-0.673286	-1.27529	0.180657	0.698442	1	14/35	14.13%	Cstdc4;Anxa1;Stfa2l1;Ugcg;Tgm1;Asah1;Cstdc5;Med1;Casp3;Clic4;Bcr;Txnip;Stfa3;S100a7a
divalent inorganic cation homeostasis (GO:0072507)	0.689232	1.275	0.197826	0.970964	1	2/16	3.96%	Trpm7;Cnnm4
negative regulation of cysteine-type endopeptidase activity involved in apoptotic process (GO:0043154)	-0.633434	-1.27479	0.187063	0.699198	1	18/51	14.96%	Plaur;Gpx1;Mmp9;Cd44;Rffl;Tnf;Rnf34;Raf1;Naip5;Ywhae;Pak2;Xiap;Dnajb6;Naip6;Hgf;Naip2;Igbp1;Thbs1
ventricular cardiac muscle tissue morphogenesis (GO:0055010)	-0.684563	-1.27457	0.213894	0.699107	1	5/24	5.68%	Smad4;Bmpr1a;Rbpj;Tpm1;Notch1
regulation of protein polymerization (GO:0032271)	-0.666197	-1.27435	0.176776	0.699067	1	9/30	5.75%	Pfn2;Prune1;Cotl1;Hcls1;Arhgap18;Pfn1;Dbnl;Plekhg2;Fchsd2
pore complex assembly (GO:0046931)	0.679676	1.27433	0.198704	0.971427	1	6/19	7.73%	Nup153;Rtn4;Nup98;Tpr;Adam10;Gsdmd
negative regulation of SMAD protein signal transduction (GO:0060392)	-0.823206	-1.27432	0.191956	0.698381	1	1/5	6.33%	Pbld2
nucleic acid-templated transcription (GO:0097659)	0.609062	1.27429	0.16152	0.968936	1	12/38	10.62%	Polr2a;Polr2b;Mef2a;Polr2g;Topors;Crebl2;Epc1;Rnps1;Polr2e;Xab2;Drg1;Thap1
positive regulation of epidermal growth factor receptor signaling pathway (GO:0045742)	-0.669511	-1.27386	0.19403	0.698912	1	6/29	6.93%	Plaur;Hip1r;Mmp9;Cbl;Ncf1;Bcar3
regulation of cyclic-nucleotide phosphodiesterase activity (GO:0051342)	0.759911	1.27363	0.198807	0.969267	1	1/8	0.12%	Mapk7
positive regulation of cytokine production involved in immune response (GO:0002720)	-0.639231	-1.27348	0.167539	0.699267	1	9/47	9.60%	Cd55;H2-D1;H2-T23;H2-T10;H2-Q6;H2-T22;H2-K1;H2-M3;H2-Q7
negative regulation of ossification (GO:0030279)	0.654982	1.27345	0.175732	0.967552	1	4/18	6.63%	Ccl3;Bcor;Ptk2b;Ccr1
regulation of cardiac muscle cell action potential (GO:0098901)	-0.702803	-1.27341	0.204239	0.69871	1	7/19	14.15%	Camk2d;Calm1;Dlg1;Jup;Cxadr;Trpm4;Calm3
UV protection (GO:0009650)	-0.769986	-1.27332	0.207739	0.698211	1	2/8	1.16%	Cat;Gpx1
branching involved in blood vessel morphogenesis (GO:0001569)	0.735362	1.27294	0.201536	0.967323	1	2/9	3.98%	Tgfbr2;Vegfa
cellular response to dsRNA (GO:0071359)	-0.710279	-1.27287	0.213755	0.698773	1	7/17	9.63%	Ifit1;Ifit1bl1;Ifih1;Ifit1bl2;Ralb;Sting1;Pqbp1
regulation of response to oxidative stress (GO:1902882)	-0.733148	-1.27254	0.221591	0.699017	1	3/11	3.49%	Mctp1;Selenon;Pink1
oxidative RNA demethylation (GO:0035513)	0.808706	1.27212	0.230769	0.968634	1	4/5	6.53%	Jmjd6;Alkbh3;Alkbh5;Alkbh1
negative regulation of protein modification process (GO:0031400)	-0.617448	-1.27209	0.181518	0.699666	1	15/73	5.20%	Lrrk2;Dab2ip;Prkaa1;Pten;G6pdx;Pnkp;Chp1;Ibtk;Prr5l;Lyn;Ppp1r15b;Gsk3b;Niban1;Ptpa;Fkbp8
5S class rRNA transcription by RNA polymerase III (GO:0042791)	0.797559	1.27208	0.233333	0.96618	1	4/6	14.50%	Gtf3c4;Gtf3c1;Gtf3c2;Gtf3c5
sphingolipid catabolic process (GO:0030149)	-0.728367	-1.27199	0.217726	0.699208	1	5/14	9.41%	Smpdl3a;Smpd4;Asah1;Smpd2;Acer3
positive regulation of metaphase/anaphase transition of cell cycle (GO:1902101)	0.703367	1.27182	0.197368	0.95963	1	4/12	7.74%	Anapc4;Rb1;Anapc7;Nsmce2
positive regulation of mitotic sister chromatid separation (GO:1901970)	0.703367	1.27182	0.197368	0.95963	1	4/12	7.74%	Anapc4;Rb1;Anapc7;Nsmce2
positive regulation of mitotic metaphase/anaphase transition (GO:0045842)	0.703367	1.27182	0.197368	0.95963	1	4/12	7.74%	Anapc4;Rb1;Anapc7;Nsmce2
toll-like receptor 9 signaling pathway (GO:0034162)	0.701134	1.27159	0.184486	0.958145	1	5/13	7.55%	Irak1;Myd88;Traf6;Pik3c3;Tnip2
positive regulation of purine nucleotide biosynthetic process (GO:1900373)	-0.758524	-1.27154	0.192237	0.699723	1	2/12	3.49%	Eno1;Pink1
positive regulation of ossification (GO:0045778)	-0.660778	-1.27138	0.187835	0.699409	1	5/28	9.83%	Isg15;Bmpr1a;Atp2b1;Acvr2a;Bmpr2
nucleotide-excision repair, preincision complex stabilization (GO:0006293)	0.652199	1.27125	0.200389	0.954591	1	8/22	9.56%	Cul4a;Gtf2h1;Xpa;Rbx1;Ddb1;Gtf2h3;Gtf2h5;Ercc1
nucleotide-excision repair, DNA incision, 3'-to lesion (GO:0006295)	0.652199	1.27125	0.200389	0.954591	1	8/22	9.56%	Cul4a;Gtf2h1;Xpa;Rbx1;Ddb1;Gtf2h3;Gtf2h5;Ercc1
regulation of insulin secretion involved in cellular response to glucose stimulus (GO:0061178)	-0.710957	-1.271	0.201097	0.699836	1	10/19	22.13%	Klf7;C2cd2l;Ppp3cb;H2-Eb1;Trpm4;Cdk16;Stx4a;Baiap3;H2-Eb2;Stxbp4
histone monoubiquitination (GO:0010390)	0.622133	1.27033	0.185996	0.956198	1	8/25	7.67%	Rybp;Bcor;Skp1;Cdc73;Rnf40;Rnf20;Ddb1;Ring1
regulation of inflammatory response to antigenic stimulus (GO:0002861)	-0.607109	-1.26999	0.183962	0.702234	1	22/79	13.08%	Gng2;Ggt5;Fcgr2b;Fcgr4;Lyn;Rhbdf2;Mapk14;Prkacb;Creb1;Myh9;Ggt1;Hck;Fcgr3;Fyn;Ramp1;Gnb1;Adcy7;Prkar1a;Adcy9;Ptgir;H2-Eb1;Cd247
positive regulation of transport (GO:0051050)	-0.611162	-1.26987	0.173077	0.701803	1	16/78	5.40%	Fcer1g;Actb;Fcgr2b;Fpr2;Apoe;Anxa2;Hip1r;Il2rg;Chp1;Rab27a;Anxa1;Abca7;Gsk3b;Rxra;Tnf;Sirpb1c
regulation of trans-synaptic signaling (GO:0099177)	-0.710086	-1.26964	0.217228	0.701775	1	3/19	8.15%	Fabp5;Pxk;Lrp8
regulation of membrane tubulation (GO:1903525)	0.795831	1.26939	0.214724	0.958004	1	2/6	6.25%	Asap1;Plekhm2
glycosylceramide metabolic process (GO:0006677)	0.816396	1.26935	0.206823	0.955588	1	3/5	16.17%	Naga;Gla;St6galnac6
negative regulation of transforming growth factor beta production (GO:0071635)	-0.773372	-1.26923	0.204159	0.702249	1	3/9	6.33%	Cd24a;Hsp90ab1;Tyrobp
axon ensheathment in central nervous system (GO:0032291)	-0.791472	-1.26919	0.213884	0.701628	1	1/6	4.99%	B4galt5
positive regulation of protein localization to plasma membrane (GO:1903078)	-0.650288	-1.2691	0.20318	0.701124	1	12/45	9.49%	Lgals3;Rhog;Sptbn1;Atp2c1;Cln3;Tnf;Dlg1;Pdpk1;Rack1;Kif5b;Sorbs1;Stx3
positive regulation of mitotic nuclear division (GO:0045840)	0.607066	1.2691	0.160976	0.954171	1	4/29	7.74%	Anapc4;Rb1;Anapc7;Nsmce2
beta-catenin destruction complex disassembly (GO:1904886)	0.660281	1.26878	0.175705	0.953132	1	4/18	4.22%	Frat2;Apc;Axin1;Dvl1
phagolysosome assembly (GO:0001845)	-0.739524	-1.26857	0.217054	0.702017	1	6/10	7.43%	Rab7;Cln3;Coro1a;Rab14;Rab20;Arl8b
deadenylation-dependent decapping of nuclear-transcribed mRNA (GO:0000290)	0.770717	1.26844	0.217039	0.952137	1	2/7	3.44%	Lsm1;Dcp1a
blood vessel diameter maintenance (GO:0097746)	-0.693518	-1.26844	0.206897	0.701622	1	4/22	9.69%	Per2;Klf2;Rock2;Gclm
isocitrate metabolic process (GO:0006102)	-0.826224	-1.26828	0.202783	0.70136	1	2/5	6.28%	Idh1;Idh3b
microtubule anchoring at microtubule organizing center (GO:0072393)	0.71515	1.26821	0.221992	0.950666	1	4/11	12.27%	Pcm1;Hook3;Nin;Bicd2
membrane lipid catabolic process (GO:0046466)	-0.745631	-1.26794	0.221601	0.701647	1	2/10	4.40%	Mgst2;Fuca1
regulation of lipid catabolic process (GO:0050994)	-0.72088	-1.2679	0.210923	0.700991	1	3/15	7.63%	Prkaa1;Tnf;Pde3b
long-chain fatty acid transport (GO:0015909)	-0.684122	-1.26782	0.184644	0.700501	1	4/27	2.56%	Fabp5;Slc27a4;Apoe;Abcd2
regulation of endopeptidase activity (GO:0052548)	-0.618766	-1.26769	0.182886	0.700189	1	8/67	7.31%	Timp2;Gapdh;Psme1;Prelid1;Aph1b;Psme2b;Serpinb2;Serpina11
regulation of calcium-mediated signaling (GO:0050848)	-0.684338	-1.26683	0.1949	0.702043	1	5/24	4.08%	Cd22;Lrrk2;Sla2;Gbp2;P2rx4
positive regulation of inositol phosphate biosynthetic process (GO:0060732)	-0.803319	-1.26661	0.199219	0.701944	1	1/6	1.62%	Cd244a
regulation of ketone biosynthetic process (GO:0010566)	-0.813294	-1.26608	0.192381	0.702748	1	1/7	0.12%	Egr1
actin filament-based transport (GO:0099515)	-0.680577	-1.26602	0.189781	0.7022	1	11/19	17.56%	Myo1d;Myo1c;Sun2;Syne2;Myo1e;Myo1h;Myo1g;Fnbp1l;Myo5a;Myo7a;Myo6
alternative mRNA splicing, via spliceosome (GO:0000380)	0.665056	1.26597	0.182013	0.958459	1	7/16	8.98%	Puf60;Slu7;Srsf6;Dhx9;Ddx17;Scnm1;Cdk13
release of cytochrome c from mitochondria (GO:0001836)	0.677704	1.26596	0.193277	0.956019	1	1/15	0.10%	Ggct
regulation of hippo signaling (GO:0035330)	-0.722474	-1.26592	0.204633	0.70171	1	2/14	4.73%	Nek8;Mapk14
regulation of fatty acid oxidation (GO:0046320)	0.676955	1.26564	0.197034	0.95495	1	5/14	15.17%	Acadvl;Mlycd;Acadl;Lonp2;Abcd1
negative regulation of erythrocyte differentiation (GO:0045647)	-0.834751	-1.2654	0.234216	0.702481	1	2/5	1.82%	Zfp36;Zfp36l1
response to nitric oxide (GO:0071731)	-0.7762	-1.26516	0.215569	0.702475	1	4/8	9.42%	Cdk2;Egln1;Ccr7;Foxo1
fatty acid homeostasis (GO:0055089)	-0.754842	-1.26464	0.198488	0.703198	1	3/9	4.90%	Prkaa1;Apoe;Mlxipl
regulation of telomere maintenance (GO:0032204)	-0.682223	-1.26451	0.21755	0.70288	1	2/27	0.88%	Myc;Smg5
constitutive secretory pathway (GO:0045054)	0.810865	1.26433	0.208054	0.958235	1	3/5	9.10%	Trappc11;Tmem167;Tmem167b
regulation of posttranscriptional gene silencing (GO:0060147)	0.57784	1.26419	0.152745	0.953882	1	18/56	11.13%	Ranbp2;Polr2a;Polr2b;Nup153;Polr2g;Nup98;Eif4g1;Nup54;Tnrc6a;Sec13;Fmr1;Ago1;Pom121;Tpr;Polr2e;Seh1l;Nup88;Pum2
regulation of gene silencing by RNA (GO:0060966)	0.57784	1.26419	0.152745	0.953882	1	18/56	11.13%	Ranbp2;Polr2a;Polr2b;Nup153;Polr2g;Nup98;Eif4g1;Nup54;Tnrc6a;Sec13;Fmr1;Ago1;Pom121;Tpr;Polr2e;Seh1l;Nup88;Pum2
negative regulation of cholesterol biosynthetic process (GO:0045541)	-0.846762	-1.26358	0.187621	0.703432	1	2/5	9.15%	Apoe;Erlin2
negative regulation of cholesterol metabolic process (GO:0090206)	-0.846762	-1.26358	0.187621	0.703432	1	2/5	9.15%	Apoe;Erlin2
negative regulation of sterol biosynthetic process (GO:0106119)	-0.846762	-1.26358	0.187621	0.703432	1	2/5	9.15%	Apoe;Erlin2
macrophage activation (GO:0042116)	-0.657232	-1.26354	0.201107	0.70285	1	7/34	4.46%	Fpr2;C5ar1;Ifi35;Itgam;App;Itgb2;Tnf
negative regulation of RNA splicing (GO:0033119)	0.643253	1.26273	0.187783	0.958091	1	7/20	11.92%	Srsf10;Srsf7;Srsf6;Sfswap;Rnps1;Sap18b;Srsf4
regulation of cellular carbohydrate metabolic process (GO:0010675)	-0.708089	-1.26271	0.230337	0.704608	1	2/15	2.58%	Pdk1;Adipor1
histone arginine methylation (GO:0034969)	0.77288	1.26206	0.226378	0.958686	1	2/7	5.79%	Prdm4;Carm1
positive regulation of membrane protein ectodomain proteolysis (GO:0051044)	-0.733139	-1.26202	0.220729	0.706013	1	4/15	4.46%	Adam8;Apoe;Snx9;Tnf
interleukin-12-mediated signaling pathway (GO:0035722)	-0.63462	-1.26191	0.187273	0.705554	1	19/45	11.17%	Capza1;Lcp1;Anxa2;Cnn2;Arf1;P4hb;Cdc42;Stat4;Psme2b;Pitpna;Rplp0;Cfl1;Serpinb2;Pak2;Aip;Pdcd4;Ppia;Mif;Taldo1
regulation of mitotic cell cycle spindle assembly checkpoint (GO:0090266)	-0.740066	-1.26176	0.20566	0.705311	1	3/13	4.99%	Dusp1;Dync1li1;Lcmt1
chromatin organization involved in negative regulation of transcription (GO:0097549)	0.777871	1.26161	0.226293	0.95829	1	2/6	9.43%	Ezh1;Sirt1
positive regulation of histone H3-K9 acetylation (GO:2000617)	-0.803462	-1.26133	0.232044	0.705779	1	3/5	16.48%	Smad4;Sphk2;Smarcb1
protein localization to condensed chromosome (GO:1903083)	0.707866	1.26129	0.212679	0.957303	1	5/12	17.76%	Ik;Bub3;Mis12;Mtbp;Champ1
mitochondrial ATP synthesis coupled proton transport (GO:0042776)	0.658917	1.26125	0.211416	0.955046	1	9/17	17.92%	Atp5g3;Atp5b;Atp5c1;Atp5a1;Atp5pb;Atp5g2;Atp5j;Stoml2;Atp5e
alpha-beta T cell activation (GO:0046631)	-0.664899	-1.26118	0.185255	0.705491	1	10/27	9.60%	Rsad2;H2-D1;H2-T23;Anxa1;H2-T10;H2-Q6;H2-T22;H2-K1;Clec4a2;H2-Q7
glycerol metabolic process (GO:0006071)	-0.776292	-1.26111	0.20841	0.70493	1	2/9	4.68%	Tpi1;Gk
cardiac atrium development (GO:0003230)	-0.785636	-1.26087	0.189753	0.704906	1	2/8	5.68%	Mdm4;Notch1
regulation of thymocyte apoptotic process (GO:0070243)	-0.823132	-1.26085	0.183908	0.704202	1	2/5	6.06%	Adam8;Trp53
nose development (GO:0043584)	-0.805928	-1.26083	0.227188	0.703524	1	2/5	10.69%	Chd7;Ski
cell surface receptor signaling pathway involved in heart development (GO:0061311)	-0.735109	-1.26082	0.220183	0.702798	1	5/12	10.60%	Bmpr1a;Rbpj;Notch2;Notch1;Snai1
ceramide biosynthetic process (GO:0046513)	-0.655218	-1.2606	0.198594	0.702683	1	11/33	10.66%	Cers6;Sgms2;Degs1;Cers2;Sgms1;Samd8;Smpd4;Asah1;Smpd2;St6galnac4;Cers4
positive regulation of granulocyte chemotaxis (GO:0071624)	-0.68003	-1.25983	0.225434	0.704211	1	14/19	21.29%	Tirap;Rac1;Dapk2;Mcu;Ripor2;Camk1d;Ccr7;Rac2;S100a7a;Cd74;C1qbp;Il4;Dnm1l;Mospd2
protein catabolic process in the vacuole (GO:0007039)	-0.783086	-1.25952	0.234082	0.704419	1	2/7	4.19%	Lamp2;Cln3
positive regulation of sodium ion transmembrane transporter activity (GO:2000651)	-0.751614	-1.25932	0.205224	0.704337	1	4/11	9.09%	Glrx;Chp1;Wnk1;Slc9a1
regulation of metal ion transport (GO:0010959)	-0.717985	-1.25913	0.21544	0.704137	1	5/15	9.35%	Stim1;Sri;Orai1;Dlg1;Bcl2
regulation of branching involved in ureteric bud morphogenesis (GO:0090189)	0.772979	1.25883	0.206122	0.963433	1	3/7	14.52%	Vegfa;Tacstd2;Pax8
cortical cytoskeleton organization (GO:0030865)	-0.664194	-1.25881	0.207612	0.704336	1	13/38	10.04%	Lcp1;Fhod1;Rhog;Rac1;Rhob;Tnf;Fmnl1;Ikbkb;Dlg1;Rnd1;Rock2;Ppp2r3c;Rhobtb2
positive regulation of lipid storage (GO:0010884)	-0.692137	-1.25867	0.196043	0.704042	1	7/17	12.99%	Ehd1;Ikbke;Srebf2;Plin2;Osbpl11;Nfkb1;Lpl
regulation of protein depolymerization (GO:1901879)	0.822346	1.25837	0.184265	0.963108	1	1/5	0.80%	Sh3bp1
choline catabolic process (GO:0042426)	-0.806953	-1.25833	0.204159	0.704373	1	1/5	2.52%	Slc44a1
protein kinase C signaling (GO:0070528)	0.757704	1.25805	0.204641	0.96208	1	2/7	12.25%	Dgkq;Flot1
regulation of interleukin-5 production (GO:0032674)	-0.753104	-1.25802	0.22905	0.704587	1	1/10	0.64%	Lgals9
postsynaptic membrane organization (GO:0001941)	-0.727336	-1.25789	0.223684	0.704248	1	1/13	1.31%	Apoe
regulation of cortisol biosynthetic process (GO:2000064)	0.789841	1.25776	0.210417	0.960944	1	2/6	8.13%	Dgkq;H6pd
regulation of histone H2B ubiquitination (GO:2001166)	0.797972	1.25744	0.210191	0.959964	1	5/5	20.22%	Rnf40;Rnf20;Ctr9;Wdr70;Cdk9
positive regulation of proteolysis (GO:0045862)	-0.639084	-1.25711	0.223776	0.705853	1	8/50	4.46%	Casp8;Adam8;Ctsh;Apoe;Ogt;Pink1;Snx9;Tnf
serine family amino acid metabolic process (GO:0009069)	0.744681	1.25684	0.212245	0.960166	1	2/10	2.49%	Sars;Sephs2
mRNA cleavage involved in gene silencing by miRNA (GO:0035279)	-0.812844	-1.25681	0.212598	0.705986	1	3/5	2.93%	Ago4;Mov10;Ago2
regulation of protein kinase A signaling (GO:0010738)	-0.711173	-1.25668	0.223507	0.70564	1	1/16	0.37%	Lrrk2
regulation of Golgi to plasma membrane protein transport (GO:0042996)	-0.768368	-1.25667	0.225434	0.704954	1	3/8	8.12%	Atp2c1;Cln3;Rack1
spliceosomal complex assembly (GO:0000245)	0.568239	1.2566	0.160093	0.958987	1	17/47	9.09%	Setx;Srsf10;Usp39;Prpf6;Srsf5;Zrsr1;Puf60;Snrnp200;Srsf6;Sf3b1;Luc7l2;Scaf11;Snrpd2;Ncbp1;Crnkl1;Sf1;Zrsr2
negative regulation of protein localization to cell surface (GO:2000009)	0.74629	1.25652	0.208835	0.956964	1	5/9	13.09%	Nedd4l;Leprot;Commd1;Snx33;Gopc
spliceosomal conformational changes to generate catalytic conformation (GO:0000393)	0.815268	1.2565	0.228814	0.954679	1	5/5	18.49%	Snrnp200;Xab2;Prpf19;Prpf18;Isy1
tRNA transcription by RNA polymerase III (GO:0042797)	0.776594	1.25643	0.237179	0.952617	1	4/7	14.50%	Gtf3c4;Gtf3c1;Gtf3c2;Gtf3c5
negative regulation of inflammatory response to antigenic stimulus (GO:0002862)	-0.60251	-1.25642	0.190476	0.704968	1	22/78	13.08%	Gng2;Ggt5;Fcgr2b;Fcgr4;Lyn;Rhbdf2;Mapk14;Prkacb;Creb1;Myh9;Ggt1;Hck;Fcgr3;Fyn;Ramp1;Gnb1;Adcy7;Prkar1a;Adcy9;Ptgir;H2-Eb1;Cd247
positive regulation of tau-protein kinase activity (GO:1902949)	-0.834405	-1.25624	0.197697	0.704795	1	1/5	0.12%	Egr1
positive regulation of interleukin-13 production (GO:0032736)	-0.664134	-1.2562	0.203636	0.704166	1	9/27	10.92%	Lgals9;H2-D1;H2-T23;H2-T10;H2-Q6;H2-T22;H2-K1;H2-Q7;Sphk2
negative regulation of cell cycle G2/M phase transition (GO:1902750)	0.564953	1.2562	0.169118	0.951284	1	30/57	16.66%	Skp1;Psmb8;Psme3;Psmc6;Psmd12;Psmd3;Psma6;Psma5;Psmd4;Rbx1;Psmd7;Psmc1;Psmd5;Psma2;Psmf1;Cul1;Psmd1;Usp47;Psmb4;Psmd2;Psmd6;Psmb3;Psme2;Psmc4;Psmb10;Psmb2;Psmc3;Psma7;Psme4;Psmb6
progesterone metabolic process (GO:0042448)	-0.817118	-1.25596	0.214145	0.704195	1	1/5	3.05%	Dhrs9
heparin metabolic process (GO:0030202)	0.791589	1.25584	0.224806	0.950445	1	3/5	16.53%	Idua;Glce;Slc10a7
negative regulation of protein-containing complex assembly (GO:0031333)	0.588131	1.25504	0.174528	0.951525	1	11/43	12.56%	Hdac6;Tfip11;Mefv;Hspa5;Impact;Svip;Ulk1;Ankrd27;Hmgb1;Cptp;Ppm1a
negative regulation of cellular protein catabolic process (GO:1903363)	-0.784079	-1.25476	0.218	0.707011	1	2/8	1.93%	Dab2ip;Anxa2
negative regulation of RIG-I signaling pathway (GO:0039536)	-0.772771	-1.25457	0.227188	0.706827	1	3/7	6.88%	Dhx58;Sec14l1;Rnf125
positive regulation of immunoglobulin mediated immune response (GO:0002891)	0.68428	1.2545	0.193206	0.951392	1	7/13	18.12%	Kmt5b;Hmces;Paxip1;Tfrc;Mad2l2;Kmt5c;Shld1
interleukin-23-mediated signaling pathway (GO:0038155)	-0.770568	-1.25438	0.214575	0.706675	1	3/8	3.52%	Stat3;P4hb;Stat4
phospholipid translocation (GO:0045332)	-0.667821	-1.25428	0.207143	0.706229	1	11/30	14.78%	Atp10d;Atp11b;Atp8a1;Abca7;Atp8b4;Atp11c;Atp11a;Abca1;Tmem30a;Ano6;Plscr1
serine transport (GO:0032329)	0.772658	1.25412	0.207739	0.950745	1	3/6	8.50%	Slc38a2;Sfxn2;Sfxn3
regulation of pinocytosis (GO:0048548)	-0.760894	-1.25408	0.242938	0.706048	1	3/9	4.19%	Ankfy1;Cdc42;Cln3
mesoderm formation (GO:0001707)	-0.718312	-1.25402	0.258555	0.705506	1	2/14	1.37%	Itgb3;Kdm6b
regulation of chondrocyte differentiation (GO:0032330)	-0.705284	-1.2535	0.212177	0.706252	1	1/16	0.77%	Trps1
regulation of endothelial cell chemotaxis (GO:2001026)	-0.761594	-1.25348	0.21371	0.705611	1	6/10	14.96%	P2rx4;Notch1;Lgmn;Prkd2;Tmsb4x;Thbs1
regulation of metaphase plate congression (GO:0090235)	0.803136	1.25321	0.230932	0.952325	1	1/5	1.88%	Dync1h1
positive regulation of osteoblast differentiation (GO:0045669)	-0.661305	-1.25319	0.204225	0.705775	1	8/32	12.36%	Runx2;Il6ra;Bmpr1a;Acvr2a;Il6st;Bmpr2;Atp6ap1;Hgf
peptidyl-threonine modification (GO:0018210)	-0.633493	-1.25281	0.216123	0.706167	1	17/60	10.27%	Sbk1;Lrrk2;Mark2;Hipk1;Prkcd;Camk2d;Map2k1;Gsk3b;Mapk1;Cdc42bpg;Pdpk1;Wnk1;Lmtk2;Rock2;Cdk10;Stk39;Prkca
negative regulation of cell activation (GO:0050866)	-0.745473	-1.25219	0.218579	0.707267	1	1/11	1.31%	Apoe
leukocyte chemotaxis involved in inflammatory response (GO:0002232)	0.803368	1.25213	0.238835	0.954683	1	4/5	16.01%	Ninj1;Alox5;Mdk;Ffar2
ribosome localization (GO:0033750)	0.788113	1.25197	0.229039	0.953044	1	3/5	8.15%	Eif6;Lsg1;Xpo1
response to lipid (GO:0033993)	-0.594003	-1.25197	0.197749	0.707175	1	24/98	9.63%	Cd6;Lgals9;S100a9;Ggt5;Ctsh;Tirap;S100a8;Stat3;Trim16;Anxa1;Slpi;Otud5;Rxra;Spp1;Gch1;Ggt1;Scd1;Trib1;Ptpn22;Peli1;Selp;Noct;Foxo1;Ly96
purine-containing compound salvage (GO:0043101)	-0.727386	-1.25193	0.231358	0.706602	1	5/13	15.37%	Dck;Adk;Ada;Ampd3;Adal
regulation of neuron death (GO:1901214)	-0.596308	-1.2519	0.196774	0.705956	1	19/88	9.73%	Egr1;Lrrk2;Fcgr2b;Fos;Chp1;Itgam;H2-D1;Itgb2;Gsk3b;Lancl1;Tyrobp;Chmp4b;Nsmf;H2-Q6;H2-T22;H2-K1;Ddit4;H2-Q7;Fyn
regulation of keratinocyte proliferation (GO:0010837)	-0.711411	-1.2519	0.222222	0.705263	1	5/14	9.59%	Zfp36;Zfp36l1;Notch2;Tgm1;Med1
negative regulation of neuron apoptotic process (GO:0043524)	-0.622715	-1.25182	0.212121	0.70478	1	10/52	6.64%	Pla2g3;Adam8;Apoe;Grn;Pink1;Hif1a;Cln3;Nono;Naip5;Lgmn
negative regulation of extrinsic apoptotic signaling pathway via death domain receptors (GO:1902042)	-0.666955	-1.25175	0.214414	0.70429	1	7/30	4.51%	Casp8;Gpx1;Cflar;Fas;Rffl;Gsk3b;Rnf34
negative regulation of plasma membrane bounded cell projection assembly (GO:0120033)	-0.674555	-1.25145	0.231537	0.704426	1	7/23	10.62%	Pfn2;Arhgap24;Prkcd;Stap1;Capzb;Cdk10;Tchp
regulation of cholesterol esterification (GO:0010872)	-0.741305	-1.25142	0.216364	0.703768	1	2/11	10.70%	Apoe;Lamtor1
embryonic cranial skeleton morphogenesis (GO:0048701)	0.717834	1.25128	0.200811	0.953652	1	3/10	15.76%	Tgfbr2;Tgfbr1;Eif4a3
skin development (GO:0043588)	-0.630527	-1.25122	0.212375	0.703568	1	17/61	14.13%	Cstdc4;Atp7a;Anxa1;Stfa2l1;Ugcg;Tgm1;Itga6;Asah1;Asprv1;Cstdc5;Med1;Casp3;Clic4;Bcr;Txnip;Stfa3;S100a7a
negative regulation of lipid transport (GO:0032369)	-0.806121	-1.25114	0.23301	0.703132	1	2/5	7.47%	Itgb3;Fis1
regulation of dendritic cell cytokine production (GO:0002730)	0.796865	1.25073	0.21822	0.953618	1	3/5	9.17%	Clec7a;Plcg2;Jak3
guanine nucleotide transmembrane transport (GO:1903790)	0.789558	1.25072	0.219316	0.951353	1	2/6	7.13%	Lrrc8d;Slc17a9
natural killer cell activation involved in immune response (GO:0002323)	-0.811893	-1.25066	0.219925	0.703759	1	2/5	5.25%	Cd244a;Coro1a
regulation of hemopoiesis (GO:1903706)	-0.745541	-1.25029	0.228682	0.704098	1	3/9	8.20%	Lgals3;Runx1;Prkcb
gamma-delta T cell activation (GO:0046629)	-0.820993	-1.25019	0.195167	0.703709	1	4/5	16.01%	Tcf7;Itk;Cxadr;Jaml
positive regulation of T cell mediated immune response to tumor cell (GO:0002842)	0.775169	1.24923	0.256696	0.955318	1	2/6	9.82%	Fbxo38;Hspd1
positive regulation of ATP biosynthetic process (GO:2001171)	-0.760807	-1.24886	0.212524	0.706778	1	2/10	3.49%	Eno1;Pink1
response to salt stress (GO:0009651)	-0.822334	-1.2488	0.193359	0.706235	1	2/5	4.46%	Zfp36l1;Tnf
regulation of epithelial to mesenchymal transition involved in endocardial cushion formation (GO:1905005)	0.764179	1.24878	0.245763	0.955034	1	3/6	13.05%	Tgfbr2;Tgfbr1;Tgfb1
regulation of keratinocyte differentiation (GO:0045616)	-0.673876	-1.24834	0.225869	0.706856	1	8/22	11.95%	Zfp36;Zfp36l1;Trim16;Ncoa3;Runx1;Rock2;Med1;Ctsl
catecholamine metabolic process (GO:0006584)	-0.781936	-1.24833	0.205714	0.706167	1	1/8	2.37%	Atp7a
regulation of anatomical structure morphogenesis (GO:0022603)	-0.599807	-1.24803	0.1888	0.706309	1	19/94	9.22%	Lrrk2;Ets1;Sp100;Mark2;Pdlim5;Stat2;Clasp1;Plxnd1;Gsk3b;Ceacam1;Nedd4;Cfl1;Nsmf;Capzb;Egln1;Pak1;Pak2;Camsap1;Nf1
positive regulation of transcription regulatory region DNA binding (GO:2000679)	0.679156	1.24725	0.217778	0.959241	1	3/14	5.03%	Gtf2b;Traf6;Rb1
tail-anchored membrane protein insertion into ER membrane (GO:0071816)	0.660248	1.24698	0.213389	0.958092	1	9/17	14.95%	Sgta;Mmgt1;Get4;Emc3;Emc1;Emc6;Emc8;Emc4;Caml
regulation of alternative mRNA splicing, via spliceosome (GO:0000381)	0.578005	1.24666	0.179361	0.957131	1	17/46	10.78%	Rbm25;Tra2b;Puf60;Fxr2;Hnrnpu;Rbm7;Srsf6;Wtap;Khdrbs1;Smu1;Zc3h10;Ddx17;Fmr1;Nsrp1;Rnps1;Sap18b;Magoh
positive regulation of neuron projection development (GO:0010976)	-0.607112	-1.24657	0.215589	0.709887	1	14/63	8.15%	Pla2g3;Camk1;Dab2ip;S100a9;Mark2;Apoe;Dhx36;Lyn;Snx3;Dbnl;Itga6;Camk1d;Rapgef1;Lrp8
triglyceride catabolic process (GO:0019433)	-0.737759	-1.24641	0.246183	0.709634	1	1/11	0.55%	Fabp5
chemokine-mediated signaling pathway (GO:0070098)	0.582532	1.24638	0.186937	0.956032	1	5/34	6.63%	Ccl3;Oxsr1;Ccl4;Ptk2b;Ccr1
dermatan sulfate proteoglycan metabolic process (GO:0050655)	-0.786983	-1.24624	0.242915	0.709421	1	3/6	10.99%	Csgalnact2;B3gat3;Chst14
negative regulation of alcohol biosynthetic process (GO:1902931)	-0.753279	-1.24583	0.245353	0.709858	1	3/11	11.38%	Apoe;Erlin2;Nfkb1
negative regulation of viral-induced cytoplasmic pattern recognition receptor signaling pathway (GO:0039532)	-0.743654	-1.24582	0.230056	0.709181	1	3/9	6.88%	Dhx58;Sec14l1;Rnf125
skeletal muscle organ development (GO:0060538)	-0.696253	-1.24527	0.212181	0.710081	1	4/16	9.46%	Myl6;Cflar;Basp1;Zbtb18
fatty-acyl-CoA metabolic process (GO:0035337)	-0.683133	-1.24516	0.22243	0.709687	1	6/20	13.72%	Dgat1;Far1;Scd1;Dgat2;Hsd17b4;Slc25a1
T cell migration (GO:0072678)	0.69485	1.24498	0.243736	0.959844	1	1/13	0.16%	Ccl3
cholesterol homeostasis (GO:0042632)	-0.616899	-1.24441	0.19391	0.711191	1	7/62	3.23%	Apoc2;Ehd1;Cd24a;Apoe;Raly;Ttc39b;Soat1
positive regulation of sodium ion transport (GO:0010765)	0.755857	1.24423	0.218615	0.960753	1	2/8	7.08%	Ahcyl1;Gpd1l
phospholipid transport (GO:0015914)	-0.620128	-1.24418	0.208681	0.711155	1	13/53	8.45%	Apoc2;Osbpl2;Apoe;Atp10d;Prelid1;Atp11b;Atp8a1;Abca7;Pitpna;Atp8b4;Pitpnc1;Atp11c;Atp11a
T cell activation involved in immune response (GO:0002286)	-0.711617	-1.24398	0.240458	0.711046	1	3/13	4.69%	Fcer1g;Lcp1;Itgal
tRNA aminoacylation (GO:0043039)	0.584607	1.24392	0.181193	0.959829	1	13/38	12.36%	Iars2;Qars;Sars;Hars2;Kars;Nars;Dars2;Lars;Wars1;Eprs;Gatc;Rars2;Ppa2
response to exogenous dsRNA (GO:0043330)	-0.678913	-1.24374	0.219512	0.711059	1	8/21	10.46%	Ifit1;Ifit1bl1;Ifih1;Ifit1bl2;Ralb;Sting1;Pqbp1;Irak3
positive regulation of potassium ion import across plasma membrane (GO:1903288)	-0.786743	-1.24345	0.212406	0.711188	1	2/6	6.65%	Atp1b3;Wnk1
regulation of cell-cell adhesion mediated by integrin (GO:0033632)	-0.741272	-1.2434	0.237817	0.710629	1	8/10	22.23%	Wnk1;Ada;Ccl5;Skap1;Dpp4;Piezo1;Cxcl13;Fermt3
positive regulation of homotypic cell-cell adhesion (GO:0034112)	-0.795838	-1.24326	0.224138	0.710297	1	1/6	1.16%	Plaur
cholesterol import (GO:0070508)	0.766762	1.24324	0.214442	0.958203	1	2/6	10.66%	Stard5;Scarb1
sterol import (GO:0035376)	0.766762	1.24324	0.214442	0.958203	1	2/6	10.66%	Stard5;Scarb1
regulation of interleukin-1-mediated signaling pathway (GO:2000659)	-0.79792	-1.24307	0.211111	0.710164	1	3/5	6.53%	Zbp1;Il1rn;Vrk2
positive regulation of mitochondrial membrane permeability involved in apoptotic process (GO:1902110)	0.73037	1.24273	0.220833	0.958005	1	6/9	13.01%	Rhot2;Rhot1;Atf2;Bnip3l;Bnip3;Vdac2
polyamine biosynthetic process (GO:0006596)	-0.764676	-1.24218	0.241905	0.712066	1	2/8	1.87%	Sat1;Smox
regulation of dendritic spine development (GO:0060998)	-0.697033	-1.24214	0.234405	0.711497	1	3/17	4.40%	Camk1;Apoe;Psen1
regulation of smooth muscle contraction (GO:0006940)	0.667287	1.24206	0.21087	0.9585	1	3/15	3.63%	Chrm3;Setd3;Adrb2
mammary gland epithelium development (GO:0061180)	0.684894	1.24204	0.196242	0.956326	1	6/14	18.22%	Jak2;Csf1r;Akt2;Id2;Scrib;Lats1
cellular amide metabolic process (GO:0043603)	0.530514	1.24193	0.158537	0.954503	1	19/89	12.36%	Abhd4;Hlcs;Naaa;Dnpep;Atf4;Ormdl2;Mthfr;Nln;Ormdl3;Ppp2r1a;Mlycd;Gpat4;Sgpl1;Acot2;Mthfd2;Ormdl1;Acot1;Pla2g15;Mthfsl
positive regulation of DNA binding (GO:0043388)	-0.669675	-1.24179	0.234545	0.711791	1	5/28	4.67%	Ifi204;Plaur;Mmp8;Mmp9;Cebpg
RNA methylation (GO:0001510)	0.566714	1.24169	0.1825	0.953246	1	12/57	9.84%	Trmt12;Zc3h13;Trmt10c;Mettl6;Wtap;Nsun3;Trmt13;Trmt112;Trdmt1;Mto1;Tgs1;Bud23
ATP synthesis coupled proton transport (GO:0015986)	0.649741	1.24163	0.223176	0.951261	1	9/18	17.92%	Atp5g3;Atp5b;Atp5c1;Atp5a1;Atp5pb;Atp5g2;Atp5j;Stoml2;Atp5e
ventricular cardiac muscle cell action potential (GO:0086005)	0.723279	1.2415	0.222449	0.949609	1	2/9	7.08%	Nedd4l;Gpd1l
mature ribosome assembly (GO:0042256)	0.79091	1.24123	0.260246	0.948598	1	3/5	10.99%	Eif6;Sbds;Efl1
cytoskeleton-dependent cytokinesis (GO:0061640)	-0.618	-1.24054	0.217247	0.714754	1	17/67	11.17%	Myh10;Septin1;Septin6;Snx18;Sptbn1;Rhob;Snx9;Cenpa;Bin3;Septin5;Chmp4b;Ttc19;Septin9;Rock2;Ist1;Septin7;Septin11
preassembly of GPI anchor in ER membrane (GO:0016254)	0.655092	1.24023	0.223382	0.950567	1	5/17	5.25%	Pigm;Pign;Pigl;Dpm2;Pigq
glycerolipid biosynthetic process (GO:0045017)	-0.778103	-1.24016	0.21748	0.715085	1	5/8	17.92%	Far1;Cln3;Cpne3;Hdhd5;Cpne1
regulation of cholesterol efflux (GO:0010874)	-0.655081	-1.24008	0.198333	0.714655	1	14/30	18.96%	Apoe;Ttc39b;Eepd1;Abca7;Rxra;Ces1d;Srebf2;Lamtor1;Nfkbia;Zdhhc8;Gps2;Nr1h3;Abca3;Pltp
negative regulation of oligodendrocyte differentiation (GO:0048715)	-0.807992	-1.24	0.208748	0.714207	1	3/5	16.31%	Notch1;Nf1;Hes1
cellular response to interleukin-12 (GO:0071349)	-0.618127	-1.23975	0.216216	0.714225	1	19/47	11.17%	Capza1;Lcp1;Anxa2;Cnn2;Arf1;P4hb;Cdc42;Stat4;Psme2b;Pitpna;Rplp0;Cfl1;Serpinb2;Pak2;Aip;Pdcd4;Ppia;Mif;Taldo1
regulation of release of sequestered calcium ion into cytosol by sarcoplasmic reticulum (GO:0010880)	-0.688716	-1.23938	0.221388	0.714592	1	3/17	3.39%	Sri;Camk2d;Calm1
negative regulation of T cell mediated cytotoxicity (GO:0001915)	-0.660343	-1.23912	0.213628	0.714602	1	9/20	9.60%	Fcgr2b;H2-D1;Ceacam1;Klrd1;H2-Q6;H2-T22;H2-K1;H2-M3;H2-Q7
cell part morphogenesis (GO:0032990)	-0.721579	-1.23907	0.218868	0.71409	1	5/12	10.65%	Mff;Mtm1;Fis1;Pacsin2;Slirp
negative regulation of protein polyubiquitination (GO:1902915)	-0.794583	-1.23879	0.250509	0.714179	1	1/5	0.73%	Parp10
negative regulation of myeloid leukocyte mediated immunity (GO:0002887)	-0.800746	-1.23854	0.235067	0.714137	1	2/6	1.68%	Lgals9;Cd84
neural crest cell development (GO:0014032)	-0.65842	-1.23853	0.221223	0.713465	1	9/31	18.19%	Anxa6;Sema4b;Fam172a;Tapt1;Tcof1;Phactr4;Sema7a;Pdcd6;Nolc1
regulation of T-helper cell differentiation (GO:0045622)	-0.794701	-1.2385	0.230189	0.712888	1	5/6	20.34%	H2-Eb1;Irf4;Myb;Il27;H2-Eb2
vitamin transport (GO:0051180)	-0.672088	-1.23841	0.227612	0.71247	1	2/25	1.25%	Tcn2;Slc2a3
regulation of cytoskeleton organization (GO:0051493)	-0.579797	-1.2378	0.210084	0.713562	1	35/92	15.51%	S100a9;Prkaa1;Mark2;S100a8;Hip1r;Rhog;Prkcd;Mapk3;Rac1;Rhob;Clasp1;Cln3;Gsk3b;Mapk1;Arhgap18;Diaph1;Coro1a;Pak1;Pak2;Rnd1;Rock2;Cdk10;Rhobtb2;Clic4;Bst1;Taok2;Taok1;Rac2;Capn2;Twf2;Map6;Crk;Tppp;Rhoc;Bst2
chondroitin sulfate proteoglycan metabolic process (GO:0050654)	-0.720891	-1.23756	0.243615	0.713525	1	4/10	17.14%	Csgalnact2;Xylt1;B3gat3;Xylt2
mucosal immune response (GO:0002385)	-0.697265	-1.23754	0.225191	0.712863	1	1/16	0.84%	Ifnlr1
myelin assembly (GO:0032288)	-0.742601	-1.23743	0.255725	0.712509	1	1/9	0.60%	Cd9
positive regulation of DNA biosynthetic process (GO:2000573)	-0.617939	-1.23714	0.229752	0.712688	1	7/62	4.42%	Myc;Pnkp;Rfc2;Mapk3;Hsp90ab1;Prkcq;Mapk1
positive regulation of protein export from nucleus (GO:0046827)	-0.693374	-1.23711	0.227872	0.712088	1	5/15	7.15%	Camk1;Emd;Gsk3b;Trp53;Ywhae
cellular response to hepatocyte growth factor stimulus (GO:0035729)	-0.76131	-1.23658	0.242593	0.712229	1	5/7	18.22%	Appl1;Lgmn;Hgf;Appl2;Sirt2
response to hepatocyte growth factor (GO:0035728)	-0.76131	-1.23658	0.242593	0.712229	1	5/7	18.22%	Appl1;Lgmn;Hgf;Appl2;Sirt2
negative regulation of reactive oxygen species metabolic process (GO:2000378)	0.654706	1.23634	0.242915	0.964609	1	1/17	0.16%	Hdac6
cellular response to catecholamine stimulus (GO:0071870)	-0.680707	-1.23574	0.216634	0.713805	1	5/21	4.42%	Lrrk2;Gng2;Mapk3;Pde4b;Mapk1
positive regulation of immune response to tumor cell (GO:0002839)	0.773326	1.23555	0.249433	0.9656	1	1/6	0.59%	Fbxo38
TORC2 signaling (GO:0038203)	-0.79205	-1.23532	0.231193	0.714353	1	2/6	3.49%	Prr5l;Pink1
intracellular pH elevation (GO:0051454)	-0.810094	-1.23501	0.222868	0.714596	1	2/5	9.35%	Cln3;Bcl2
lipoprotein catabolic process (GO:0042159)	-0.737956	-1.23484	0.237052	0.714419	1	2/10	2.72%	Apoe;Ctsd
regulation of granulocyte macrophage colony-stimulating factor production (GO:0032645)	-0.709255	-1.23483	0.232044	0.71378	1	5/14	12.02%	Cd84;Cd80;Rasgrp1;Pira13;Pira12
RNA localization to Cajal body (GO:0090670)	0.784358	1.23455	0.234927	0.965348	1	1/5	0.81%	Cct4
scaRNA localization to Cajal body (GO:0090666)	0.784358	1.23455	0.234927	0.965348	1	1/5	0.81%	Cct4
positive regulation of Rho protein signal transduction (GO:0035025)	0.616103	1.23452	0.205189	0.963253	1	1/26	0.25%	Lpar6
plasma membrane repair (GO:0001778)	0.695486	1.23446	0.261317	0.961343	1	1/10	0.15%	Syt11
positive regulation of phospholipase C activity (GO:0010863)	-0.629553	-1.23432	0.215278	0.714598	1	10/32	15.59%	C5ar1;S1pr4;Fgfr1;Cd86;Plcb2;Rasgrp4;Itk;Lpar2;Kit;Plcg1
Notch signaling involved in heart development (GO:0061314)	-0.766084	-1.23421	0.246183	0.714257	1	4/8	10.60%	Rbpj;Notch2;Notch1;Snai1
cellular response to cadmium ion (GO:0071276)	-0.70253	-1.23418	0.238806	0.713679	1	5/17	4.42%	Fos;Mmp9;Mapk3;Ncf1;Mapk1
regulation of chaperone-mediated autophagy (GO:1904714)	-0.794233	-1.23415	0.221805	0.713058	1	1/6	1.42%	Plk3
positive regulation of synaptic transmission, glutamatergic (GO:0051968)	0.723181	1.23404	0.250549	0.96074	1	3/8	16.89%	Ptk2b;Ccl2;Ccr2
regulation of transcription involved in G1/S transition of mitotic cell cycle (GO:0000083)	0.602617	1.23381	0.206383	0.959453	1	5/30	5.03%	Klf11;Zpr1;Pcna;Npat;Rb1
replication-born double-strand break repair via sister chromatid exchange (GO:1990414)	0.792305	1.2334	0.25498	0.958959	1	2/5	10.83%	Rad21;Xrcc1
sterol homeostasis (GO:0055092)	-0.61299	-1.23322	0.204545	0.714953	1	7/63	3.23%	Apoc2;Ehd1;Cd24a;Apoe;Raly;Ttc39b;Soat1
protein deglycosylation (GO:0006517)	-0.758978	-1.23313	0.232305	0.714536	1	5/8	18.63%	Man2a2;Man2a1;Man2b1;Ngly1;Engase
myoblast fusion (GO:0007520)	-0.762438	-1.2322	0.238274	0.716466	1	1/8	0.60%	Cd9
bile acid and bile salt transport (GO:0015721)	-0.698818	-1.23175	0.238182	0.717094	1	3/20	4.85%	Slc10a1;Rxra;Ceacam1
positive regulation of lymphocyte apoptotic process (GO:0070230)	-0.776582	-1.23173	0.240777	0.716463	1	2/6	13.06%	Prelid1;Ccl5
Rac protein signal transduction (GO:0016601)	-0.684173	-1.23105	0.227188	0.717657	1	11/18	19.26%	Rhog;Rac1;Cyfip1;Dbnl;Elmo1;Hace1;Brk1;Rac2;Hacd3;Rhoh;Nckap1
positive regulation of telomerase RNA localization to Cajal body (GO:1904874)	0.648064	1.23091	0.230588	0.967189	1	3/15	2.70%	Cct4;Cct7;Cct8
granulocyte migration (GO:0097530)	0.715065	1.23069	0.236897	0.96588	1	1/8	0.16%	Ccl3
myeloid dendritic cell differentiation (GO:0043011)	0.746972	1.23055	0.246253	0.964248	1	2/7	4.13%	Tgfbr2;Batf
endoderm development (GO:0007492)	-0.745039	-1.23051	0.223938	0.71846	1	1/10	1.02%	Dusp1
regulation of glycolytic process (GO:0006110)	-0.606175	-1.23038	0.226027	0.718156	1	12/66	6.78%	Zbtb20;Prkaa1;Ncor1;App;Pgam1;Ogt;Hdac4;Hif1a;Psen1;Mlxipl;Pfkfb4;Arnt
positive regulation of macrophage activation (GO:0043032)	0.681828	1.23034	0.233954	0.962944	1	5/13	9.82%	Ccl3;Tlr6;Kars;Tnip2;Hspd1
negative regulation of sprouting angiogenesis (GO:1903671)	0.705384	1.23017	0.234927	0.961492	1	2/11	1.03%	Epn1;Pik3cb
regulation of receptor recycling (GO:0001919)	-0.704768	-1.2299	0.249531	0.718931	1	4/16	11.71%	Nsf;Anxa2;Lamtor1;Inpp5f
smooth muscle tissue development (GO:0048745)	-0.767423	-1.22949	0.257545	0.719345	1	2/7	9.22%	Mylk;Nf1
glucuronate catabolic process to xylulose 5-phosphate (GO:0019640)	-0.813345	-1.22941	0.228407	0.717502	1	1/5	1.66%	Sord
glucuronate catabolic process (GO:0006064)	-0.813345	-1.22941	0.228407	0.717502	1	1/5	1.66%	Sord
xylulose 5-phosphate biosynthetic process (GO:1901159)	-0.813345	-1.22941	0.228407	0.717502	1	1/5	1.66%	Sord
neuromuscular junction development (GO:0007528)	-0.670623	-1.22901	0.249071	0.7179	1	3/20	5.74%	Lrrk2;Agrn;Nedd4
response to organonitrogen compound (GO:0010243)	0.604374	1.22872	0.193258	0.965311	1	15/33	18.46%	Hlcs;Vcp;Kat7;Mtor;Dnajb12;Erlec1;Rnf185;Rnf139;Trpm2;Ubxn6;Irf5;Marchf6;Syvn1;Derl1;Ccdc47
regulation of actin polymerization or depolymerization (GO:0008064)	-0.659106	-1.2286	0.245081	0.718435	1	8/26	5.75%	Pfn2;Cotl1;Hcls1;Arhgap18;Pfn1;Dbnl;Plekhg2;Fchsd2
pyrimidine nucleoside transport (GO:0015864)	-0.790095	-1.22837	0.231827	0.717068	1	3/6	13.16%	Slc28a2;Slc28a2b;Slc29a1
nucleoside transport (GO:0015858)	-0.790095	-1.22837	0.231827	0.717068	1	3/6	13.16%	Slc28a2;Slc28a2b;Slc29a1
uridine transport (GO:0015862)	-0.790095	-1.22837	0.231827	0.717068	1	3/6	13.16%	Slc28a2;Slc28a2b;Slc29a1
regulation of endothelial cell proliferation (GO:0001936)	-0.598122	-1.22816	0.207729	0.717018	1	16/71	13.81%	Itgb3;Apoe;Ecm1;Nras;Hif1a;Stat1;Krit1;Arnt;Pik3cd;Ppp1r16b;Nf1;Bmpr2;Prkca;Prkd2;Nrp2;Xdh
chloride transmembrane transport (GO:1902476)	-0.661521	-1.22772	0.241935	0.717546	1	6/24	14.46%	Slc12a6;Slc12a9;Slc12a7;Clcn3;Ano6;Slc12a3
positive regulation of mitotic cell cycle (GO:0045931)	0.62281	1.22755	0.212054	0.967718	1	1/24	0.01%	Usp2
protein processing (GO:0016485)	-0.58628	-1.22754	0.202593	0.717369	1	30/81	13.98%	Oma1;Ctsh;Cln5;Hp;Adam19;Aph1b;Ogt;Casp1;Cln3;Psen1;Metap2;Srgn;C1rl;Ggt1;Cd5l;Lgmn;Sec11a;Casp4;Asprv1;Sppl3;Fam111a;Ncstn;H13;Vsir;Spg7;Ctsl;Pitrm1;F12;Psen2;Ddi2
L-ascorbic acid metabolic process (GO:0019852)	-0.732802	-1.22739	0.253876	0.717106	1	2/9	3.18%	Slc2a3;Slc2a1
selective autophagy (GO:0061912)	0.555524	1.22738	0.180288	0.966322	1	17/56	10.45%	Hdac6;Lgals8;Ufm1;Dync1h1;Acbd5;Atg2b;Ulk2;Atg13;Atg2a;Dynll1;Ubb;Pcnt;Ubqln1;Aup1;Ulk1;Uba5;Ambra1
positive regulation of lymphocyte migration (GO:2000403)	-0.715531	-1.22698	0.244701	0.717579	1	6/11	16.07%	App;Dock8;Cxcl10;Ccl5;Jam2;Pycard
regulation of DNA topoisomerase (ATP-hydrolyzing) activity (GO:2000371)	0.74817	1.22678	0.274	0.964465	1	2/6	4.87%	Hnrnpu;Dhx9
positive regulation of DNA topoisomerase (ATP-hydrolyzing) activity (GO:2000373)	0.74817	1.22678	0.274	0.964465	1	2/6	4.87%	Hnrnpu;Dhx9
magnesium ion transport (GO:0015693)	0.714545	1.22627	0.259336	0.964366	1	4/10	8.55%	Cnnm4;Mmgt1;Slc41a1;Nipa2
positive regulation of steroid metabolic process (GO:0045940)	-0.720704	-1.22602	0.255198	0.719675	1	2/12	6.02%	Apoe;Ces1d
Schwann cell development (GO:0014044)	-0.749163	-1.22595	0.244403	0.718532	1	4/8	18.22%	Nf1;Ski;Adgrg6;Sirt2
peripheral nervous system axon ensheathment (GO:0032292)	-0.749163	-1.22595	0.244403	0.718532	1	4/8	18.22%	Nf1;Ski;Adgrg6;Sirt2
positive regulation of phospholipid transport (GO:2001140)	-0.748709	-1.22574	0.259962	0.718469	1	3/9	3.72%	Apoe;Prelid1;Abca7
positive regulation of pathway-restricted SMAD protein phosphorylation (GO:0010862)	-0.655071	-1.2257	0.226876	0.717902	1	5/31	9.83%	Smad4;Bmpr1a;Sdcbp;Acvr2a;Bmpr2
regulation of vitamin D biosynthetic process (GO:0060556)	-0.795602	-1.22551	0.248077	0.717758	1	3/5	11.38%	Tnf;Snai1;Nfkb1
negative regulation of T cell receptor signaling pathway (GO:0050860)	-0.684292	-1.22539	0.23741	0.717421	1	6/19	7.44%	Lgals3;Ptprj;Sla2;Gbp2;Ceacam1;Ptpn22
basic amino acid transport (GO:0015802)	0.739465	1.22486	0.254202	0.968138	1	1/8	0.45%	Slc15a4
lens fiber cell development (GO:0070307)	0.7823	1.22483	0.241379	0.966132	1	1/6	3.44%	Atf4
intracellular sequestering of iron ion (GO:0006880)	-0.792218	-1.22475	0.249027	0.718517	1	3/5	12.74%	Sri;Ftl1;Ftl2-ps
cellular response to light stimulus (GO:0071482)	-0.607472	-1.22466	0.231959	0.718085	1	8/60	6.41%	Myc;Mapk13;Prkcd;Dhx36;Ruvbl2;Nedd4;Trp53;Polk
regulation of transmembrane transport (GO:0034762)	-0.667121	-1.22378	0.245961	0.719799	1	6/21	9.35%	Actb;Pim1;Slc2a1;Nedd4;Prkcb;Bcl2
cellular response to fluid shear stress (GO:0071498)	0.692765	1.22366	0.253731	0.968771	1	2/12	3.97%	Mapk7;Nfe2l2
protein targeting to lysosome (GO:0006622)	0.620991	1.22366	0.220455	0.966661	1	8/20	7.14%	M6pr;Scarb2;Hspa8;Zfyve16;Hgs;Ap3m1;Gcc2;Vps4a
receptor-mediated virion attachment to host cell (GO:0046813)	0.768545	1.22361	0.254425	0.964753	1	1/5	3.31%	Icam1
multinuclear osteoclast differentiation (GO:0072674)	0.783456	1.22338	0.249485	0.963487	1	1/5	1.23%	Tcta
lipid catabolic process (GO:0016042)	-0.666166	-1.22337	0.238616	0.720277	1	9/21	19.66%	Cyp4f18;Hsd11b1;Lipe;Ces1d;Cyp4f13;Lpl;Lipg;Sirt2;Lipc
cleavage furrow formation (GO:0036089)	-0.766738	-1.22336	0.256654	0.719616	1	2/7	3.81%	Snx18;Snx9
taurine metabolic process (GO:0019530)	0.778627	1.22282	0.256	0.9638	1	3/5	14.59%	Csad;Stat5b;Cdo1
regulation of cellular protein localization (GO:1903827)	0.564816	1.22246	0.185268	0.963203	1	10/39	5.16%	Ppm1f;Pin1;Kdm1a;Hsp90aa1;Gbf1;Vcp;Tor1a;Dvl1;Vcpip1;Ptpn1
cellular response to superoxide (GO:0071451)	-0.773919	-1.22239	0.241313	0.721605	1	2/8	3.55%	Atp7a;Prdx2
regulation of mitochondrial membrane permeability (GO:0046902)	0.651794	1.22199	0.223629	0.96309	1	2/17	3.23%	Pmaip1;Arhgap11a
dorsal/ventral pattern formation (GO:0009953)	-0.71312	-1.22198	0.240777	0.722103	1	1/13	2.95%	Bmpr1a
lymphoid progenitor cell differentiation (GO:0002320)	0.768124	1.22174	0.283224	0.962009	1	3/5	14.70%	Batf;Lig4;Spi1
apoptotic mitochondrial changes (GO:0008637)	0.608943	1.22165	0.225225	0.960299	1	4/28	3.29%	Ggct;Ndufs1;Atg3;Vps35
negative regulation of transcription from RNA polymerase II promoter in response to stress (GO:0097201)	0.690203	1.22147	0.245283	0.958933	1	5/10	13.36%	Vhl;Impact;Hif1an;Dnajb1;Cited2
regulation of tyrosine phosphorylation of STAT protein (GO:0042509)	-0.609723	-1.22135	0.231293	0.723208	1	7/54	4.46%	Osm;Parp14;Hcls1;Il6ra;Stat3;Lyn;Tnf
DNA-dependent DNA replication maintenance of fidelity (GO:0045005)	0.558958	1.22135	0.182033	0.957289	1	10/45	9.47%	Atrx;Pcna;Rfwd3;Alyref;Eme2;Fbh1;Exd2;Msh3;Zfp830;Mcm9
COPII-coated vesicle cargo loading (GO:0090110)	0.654451	1.22133	0.232558	0.955328	1	6/14	7.35%	Mia3;Sec23a;Sec13;Sec24b;Sec31a;Sec31b
dendritic spine maintenance (GO:0097062)	-0.759395	-1.22112	0.232558	0.723244	1	5/8	17.75%	Igf1r;Fyn;Pick1;Prnp;Insr
negative regulation of intracellular transport (GO:0032387)	0.785185	1.22097	0.269474	0.954633	1	2/5	14.42%	Insig1;Arhgap1
atrial septum morphogenesis (GO:0060413)	-0.784341	-1.22089	0.240918	0.723271	1	2/7	9.83%	Notch2;Bmpr2
striated muscle cell development (GO:0055002)	-0.753303	-1.22087	0.243137	0.722639	1	2/8	7.96%	Flii;Tmod3
receptor internalization (GO:0031623)	-0.618078	-1.22007	0.227979	0.724178	1	11/44	10.02%	Cd9;Fcer1g;Itgb2;Rab31;Ceacam1;Nedd4;Lmbrd1;Scyl2;Snx1;Cxcr2;Ramp1
positive regulation of insulin secretion involved in cellular response to glucose stimulus (GO:0035774)	-0.732316	-1.22001	0.250457	0.723706	1	7/10	20.34%	C2cd2l;Ppp3cb;H2-Eb1;Trpm4;Stx4a;Baiap3;H2-Eb2
amyloid-beta formation (GO:0034205)	-0.719762	-1.21991	0.288425	0.723311	1	7/10	16.82%	Aph1b;Abca7;Psen1;Ncstn;Psen2;Dyrk1a;Bace1
adipose tissue development (GO:0060612)	-0.713589	-1.21965	0.271347	0.723396	1	2/11	0.94%	Zfp516;Nampt
3'-UTR-mediated mRNA destabilization (GO:0061158)	-0.699563	-1.21961	0.270992	0.722864	1	5/15	3.28%	Zfp36;Mov10;Zfp36l1;Zc3h12d;Dhx36
positive regulation of histone deacetylation (GO:0031065)	0.705228	1.21951	0.243852	0.958405	1	5/9	10.02%	Ing2;Vegfa;Akap8l;Akap8;Sap30bp
7-methylguanosine RNA capping (GO:0009452)	0.588951	1.21945	0.210162	0.954572	1	9/33	9.95%	Polr2a;Polr2b;Polr2g;Gtf2h1;Gtf2h3;Ncbp1;Polr2e;Gtf2h5;Supt5
7-methylguanosine mRNA capping (GO:0006370)	0.588951	1.21945	0.210162	0.954572	1	9/33	9.95%	Polr2a;Polr2b;Polr2g;Gtf2h1;Gtf2h3;Ncbp1;Polr2e;Gtf2h5;Supt5
phospholipid biosynthetic process (GO:0008654)	-0.637937	-1.21937	0.234266	0.722831	1	7/33	4.22%	Mboat1;Sgms2;Far1;Dhdds;Sgms1;Cln3;Samd8
positive regulation of protein polymerization (GO:0032273)	-0.607326	-1.21923	0.226381	0.722579	1	19/57	12.26%	Pfn2;Cdc42ep2;Vasp;Alox15;Rac1;Pink1;Snx9;Clasp1;Pfn1;Fchsd2;Cdc42ep3;Pak1;Hck;Ccr7;Nck2;Bin1;Mapre1;Cdk5r1;Dctn1
positive regulation of B cell receptor signaling pathway (GO:0050861)	-0.759382	-1.21892	0.273834	0.722772	1	7/7	24.09%	Nfam1;Stap1;Prkcb;Slc39a10;Prkch;Cd81;Foxp1
single strand break repair (GO:0000012)	0.722816	1.21864	0.252101	0.955772	1	3/7	13.41%	Aptx;Sirt1;Lig4
alpha-linolenic acid metabolic process (GO:0036109)	0.667236	1.21833	0.251641	0.95502	1	5/14	15.35%	Acaa1a;Acsl1;Elovl1;Abcd1;Scp2
positive regulation of mast cell degranulation (GO:0043306)	-0.751798	-1.21825	0.274472	0.724003	1	1/8	0.20%	Pla2g3
metanephric mesenchyme development (GO:0072075)	-0.793183	-1.21818	0.253359	0.723559	1	2/5	7.10%	Stat1;Basp1
positive regulation of pattern recognition receptor signaling pathway (GO:0062208)	-0.722529	-1.21791	0.242026	0.723683	1	4/13	3.97%	Dhx58;Oasl1;Tlr5;Ddx60
positive regulation of urine volume (GO:0035810)	0.778442	1.21776	0.249497	0.955201	1	1/5	9.97%	Inpp5k
regulation of ribonucleoprotein complex localization (GO:2000197)	0.750819	1.21774	0.268537	0.951267	1	4/6	6.87%	Supt6;Iws1;Akap8l;Tpr
regulation of mRNA export from nucleus (GO:0010793)	0.750819	1.21774	0.268537	0.951267	1	4/6	6.87%	Supt6;Iws1;Akap8l;Tpr
skeletal myofibril assembly (GO:0014866)	-0.792412	-1.21761	0.248509	0.723891	1	1/6	2.32%	Cflar
stress-induced premature senescence (GO:0090400)	-0.778182	-1.21734	0.253937	0.723943	1	4/6	8.57%	Cdkn1a;Mapk14;Trp53;Mapkapk5
fructose 6-phosphate metabolic process (GO:0006002)	-0.739743	-1.21719	0.254647	0.72369	1	3/9	11.09%	Pfkp;Hk3;Pfkl
positive regulation of transcription from RNA polymerase II promoter in response to endoplasmic reticulum stress (GO:1990440)	0.704918	1.21714	0.254545	0.951658	1	4/11	4.78%	Atf3;Atf6;Atf4;Hspa5
positive regulation of interleukin-1 beta production (GO:0032731)	-0.606738	-1.21711	0.245315	0.723294	1	11/61	4.46%	Egr1;Ifi206;Casp8;Lgals9;Ifi204;Ifi208;Stat3;App;Trim16;Casp1;Tnf
negative regulation of fatty acid biosynthetic process (GO:0045717)	0.678959	1.21683	0.26096	0.950856	1	5/12	9.78%	Acadvl;Wdtc1;Pibf1;Sirt1;Acadl
regulation of chemokine (C-C motif) ligand 5 production (GO:0071649)	-0.772086	-1.21667	0.24477	0.723857	1	1/6	1.70%	Oas3
negative regulation of neuron projection development (GO:0010977)	0.564252	1.21637	0.218447	0.950666	1	4/43	3.53%	Bag5;Mylip;Gak;Rtn4
positive regulation of lipid transport (GO:0032370)	-0.755967	-1.21626	0.245545	0.72433	1	3/8	4.81%	Apoe;Prelid1;Spp1
negative regulation of receptor internalization (GO:0002091)	-0.708393	-1.21589	0.25	0.724695	1	5/12	14.41%	Ankrd13d;Sdcbp;Ankrd13a;Atxn2;Rin3
positive regulation of cellular respiration (GO:1901857)	-0.717304	-1.21582	0.261682	0.724243	1	3/11	3.49%	Ifnlr1;Prelid1;Pink1
cellular response to interferon-beta (GO:0035458)	-0.631189	-1.21545	0.23475	0.724564	1	11/35	8.22%	Oas1g;Oas1a;Ifi206;Ifi204;Ifi208;Acod1;Stat1;Oas1b;Ifitm2;Ifi207;Igtp
astrocyte development (GO:0014002)	0.762385	1.2154	0.269978	0.95248	1	1/5	0.04%	Eif2b5
protein ADP-ribosylation (GO:0006471)	-0.653985	-1.21526	0.24812	0.724388	1	5/27	3.14%	Parp10;Parp14;Parp3;Parp11;Parp12
toll-like receptor signaling pathway (GO:0002224)	-0.581617	-1.21508	0.210273	0.724269	1	20/91	7.30%	Oas1g;Cd14;Oas1a;Casp8;Lgals9;S100a9;Tirap;S100a8;Itgam;Unc93b1;Uba52;Itgb2;Tlr5;Ube2d3;Oas1b;Ubc;Ikbkb;S100a1;Lgmn;Ube2d1
regulation of dendritic spine maintenance (GO:1902950)	-0.759357	-1.21427	0.256983	0.725795	1	2/7	1.31%	Fcgr2b;Apoe
regulation of growth hormone receptor signaling pathway (GO:0060398)	0.790531	1.21414	0.257202	0.955454	1	3/5	16.95%	Leprot;Jak2;Mbd5
regulation of interleukin-13 production (GO:0032656)	-0.640318	-1.21389	0.229508	0.726186	1	11/31	13.78%	Lgals9;H2-D1;H2-T23;H2-T10;H2-Q6;H2-T22;H2-K1;H2-Q7;Sphk2;Lef1;Irf4
regulation of endoplasmic reticulum unfolded protein response (GO:1900101)	0.713651	1.2138	0.221766	0.954801	1	6/10	8.71%	Hspa5;Cops5;Xbp1;Ficd;Ern1;Bax
regulation of cyclin-dependent protein kinase activity (GO:1904029)	-0.617765	-1.21358	0.233696	0.726359	1	10/47	7.72%	Ccnd2;Actb;Ccnd3;Ccno;Cdkn1a;Ccni;Hsp90ab1;Ccnh;Cdkn1b;Ccnt1
positive regulation of granulocyte differentiation (GO:0030854)	-0.758207	-1.21329	0.254206	0.726482	1	5/7	12.54%	Hcls1;Runx1;Evi2b;Evi2;Lef1
benzene-containing compound metabolic process (GO:0042537)	0.735916	1.21323	0.256729	0.954948	1	1/8	0.96%	Acaa1a
antibacterial humoral response (GO:0019731)	-0.611812	-1.21316	0.23227	0.726186	1	9/41	9.60%	Trf;H2-D1;H2-T23;Slpi;H2-T10;H2-Q6;H2-T22;H2-K1;H2-Q7
replicative senescence (GO:0090399)	-0.732636	-1.21301	0.25144	0.725955	1	4/9	17.77%	Trp53;Atm;Chek1;Atr
positive regulation of neuron death (GO:1901216)	-0.615426	-1.213	0.232852	0.725316	1	9/44	4.46%	Egr1;Fcgr2b;Fos;Srpk2;Grn;Itgam;Itgb2;Gsk3b;Tnf
positive regulation of receptor catabolic process (GO:2000646)	-0.777858	-1.21299	0.247104	0.72469	1	2/7	1.85%	Apoe;Dtx3l
organic hydroxy compound transport (GO:0015850)	-0.654022	-1.21275	0.250896	0.72471	1	4/29	4.85%	Slc10a1;Aqp9;Rxra;Ceacam1
positive regulation of ATPase activity (GO:0032781)	-0.613974	-1.212	0.232342	0.726111	1	8/41	4.88%	Pfn2;Vmp1;Tor1aip1;Atp1b3;Tpm1;Ahsa1;Tor1aip2;Pfn1
negative regulation of release of cytochrome c from mitochondria (GO:0090201)	-0.680913	-1.21184	0.255319	0.725932	1	5/15	12.36%	Gpx1;Prelid1;Bcl2l1;Clu;Hgf
elastic fiber assembly (GO:0048251)	-0.790446	-1.21165	0.254753	0.725822	1	1/6	2.37%	Atp7a
tryptophan metabolic process (GO:0006568)	-0.757075	-1.21142	0.26	0.725784	1	6/8	22.93%	Atp7a;Haao;Kmo;Kyat1;Kynu;Il4i1
anterograde dendritic transport (GO:0098937)	0.742667	1.21129	0.285106	0.95866	1	1/5	1.16%	Kif3b
anterograde dendritic transport of neurotransmitter receptor complex (GO:0098971)	0.742667	1.21129	0.285106	0.95866	1	1/5	1.16%	Kif3b
smooth muscle cell differentiation (GO:0051145)	-0.773197	-1.21109	0.253411	0.72603	1	4/7	19.57%	Mrtfa;Mef2c;Ednrb;Gata6
spindle assembly (GO:0051225)	0.540324	1.21094	0.175393	0.95811	1	20/65	12.14%	Stard9;Kif3b;Stag1;Tubgcp4;Golga2;Haus8;Tnks;Pibf1;Kpnb1;Smc3;Togaram1;Rps3;Ofd1;Haus2;Ccdc61;Hdac3;Abraxas2;Nek6;Haus6;Cep63
regulation of phosphatidylinositol dephosphorylation (GO:0060304)	0.776155	1.21088	0.286307	0.956369	1	4/5	22.28%	Mtmr3;Mtmr1;Mtmr9;Mtmr2
positive regulation of protein deacetylation (GO:0090312)	0.677865	1.21066	0.267368	0.95524	1	4/12	10.02%	Ing2;Akap8l;Akap8;Sap30bp
regulation of secretion (GO:0051046)	-0.697258	-1.21052	0.276596	0.726979	1	2/13	6.02%	Oas2;Ces1d
regulation of synaptic vesicle exocytosis (GO:2000300)	-0.695343	-1.21052	0.241517	0.726338	1	4/15	6.18%	Lrrk2;Rab3gap1;Gsk3b;Septin5
glucose transmembrane transport (GO:1904659)	-0.70271	-1.21004	0.256654	0.727006	1	2/12	3.18%	Slc2a3;Slc2a1
Rho protein signal transduction (GO:0007266)	-0.614499	-1.21001	0.227826	0.726449	1	11/47	6.95%	Cdc42ep2;Eps8l1;Arhgdib;Arhgef1;Rhov;Rhog;Arhgap4;Cdc42;Rhob;Cfl1;Cdc42ep3
regulation of neutrophil degranulation (GO:0043313)	-0.778456	-1.20997	0.257198	0.725948	1	2/6	3.24%	Itgam;Itgb2
neural crest cell differentiation (GO:0014033)	-0.680557	-1.20984	0.234165	0.725676	1	8/16	25.83%	Fam172a;Tapt1;Tcof1;Mef2c;Pdcd6;Nolc1;Lrp6;Fbxl17
regulation of nucleobase-containing compound metabolic process (GO:0019219)	0.69448	1.20982	0.276289	0.956401	1	2/9	5.62%	Pcbp1;Zfp445
positive regulation of plasma membrane bounded cell projection assembly (GO:0120034)	-0.586396	-1.20973	0.234797	0.725329	1	21/69	13.68%	Cdc42ep2;Eps8l1;Ndel1;Cdc42;Actr3;Rac1;Ripor2;Pfn1;Agrn;Cyfip1;Actr2;Htt;Cdc42ep3;Ccr7;Arpc2;Tapt1;Brk1;Fnbp1l;Rac2;Twf2;Cep120
purine nucleotide catabolic process (GO:0006195)	-0.713939	-1.2096	0.262136	0.725022	1	4/11	13.81%	Gpx1;Nt5c;Nt5c2;Xdh
regulation of embryonic development (GO:0045995)	-0.622181	-1.20951	0.233857	0.724612	1	7/34	10.47%	Dhx36;Clasp1;B4galt5;Rab14;Cfl1;Ehmt1;Septin7
negative regulation of cell cycle phase transition (GO:1901988)	-0.752562	-1.20933	0.278095	0.724472	1	2/7	1.82%	Pten;Zfp36l1
cellular response to drug (GO:0035690)	-0.678133	-1.20931	0.262956	0.723901	1	1/19	0.07%	Myc
positive regulation of phosphate metabolic process (GO:0045937)	-0.634904	-1.20926	0.239852	0.723394	1	10/28	14.96%	Cd244a;App;Psen1;Sdcbp;Itga6;Kctd20;Bcl10;Mif;Ccl5;Thbs1
positive regulation of branching involved in ureteric bud morphogenesis (GO:0090190)	0.75331	1.20912	0.268145	0.957126	1	2/6	14.52%	Vegfa;Pax8
protein import into peroxisome matrix (GO:0016558)	0.68518	1.20911	0.263048	0.955219	1	4/11	12.75%	Pex6;Pex7;Pex1;Pex12
positive regulation of nitrogen compound metabolic process (GO:0051173)	0.638751	1.20905	0.255411	0.95347	1	1/18	0.12%	Mapk7
regulation of protein localization to cell cortex (GO:1904776)	0.732564	1.20889	0.29106	0.952155	1	2/7	4.21%	Epb41;Epb41l2
neurotransmitter receptor transport to postsynaptic membrane (GO:0098969)	-0.750814	-1.20811	0.278195	0.725919	1	5/7	17.59%	Rab8a;Gripap1;Stx3;Rab11a;Grip2
epidermal cell differentiation (GO:0009913)	-0.619243	-1.20798	0.245989	0.725641	1	15/44	14.13%	Cstdc4;Anxa1;Stfa2l1;Ugcg;Tgm1;Asah1;Cstdc5;Med1;Casp3;Clic4;Ercc2;Bcr;Txnip;Stfa3;S100a7a
regulation of RNA export from nucleus (GO:0046831)	0.677931	1.20746	0.257732	0.955805	1	8/12	6.87%	Nup153;Supt6;Khdrbs1;Iws1;Dhx9;Akap8l;Nrde2;Tpr
death-inducing signaling complex assembly (GO:0071550)	-0.763679	-1.20743	0.278656	0.726508	1	2/7	4.46%	Casp8;Tnf
peptidyl-lysine modification (GO:0018205)	0.501488	1.2073	0.175637	0.954484	1	24/96	11.64%	Hdac6;Rnf113a2;Ranbp2;Nup153;Topors;Nup98;Nup54;Senp3;Kat5;Esco1;Pom121;Pias3;Tpr;Ube2i;Nsmce2;Sumo2;Senp1;Pias2;Sirt1;Hdac10;Seh1l;Nup88;Sumo3;Egr2
histone H4-K12 acetylation (GO:0043983)	0.750086	1.20723	0.253061	0.952821	1	3/6	8.91%	Jade2;Kat7;Ing4
protein autoprocessing (GO:0016540)	-0.681402	-1.20695	0.24952	0.727318	1	6/15	13.47%	Oma1;Casp1;Casp4;Fam111a;Ctsl;F12
mitochondrion localization (GO:0051646)	-0.682401	-1.20678	0.263462	0.727153	1	2/17	1.20%	Lrrk2;Mark2
negative regulation of dendritic cell differentiation (GO:2001199)	-0.666292	-1.20669	0.248588	0.726142	1	7/16	9.60%	Fcgr2b;H2-D1;H2-Q6;H2-T22;H2-K1;H2-M3;H2-Q7
negative regulation of leukocyte differentiation (GO:1902106)	-0.666292	-1.20669	0.248588	0.726142	1	7/16	9.60%	Fcgr2b;H2-D1;H2-Q6;H2-T22;H2-K1;H2-M3;H2-Q7
secretion (GO:0046903)	0.759396	1.20669	0.254132	0.953039	1	1/6	1.99%	Prkci
tRNA aminoacylation for protein translation (GO:0006418)	0.566671	1.20619	0.2	0.953007	1	10/43	9.22%	Iars2;Qars;Sars;Hars2;Kars;Nars;Dars2;Lars;Wars1;Eprs
regulation of interferon-beta production (GO:0032648)	-0.588061	-1.20606	0.246847	0.727251	1	11/53	4.87%	Oas1g;Isg15;Oas1a;Dhx58;Oas2;Tirap;Oas3;Irf7;Ifih1;Polr3c;Oas1b
regulation of anion transport (GO:0044070)	-0.740394	-1.20601	0.274662	0.726763	1	3/9	15.84%	Ces1d;Rab11b;Car2
regulation of heart contraction (GO:0008016)	-0.593051	-1.20575	0.235294	0.726842	1	14/62	10.08%	Stim1;Celf2;Sri;Atp2a3;Atp1b3;Camk2d;Calm1;P2rx4;Tpm1;Atp2b1;S100a1;Adora3;Itpr2;Asb3
regulation of protein localization to cell periphery (GO:1904375)	-0.655405	-1.20567	0.243144	0.726408	1	5/20	4.62%	Actb;Sptbn1;Gbp2;Cln3;Appl1
regulation of neuron projection arborization (GO:0150011)	-0.698728	-1.20554	0.241509	0.726135	1	4/13	8.56%	Macf1;Mov10;Ntng2;Dvl2
regulation of intracellular steroid hormone receptor signaling pathway (GO:0033143)	0.576903	1.20551	0.22488	0.953745	1	6/38	5.79%	Hdac6;Kdm1a;Ufm1;Axin1;Rnf14;Carm1
regulation of exosomal secretion (GO:1903541)	0.631219	1.20527	0.258947	0.952791	1	8/19	11.87%	Stam;Tsg101;Chmp3;Hgs;Vps4a;Vps4b;Chmp2a;Chmp6
positive regulation of cyclin-dependent protein kinase activity (GO:1904031)	-0.667312	-1.20471	0.252372	0.72774	1	3/19	4.01%	Ccnd2;Ccnd3;Hsp90ab1
negative regulation of transcription by competitive promoter binding (GO:0010944)	-0.728276	-1.20435	0.280148	0.728084	1	3/9	6.23%	Kdm2a;Creb1;Hhex
hemopoiesis (GO:0030097)	-0.576378	-1.20427	0.207278	0.727684	1	25/89	12.84%	Ifi206;Ifi204;Mknk2;Tirap;Hipk1;Selplg;Runx2;Ifi208;Notch2;Runx3;Prkx;Lck;Trp53;Runx1;Ythdf2;Etv6;Ifi207;Zfp160;Rasgrp4;Mndal;Ifi213;Snrk;Tnfrsf13b;Kmt2a;Kat8
induction of positive chemotaxis (GO:0050930)	0.747931	1.20373	0.273913	0.956978	1	1/6	3.98%	Vegfa
positive regulation of proteolysis involved in cellular protein catabolic process (GO:1903052)	-0.647532	-1.2034	0.239777	0.729305	1	4/28	3.47%	Dab2ip;Ifi204;Pten;Smurf1
removal of superoxide radicals (GO:0019430)	-0.782048	-1.20318	0.276596	0.729324	1	2/7	3.55%	Atp7a;Prdx2
protein acetylation (GO:0006473)	0.579153	1.20302	0.22	0.957748	1	9/30	9.88%	Naa60;Gtf2b;Kat6a;Kat5;Esco1;Naa40;Ing4;Sirt1;Naa35
smooth muscle contraction (GO:0006939)	-0.712416	-1.20283	0.274436	0.729658	1	5/11	11.29%	Mylk;Acta2;Tpcn2;Rock2;Pik3c2a
regulation of neurotransmitter receptor activity (GO:0099601)	-0.641579	-1.20241	0.244936	0.730085	1	4/27	6.41%	Dlgap4;App;Capn1;Dlg1
protein localization to Golgi apparatus (GO:0034067)	0.597078	1.20234	0.221461	0.958341	1	12/26	12.27%	Gak;Arl1;Arl5b;Gbf1;Arfrp1;Tmed10;Gcc2;Cog7;Rab33b;Arl5a;Vps13d;Bicd2
negative regulation of purine nucleotide metabolic process (GO:1900543)	-0.701546	-1.20221	0.295938	0.729329	1	2/10	3.59%	Ncor1;Hdac4
negative regulation of glycolytic process (GO:0045820)	-0.701546	-1.20221	0.295938	0.729329	1	2/10	3.59%	Ncor1;Hdac4
protein auto-ADP-ribosylation (GO:0070213)	-0.7085	-1.2022	0.271484	0.728727	1	4/12	3.14%	Parp10;Parp3;Parp11;Parp12
positive regulation of potassium ion transmembrane transporter activity (GO:1901018)	-0.729529	-1.20196	0.281437	0.728823	1	1/8	2.43%	Atp1b3
intraciliary retrograde transport (GO:0035721)	0.681238	1.20152	0.283925	0.959508	1	1/12	0.45%	Dynlt2b
transcription preinitiation complex assembly (GO:0070897)	0.660716	1.20142	0.245833	0.957957	1	7/12	14.41%	Gtf2b;Taf1;Tbp;Gtf2a2;Dr1;Taf11;Taf7
deoxyribonucleotide metabolic process (GO:0009262)	-0.783539	-1.20129	0.277559	0.730018	1	1/5	2.95%	Samhd1
regulation of synaptic transmission, glutamatergic (GO:0051966)	-0.641865	-1.2008	0.252302	0.730773	1	3/26	4.46%	Lrrk2;Cln3;Tnf
positive regulation of epithelial to mesenchymal transition involved in endocardial cushion formation (GO:1905007)	0.757856	1.20061	0.313175	0.959244	1	2/5	12.23%	Tgfbr2;Tgfbr1
positive regulation of p38MAPK cascade (GO:1900745)	0.627101	1.20057	0.24838	0.957498	1	4/20	7.42%	Gadd45g;Vegfa;Zc3h12a;Pja2
odontogenesis (GO:0042476)	0.636223	1.20057	0.240426	0.955634	1	1/18	0.67%	Bcor
muscle tissue development (GO:0060537)	-0.736537	-1.20042	0.294347	0.731139	1	6/9	21.92%	Srpk3;Nf1;Csrp1;Poglut1;Csrp2;Eng
negative regulation of calcium ion transmembrane transport (GO:1903170)	-0.726773	-1.20016	0.267717	0.731251	1	5/9	17.85%	Ywhae;Bin1;Fkbp1a;Vdac1;Cbarp
cellular respiration (GO:0045333)	0.565351	1.20014	0.223947	0.955415	1	13/40	15.25%	Ndufs1;Uqcrfs1;Sdha;Etfdh;Mtfr1;Cycs;Uqcrc1;Oxa1l;Coq10a;Sdhb;Sirt3;Coq10b;Mtfr1l
regulation of extracellular exosome assembly (GO:1903551)	0.750699	1.20013	0.305195	0.953584	1	2/6	1.83%	Stam;Tsg101
replication fork processing (GO:0031297)	0.563716	1.19983	0.225728	0.952841	1	7/40	6.34%	Atrx;Pcna;Rfwd3;Alyref;Eme2;Fbh1;Exd2
protein import into nucleus (GO:0006606)	0.535193	1.19976	0.203791	0.951286	1	20/62	11.37%	Ranbp2;Nup153;Tnpo3;Kpna4;Rpain;Nup54;Kpna6;Kpnb1;Nxt1;Sec13;Tnpo1;Pom121;Tpr;Pttg1ip;Fam53c;Hikeshi;Rpl23;Nup88;Kpna2;Ipo13
positive regulation of cysteine-type endopeptidase activity (GO:2001056)	-0.587263	-1.19973	0.256757	0.731774	1	10/66	4.46%	Myc;Ifi206;Casp8;Ifi204;Gramd4;Ifi208;Ctsd;Bcap31;Casp1;Tnf
positive regulation of cholesterol efflux (GO:0010875)	-0.651253	-1.1994	0.251724	0.732092	1	11/23	18.96%	Apoe;Eepd1;Abca7;Rxra;Ces1d;Nfkbia;Zdhhc8;Gps2;Nr1h3;Abca3;Pltp
activation of NF-kappaB-inducing kinase activity (GO:0007250)	0.655915	1.19907	0.247807	0.952019	1	4/14	4.30%	Irak1;Tlr6;Zfp91;Traf6
regulation of chemokine-mediated signaling pathway (GO:0070099)	0.753195	1.19903	0.314583	0.950333	1	1/6	0.37%	Rnf113a2
transcription-dependent tethering of RNA polymerase II gene DNA at nuclear periphery (GO:0000972)	0.742183	1.19898	0.274747	0.948713	1	4/6	17.54%	Ldb1;Pcid2;Nup107;Rae1
regulation of lamellipodium organization (GO:1902743)	-0.68181	-1.19897	0.277154	0.732631	1	8/13	15.42%	Cdc42;Cd44;Rac1;Capzb;Twf2;Carmil2;Was;Fer
response to cadmium ion (GO:0046686)	-0.678164	-1.19886	0.26729	0.732306	1	6/19	7.50%	Fos;Mmp9;Mapk3;Ncf1;Mapk1;Haao
positive regulation of monooxygenase activity (GO:0032770)	-0.649164	-1.1988	0.262774	0.731837	1	7/22	6.22%	Por;Apoe;Atp7a;Hif1a;Tnf;Gch1;S100a1
long-chain fatty acid metabolic process (GO:0001676)	-0.583729	-1.19862	0.235294	0.731679	1	11/74	7.18%	Mgll;Slc27a4;Gpx1;Lta4h;Alox15;Cyp4f18;Hacl1;Pla2g4a;Cyp4f13;Acsl5;Faah
adherens junction organization (GO:0034332)	-0.630033	-1.19834	0.25	0.73181	1	4/33	7.27%	Actb;Vcl;Jup;Pak2
protein peptidyl-prolyl isomerization (GO:0000413)	0.604986	1.19795	0.240426	0.950727	1	1/20	0.34%	Pin1
positive regulation of signaling (GO:0023056)	-0.635206	-1.19792	0.251386	0.732325	1	5/27	4.46%	Nsf;Anxa2;Clstn1;Cd80;Tnf
regulation of catabolic process (GO:0009894)	0.622035	1.19775	0.244589	0.949628	1	8/17	17.79%	Nedd4l;Hgs;Odc1;Chmp6;Faf1;Itgb1;Zdhhc7;Snf8
fatty acid alpha-oxidation (GO:0001561)	-0.72597	-1.19745	0.273786	0.732982	1	3/9	6.56%	Slc25a17;Hacl1;Aldh3a2
lipoprotein biosynthetic process (GO:0042158)	-0.732811	-1.19732	0.281818	0.732709	1	3/10	5.30%	Atg7;Apoe;Ugcg
histone H3-K9 methylation (GO:0051567)	0.755394	1.19724	0.286	0.949684	1	4/6	22.57%	Setdb1;Setdb2;Suv39h1;Prdm9
regulation of microglial cell mediated cytotoxicity (GO:1904149)	-0.782129	-1.1972	0.2749	0.732418	1	3/5	6.33%	Itgam;Stap1;Tyrobp
positive regulation of Arp2/3 complex-mediated actin nucleation (GO:2000601)	-0.733232	-1.19709	0.263056	0.732103	1	6/8	24.89%	Cyfip1;Fchsd2;Brk1;Nckap1;Abi2;Wasf2
regulation of oxidative stress-induced cell death (GO:1903201)	-0.715096	-1.19706	0.280943	0.731564	1	4/9	9.73%	P4hb;Pink1;Lancl1;Fyn
regulation of cell communication (GO:0010646)	-0.641562	-1.19639	0.262774	0.732742	1	6/30	5.30%	Mgll;Ywhag;Sri;Camk2d;Anxa1;Ugcg
positive regulation of CD8-positive, alpha-beta T cell activation (GO:2001187)	-0.619919	-1.19624	0.245387	0.732543	1	10/25	9.60%	H2-D1;H2-T23;Runx3;H2-T10;Runx1;Ptpn22;H2-Q6;H2-T22;H2-K1;H2-Q7
vasoconstriction (GO:0042310)	-0.718528	-1.19606	0.282443	0.73243	1	3/8	15.81%	Acta2;Pik3c2a;Ednrb
regulation of leukocyte mediated cytotoxicity (GO:0001910)	0.702438	1.19592	0.291845	0.952816	1	2/8	3.85%	Icam1;Pik3r6
aspartate transmembrane transport (GO:0015810)	0.735143	1.19585	0.293996	0.951246	1	3/6	18.56%	Lrrc8d;Slc25a12;Slc25a22
bleb assembly (GO:0032060)	-0.75445	-1.19582	0.298597	0.732478	1	4/6	15.77%	Mylk;Emp3;Ano6;Emp1
ketone body biosynthetic process (GO:0046951)	-0.75934	-1.19579	0.293103	0.731944	1	3/6	16.49%	Aacs;Acat1;Hmgcl
negative regulation of cartilage development (GO:0061037)	0.735305	1.19555	0.277542	0.950537	1	2/7	12.23%	Ptpn11;Tgfbr1
regulation of osteoclast development (GO:2001204)	-0.747262	-1.1954	0.26499	0.732356	1	3/7	11.14%	Notch2;Tyrobp;Atp6ap1
positive regulation of peptidase activity (GO:0010952)	-0.655838	-1.19538	0.265957	0.731795	1	7/20	4.15%	Ctsh;Psme1;Grn;Prelid1;Aph1b;Pink1;Psme2b
negative regulation of protein exit from endoplasmic reticulum (GO:0070862)	0.694436	1.19537	0.251627	0.949374	1	7/10	12.58%	Ube2g2;Insig1;Svip;Os9;Ube2j1;Erlec1;Yod1
calcium import into the mitochondrion (GO:0036444)	-0.696038	-1.19515	0.263462	0.731721	1	2/10	4.60%	Micu1;Mcu
positive regulation of ERAD pathway (GO:1904294)	0.66274	1.19495	0.273333	0.949065	1	8/13	12.35%	Herpud1;Atxn3;Nfe2l2;Sgta;Ubqln1;Ubqln2;Tmem259;Rnf185
negative regulation of fatty acid oxidation (GO:0046322)	0.735247	1.19462	0.284519	0.948491	1	2/7	9.78%	Acadvl;Acadl
regulation of endocytosis (GO:0030100)	-0.605976	-1.19435	0.239168	0.733163	1	8/52	3.72%	Cd22;Lgals3;Apoe;Hip1r;Rab5b;Mctp1;Rufy1;Abca7
regulation of 3'-UTR-mediated mRNA stabilization (GO:1905868)	0.754964	1.19412	0.293869	0.94849	1	1/5	2.59%	Tent4b
negative regulation of chromosome organization (GO:2001251)	0.699805	1.19405	0.294479	0.946978	1	3/8	12.91%	Terf2ip;Ercc1;Terf2
autophagosome membrane docking (GO:0016240)	-0.760573	-1.19398	0.286282	0.733547	1	3/7	6.01%	Vmp1;Calm1;Snap29
positive regulation of interleukin-1 production (GO:0032732)	-0.595629	-1.19391	0.256499	0.733153	1	11/67	4.46%	Egr1;Ifi206;Casp8;Lgals9;Ifi204;Ifi208;Stat3;App;Trim16;Casp1;Tnf
endothelial cell development (GO:0001885)	-0.655709	-1.19356	0.263815	0.733447	1	3/20	8.08%	Pecam1;Rapgef1;Ppp1r16b
ER-associated misfolded protein catabolic process (GO:0071712)	0.683365	1.19353	0.292887	0.947106	1	6/11	12.35%	Vcp;Uggt1;Tor1a;Ufd1;Aup1;Rnf185
Fc-gamma receptor signaling pathway (GO:0038094)	-0.577175	-1.19352	0.240204	0.732934	1	29/69	8.94%	Fcer1g;Actb;Actg1;Fcgr2b;Arpc5;Myo1c;Fcgr4;Arpc4;Prkcd;Cdc42;Actr3;Mapk3;Rac1;Arpc3;Lyn;Hsp90ab1;Mapk1;Cyfip1;Elmo1;Abi1;Actr2;Pak1;Vav2;Cyfip2;Arpc1b;Hck;Vav3;Arpc2;Fcgr3
regulation of vesicle fusion (GO:0031338)	-0.735011	-1.19345	0.294659	0.73249	1	2/9	3.41%	Anxa2;Anxa1
positive regulation of cell-cell adhesion (GO:0022409)	-0.606794	-1.19331	0.256993	0.73224	1	7/42	5.82%	Plaur;Adam19;Cd44;Tnf;Ceacam1;Sirpb1c;Lck
zinc ion transport (GO:0006829)	0.62683	1.19297	0.263383	0.947372	1	7/16	13.71%	Slc39a7;Slc39a11;Slc30a1;Slc39a13;Slc39a6;Trpm2;Slc39a1
positive regulation of DNA metabolic process (GO:0051054)	-0.590575	-1.19241	0.256454	0.733989	1	4/62	4.67%	Myc;Parp3;Dhx36;Cebpg
cellular lipid catabolic process (GO:0044242)	-0.658183	-1.19225	0.277677	0.733769	1	4/21	8.77%	Mgst2;Lpin2;Faah;Aoah
regulation of glucan biosynthetic process (GO:0010962)	-0.735636	-1.1922	0.286275	0.733281	1	2/7	8.30%	Ppp1r3d;Ppp1r3b
regulation of cell-substrate adhesion (GO:0010810)	0.568867	1.19217	0.231818	0.948422	1	6/36	7.46%	Ppm1f;Pik3cb;Atxn3;Washc2;Jak2;Tsc1
vesicle transport along actin filament (GO:0030050)	-0.656713	-1.19201	0.252852	0.733205	1	9/17	17.56%	Myo1d;Myo1c;Myo1e;Myo1h;Myo1g;Fnbp1l;Myo5a;Myo7a;Myo6
positive regulation of NIK/NF-kappaB signaling (GO:1901224)	-0.590979	-1.19192	0.261905	0.732814	1	12/48	5.87%	Cd14;Lgals9;Eif2ak2;Mmp8;Ifi35;Trip6;App;Nfat5;Tnf;Lims1;Ptp4a3;Cd86
cellular response to interferon-alpha (GO:0035457)	-0.702788	-1.19158	0.284351	0.733131	1	1/10	0.77%	Ifi204
positive regulation of aspartic-type endopeptidase activity involved in amyloid precursor protein catabolic process (GO:1902961)	-0.769331	-1.19143	0.293886	0.732934	1	2/5	8.95%	Lyn;Rock2
negative regulation of oxidative stress-induced cell death (GO:1903202)	0.613585	1.19122	0.272165	0.950057	1	5/24	3.97%	Bag5;Mapk7;Htra2;Atf4;Nfe2l2
cellular response to leptin stimulus (GO:0044320)	-0.733062	-1.19118	0.297087	0.73299	1	3/7	11.47%	Stat3;Ugcg;Ebi3
pancreas development (GO:0031016)	0.682969	1.19085	0.26839	0.949616	1	5/11	20.21%	Srp54c;Srp54a;Selenot;Nphp3;Met
associative learning (GO:0008306)	-0.767334	-1.19061	0.272381	0.733887	1	2/6	6.64%	Cln3;Lgmn
regulation of adipose tissue development (GO:1904177)	-0.750557	-1.19035	0.320826	0.733989	1	1/6	1.00%	Klf7
membrane raft assembly (GO:0001765)	-0.789233	-1.19034	0.285714	0.733395	1	3/5	8.73%	Anxa2;Flot2;S100a10
negative regulation of locomotion (GO:0040013)	0.680631	1.19003	0.282378	0.950729	1	2/10	3.12%	Pin1;Ptpn2
positive regulation of axon extension involved in axon guidance (GO:0048842)	0.77146	1.18996	0.315464	0.949276	1	1/5	3.98%	Vegfa
glutamine transport (GO:0006868)	-0.73987	-1.18972	0.282	0.734367	1	3/7	7.74%	Slc1a5;Slc38a1;Slc38a6
regulation of cell division (GO:0051302)	-0.587324	-1.18924	0.250871	0.735061	1	10/64	8.36%	Myc;Plk3;Zfyve26;Calm1;Ncoa3;Klhl9;Evi2b;Rack1;Bcl2l1;Evi2
cellular glucan metabolic process (GO:0006073)	-0.735779	-1.18923	0.285714	0.734487	1	4/9	6.40%	Pygl;Gbe1;Gsk3b;Phkg2
positive regulation of protein ubiquitination (GO:0031398)	0.513128	1.18918	0.206186	0.950284	1	23/80	12.52%	Dcun1d2;Pin1;Kdm1a;Birc2;Arrdc3;Topors;Axin1;Traf6;Rbx1;Gsk3a;Dcun1d4;Stub1;Ubb;Ubqln1;Commd1;Pttg1ip;Paxip1;Rchy1;Hdac3;Rps2;Sprtn;Nsmce3;Mycbp2
retinol metabolic process (GO:0042572)	-0.688785	-1.18884	0.269155	0.73484	1	3/14	4.02%	Rdh12;Dhrs9;Dhrs3
negative regulation of mitochondrial membrane potential (GO:0010917)	0.702096	1.18785	0.291498	0.953255	1	1/8	0.35%	Pmaip1
regulation of toll-like receptor 4 signaling pathway (GO:0034143)	-0.64007	-1.18781	0.260708	0.736927	1	8/25	8.13%	Dab2ip;Tirap;Ifi35;Acod1;Lyn;Appl1;Ptpn22;Pira13
amide transport (GO:0042886)	0.609577	1.18773	0.269488	0.951896	1	7/22	14.38%	Gltp;Tap2;Plekha3;Disp1;Cert1;Cptp;Slc25a32
positive regulation of transforming growth factor beta production (GO:0071636)	-0.690804	-1.18737	0.288802	0.737479	1	2/11	2.95%	Lgals9;Bmpr1a
regulation of immunoglobulin mediated immune response (GO:0002889)	0.751593	1.18736	0.290722	0.951503	1	1/5	3.47%	Supt6
cellular response to UV (GO:0034644)	-0.579835	-1.18672	0.248714	0.738643	1	11/71	6.41%	Myc;Mapk13;Mmp9;Prkcd;Dhx36;Cdkn1a;Cul4b;Ruvbl2;Nedd4;Trp53;Polk
positive regulation of oxidative stress-induced neuron death (GO:1903223)	0.755005	1.1867	0.29899	0.952112	1	1/5	0.80%	Tlr6
epidermis development (GO:0008544)	-0.607043	-1.18624	0.251736	0.739317	1	5/41	6.85%	Fabp5;Atp2c1;Ugcg;Aldh3a2;Flot2
mitochondrial membrane organization (GO:0007006)	0.582171	1.18624	0.250549	0.952151	1	8/32	13.30%	Pmaip1;Micos10;Tmem11;Bnip3;Mtx1;Hspa9;Slc25a5;Maip1
positive regulation of microglial cell activation (GO:1903980)	0.749113	1.18578	0.313025	0.952014	1	1/5	0.16%	Ccl3
negative regulation of MAPK cascade (GO:0043409)	-0.574922	-1.18574	0.237937	0.740041	1	12/81	3.87%	Myc;Dab2ip;Dusp1;Apoe;Smad4;Pten;Stk38;Ptprj;Prkcd;Abca7;Gbp2;Lyn
negative regulation of mRNA 3'-end processing (GO:0031441)	0.696236	1.18566	0.273486	0.95068	1	5/9	12.49%	Zc3h14;Rnf40;Rnf20;Supt5;Ctr9
neuron maturation (GO:0042551)	-0.677855	-1.18547	0.272201	0.740131	1	7/14	10.48%	Cln5;App;B4galt5;Rnd1;Anks1;Pick1;C1qa
striated muscle contraction (GO:0006941)	-0.613563	-1.18523	0.248239	0.740219	1	3/36	5.39%	Aldoa;Tpm1;Rcsd1
positive regulation of viral release from host cell (GO:1902188)	0.666941	1.18502	0.305499	0.95123	1	6/11	11.84%	Tsg101;Chmp3;Chmp2b;Ddb1;Vps4a;Chmp2a
spleen development (GO:0048536)	0.725493	1.18487	0.29901	0.950028	1	3/6	13.69%	Adam17;Cited2;Pcid2
mammary gland epithelial cell differentiation (GO:0060644)	0.70064	1.18487	0.308316	0.948297	1	4/8	21.98%	Akt2;Id2;Lats1;Zfp703
pyrimidine deoxyribonucleotide biosynthetic process (GO:0009221)	-0.77878	-1.18485	0.31323	0.74062	1	2/5	14.28%	Cmpk2;Dut
positive regulation of protein localization to cilium (GO:1903566)	0.727555	1.18454	0.311441	0.947721	1	1/5	8.12%	Entr1
membrane fission (GO:0090148)	-0.752743	-1.1845	0.28932	0.740944	1	2/7	6.59%	Tmcc1;Chmp4b
negative regulation of striated muscle cell apoptotic process (GO:0010664)	0.748839	1.18449	0.305221	0.946194	1	3/5	18.88%	Mdk;Ppp1r10;Nupr1
prostaglandin metabolic process (GO:0006693)	-0.625686	-1.18403	0.268041	0.741614	1	9/33	17.59%	Ptgs1;Tbxas1;Pla2g4a;Gstp2;Mif;Cyp2s1;Cd74;Gstm1;Gstp3
regulation of fibroblast growth factor receptor signaling pathway (GO:0040036)	0.678069	1.18399	0.289206	0.946272	1	4/11	12.70%	Dstyk;Spry2;Gpc1;Sulf2
ribose phosphate biosynthetic process (GO:0046390)	-0.720694	-1.18361	0.302368	0.742049	1	2/8	2.03%	Tkt;G6pdx
regulation of adenylate cyclase activity (GO:0045761)	-0.670772	-1.18355	0.271863	0.741582	1	3/15	9.22%	Stim1;Orai1;Nf1
antigen processing and presentation of endogenous peptide antigen via MHC class I via ER pathway, TAP-independent (GO:0002486)	-0.624258	-1.18327	0.256983	0.741104	1	8/22	9.60%	H2-D1;H2-T23;H2-T10;H2-Q6;H2-T22;H2-K1;H2-M3;H2-Q7
antigen processing and presentation of endogenous peptide antigen via MHC class I via ER pathway (GO:0002484)	-0.624258	-1.18327	0.256983	0.741104	1	8/22	9.60%	H2-D1;H2-T23;H2-T10;H2-Q6;H2-T22;H2-K1;H2-M3;H2-Q7
positive regulation of protein localization to early endosome (GO:1902966)	-0.73754	-1.18324	0.292871	0.739359	1	3/7	14.98%	Dtx3l;Rock2;Rdx
regulation of protein localization to early endosome (GO:1902965)	-0.73754	-1.18324	0.292871	0.739359	1	3/7	14.98%	Dtx3l;Rock2;Rdx
positive regulation of protein localization to endosome (GO:1905668)	-0.73754	-1.18324	0.292871	0.739359	1	3/7	14.98%	Dtx3l;Rock2;Rdx
hepatocyte growth factor receptor signaling pathway (GO:0048012)	-0.735254	-1.1829	0.296443	0.739596	1	5/8	18.57%	Rac1;Pak1;Hgf;Sirt2;Hpn
hepatocyte differentiation (GO:0070365)	-0.771179	-1.18266	0.320329	0.73964	1	1/6	3.41%	Anxa1
RNA phosphodiester bond hydrolysis, exonucleolytic (GO:0090503)	0.749886	1.1824	0.32636	0.950258	1	3/5	13.02%	Toe1;Trir;Pde12
cortical actin cytoskeleton organization (GO:0030866)	-0.662741	-1.18229	0.277876	0.739999	1	7/20	8.95%	Lcp1;Fhod1;Tnf;Fmnl1;Ikbkb;Dlg1;Rock2
negative regulation of p38MAPK cascade (GO:1903753)	-0.736396	-1.18225	0.301115	0.739515	1	3/7	7.44%	Dusp1;Dlg1;Ptpn22
astrocyte differentiation (GO:0048708)	0.724216	1.18221	0.296137	0.949175	1	1/6	0.04%	Eif2b5
regulation of ryanodine-sensitive calcium-release channel activity (GO:0060314)	-0.656523	-1.18208	0.287823	0.739374	1	4/17	3.39%	Sri;Camk2d;Selenon;Calm1
cellular response to bacterial lipopeptide (GO:0071221)	-0.763386	-1.18178	0.280632	0.739585	1	2/6	1.50%	Cd14;Tirap
cellular response to thyroid hormone stimulus (GO:0097067)	-0.694739	-1.18155	0.287054	0.739601	1	7/12	14.98%	Ctsh;Lmo2;Med1;Ctsl;Ctsb;Gata1;Rdx
regulation of extrinsic apoptotic signaling pathway via death domain receptors (GO:1902041)	-0.618728	-1.18153	0.265378	0.739044	1	9/37	4.51%	Casp8;Lgals3;Sp100;Gpx1;Cflar;Fas;Rffl;Gsk3b;Rnf34
regulation of protein localization to cilium (GO:1903564)	0.716894	1.1813	0.326039	0.950637	1	4/6	23.73%	Entr1;Lztfl1;Ccdc66;Ccdc88a
cellular response to magnesium ion (GO:0071286)	0.754296	1.18123	0.318658	0.949147	1	1/5	6.16%	Slc41a1
negative regulation of cellular component organization (GO:0051129)	0.508851	1.18102	0.209549	0.948167	1	10/68	6.48%	Syt11;Hdac6;Tfip11;Hspa8;Vegfa;Hspa5;Impact;Svip;Spry2;Washc2
phosphatidic acid metabolic process (GO:0046473)	-0.620364	-1.18094	0.276144	0.739955	1	9/39	8.74%	Pla2g3;Gpat3;Dgkg;Abhd5;Dgka;Pla2g4a;Ddhd2;Lpcat4;Lpcat1
positive regulation of morphogenesis of an epithelium (GO:1905332)	0.639399	1.18092	0.298097	0.946804	1	5/16	14.52%	Itgax;Vegfa;Mdk;Sirt6;Pax8
extrinsic apoptotic signaling pathway via death domain receptors (GO:0008625)	-0.634285	-1.1807	0.270522	0.73998	1	8/27	10.09%	Casp8;Dab2ip;Zdhhc3;Tnf;Gabarap;Bid;Bcl2;Dedd
cardiac right ventricle morphogenesis (GO:0003215)	-0.761926	-1.18048	0.306324	0.739926	1	1/6	2.95%	Bmpr1a
carboxylic acid metabolic process (GO:0019752)	-0.604405	-1.18048	0.269097	0.739331	1	10/36	13.38%	Slc2a3;Cyp4f18;Slc2a1;Tbxas1;Pla2g4a;Cyp4f13;Mif;Grhpr;Lipt1;Cyp2s1
peptidyl-proline modification (GO:0018208)	0.591356	1.18012	0.239819	0.947896	1	1/24	0.34%	Pin1
establishment of protein localization to chromatin (GO:0071169)	-0.723995	-1.1801	0.286232	0.739732	1	2/8	11.78%	Ruvbl2;Lrwd1
regulation of T-helper 1 cell cytokine production (GO:2000554)	-0.78041	-1.17987	0.302605	0.739172	1	1/5	2.77%	Il18r1
positive regulation of T-helper 1 cell cytokine production (GO:2000556)	-0.78041	-1.17987	0.302605	0.739172	1	1/5	2.77%	Il18r1
positive regulation of receptor signaling pathway via STAT (GO:1904894)	-0.635468	-1.17949	0.277174	0.739511	1	9/23	16.31%	Crlf3;Tnf;Notch1;Crlf2;Ccl5;Kit;Mgat5;Il7r;Hes1
positive regulation of glycogen biosynthetic process (GO:0045725)	0.675464	1.17914	0.292181	0.949783	1	3/11	7.65%	Epm2aip1;Dyrk2;Akt2
I-kappaB phosphorylation (GO:0007252)	-0.699585	-1.1791	0.29249	0.739925	1	1/10	0.70%	Dab2ip
regulation of vascular endothelial growth factor receptor signaling pathway (GO:0030947)	-0.659791	-1.17904	0.267528	0.739506	1	7/21	8.20%	Itgb3;Dab2ip;Hif1a;Nedd4;Hhex;Arnt;Prkcb
cellular polysaccharide catabolic process (GO:0044247)	-0.676656	-1.17878	0.273921	0.73958	1	8/15	11.40%	Pgm2;Pygl;Calm1;Mgam;Phkg2;Agl;Aoah;Pygb
nucleotide-binding oligomerization domain containing 2 signaling pathway (GO:0070431)	0.692568	1.17865	0.298569	0.949778	1	7/9	17.57%	Rela;Otulin;Irgm2;Irgm1;Nod2;Lacc1;Ripk2
regulation of potassium ion export across plasma membrane (GO:1903764)	-0.774397	-1.17861	0.302326	0.739485	1	2/5	14.40%	Dlg1;Ano6
dopaminergic neuron differentiation (GO:0071542)	0.698292	1.17852	0.303965	0.94855	1	3/9	15.00%	Vegfa;Manf;Ctnnb1
cellular response to topologically incorrect protein (GO:0035967)	0.590924	1.17848	0.245455	0.946989	1	10/28	8.71%	Hdac6;Hspa8;Atxn3;Tm7sf3;Hspa5;Ptpn1;Dnajb12;Stub1;Ern1;Bax
regulation of cellular amino acid metabolic process (GO:0006521)	0.53147	1.1783	0.229268	0.945918	1	27/52	16.66%	Psmb8;Psme3;Psmc6;Psmd12;Psmd3;Psma6;Psma5;Psmd4;Psmd7;Psmc1;Psmd5;Psma2;Psmf1;Psmd1;Psmb4;Psmd2;Odc1;Psmd6;Psmb3;Psme2;Psmc4;Psmb10;Psmb2;Psmc3;Psma7;Psme4;Psmb6
adherens junction assembly (GO:0034333)	-0.712256	-1.17824	0.30101	0.739851	1	3/9	7.27%	Actb;Vcl;Pak2
regulation of cellular amine metabolic process (GO:0033238)	0.538535	1.17823	0.227384	0.944501	1	27/50	16.66%	Psmb8;Psme3;Psmc6;Psmd12;Psmd3;Psma6;Psma5;Psmd4;Psmd7;Psmc1;Psmd5;Psma2;Psmf1;Psmd1;Psmb4;Psmd2;Odc1;Psmd6;Psmb3;Psme2;Psmc4;Psmb10;Psmb2;Psmc3;Psma7;Psme4;Psmb6
cellular response to UV-B (GO:0071493)	-0.741899	-1.17814	0.314338	0.739541	1	1/6	3.43%	Cdkn1a
indolalkylamine catabolic process (GO:0046218)	-0.740135	-1.17779	0.294589	0.739826	1	5/7	22.93%	Haao;Kmo;Kyat1;Kynu;Il4i1
negative regulation of cell projection organization (GO:0031345)	0.561765	1.17776	0.264286	0.944395	1	3/38	1.22%	Bag5;Mylip;Gak
apical junction assembly (GO:0043297)	-0.583723	-1.17766	0.243816	0.739553	1	6/43	9.34%	Pecam1;Vcl;Cldn15;Dlg1;Pak2;Wdr1
positive regulation of oxidative stress-induced cell death (GO:1903209)	0.725978	1.17766	0.319106	0.943071	1	2/6	6.82%	Tlr6;Ripk1
ATP synthesis coupled electron transport (GO:0042773)	-0.757813	-1.17724	0.313208	0.740104	1	3/6	16.24%	Ndufv3;Ndufs2;Ndufa12
proton-transporting ATP synthase complex assembly (GO:0043461)	0.70741	1.17717	0.314115	0.943106	1	4/7	15.00%	Tmem70;Atpaf2;Oxa1l;Atpaf1
ceramide transport (GO:0035627)	0.63939	1.17617	0.275711	0.945031	1	5/13	14.93%	Gltp;Plekha3;Cert1;Cptp;Sgpp1
myeloid cell differentiation (GO:0030099)	-0.592779	-1.17605	0.274542	0.742544	1	27/58	16.56%	Ifi206;Ifi204;Tirap;Hcls1;Ifi208;Acin1;Ufl1;Lyn;Prkx;Rps19;Runx1;Evi2b;Ifi207;Evi2;Rasgrp4;Mndal;Casp3;Ifi213;Alas2;Snrk;Kat8;Ifi214;Gata1;Kit;Mfhas1;Ifi209;Cebpa
protein insertion into ER membrane by stop-transfer membrane-anchor sequence (GO:0045050)	0.679876	1.17597	0.309474	0.944031	1	6/10	12.83%	Mmgt1;Emc3;Emc1;Emc6;Emc8;Emc4
positive regulation of neuron differentiation (GO:0045666)	0.582215	1.17587	0.264706	0.942772	1	3/26	5.13%	Sin3a;Arhgef2;Impact
positive regulation of viral transcription (GO:0050434)	0.571688	1.17565	0.250549	0.941871	1	9/26	9.95%	Polr2a;Nelfb;Polr2b;Polr2g;Dhx9;Supt4a;Polr2e;Ctdp1;Supt5
skeletal system morphogenesis (GO:0048705)	-0.634223	-1.17536	0.281818	0.743797	1	4/25	10.69%	Rflnb;Fgfr1;Ankrd11;Ski
negative regulation of muscle cell apoptotic process (GO:0010656)	0.707016	1.17524	0.292531	0.941663	1	2/8	10.07%	Zc3h12a;Dipk2a
intraciliary transport involved in cilium assembly (GO:0035735)	0.581297	1.17522	0.249417	0.940064	1	10/37	11.44%	Trip11;Kif3b;Pcm1;Tnpo1;Dynll1;Dynlrb1;Ift46;Cluap1;Ift172;Ift57
negative regulation of mRNA polyadenylation (GO:1900364)	0.708772	1.17515	0.315904	0.93869	1	5/8	12.49%	Zc3h14;Rnf40;Rnf20;Supt5;Ctr9
regulation of microtubule cytoskeleton organization (GO:0070507)	-0.622971	-1.17495	0.250444	0.744328	1	4/30	4.35%	Prkaa1;Mark2;Clasp1;Gsk3b
regulation of interleukin-10 production (GO:0032653)	-0.597848	-1.17457	0.273381	0.744805	1	5/46	2.38%	Isg15;Lgals9;Fcgr2b;Mmp8;Stat3
positive regulation of heterotypic cell-cell adhesion (GO:0034116)	-0.661321	-1.17453	0.307407	0.7443	1	4/16	5.82%	Cd44;Tnf;Ceacam1;Lck
positive regulation of protein localization to membrane (GO:1905477)	-0.5636	-1.17447	0.263072	0.74388	1	25/91	9.80%	Casp8;Lgals3;Ywhag;Myo1c;Rhog;Chp1;Sptbn1;Mff;Itgam;Itgb2;Ywhah;Tnf;Trp53;Dlg1;Pdpk1;Ywhae;Fis1;Bid;Kif5b;Ppp1r13b;Sorbs1;Bcl2;Stx3;Fyn;Tfdp1
cholesterol transport (GO:0030301)	-0.594237	-1.17396	0.272436	0.744596	1	7/49	6.02%	Apoc2;Osbpl2;Apoe;Soat1;Abca7;Stard3;Ces1d
epoxygenase P450 pathway (GO:0019373)	-0.682775	-1.17386	0.290837	0.744249	1	3/15	19.12%	Cyp4f18;Cyp2s1;Cyp2e1
regulation of biomineral tissue development (GO:0070167)	-0.651314	-1.17381	0.281867	0.743793	1	7/19	8.95%	Sgms2;Cebpb;Ecm1;Notch1;S1pr1;Ank;Rock2
protein kinase A signaling (GO:0010737)	-0.710682	-1.17349	0.293561	0.744077	1	2/10	4.95%	Lcp1;Prkacb
protein N-linked glycosylation (GO:0006487)	0.523136	1.17347	0.230404	0.942739	1	14/61	11.94%	Ostc;Mcfd2;Srd5a3;Uggt1;Dpm2;Mogs;Alg12;Mpdu1;Mgat1;Alg2;Ost4;Ube2j1;B4galt1;Gfpt1
protein K6-linked ubiquitination (GO:0085020)	0.685076	1.17291	0.309942	0.943018	1	5/9	24.72%	Ube2s;Rnf4;Rnf6;Ankrd39;Bard1
negative regulation of adaptive immune response (GO:0002820)	-0.768831	-1.17282	0.295316	0.745253	1	3/5	14.44%	Alox15;Samsn1;Trim27
peptidyl-threonine dephosphorylation (GO:0035970)	0.600181	1.17252	0.25	0.942782	1	10/20	12.56%	Ppm1f;Ppp2cb;Ppm1g;Dusp6;Dusp7;Dusp16;Ppm1d;Dusp2;Ppm1b;Ppm1a
negative regulation of phosphoprotein phosphatase activity (GO:0032515)	-0.646326	-1.1725	0.297794	0.745491	1	9/19	12.72%	Lgals3;Gsk3b;Tnf;Ptpa;Ikbkb;Rock2;Bod1l;Fkbp1a;Mastl
glucose homeostasis (GO:0042593)	-0.566692	-1.17248	0.261589	0.744935	1	13/70	5.83%	Oas1g;Oas1a;Prkaa1;Klf7;Pygl;Stat3;Adipor1;Hif1a;Mcu;Oas1b;Mlxipl;Igf1r;Hk3
negative regulation of cellular extravasation (GO:0002692)	0.75269	1.17219	0.342553	0.942206	1	3/5	23.66%	Ccl25;Ptger4;Plcb1
maintenance of protein localization in endoplasmic reticulum (GO:0035437)	0.673125	1.17214	0.303347	0.940745	1	6/12	13.84%	Rer1;Insig1;Hspa5;Os9;Kdelr2;Insig2
organic cyclic compound biosynthetic process (GO:1901362)	-0.642268	-1.17212	0.267951	0.745275	1	6/28	8.80%	Hdc;Mocos;Mocs1;Gch1;Nfs1;Fdxr
cytosolic calcium ion transport (GO:0060401)	-0.630124	-1.17202	0.284615	0.74494	1	4/23	6.13%	Micu1;Atp2a3;Mcu;Atp2b1
negative regulation of proteolysis involved in cellular protein catabolic process (GO:1903051)	0.581116	1.17196	0.269565	0.939708	1	11/25	17.60%	Trim39;Taf1;Prkcg;Sgta;Psmf1;Rpl23;Psme3ip1;Rpl11;Csnk2a2;Marchf7;Csnk2a1
negative regulation of mitochondrial fusion (GO:0010637)	-0.714919	-1.17188	0.3	0.744717	1	1/8	0.67%	Oma1
protein sumoylation (GO:0016925)	0.546993	1.17142	0.238443	0.939986	1	16/47	11.64%	Ranbp2;Nup153;Topors;Nup98;Nup54;Pom121;Pias3;Tpr;Ube2i;Nsmce2;Sumo2;Pias2;Seh1l;Nup88;Sumo3;Egr2
regulation of interleukin-1 beta production (GO:0032651)	-0.562422	-1.1712	0.259442	0.745833	1	11/82	4.46%	Egr1;Ifi206;Casp8;Lgals9;Ifi204;Ifi208;Stat3;App;Trim16;Casp1;Tnf
negative regulation of phosphorylation (GO:0042326)	-0.564664	-1.17116	0.27598	0.745343	1	14/75	5.95%	Lrrk2;Dab2ip;Pten;Ncor1;Chp1;Ibtk;Prr5l;Cdkn1a;Hdac4;Lyn;Ppp1r15b;Niban1;Fkbp8;Stap1
negative regulation of DNA binding (GO:0043392)	-0.614589	-1.17109	0.281416	0.744918	1	6/36	2.09%	Ifi206;Ifi204;Sp100;Per2;Rsf1;Ifi208
negative regulation of cell adhesion mediated by integrin (GO:0033629)	-0.719083	-1.17034	0.314176	0.746283	1	2/8	7.63%	Wnk1;Pde3b
positive regulation of chemotaxis (GO:0050921)	0.561699	1.1703	0.273364	0.942183	1	3/35	3.98%	Ppm1f;Adam17;Vegfa
protection from natural killer cell mediated cytotoxicity (GO:0042270)	-0.616344	-1.17022	0.274809	0.746004	1	8/23	9.60%	H2-D1;H2-T23;H2-T10;H2-Q6;H2-T22;H2-K1;H2-M3;H2-Q7
mitotic cytokinesis (GO:0000281)	-0.592954	-1.16999	0.27883	0.745978	1	9/47	7.08%	Myh10;Septin6;Snx18;Sptbn1;Rhob;Snx9;Cenpa;Chmp4b;Ttc19
regulation of endothelial cell apoptotic process (GO:2000351)	0.526015	1.1696	0.232506	0.942869	1	5/51	3.97%	Mapk7;H2-Q10;Prkci;Icam1;Nfe2l2
mitotic DNA replication initiation (GO:1902975)	0.730961	1.16947	0.3125	0.940112	1	3/6	10.87%	Mcm4;Gins3;Mcmdc2
nuclear cell cycle DNA replication initiation (GO:1902315)	0.730961	1.16947	0.3125	0.940112	1	3/6	10.87%	Mcm4;Gins3;Mcmdc2
regulation of natural killer cell proliferation (GO:0032817)	-0.621093	-1.16926	0.277574	0.747288	1	8/22	9.60%	H2-D1;H2-T23;H2-T10;Ptpn22;H2-Q6;H2-T22;H2-K1;H2-Q7
bicellular tight junction assembly (GO:0070830)	-0.598869	-1.16922	0.262477	0.746815	1	4/36	7.27%	Pecam1;Cldn15;Dlg1;Pak2
regulation of peptide hormone secretion (GO:0090276)	-0.615008	-1.1689	0.291312	0.747055	1	15/51	15.84%	Per2;Slc2a1;Tnf;Cacna1e;Chd7;Itpr2;Ppp3cb;Pick1;Prkca;Clock;Itpr1;Ccl5;Ffar1;Dpp4;Eipr1
mitochondrion morphogenesis (GO:0070584)	-0.699603	-1.16888	0.289272	0.746511	1	4/10	10.65%	Mff;Mtm1;Fis1;Slirp
formation of translation preinitiation complex (GO:0001731)	0.686568	1.16884	0.299587	0.940527	1	4/9	6.82%	Eif5;Eif2s2;Eif4h;Eif4b
myotube cell development (GO:0014904)	-0.723832	-1.16848	0.295413	0.746955	1	2/7	10.69%	Selenon;Ski
vascular associated smooth muscle contraction (GO:0014829)	-0.720576	-1.16832	0.304688	0.746762	1	3/7	15.81%	Acta2;Pik3c2a;Ednrb
negative regulation of alpha-beta T cell differentiation (GO:0046639)	-0.728226	-1.16828	0.322134	0.746295	1	3/7	9.58%	Runx3;Runx1;Zbtb7b
clathrin coat assembly (GO:0048268)	-0.664635	-1.16812	0.281071	0.746088	1	5/14	15.02%	Hip1r;Fcho2;Hip1;Pik3c2a;Fcho1
retinal cone cell differentiation (GO:0042670)	0.738039	1.16799	0.33691	0.940296	1	1/6	3.17%	Topors
retinal cone cell development (GO:0046549)	0.738039	1.16799	0.33691	0.940296	1	1/6	3.17%	Topors
regulation of DNA recombination (GO:0000018)	0.538478	1.16739	0.225734	0.94074	1	8/40	12.61%	Kdm1a;Terf2ip;Supt6;Alyref;Msh3;Spidr;Kpna2;Sirt6
vesicle cytoskeletal trafficking (GO:0099518)	-0.6058	-1.16733	0.279245	0.747511	1	13/34	13.49%	Ndel1;Myo1d;Myo1c;Nde1;Cln3;Htt;Rab1a;Myo1e;Kif5b;Myo1h;Myo1g;Fnbp1l;Myo5a
negative regulation of cytoskeleton organization (GO:0051494)	-0.628599	-1.16729	0.283883	0.747053	1	8/24	5.25%	Pfn2;Smad4;Hip1r;Prkcd;Clasp1;Ssh1;Pfn1;Coro1a
negative regulation of BMP signaling pathway (GO:0030514)	-0.61502	-1.16725	0.272251	0.746588	1	11/37	10.69%	Smad4;Bmpr1a;Smurf1;Smad1;Skil;Ube2d3;Notch1;Acvr2a;Ube2d1;Bmpr2;Ski
regulation of mitochondrial fission (GO:0090140)	-0.624468	-1.16702	0.289425	0.746594	1	6/25	7.47%	Lrrk2;Mff;Stat2;Pink1;Mcu;Fis1
tRNA 5'-end processing (GO:0099116)	0.641575	1.16699	0.271008	0.940499	1	1/14	2.90%	Trmt10c
protein kinase C-activating G protein-coupled receptor signaling pathway (GO:0007205)	-0.694656	-1.16693	0.290503	0.746242	1	2/9	10.18%	Prkd3;Pick1
pteridine-containing compound biosynthetic process (GO:0042559)	-0.706325	-1.1661	0.333973	0.747773	1	2/7	5.24%	Mthfs;Gch1
negative regulation of macrophage chemotaxis (GO:0010760)	-0.744958	-1.16602	0.306202	0.747393	1	2/5	10.45%	Stap1;Mif
focal adhesion assembly (GO:0048041)	0.611664	1.16585	0.296371	0.942755	1	4/17	4.76%	Thsd1;Whamm;Arhgef7;Pip5k1a
positive regulation of vesicle fusion (GO:0031340)	-0.752976	-1.16569	0.328657	0.74762	1	2/6	3.41%	Anxa2;Anxa1
mRNA 3'-splice site recognition (GO:0000389)	0.718612	1.16563	0.328358	0.941925	1	4/6	18.49%	Slu7;Sf1;Sf3a2;Isy1
regulation of calcium ion transmembrane transport via high voltage-gated calcium channel (GO:1902514)	-0.688354	-1.16533	0.314229	0.747989	1	3/10	14.89%	Camk2d;Bin1;Cacnb2
negative regulation of smooth muscle cell proliferation (GO:0048662)	-0.625353	-1.16528	0.297101	0.747526	1	9/24	15.79%	Pten;Cdkn1a;Tpm1;Trib1;Cdkn1b;Pdcd4;Ptgir;Mef2c;Mfn2
heterochromatin assembly (GO:0031507)	-0.616896	-1.16463	0.285968	0.748562	1	6/28	9.57%	Znfx1;H3f3b;Mbd2;H3f3a;Baz2a;Fam172a
positive regulation of cyclin-dependent protein serine/threonine kinase activity (GO:0045737)	-0.650644	-1.16453	0.279773	0.748236	1	2/17	2.81%	Ccnd2;Ccnd3
negative regulation of CD4-positive, alpha-beta T cell differentiation (GO:0043371)	-0.740709	-1.16453	0.330059	0.747659	1	2/5	6.46%	Runx3;Runx1
JNK cascade (GO:0007254)	0.558495	1.16433	0.246085	0.944747	1	13/40	9.34%	Irak1;Mapk9;Tab2;Sh2d3c;Traf6;Map2k7;Map3k5;Nod1;Crkl;Ubb;Tab1;Tab3;Gps1
negative regulation of lipase activity (GO:0060192)	0.706981	1.16431	0.310345	0.943222	1	2/7	7.84%	Rgs2;Sort1
membrane biogenesis (GO:0044091)	-0.740442	-1.16422	0.35283	0.747874	1	2/6	9.54%	Sptbn1;Tlcd1
positive regulation of cellular extravasation (GO:0002693)	-0.694287	-1.16363	0.301527	0.748788	1	2/8	4.74%	Adam8;Ripor2
regulation of myosin-light-chain-phosphatase activity (GO:0035507)	-0.729958	-1.16339	0.322457	0.748804	1	4/7	8.95%	Ppp1r12a;Tnf;Ikbkb;Rock2
negative regulation of protein binding (GO:0032091)	-0.564324	-1.16338	0.265993	0.748259	1	21/68	8.41%	Lrrk2;Camk1;Actb;Ifit1;Ifit2;Ifit1bl1;Atp2a3;Prkcd;Cdkn1a;Slpi;Ifit1bl2;Ralb;Gsk3b;Ccl6;Ppp1ca;Tmbim6;Csnk1e;Adam15;Ccl9;Rack1;Styx-ps
regulation of neutrophil migration (GO:1902622)	-0.690136	-1.16335	0.315094	0.747764	1	6/10	14.83%	Rhog;Mpp1;Rac1;Bst1;Rac2;Olfm4
spermidine metabolic process (GO:0008216)	0.6898	1.16321	0.320261	0.945301	1	2/8	3.95%	Hdac6;Amd1
cellular response to cAMP (GO:0071320)	-0.637761	-1.16287	0.299824	0.748442	1	4/20	7.58%	Zfp36l1;Aqp9;Ahr;Rapgef1
positive regulation of ceramide biosynthetic process (GO:2000304)	-0.696664	-1.16282	0.321839	0.747421	1	5/10	10.92%	Prkcd;Tnf;Rack1;Smpd2;Sphk2
positive regulation of sphingolipid biosynthetic process (GO:0090154)	-0.696664	-1.16282	0.321839	0.747421	1	5/10	10.92%	Prkcd;Tnf;Rack1;Smpd2;Sphk2
nucleotide-excision repair, DNA damage recognition (GO:0000715)	0.593019	1.16268	0.272926	0.945432	1	9/26	10.30%	Cul4a;Cops4;Xpa;Rbx1;Cops5;Ddb1;Ubb;Gps1;Cops2
error-prone translesion synthesis (GO:0042276)	0.588615	1.16252	0.280435	0.94438	1	2/23	1.20%	Rev3l;Pcna
regulation of cardiac muscle cell apoptotic process (GO:0010665)	-0.736398	-1.16209	0.290837	0.748604	1	2/7	2.95%	Camk2d;Bmpr1a
neuron projection organization (GO:0106027)	-0.663273	-1.16204	0.333333	0.748165	1	8/15	12.26%	Arf1;Abcd2;App;Gsk3b;Psen1;Lgmn;Pick1;Dctn1
positive regulation of cell projection organization (GO:0031346)	-0.555713	-1.16187	0.251273	0.747987	1	11/88	5.74%	Pla2g3;Camk1;Dab2ip;S100a9;Mark2;Apoe;Cux1;Lyn;Plxnd1;Snx3;Itga6
zinc ion transmembrane transport (GO:0071577)	0.614046	1.16186	0.303688	0.945001	1	7/16	13.71%	Slc39a7;Slc39a11;Slc30a1;Slc39a13;Slc39a6;Trpm2;Slc39a1
regulation of protein autoubiquitination (GO:1902498)	-0.72871	-1.16114	0.336502	0.749228	1	1/7	0.37%	Lrrk2
homophilic cell adhesion via plasma membrane adhesion molecules (GO:0007156)	-0.59671	-1.16103	0.273224	0.748955	1	3/38	4.85%	Pecam1;Cd84;Ceacam1
primary neural tube formation (GO:0014020)	-0.618195	-1.16015	0.294776	0.750039	1	6/27	12.86%	Vasp;Dvl2;Lmo4;Bcl10;Ski;Phactr4
tube closure (GO:0060606)	-0.618195	-1.16015	0.294776	0.750039	1	6/27	12.86%	Vasp;Dvl2;Lmo4;Bcl10;Ski;Phactr4
defense response to fungus (GO:0050832)	-0.643359	-1.16012	0.305861	0.749549	1	4/19	1.72%	Gapdh;S100a9;S100a8;Clec4d
negative regulation of viral transcription (GO:0032897)	-0.661016	-1.15995	0.318841	0.749374	1	4/16	8.62%	Ifitm3;Zfp36;Ifitm2;Trim21
positive regulation of cell-substrate junction organization (GO:0150117)	0.599087	1.15993	0.288248	0.949842	1	5/20	9.70%	Ppm1f;Vegfa;Iqsec1;Tsc1;Abl1
negative regulation of cell cycle (GO:0045786)	-0.564591	-1.15992	0.266102	0.748877	1	16/65	9.67%	Btg2;Dusp1;Pten;Rps6ka2;Smad3;Rnf167;Rhob;Lats2;Runx3;Chmp1a;Hhex;Cdkn1b;Pdcd4;Ppp1r13b;Taf6;Tspyl2
purine nucleotide metabolic process (GO:0006163)	-0.633764	-1.15983	0.285714	0.748546	1	8/21	15.95%	Gpx1;Nt5c;Gart;Prps1l1;Nt5c2;Guk1;Xdh;Prps2
chromatin silencing at telomere (GO:0006348)	0.715516	1.15976	0.342159	0.948842	1	1/6	1.39%	Ezh1
positive regulation of endothelial cell development (GO:1901552)	0.747891	1.15958	0.343434	0.946241	1	3/5	21.20%	Add1;F11r;S1pr2
positive regulation of establishment of endothelial barrier (GO:1903142)	0.747891	1.15958	0.343434	0.946241	1	3/5	21.20%	Add1;F11r;S1pr2
T cell homeostasis (GO:0043029)	0.657321	1.15926	0.308176	0.945747	1	4/11	9.17%	Pmaip1;Tnfsf14;Nckap1l;Jak3
regulation of superoxide metabolic process (GO:0090322)	-0.766699	-1.15916	0.322515	0.749683	1	2/5	11.22%	Gch1;Bst1
regulation of cell morphogenesis (GO:0022604)	-0.625446	-1.15889	0.293478	0.749831	1	7/24	8.40%	Macf1;Mov10;Cd44;Ntng2;Cfl1;Capzb;Camsap1
glycogen catabolic process (GO:0005980)	-0.66347	-1.15871	0.294872	0.749756	1	7/14	11.40%	Pgm2;Pygl;Calm1;Rb1cc1;Phkg2;Agl;Pygb
negative regulation of T cell mediated immunity (GO:0002710)	-0.611159	-1.15861	0.276119	0.749457	1	9/26	9.60%	H2-D1;Ceacam1;Ahr;Klrd1;H2-Q6;H2-T22;H2-K1;H2-M3;H2-Q7
cellular response to organic substance (GO:0071310)	0.47953	1.15859	0.224	0.946454	1	10/97	3.12%	Mapk7;Ccl3;Hdac6;Cxcr4;Ptpn12;Tbk1;Tgfbr2;Nlrp12;Htra2;Ptpn2
positive regulation of neuroinflammatory response (GO:0150078)	0.66911	1.15844	0.308176	0.945376	1	1/10	0.16%	Ccl3
leukocyte cell-cell adhesion (GO:0007159)	-0.6041	-1.15835	0.280342	0.749525	1	4/29	8.38%	Pecam1;Itgb2;Itgal;Selp
activation of cysteine-type endopeptidase activity involved in apoptotic process by cytochrome c (GO:0008635)	0.756854	1.15813	0.343496	0.944828	1	4/5	8.93%	Diablo;Cycs;Bax;Casp9
regulation of ERAD pathway (GO:1904292)	0.677085	1.15768	0.299363	0.944794	1	6/10	15.75%	Herpud1;Atxn3;Usp19;Tmem259;Rnf185;Rnft1
regulation of carbohydrate catabolic process (GO:0043470)	0.54834	1.15736	0.261538	0.944234	1	12/39	10.89%	Ranbp2;Scarb2;Nup153;Nup98;Nup54;Sec13;Eif6;Pom121;Tpr;Seh1l;Jmjd8;Nup88
establishment of endothelial barrier (GO:0061028)	-0.615648	-1.15721	0.262118	0.75184	1	5/26	8.08%	Pecam1;Rap2c;Rab1a;Rapgef1;Ppp1r16b
glycerol-3-phosphate metabolic process (GO:0006072)	-0.756209	-1.15716	0.335227	0.751387	1	1/5	4.68%	Gk
negative regulation of membrane potential (GO:0045837)	0.675078	1.15712	0.319106	0.943417	1	3/9	10.37%	Pmaip1;Bax;Bnip3
regulation of cation channel activity (GO:2001257)	-0.578301	-1.157	0.29021	0.7512	1	8/50	6.41%	Slmap;Mmp9;App;Camk2d;Capn1;Selenon;Calm1;Dlg1
regulation of actin filament depolymerization (GO:0030834)	0.654016	1.15659	0.324034	0.943628	1	2/11	4.85%	Sh3bp1;Pik3ca
negative regulation of neuron death (GO:1901215)	-0.544326	-1.15657	0.268254	0.751663	1	18/89	9.78%	Pla2g3;Lrrk2;Adam8;Apoe;Grn;H2-D1;Pink1;Cln3;Gsk3b;Naip5;Chmp4b;Lgmn;H2-Q6;H2-T22;H2-K1;Bcl2;H2-Q7;Snx6
regulation of centriole elongation (GO:1903722)	0.713209	1.15652	0.351889	0.942275	1	4/6	12.11%	Ccp110;Vps4b;Chmp2a;Cep295
dopamine metabolic process (GO:0042417)	-0.684745	-1.15633	0.32902	0.75175	1	2/11	5.24%	Atp7a;Gch1
glucan catabolic process (GO:0009251)	-0.665048	-1.15598	0.280961	0.752083	1	7/14	11.40%	Pgm2;Pygl;Calm1;Mgam;Phkg2;Agl;Pygb
regulation of receptor-mediated endocytosis (GO:0048259)	-0.606637	-1.15579	0.286225	0.751974	1	6/34	3.29%	Apoc2;Trf;Hip1r;Arf1;Cbl;Rac1
cellular response to oxygen levels (GO:0071453)	-0.686126	-1.15561	0.333952	0.75183	1	6/10	11.14%	Atp6v0d1;Atp6v1g1;Atp6v1a;Pick1;Cpeb4;Atp6ap1
positive regulation of extracellular matrix assembly (GO:1901203)	-0.704371	-1.15544	0.344203	0.751692	1	2/9	4.14%	Smad3;Clasp1
monocyte differentiation (GO:0030224)	-0.641188	-1.15527	0.28702	0.751558	1	7/22	11.11%	Ifi206;Ifi204;Ifi208;Myh9;Ifi207;Mndal;Ifi213
positive regulation of cholesterol transport (GO:0032376)	-0.611339	-1.15519	0.288364	0.751219	1	12/29	18.96%	Apoe;Eepd1;Abca7;Rxra;Ces1d;Nfkbia;Zdhhc8;Gps2;Lipg;Nr1h3;Abca3;Pltp
heart trabecula formation (GO:0060347)	-0.772678	-1.15514	0.319231	0.750803	1	2/5	12.00%	Fkbp1a;Adgrg6
cardiac epithelial to mesenchymal transition (GO:0060317)	-0.661968	-1.15514	0.330909	0.750238	1	4/14	10.60%	Rbpj;Notch1;Pdcd4;Snai1
establishment of epithelial cell apical/basal polarity (GO:0045198)	0.662228	1.15512	0.299587	0.945304	1	2/10	3.57%	Sh3bp1;Myo9a
positive regulation of smoothened signaling pathway (GO:0045880)	0.603133	1.15492	0.292434	0.944432	1	3/17	6.65%	Txndc15;Pdcl;Uchl5
erythrocyte development (GO:0048821)	-0.668569	-1.15482	0.323643	0.750423	1	7/11	14.60%	G6pdx;Alas1;Abcb10;Med1;Zbtb7a;Alas2;Gata1
positive regulation of chromosome organization (GO:2001252)	0.621974	1.15462	0.321962	0.943911	1	2/15	2.46%	Atrx;Rad21
cardiocyte differentiation (GO:0035051)	-0.719494	-1.15452	0.332724	0.750582	1	2/9	10.71%	Kdm6b;Akap13
positive regulation of cellular response to transforming growth factor beta stimulus (GO:1903846)	0.594054	1.15422	0.293362	0.94214	1	4/22	3.90%	Ing2;Men1;Snw1;Adam17
positive regulation of transforming growth factor beta receptor signaling pathway (GO:0030511)	0.594054	1.15422	0.293362	0.94214	1	4/22	3.90%	Ing2;Men1;Snw1;Adam17
positive regulation of protein glycosylation (GO:0060050)	0.734082	1.15418	0.338843	0.940752	1	2/5	2.57%	Arfgef1;Golga2
positive regulation of triglyceride metabolic process (GO:0090208)	-0.646121	-1.15359	0.31528	0.752395	1	2/18	3.89%	Apoc2;Abhd5
negative regulation of autophagosome assembly (GO:1902902)	-0.669121	-1.15289	0.32963	0.753598	1	6/12	6.59%	Lrrk2;Pink1;Fez2;Phf23;Mtm1;Chmp4b
positive regulation of calcium ion transmembrane transporter activity (GO:1901021)	-0.641712	-1.1526	0.308989	0.753709	1	4/19	9.09%	Vmp1;Calm1;Htt;Slc9a1
response to forskolin (GO:1904321)	-0.743198	-1.15246	0.357724	0.752936	1	1/5	5.91%	Ahr
cellular response to forskolin (GO:1904322)	-0.743198	-1.15246	0.357724	0.752936	1	1/5	5.91%	Ahr
postreplication repair (GO:0006301)	-0.580064	-1.15197	0.301954	0.753595	1	9/46	6.41%	Isg15;Parp10;Ube2b;Rfc2;Primpol;Uba52;Trim25;Ubc;Polk
negative regulation of MAP kinase activity (GO:0043407)	-0.600643	-1.15196	0.285962	0.753067	1	12/41	10.46%	Dab2ip;Dusp1;Apoe;Stk38;Ptprj;Prkcd;Lyn;Ptpn22;Pdcd4;Nf1;Gstp2;Irak3
icosanoid secretion (GO:0032309)	-0.767234	-1.15154	0.326172	0.7536	1	1/5	3.41%	Anxa1
multi-ciliated epithelial cell differentiation (GO:1903251)	-0.709568	-1.15139	0.338521	0.753363	1	2/7	6.39%	Ccno;E2f4
glucocorticoid biosynthetic process (GO:0006704)	-0.715098	-1.15129	0.325885	0.753076	1	1/7	3.27%	Hsd11b1
peptidyl-proline hydroxylation to 4-hydroxy-L-proline (GO:0018401)	-0.716906	-1.15123	0.333333	0.752673	1	3/7	7.04%	P4hb;P4ha1;Egln1
signal complex assembly (GO:0007172)	-0.730049	-1.15116	0.316832	0.752276	1	4/6	20.98%	Pxn;Nck2;Nck1;Mapk8ip2
negative regulation of transferase activity (GO:0051348)	0.565428	1.15105	0.273118	0.949363	1	3/29	2.91%	Bag5;Men1;Hnrnpu
response to thyroid hormone (GO:0097066)	-0.674146	-1.15097	0.324578	0.75219	1	7/13	14.98%	Ctsh;Lmo2;Med1;Ctsl;Ctsb;Gata1;Rdx
negative regulation of lipid storage (GO:0010888)	-0.632545	-1.15078	0.310345	0.752087	1	5/21	6.02%	Itgb3;Ttc39b;Abhd5;Tnf;Ces1d
copper ion homeostasis (GO:0055070)	-0.657033	-1.15069	0.325444	0.751777	1	7/16	15.77%	Atp7a;Arf1;App;Xiap;Slc31a2;Atox1;Prnp
pericardium morphogenesis (GO:0003344)	-0.738912	-1.15047	0.347826	0.751751	1	1/6	5.68%	Notch1
nucleobase-containing small molecule interconversion (GO:0015949)	-0.627608	-1.15023	0.326415	0.751756	1	7/25	16.61%	Glrx;Ctps2;Guk1;Txnrd1;Dut;Ak2;Gsr
regulation of aspartic-type endopeptidase activity involved in amyloid precursor protein catabolic process (GO:1902959)	-0.709393	-1.1502	0.33	0.751297	1	3/7	11.10%	Lyn;Rock2;Bin1
membrane protein ectodomain proteolysis (GO:0006509)	-0.616974	-1.15018	0.293135	0.750782	1	10/21	13.59%	Sppl2a;Adam19;Psen1;Prkcq;Myh9;Sppl3;Ncstn;H13;Rbmx;Psen2
aggrephagy (GO:0035973)	0.574954	1.14958	0.282051	0.952635	1	7/27	7.27%	Hdac6;Dync1h1;Acbd5;Dynll1;Ubb;Pcnt;Ubqln1
endothelial cell chemotaxis (GO:0035767)	0.68155	1.14923	0.34879	0.952237	1	4/8	20.26%	Vegfa;Coro1b;Plekhg5;Nrp1
regulation of telomerase RNA localization to Cajal body (GO:1904872)	0.585453	1.14919	0.295045	0.950834	1	3/18	2.70%	Cct4;Cct7;Cct8
protein K27-linked ubiquitination (GO:0044314)	0.702653	1.14885	0.359375	0.950357	1	3/6	23.03%	Ube2s;Rnf6;Trim62
protein localization to cilium (GO:0061512)	-0.611305	-1.14866	0.303309	0.753952	1	3/27	2.25%	Ehd1;Csnk1d;Snx10
lysosomal lumen acidification (GO:0007042)	-0.689635	-1.14865	0.328155	0.753408	1	3/9	4.19%	Cln5;Grn;Cln3
skeletal muscle fiber development (GO:0048741)	-0.733477	-1.14853	0.334572	0.753148	1	2/6	10.69%	Selenon;Ski
ceramide metabolic process (GO:0006672)	-0.585598	-1.14852	0.287478	0.752605	1	11/41	10.66%	Cers6;Sgms2;Degs1;Cers2;Sgms1;Samd8;Smpd4;Asah1;Smpd2;Acer3;Cers4
signal release from synapse (GO:0099643)	0.54964	1.1485	0.291358	0.948428	1	7/31	12.04%	Hspa8;Naaa;Pip5k1c;Dvl1;Unc13a;Vamp2;Lin7c
neurotransmitter secretion (GO:0007269)	0.54964	1.1485	0.291358	0.948428	1	7/31	12.04%	Hspa8;Naaa;Pip5k1c;Dvl1;Unc13a;Vamp2;Lin7c
positive regulation of activated T cell proliferation (GO:0042104)	-0.639281	-1.14838	0.308008	0.752416	1	2/15	6.56%	Cd24a;Il27ra
histone mRNA metabolic process (GO:0008334)	0.566543	1.1483	0.269231	0.94755	1	9/29	9.44%	Mtpap;Slbp;Tent4b;Lsm1;Snrpb;Upf1;Ncbp1;Tent2;Cpsf2
negative regulation of receptor signaling pathway via STAT (GO:1904893)	0.646947	1.14774	0.29918	0.94781	1	4/10	3.82%	Socs3;Hgs;Leprot;Vhl
embryonic hemopoiesis (GO:0035162)	0.674527	1.14764	0.315451	0.946619	1	3/9	11.39%	Tgfbr2;Atf4;Sh2b3
post-Golgi vesicle-mediated transport (GO:0006892)	0.492633	1.14747	0.247368	0.945673	1	30/85	13.53%	Mon2;Scamp3;Golga7;Arfgef2;Acbd3;Hspa8;Snap23;Gbf1;Hgs;Vps35l;Rabep1;Ap1m1;Golgb1;Klhl20;Ap2a1;Vamp8;Sort1;Ap4e1;Commd1;Bloc1s4;Vamp2;Ccdc93;Kif16b;Exoc5;Chmp2a;Rp2;Exoc8;Gopc;Eps15;Ap1b1
negative regulation of reactive oxygen species biosynthetic process (GO:1903427)	-0.67215	-1.14745	0.346516	0.754175	1	6/10	21.44%	Abcd2;Slc18a2;Fyn;Abcb7;Mpv17l;Trap1
positive regulation of epithelial tube formation (GO:1905278)	-0.745364	-1.14711	0.320388	0.754457	1	3/5	22.50%	Pik3cd;Gata3;Fgf2
response to peptide hormone (GO:0043434)	0.547875	1.14674	0.301255	0.94645	1	8/39	7.88%	Eif2b5;Eif2b1;Epm2aip1;Xbp1;Eif6;Tsc1;Sort1;Stat5b
myeloid leukocyte differentiation (GO:0002573)	-0.550062	-1.14672	0.290881	0.754878	1	19/78	8.16%	Ifi206;Casp8;Lgals9;Ifi204;Cdk2;Ifi208;Mmp9;Snx10;Cdc42;Cdkn1a;Rxra;Mapk14;Myh9;Pml;Tyrobp;Runx1;Pik3cd;Ifi207;Ccr7
actomyosin structure organization (GO:0031032)	-0.572141	-1.14662	0.276042	0.754559	1	14/58	12.81%	Myh10;Flii;Tpm1;Cdc42bpg;Zyx;Pdlim1;Myh9;Tmod3;Rock2;Sorbs1;Wdr1;Mylk3;Fhdc1;Csrp1
C21-steroid hormone metabolic process (GO:0008207)	-0.631856	-1.14659	0.304673	0.75407	1	6/18	16.77%	Dhrs9;Stard3;Tspo;Fdxr;Stard3nl;Akr1b3
photoreceptor cell development (GO:0042461)	0.660926	1.14582	0.31875	0.947884	1	2/10	3.98%	Topors;Vegfa
positive regulation of keratinocyte proliferation (GO:0010838)	-0.746029	-1.14574	0.348162	0.7556	1	2/5	5.60%	Notch2;Tgm1
interleukin-35-mediated signaling pathway (GO:0070757)	-0.675026	-1.14562	0.327553	0.755362	1	6/11	11.47%	Stat3;Stat4;Stat1;Il27ra;Il6st;Ebi3
purine ribonucleoside catabolic process (GO:0046130)	-0.749466	-1.14528	0.325301	0.755654	1	5/5	25.08%	Ada;Xdh;Adal;Enpp4;Pnp2
plasma membrane bounded cell projection morphogenesis (GO:0120039)	-0.589084	-1.14521	0.278912	0.755235	1	10/41	11.89%	Lrrk2;Dab2ip;Atp7a;Dbnl;Snx2;Pak1;Snx1;Tnik;Taok2;Taok1
glycoprotein catabolic process (GO:0006516)	-0.671718	-1.14482	0.328972	0.755613	1	5/13	16.76%	Edem1;Edem2;Ctsl;Ngly1;Fbxo17
actin polymerization or depolymerization (GO:0008154)	-0.590534	-1.14477	0.308642	0.755185	1	19/47	15.47%	Capg;Flii;Rac1;Diaph1;Vill;Abi1;Washc3;Cfl1;Mical3;Wdr1;Mical1;Coro7;Gsn;Msrb2;Dstn;Twf2;Was;Ttc17;Gas7
negative regulation of vascular endothelial growth factor receptor signaling pathway (GO:0030948)	-0.676838	-1.14475	0.343866	0.754699	1	3/11	6.23%	Dab2ip;Nedd4;Hhex
endothelial tube morphogenesis (GO:0061154)	-0.71493	-1.14456	0.337891	0.75461	1	4/8	12.19%	Rbpj;Rhob;Prkd2;Ccm2
negative regulation of myotube differentiation (GO:0010832)	-0.66215	-1.14426	0.346225	0.754802	1	4/11	5.68%	Hdac4;Hdac5;Ceacam1;Notch1
entry into host (GO:0044409)	0.63846	1.14412	0.319361	0.951983	1	1/13	0.31%	Cxcr4
protein retention in ER lumen (GO:0006621)	0.691038	1.14412	0.33002	0.950479	1	3/8	9.97%	Rer1;Os9;Kdelr2
regulation of extracellular matrix assembly (GO:1901201)	-0.737557	-1.14399	0.357278	0.754918	1	2/6	5.68%	Smad3;Notch1
[truncated: 3,109 more rows]

## Sheet: BM female (infected vs. non-inf
Term	ES	NES	NOM p-val	FDR q-val	FWER p-val	Tag %	Gene %	Lead_genes
secondary alcohol biosynthetic process (GO:1902653)	0.867948	2.09324	0	0.00473234	0.005	17/32	3.95%	Idi1-ps1;Hsd17b7;Fdps;G6pdx;Idi1;Cyp51;Nsdhl;Fdft1;Hmgcr;Acly;Mvd;Sqle;Mvk;Msmo1;Hmgcs1;Insig1;Pmvk
cholesterol biosynthetic process (GO:0006695)	0.861159	2.09182	0	0.0028394	0.006	17/33	3.95%	Idi1-ps1;Hsd17b7;Fdps;G6pdx;Idi1;Cyp51;Nsdhl;Fdft1;Hmgcr;Acly;Mvd;Sqle;Mvk;Msmo1;Hmgcs1;Insig1;Pmvk
sterol biosynthetic process (GO:0016126)	0.85252	2.06163	0	0.00252392	0.008	17/34	3.95%	Idi1-ps1;Hsd17b7;Fdps;G6pdx;Idi1;Cyp51;Nsdhl;Fdft1;Hmgcr;Acly;Mvd;Sqle;Mvk;Msmo1;Hmgcs1;Insig1;Pmvk
glucose 6-phosphate metabolic process (GO:0051156)	0.845992	1.87683	0	0.202071	0.364	13/21	8.76%	G6pdx;Tkt;Pgm2;Pgls;Rpe;Gpi1;H6pd;Hk2;Hk1;Rbks;Shpk;Dera;Pgd
positive regulation of chemotaxis (GO:0050921)	-0.85938	-1.87518	0	0.00206897	0.001	11/38	7.16%	Met;Aif1;Thbs1;Ccr2;Lgmn;Stx3;Trem2;F3;Tgfb1;Stx4a;Nrp1
fatty acid beta-oxidation using acyl-CoA oxidase (GO:0033540)	0.881419	1.85951	0	0.204816	0.424	7/17	6.07%	Acox2;Scp2;Acox1;Crat;Crot;Eci2;Abcd1
mononuclear cell differentiation (GO:1903131)	-0.864555	-1.85735	0	0.00103449	0.001	13/37	6.01%	Irf8;Ifi203;Ifi207;Flt3;Mndal;Ifi209;Ifi211;Trem2;Trpm2;Ifi213;Pde1b;Csf1r;Ifi204
myeloid leukocyte differentiation (GO:0002573)	-0.771045	-1.84343	0	0.00206897	0.005	24/78	7.55%	Cbfa2t3;Ifi203;Ifi207;Gpr183;Mndal;Ifi209;Ifi211;Parp1;Trem2;H2-Eb1;Csf1;Cdk4;Ifi213;Kit;Gab2;Pde1b;Rxra;Il15;Csf1r;Ifi204;Cebpa;Rara;Foxp1;Prtn3
regulation of interleukin-1 beta production (GO:0032651)	-0.760256	-1.81792	0	0.00387932	0.012	32/79	10.47%	Ccl3;Cx3cr1;Egr1;Ifi203;Lpl;Ifi207;Mndal;Nlrp1b;Ifi209;Ifi211;P2rx7;Nlrp3;Ifi213;Tmem106a;Lilra6;Aim2;Nlrp1a;Pira13;Nod2;Zc3h12a;Ifi204;Cd33;Clec7a;Foxp1;Tnf;Nlrp12;Git1;Usp50;Tnfaip3;Pira12;Gbp5;Jak2
intrinsic apoptotic signaling pathway by p53 class mediator (GO:0072332)	-0.817512	-1.8058	0	0.00641381	0.025	20/44	9.69%	Pmaip1;Ifi203;Ifi207;Mndal;Tmem109;Ifi209;Ifi211;Mybbp1a;Dyrk2;Msh2;Ifi213;Hint1;Ppp1r13b;Rps27l;Ifi204;Aen;Rrp8;Jmy;Bag6;Bcl3
positive regulation of interleukin-1 beta production (GO:0032731)	-0.789249	-1.80135	0	0.00620691	0.03	26/57	10.47%	Ccl3;Egr1;Ifi203;Lpl;Ifi207;Mndal;Nlrp1b;Ifi209;Ifi211;P2rx7;Nlrp3;Ifi213;Tmem106a;Lilra6;Aim2;Nlrp1a;Pira13;Nod2;Ifi204;Clec7a;Tnf;Nlrp12;Usp50;Pira12;Gbp5;Jak2
regulation of cardiac muscle cell contraction (GO:0086004)	0.830956	1.7974	0	0.391049	0.685	3/19	1.25%	Jup;Gja5;Sri
cellular response to chemokine (GO:1990869)	-0.820479	-1.78132	0	0.012266	0.069	10/39	7.05%	Ccl3;Ccr2;Cxcl2;Gpr35;Ccl9;Dusp1;Ccl6;Zc3h12a;Stk39;Ppbp
glycolytic process (GO:0006096)	0.764983	1.77878	0.00268097	0.426181	0.78	16/26	6.70%	Aldoc;Tpi1;Ldha;Gpi1;Pfkfb2;Pgm1;Eno1b;Gapdh;Pfkl;Aldoa;Pgk1;Eno1;Pkm;Hk2;Hk1;Pgam1
pyruvate metabolic process (GO:0006090)	0.678258	1.77769	0	0.378824	0.784	20/48	8.35%	Aldoc;Tpi1;Ldha;Gpi1;Me2;Pfkfb2;Pgm1;Eno1b;Gapdh;Pfkl;Aldoa;Pgk1;Eno1;Pkm;Hk2;Hk1;Pdha1;Pgam1;Slc16a3;Vdac1
positive regulation of interleukin-1 production (GO:0032732)	-0.765104	-1.76796	0	0.0168104	0.103	23/62	8.38%	Ccl3;Egr1;Ifi203;Lpl;Ifi207;Mndal;Nlrp1b;Ifi209;Ifi211;P2rx7;Nlrp3;Ifi213;Tmem106a;Lilra6;Aim2;Nlrp1a;Pira13;Nod2;Ifi204;Clec7a;Tnf;Nlrp12;Usp50
pentose-phosphate shunt (GO:0006098)	0.867833	1.76224	0.00247525	0.406035	0.852	10/13	8.76%	G6pdx;Tkt;Pgm2;Pgls;Rpe;H6pd;Rbks;Shpk;Dera;Pgd
positive regulation of cysteine-type endopeptidase activity (GO:2001056)	-0.755799	-1.76012	0	0.0202299	0.137	23/63	8.45%	Pmaip1;Ifi203;Ifi207;Mndal;Ifi209;Ifi211;Bmyc;Lgmn;Fyn;Nlrp3;Myc;Ifi213;Aim2;Map3k5;Htra2;Gramd4;Ifi204;Dapk1;Asph;Clec7a;Tnf;Usp50;Card9
interferon-gamma-mediated signaling pathway (GO:0060333)	-0.730475	-1.75839	0	0.0190345	0.142	24/78	7.89%	Irf8;H2-Q10;H2-Aa;H2-Ab1;Irf4;H2-Eb1;Irf5;Ifi30;Icam1;Trim30d;Trim30b;Fcgr1;Oas2;H2-Q4;Trim12a;H2-M3;Trim26;Vcam1;Trim30a;H2-T10;Trim12c;Irf3;Prkcd;Oas1b
glucan biosynthetic process (GO:0009250)	0.879226	1.75063	0.0045977	0.378157	0.881	4/11	2.02%	Gyg;Gys1;Pgm2;Pgm1
glycogen biosynthetic process (GO:0005978)	0.879226	1.75063	0.0045977	0.378157	0.881	4/11	2.02%	Gyg;Gys1;Pgm2;Pgm1
chemokine-mediated signaling pathway (GO:0070098)	-0.829571	-1.74877	0	0.0236991	0.189	8/34	7.05%	Ccl3;Ccr2;Cxcl2;Gpr35;Ccl9;Ccl6;Stk39;Ppbp
regulation of chemotaxis (GO:0050920)	-0.829357	-1.74455	0	0.0246552	0.215	11/30	8.89%	Aif1;Thbs1;Dusp3;Gpr183;Stx3;Trem2;Elane;Tgfb1;Stx4a;Usp14;Zswim8
monocyte differentiation (GO:0030224)	-0.867408	-1.7396	0	0.0255438	0.235	9/23	6.01%	Ifi203;Ifi207;Mndal;Ifi209;Ifi211;Ifi213;Pde1b;Csf1r;Ifi204
tight junction assembly (GO:0120192)	0.719347	1.72761	0	0.455961	0.936	11/35	11.13%	Rab13;Cldn12;Mpp7;Pecam1;Afdn;Cldn15;Prkci;Strn;Ect2;Actg1;F11r
keratinocyte differentiation (GO:0030216)	0.704661	1.72687	0.00974026	0.424527	0.936	6/34	1.85%	Stfa2;Cstdc5;Tgm1;Stfa3;Anxa1;Stfa1
signal transduction by p53 class mediator (GO:0072331)	-0.787834	-1.72257	0	0.0390888	0.341	18/40	11.65%	Pmaip1;Ifi203;Ifi207;Mndal;Ifi209;Ifi211;Mybbp1a;Ifi213;Hint1;Ppp1r13b;Mdm4;Ifi204;Rrp8;Jmy;Nbn;Bcl3;Ddx5;Sesn2
regulation of peptidase activity (GO:0052547)	0.73017	1.71881	0.00649351	0.429088	0.95	6/27	1.85%	Stfa2;Cstdc5;Ecm1;Atp13a2;Stfa3;Stfa1
acute-phase response (GO:0006953)	0.828756	1.71879	0	0.400608	0.95	2/16	1.07%	Plscr1;Lbp
protein depolymerization (GO:0051261)	0.74051	1.7061	0.00591716	0.435494	0.969	15/24	13.21%	Mical3;Gsn;Dstn;Ckap5;Kif14;Kif18a;Kif2c;Wdr1;Kif18b;Twf2;Vps4b;Kif24;Mical2;Cfl1;Katnb1
regulation of vasoconstriction (GO:0019229)	-0.897144	-1.70328	0	0.0615174	0.488	4/17	4.85%	Ace;Zdhhc21;Chrm3;Atp2b1
intrinsic apoptotic signaling pathway in response to DNA damage (GO:0008630)	-0.729771	-1.70171	0.00135318	0.0599355	0.502	20/62	9.69%	Crip1;Ifi203;Ifi207;Mndal;Tmem109;Atm;Ifi209;Ifi211;Dyrk2;Msh2;Ifi213;Tnfrsf1b;Htra2;Rps27l;Bax;Ifi204;Aen;Bcl2a1a;Bag6;Bcl3
regulation of interleukin-12 production (GO:0032655)	-0.744107	-1.69915	0	0.0598784	0.529	12/56	7.40%	Cd40;Thbs1;H2-Q10;Tlr9;C1qbp;Irf5;Plcb1;H2-Q4;H2-M3;H2-T10;Clec7a;Foxp1
regulation of exit from mitosis (GO:0007096)	0.663867	1.69403	0.00657895	0.477688	0.988	25/40	20.50%	Uba52;Sirt2;Kntc1;Cdc20;Ube2c;Cdc27;Rgcc;Cdc16;Anapc16;Gm11808;Zw10;Rps27a;Anln;Anapc15;Anapc7;Bub3;Anapc1;Cdc14a;Ubb;Nek2;Anapc5;Anapc11;Cdc26;Ube2s;Anapc2
positive regulation of fibroblast proliferation (GO:0048146)	-0.835625	-1.69113	0	0.0698852	0.599	5/24	2.40%	Fn1;Bmyc;Cd74;Myc;Cdk4
regulation of intrinsic apoptotic signaling pathway in response to DNA damage (GO:1902229)	0.808473	1.68528	0.0027027	0.499735	0.994	7/16	12.06%	Snai1;Tpt1;Ccar2;Rps3;Bcl2l1;Fbh1;Cdkn2d
bundle of His cell to Purkinje myocyte communication (GO:0086069)	0.977229	1.68487	0	0.476372	0.995	2/5	0.16%	Jup;Gja5
regulation of systemic arterial blood pressure by hormone (GO:0001990)	-0.956739	-1.68389	0	0.0807987	0.671	1/11	0.03%	Ace
regulation of cardiac muscle cell action potential (GO:0098901)	0.783145	1.68292	0.0131234	0.464432	0.998	3/17	5.85%	Jup;Gja5;Calm1
isoprenoid biosynthetic process (GO:0008299)	0.916585	1.68207	0.00460829	0.447003	0.998	6/9	2.63%	Idi1-ps1;Pdss2;Idi1;Hmgcr;Mvd;Mvk
regulation of response to oxidative stress (GO:1902882)	0.862642	1.67957	0.00250627	0.441183	0.998	4/11	6.07%	Acox2;Aifm2;Mctp1;Abcd1
intrinsic apoptotic signaling pathway in response to DNA damage by p53 class mediator (GO:0042771)	-0.802661	-1.6783	0	0.0890692	0.734	14/32	9.69%	Ifi203;Ifi207;Mndal;Tmem109;Ifi209;Ifi211;Dyrk2;Msh2;Ifi213;Rps27l;Ifi204;Aen;Bag6;Bcl3
bicellular tight junction assembly (GO:0070830)	0.705479	1.67707	0.0174927	0.434347	0.999	9/32	11.13%	Rab13;Mpp7;Pecam1;Afdn;Cldn15;Prkci;Strn;Ect2;F11r
regulation of endothelial cell chemotaxis (GO:2001026)	-0.901896	-1.67507	0.00347826	0.0926603	0.758	3/13	1.24%	Met;Thbs1;Lgmn
hemopoiesis (GO:0030097)	-0.694238	-1.67012	0	0.0998278	0.798	35/88	14.94%	Pld4;Ifi203;Flt1;Ifi207;Flt3;Mndal;Ifi209;Ifi211;Zbtb16;Ifi213;Kit;Csf1r;Ifi204;Glrx5;Sbds;Tgfb1;Cebpa;Tal1;Runx3;Zfp36l2;Prdx3;Rras;Tet2;Runx2;Cd34;Arih2;Tgfbr3;Flcn;Plek;Ifi205;Atf4;Lyl1;Zfpm1;Snrk;Rasgrp4
positive regulation of locomotion (GO:0040017)	-0.843765	-1.66944	0.00152672	0.0972866	0.803	7/23	6.77%	Aif1;Thbs1;Stx3;Trem2;Csf1r;Tgfb1;Stx4a
negative regulation of DNA binding (GO:0043392)	-0.775357	-1.66713	0.00445104	0.0997416	0.818	7/35	2.61%	Ifi203;Ifi207;Mndal;Ifi209;Ifi211;Jun;Ifi213
cellular nitrogen compound catabolic process (GO:0044270)	0.960948	1.65997	0	0.510738	0.999	2/6	0.62%	Tst;Mpst
cysteine metabolic process (GO:0006534)	0.920149	1.65608	0.0042735	0.51397	1	3/7	0.62%	Ggt1;Tst;Mpst
glycolytic process through glucose-6-phosphate (GO:0061620)	0.72181	1.65572	0.0108696	0.496313	1	14/25	6.70%	Aldoc;Tpi1;Gpi1;Eno1b;Adpgk;Gapdh;Pfkl;Aldoa;Pgk1;Eno1;Pkm;Hk2;Hk1;Pgam1
cholesterol metabolic process (GO:0008203)	0.59573	1.6539	0.00796813	0.488132	1	20/70	5.34%	Idi1-ps1;Hsd17b7;Fdps;G6pdx;Idi1;Cyp51;Nsdhl;Fdft1;Hmgcr;Acly;Mvd;Sqle;Mvk;Msmo1;Hmgcs1;Insig1;Pmvk;Ldlrap1;Gba2;Scap
lymphocyte chemotaxis (GO:0048247)	-0.826367	-1.65165	0.0031746	0.138704	0.917	5/23	5.79%	Ccl3;Gpr183;Ccl9;Ccl6;Hsd3b7
monocyte chemotaxis (GO:0002548)	-0.829469	-1.65044	0.00471698	0.137189	0.92	5/22	4.51%	Ccl3;Ptpro;Flt1;Ccl9;Ccl6
cellular response to interferon-beta (GO:0035458)	-0.777434	-1.64944	0.00298954	0.134981	0.923	11/34	7.89%	Ifi203;Ifi207;Mndal;Ifi209;Ifi211;Ifi213;Aim2;Htra2;Ifi204;Pnpt1;Oas1b
hematopoietic progenitor cell differentiation (GO:0002244)	-0.796813	-1.64715	0.00145773	0.136441	0.936	9/27	6.51%	Ace;Pld4;Flt1;Flt3;Kit;Csf1r;Hoxb4;Sbds;Tgfb1
positive regulation of nitric oxide metabolic process (GO:1904407)	-0.804313	-1.6464	0.00311042	0.133841	0.939	8/25	8.42%	Ptgs2;Klf4;Ass1;Il1b;Tmem106a;Clec7a;Tnf;Hsp90aa1
positive regulation of leukocyte chemotaxis (GO:0002690)	-0.743172	-1.64187	0.00418994	0.144276	0.95	8/46	6.14%	Aif1;Thbs1;Ccr2;C1qbp;Lgmn;Csf1;Csf1r;Calr
positive regulation of interleukin-12 production (GO:0032735)	-0.757205	-1.63965	0.00426743	0.147064	0.953	7/37	7.31%	Cd40;H2-Q10;Tlr9;Irf5;Plcb1;H2-M3;Clec7a
negative regulation of secretion (GO:0051048)	-0.899067	-1.63834	0.00671141	0.146768	0.959	2/12	1.32%	Tifab;Cd74
pulmonary valve morphogenesis (GO:0003184)	0.812129	1.63817	0.00954654	0.567915	1	1/12	0.16%	Gja5
regulation of lipid metabolic process (GO:0019216)	0.564022	1.63787	0.0184332	0.550714	1	20/87	7.85%	Idi1-ps1;Scd2;Acaca;Fdps;Idi1;Cyp51;Srebf2;Id2;Fdft1;Hmgcr;Mvd;Sqle;Mvk;Hmgcs1;Pmvk;Apoc2;Irs2;Srebf1;Tbl1x;Nfyb
regulation of osteoclast development (GO:2001204)	0.911855	1.6331	0.00436681	0.563622	1	2/7	0.69%	Fbn1;Ltf
negative regulation of innate immune response (GO:0045824)	-0.712076	-1.63277	0.00407609	0.160314	0.971	14/51	8.96%	Ifi203;Ifi207;Mndal;Ifi209;Ifi211;Ifi213;Nlrc5;Ttll12;Trafd1;Lyar;Mul1;Ifi204;Oas1b;Tnfaip3
regulation of MAP kinase activity (GO:0043405)	-0.672851	-1.63108	0.0026455	0.161927	0.974	15/86	7.51%	Cd40;Flt1;Flt3;Elane;Il1b;Kit;Cd300a;Rgs2;Dusp1;Spry2;Nod2;Ezh2;Tgfb1;Prkcd;Tnf
negative regulation of endothelial cell proliferation (GO:0001937)	-0.783105	-1.63048	0	0.159518	0.976	4/30	4.15%	Thbs1;Sparc;Flt1;Mef2c
positive regulation of viral life cycle (GO:1903902)	-0.808845	-1.62832	0	0.162845	0.978	4/25	1.41%	Cd209a;Lgals1;Cd74;H2-Eb1
antigen processing and presentation of peptide antigen via MHC class I (GO:0002474)	-0.717549	-1.62651	0.00415512	0.165462	0.981	15/47	9.68%	Ace;H2-Q10;Clec4a1;Ifi30;Hfe;Clec4a3;H2-Q4;H2-M3;Calr;H2-T10;Mfsd6;Ide;Canx;B2m;H2-K1
fatty acid beta-oxidation (GO:0006635)	0.601198	1.62543	0.00389105	0.596733	1	13/55	6.07%	Acox2;Acad11;Cpt2;Scp2;Acox1;Acadl;Crat;Crot;Auh;Acadm;Hsd17b10;Eci2;Abcd1
microtubule depolymerization (GO:0007019)	0.787833	1.6244	0.0272953	0.585982	1	8/14	13.21%	Ckap5;Kif14;Kif18a;Kif2c;Kif18b;Ccsap;Kif24;Katnb1
phagosome acidification (GO:0090383)	0.697664	1.62413	0.0110497	0.570261	1	10/25	11.30%	Rab20;Atp6v1a;Atp6v1h;Atp6v0c;Atp6v0d1;Atp6v1c1;Atp6v1d;Atp6v0e;Atp6v1g2;Atp6v1e1
endonucleolytic cleavage of tricistronic rRNA transcript (SSU-rRNA, 5.8S rRNA, LSU-rRNA) (GO:0000479)	-0.880928	-1.62239	0.003367	0.176325	0.985	6/13	6.00%	Tsr1;Utp20;Rcl1;Rrs1;Nop14;Bms1
glucose catabolic process to pyruvate (GO:0061718)	0.710424	1.61997	0.0159574	0.565691	1	14/24	8.94%	Aldoc;Tpi1;Gpi1;Eno1b;Gapdh;Pfkl;Aldoa;Pgk1;Eno1;Pkm;Hk2;Hk1;Pgam1;Pfkp
canonical glycolysis (GO:0061621)	0.710424	1.61997	0.0159574	0.565691	1	14/24	8.94%	Aldoc;Tpi1;Gpi1;Eno1b;Gapdh;Pfkl;Aldoa;Pgk1;Eno1;Pkm;Hk2;Hk1;Pgam1;Pfkp
negative regulation of blood vessel morphogenesis (GO:2000181)	-0.689411	-1.61986	0.00132626	0.182335	0.985	9/71	4.99%	Klf4;Thbs1;Ccr2;H2-Q10;Sparc;Niban2;Serpinf1;Spry2;H2-M3
response to lipoteichoic acid (GO:0070391)	0.931695	1.61807	0.00434783	0.546675	1	2/6	1.07%	Cd14;Lbp
cellular response to lipoteichoic acid (GO:0071223)	0.931695	1.61807	0.00434783	0.546675	1	2/6	1.07%	Cd14;Lbp
macrophage differentiation (GO:0030225)	-0.856542	-1.61687	0.00490196	0.189906	0.991	5/14	4.99%	Parp1;H2-Eb1;Csf1;Il15;Csf1r
positive regulation of nitric oxide biosynthetic process (GO:0045429)	-0.796128	-1.61646	0.00944882	0.187217	0.992	7/24	8.42%	Ptgs2;Klf4;Ass1;Il1b;Clec7a;Tnf;Hsp90aa1
dendritic cell differentiation (GO:0097028)	-0.83543	-1.61508	0.0046225	0.188326	0.992	4/20	2.28%	Irf8;Flt3;Trem2;Trpm2
anaphase-promoting complex-dependent catabolic process (GO:0031145)	0.556842	1.61392	0.00952381	0.557843	1	50/87	22.46%	Uba52;Cdk2;Ccnb1;Cdc20;Ube2c;Psmd5;Psmb5;Psmd2;Fzr1;Psme4;Cdc27;Psmb3;Cdc16;Anapc16;Gm11808;Psmd10;Psmd8;Plk1;Psmc2;Rps27a;Psme2b;Anapc15;Anapc7;Psmb6;Psmc3;Psmb1;Aurka;Bub3;Anapc1;Psme2;Ubb;Psmd13;Fbxo5;Psmd4;Anapc5;Psmb2;Psmd11;Anapc11;Cdc26;Psmd9;Psma2;Cdk1;Ube2s;Psmb7;Psma6;Anapc2;Psme3;Psmb9;Psmc1;Mad2l1
lymphocyte migration (GO:0072676)	-0.812454	-1.61391	0.0112	0.188709	0.992	3/21	4.51%	Ccl3;Ccl9;Ccl6
heart contraction (GO:0060047)	-0.801146	-1.61118	0.00331126	0.195259	0.994	7/22	7.26%	Ace;Slc8a1;Sod1;Tnni2;Myl2;Gaa;Tpm1
regulation of leukocyte migration (GO:0002685)	0.775234	1.61099	0.0222222	0.562105	1	8/15	13.36%	Anxa1;Tnfrsf18;Adtrp;Cd81;Rac2;Rhog;Rhoh;Rac1
regulation of nitric oxide biosynthetic process (GO:0045428)	-0.747609	-1.61062	0.00298954	0.193219	0.994	11/36	10.87%	Cx3cr1;Ptgs2;Klf4;Ass1;Il1b;Zc3h12a;Clec7a;Tnf;Hsp90aa1;Jak2;Cd34
positive regulation of MAP kinase activity (GO:0043406)	-0.686907	-1.61002	0	0.191335	0.994	12/60	7.51%	Cd40;Flt1;Flt3;Tlr9;Elane;Kit;Dvl2;Map3k5;Nod2;Ezh2;Tgfb1;Tnf
negative regulation of defense response (GO:0031348)	-0.66717	-1.60941	0.00264901	0.190015	0.995	24/80	11.25%	Klf4;Ifi203;Ifi207;Mndal;Ifi209;Ifi211;C1qbp;Elane;Nlrp3;Ifi213;Mapkbp1;Trafd1;Lyar;Mul1;Ifi204;Prkcd;Nlrp12;Metrnl;Tnfaip3;Pcbp2;Ppard;Cactin;Gps2;Mfhas1
T cell chemotaxis (GO:0010818)	-0.946786	-1.60937	0	0.186143	0.995	3/9	0.69%	Ccl3;Ccr2;Gpr183
phagosome maturation (GO:0090382)	0.651542	1.60843	0.0155763	0.563433	1	14/34	11.30%	Rab20;Atp6v1a;Rab43;Atp6v1h;Mreg;Atp6v0c;Atp6v0d1;Atp6v1c1;Atp6v1d;Rab31;Atp6v0e;Atp6v1g2;Coro1a;Atp6v1e1
cellular response to glucose starvation (GO:0042149)	-0.702456	-1.6046	0.00682128	0.201471	0.995	16/52	7.99%	Pmaip1;Ifi203;Ifi207;Mndal;Ifi209;Ifi211;Mybbp1a;Ifi213;Hnrnpa1;Impact;Hspa5;Zc3h12a;Ifi204;Kptn;Rrp8;Itfg2
inositol phosphate catabolic process (GO:0071545)	0.818451	1.60224	0.00938967	0.589396	1	6/12	6.35%	Inpp5j;Nudt3;Synj2;Impa1;Inpp5b;Impa2
very long-chain fatty acid metabolic process (GO:0000038)	0.661079	1.60211	0.0145349	0.576106	1	11/31	10.29%	Acox2;Acox1;Elovl7;Elovl1;Elovl5;Abcd1;Tecr;Slc27a4;Hacd2;Abcd3;Pex2
regulation of kinase activity (GO:0043549)	-0.668937	-1.60059	0.00536193	0.215794	0.996	11/71	4.99%	Met;Flt1;Flt3;Trem2;Cd74;H2-Eb1;Sod1;Kit;Nlrc5;Hnrnpu;Csf1r
negative regulation of viral process (GO:0048525)	-0.66349	-1.59934	0.00130208	0.217019	0.997	23/82	8.50%	Ifi203;Ifi207;Mx1;Mndal;Ifi209;Ifi211;Zfp36;Trim30d;Trim30b;Ifi213;Oas2;Trim28;Bst2;Trim12a;Trim26;Ifi204;Trim30a;Mavs;Trim12c;Trim14;Tnf;Oas1b;Apobec3
carbohydrate catabolic process (GO:0016052)	0.649385	1.5977	0.0121581	0.591609	1	17/35	8.10%	Aldoc;Tpi1;Ldha;Gpi1;Pfkfb2;Pgm1;Eno1b;Gapdh;Pfkl;Aldoa;Pgk1;Eno1;Pkm;Hk2;Hk1;Pgam1;Dera
cardiac conduction system development (GO:0003161)	0.803583	1.59687	0.0153846	0.583885	1	3/13	1.42%	Gja5;Smad1;Bmpr1a
negative regulation of chemotaxis (GO:0050922)	-0.798006	-1.59665	0.00496689	0.225219	0.998	6/24	6.92%	Aif1;Thbs1;Dusp3;Elane;Sema7a;Sema4b
T cell migration (GO:0072678)	-0.89118	-1.5952	0.00178253	0.227548	0.999	2/12	0.69%	Ccl3;Gpr183
myeloid cell differentiation (GO:0030099)	-0.692643	-1.59417	0.00412088	0.228142	1	20/59	11.25%	Ifi203;Ifi207;Mndal;Ifi209;Ifi211;Zbtb16;Ifi213;Hspa9;Kit;Ifi204;Cebpa;Tal1;Prdx3;Tet2;Jak2;Acin1;Kmt2e;Evi2b;Gata1;Mfhas1
mesoderm morphogenesis (GO:0048332)	0.938062	1.59364	0.00211864	0.592784	1	1/6	0.79%	Snai1
positive regulation of macrophage derived foam cell differentiation (GO:0010744)	-0.867268	-1.59313	0.00694444	0.228753	1	3/13	2.25%	Msr1;Lpl;Csf1
camera-type eye development (GO:0043010)	0.78118	1.5929	0.0142857	0.584814	1	2/15	4.04%	Fbn1;Rab3gap1
positive regulation of endothelial cell chemotaxis (GO:2001028)	-0.855395	-1.59285	0.00178891	0.225776	1	2/14	1.24%	Met;Lgmn
regulation of cell migration involved in sprouting angiogenesis (GO:0090049)	-0.772197	-1.59176	0.00621118	0.227133	1	4/27	1.56%	Ptgs2;Klf4;Thbs1;Akt3
regulation of systemic arterial blood pressure by renin-angiotensin (GO:0003081)	-0.982043	-1.59148	0	0.22484	1	1/6	0.03%	Ace
nucleus localization (GO:0051647)	0.848942	1.59071	0.0183066	0.586428	1	4/9	6.86%	Syne2;Fbxw11;Sun2;Syne3
collagen fibril organization (GO:0030199)	-0.666329	-1.59031	0.0026178	0.225956	1	12/75	9.09%	Col2a1;Col1a1;Col11a1;Col1a2;Col11a2;Colgalt1;Col9a3;Lox;Col5a2;Crtap;Lamb3;Col7a1
positive regulation of adaptive immune response based on somatic recombination of immune receptors built from immunoglobulin superfamily domains (GO:0002824)	-0.902556	-1.58829	0.00500835	0.231466	1	6/11	8.45%	Clec4n;Ccr2;Il1b;Slc11a1;Clec7a;Card9
regulation of endothelial cell apoptotic process (GO:2000351)	-0.713309	-1.5878	0.00722543	0.230063	1	11/44	9.68%	Cd40;Thbs1;H2-Q10;Icam1;Tnip2;H2-M3;Tnf;Pak4;Tnfaip3;Plcg1;H2-K1
establishment of endothelial intestinal barrier (GO:0090557)	0.823903	1.58734	0.0120482	0.596689	1	8/11	15.55%	Afdn;Tjp3;Rapgef2;Rapgef6;Rab1b;F11r;Rap2c;Rab1a
negative regulation of proteolysis (GO:0045861)	0.618497	1.58708	0.0233333	0.586231	1	10/43	8.22%	Stfa2;Cstdc5;Ecm1;Ptpn3;Stfa3;Stfa1;Snx12;Trim21;Lrrk2;Rock1
positive regulation of keratinocyte proliferation (GO:0010838)	0.912668	1.587	0.00681818	0.575093	1	1/7	0.33%	Tgm1
sensory perception of sound (GO:0007605)	-0.68124	-1.58678	0.00278552	0.231157	1	7/61	2.93%	Col2a1;Col1a1;Col11a1;Ccdc50;Sod1;Col11a2;Kit
protein localization to cell-cell junction (GO:0150105)	0.771506	1.58674	0.0152672	0.565598	1	7/15	14.22%	Cgnl1;Mpp7;Tjp3;Actg1;F11r;Scrib;Actb
response to interferon-gamma (GO:0034341)	-0.68107	-1.58576	0.0027027	0.23248	1	12/59	4.51%	Cd40;Ccl3;Aif1;Irf8;Cd74;Gbp3;Ccl9;Gbp9;Eprs;Bst2;Slc11a1;Ccl6
peptidyl-arginine modification (GO:0018195)	-0.89389	-1.58406	0.00519931	0.237107	1	4/11	5.46%	Padi2;Prmt7;Prmt5;Krtcap2
inorganic cation import across plasma membrane (GO:0098659)	-0.701001	-1.58223	0.00879765	0.242245	1	14/45	14.49%	Slc12a4;Slc8a1;Trpm2;Slc9a9;Kcnj2;Atp1a1;Atp1b3;Atp1a3;Atp1b2;Atp1b1;Slc39a10;Slc12a5;Slc12a6;Slc9a7
activation of cysteine-type endopeptidase activity (GO:0097202)	-0.791607	-1.58001	0.0108192	0.249781	1	9/24	6.79%	Ifi203;Ifi207;Mndal;Ifi209;Ifi211;Lgmn;Ifi213;Ifi204;Asph
isopentenyl diphosphate biosynthetic process (GO:0009240)	0.960743	1.57963	0	0.601262	1	5/5	3.95%	Idi1-ps1;Idi1;Mvd;Mvk;Pmvk
desmosome organization (GO:0002934)	0.863815	1.57869	0.0163551	0.596061	1	1/7	0.12%	Jup
branching morphogenesis of an epithelial tube (GO:0048754)	-0.758419	-1.57808	0.0048	0.255533	1	5/31	2.36%	Met;Bmyc;Eng;Myc;Rasip1
apical junction assembly (GO:0043297)	0.63446	1.57655	0.025641	0.598659	1	11/39	11.13%	Rab13;Mpp7;Pecam1;Afdn;Cldn15;Prkci;Wdr1;Vcl;Strn;Ect2;F11r
negative regulation of response to biotic stimulus (GO:0002832)	-0.727905	-1.57642	0.00573888	0.260584	1	19/40	11.44%	Ifi203;Ifi207;Mndal;Ifi209;Ifi211;C1qbp;Ifi213;Lilra6;Mapkbp1;Pira13;Trafd1;Lyar;Mul1;Ifi204;Tnfaip3;Pira12;Pcbp2;Cactin;Pira2
defense response to protozoan (GO:0042832)	-0.834095	-1.57607	0.0064	0.258756	1	6/18	7.31%	Cd40;Irf4;Gbp3;Gbp9;Slc11a1;Clec7a
mRNA splice site selection (GO:0006376)	-0.766215	-1.57589	0.00156495	0.256079	1	17/28	16.96%	Luc7l2;Psip1;Srsf5;Sf1;Prpf39;Srsf10;Ythdc1;Sfswap;Srsf1;Slu7;Khdc4;Srsf6;Sf3a3;Srsf9;Celf2;Sf3a2;Luc7l3
regulation of gene expression, epigenetic (GO:0040029)	-0.645086	-1.57453	0.00127877	0.259772	1	26/97	10.73%	Ifi203;Ifi207;Mndal;Prmt7;Ifi209;Ifi211;Mybbp1a;Dnmt3b;Ddx21;Kat2a;Ifi213;H3f3b;Phf1;Ifi204;Ezh2;Polr2e;Zfp335;Sf3b1;Taf1d;Rbbp7;Kat2b;Polr2f;Polr1h;Mphosph8;Myo1c;Polr1b
dendritic cell chemotaxis (GO:0002407)	-0.861676	-1.57431	0.00477707	0.25707	1	3/16	2.28%	Ccr2;Gpr183;Trpm2
negative regulation of cell projection organization (GO:0031345)	-0.71193	-1.57418	0.00847458	0.254299	1	7/39	4.19%	Ptpro;Ptprs;Fyn;Fkbp4;Itm2c;Spry2;Hdac2
negative regulation of lymphocyte proliferation (GO:0050672)	-0.712784	-1.5739	0.00723589	0.252191	1	10/44	7.44%	H2-Q10;Atm;Ifi211;H2-Eb1;Cd300a;Cd80;H2-M3;Lst1;Ifi204;Cd274
dendritic cell migration (GO:0036336)	-0.83751	-1.57298	0.00788644	0.253283	1	3/18	2.28%	Ccr2;Gpr183;Trpm2
positive regulation of stress fiber assembly (GO:0051496)	-0.711357	-1.57226	0.00881057	0.253925	1	10/40	9.29%	S100a10;Arhgef10l;Evl;Ccdc88a;Limk1;Rhoc;Nrp1;Tpm1;Tesk1;Fhod1
rRNA pseudouridine synthesis (GO:0031118)	-0.876519	-1.57099	0.0225303	0.256754	1	5/10	3.40%	Gar1;Nop10;Nhp2;Dkc1;Naf1
sensory perception of mechanical stimulus (GO:0050954)	-0.678323	-1.57044	0.00559441	0.256141	1	6/58	2.49%	Col2a1;Col1a1;Col11a1;Ccdc50;Sod1;Col11a2
regulation of CD8-positive, alpha-beta T cell activation (GO:2001185)	-0.76537	-1.56767	0.00906344	0.266727	1	9/24	15.50%	H2-Q10;Hfe;H2-Q4;H2-T10;Cd274;H2-K1;H2-T22;H2-D1;H2-T-ps
regulation of microglial cell migration (GO:1904139)	-0.947784	-1.56723	0.00185529	0.265539	1	4/7	2.25%	Ccl3;Cx3cr1;Trem2;Csf1
regulation of cysteine-type endopeptidase activity (GO:2000116)	-0.758348	-1.56671	0.00770416	0.264496	1	12/28	8.38%	Ifi203;Ifi207;Mndal;Ifi209;Ifi211;Fyn;Bex3;Ifi213;Aim2;Ifi204;Nlrp12;Usp50
positive regulation of macrophage migration (GO:1905523)	-0.832142	-1.5658	0.00707965	0.266216	1	5/16	4.99%	Ccl3;Thbs1;Trem2;Csf1;Csf1r
detection of molecule of bacterial origin (GO:0032490)	0.892804	1.56569	0.00896861	0.662218	1	3/7	7.20%	C4b;Lbp;Scarb1
positive regulation of blood vessel endothelial cell proliferation involved in sprouting angiogenesis (GO:1903589)	0.879716	1.56495	0.0178174	0.655412	1	2/7	0.94%	Aplnr;Ppp1r16b
potassium ion homeostasis (GO:0055075)	-0.817719	-1.56489	0.0135135	0.26772	1	9/16	13.50%	Slc12a4;Kcnj2;Atp1a1;Atp1b3;Atp1a3;Atp1b2;Atp1b1;Slc12a5;Slc12a6
response to UV-B (GO:0010224)	-0.861941	-1.56477	0.00673401	0.265087	1	2/12	2.33%	Crip1;Msh2
snRNA processing (GO:0016180)	0.735826	1.56352	0.0215633	0.654325	1	7/17	11.57%	Ints3;Ints12;Ints1;Ints11;Ints9;Ints10;Ints4
fatty-acyl-CoA metabolic process (GO:0035337)	0.715734	1.5634	0.02267	0.643778	1	5/19	2.97%	Scd2;Acaca;Dgat2;Acly;Acsl4
multivesicular body assembly (GO:0036258)	0.680576	1.56323	0.0293255	0.633797	1	17/26	21.11%	Chmp7;Vta1;Mvb12a;Vps4b;Vps37b;Chmp4b;Stam2;Chmp6;Chmp1a;Chmp5;Rab11a;Vps37a;Vps37c;Pdcd6ip;Vps4a;Vps36;Snf8
negative regulation of angiogenesis (GO:0016525)	-0.651783	-1.56251	0.00257732	0.273481	1	12/80	7.92%	Klf4;Thbs1;Ccr2;H2-Q10;Sparc;Niban2;Serpinf1;Spry2;H2-M3;Foxj2;Tnf;Pde3b
immune response-regulating cell surface receptor signaling pathway (GO:0002768)	-0.793079	-1.56236	0.00646204	0.271083	1	5/21	4.99%	Cd40;H2-Q10;Btla;Kit;H2-M3
regulation of innate immune response (GO:0045088)	-0.650614	-1.56134	0.0052356	0.273211	1	31/88	14.39%	Ifi203;H2-Q10;Ifi207;Mndal;Ifi209;Ifi211;Trem2;Abce1;Ifi213;Sh2d1b1;H2-Q4;Polr3d;Slc15a4;Trafd1;Lyar;Mul1;Ifi204;H2-T10;Tasl;Tnfaip3;Ptpn22;H2-K1;Gbp5;Cactin;Adam8;H2-T22;Ifi205;Ifnar2;H2-D1;Polr3f;Samhd1
mitochondrial genome maintenance (GO:0000002)	-0.851516	-1.56102	0.0122164	0.271811	1	4/12	6.49%	Slc25a4;Parp1;Akt3;Slc25a33
regulation of membrane depolarization (GO:0003254)	0.801747	1.56003	0.0204082	0.644261	1	6/12	10.21%	Gja5;Ptpn3;Gpd1l;Abcd1;Lrrk2;Scn2b
cellular ion homeostasis (GO:0006873)	0.887738	1.55961	0.0178971	0.636383	1	2/7	0.55%	Rhcg;Atp13a2
positive regulation of protein tyrosine kinase activity (GO:0061098)	-0.743617	-1.55901	0.0101597	0.279079	1	5/32	4.99%	Ace;Fyn;Cass4;Fcgr1;Csf1r
cellular response to type I interferon (GO:0071357)	-0.666063	-1.55886	0.00687758	0.273729	1	22/69	14.39%	Egr1;Irf8;H2-Q10;Mx1;Irf4;Irf5;Oas2;H2-Q4;Bst2;H2-M3;Ifnar1;H2-T10;Irf3;Oas1b;H2-K1;Ifi27;Oas1c;H2-T22;Irf7;Ifnar2;H2-D1;Samhd1
type I interferon signaling pathway (GO:0060337)	-0.666063	-1.55886	0.00687758	0.273729	1	22/69	14.39%	Egr1;Irf8;H2-Q10;Mx1;Irf4;Irf5;Oas2;H2-Q4;Bst2;H2-M3;Ifnar1;H2-T10;Irf3;Oas1b;H2-K1;Ifi27;Oas1c;H2-T22;Irf7;Ifnar2;H2-D1;Samhd1
collagen-activated signaling pathway (GO:0038065)	-0.908677	-1.55882	0.0053286	0.271024	1	1/8	0.54%	Col1a1
endoplasmic reticulum mannose trimming (GO:1904380)	0.692113	1.55874	0.044226	0.631676	1	10/21	20.64%	Uba52;Marchf6;Rnf139;Gm11808;Rps27a;Rnf185;Ubb;Edem2;Derl2;Rnf5
regulation of RNA metabolic process (GO:0051252)	-0.673625	-1.55859	0.00531915	0.269433	1	25/62	12.60%	Ahnak;Zfp326;Oas2;Hnrnph3;Fus;Igf2bp2;Son;Clk2;Rrp1b;Hnrnpll;Snrnp70;Tnfrsf1b;Mitf;Hnrnph1;Clk4;Rc3h2;Usp36;Clk1;Oas1b;Clk3;Pcbp2;Fam50a;Rasa1;Hnrnpl;Oas1c
protein localization to cell junction (GO:1902414)	0.715206	1.55769	0.033419	0.629446	1	2/18	1.05%	Cgnl1;Tjp3
cellular response to ionizing radiation (GO:0071479)	-0.678647	-1.55766	0.00571429	0.270881	1	22/56	15.88%	Ifi203;Ifi207;Mndal;Tmem109;Atm;Ifi209;Ifi211;Ifi213;Spidr;Ifi204;Rhob;Ino80;Rad9b;Hsf1;Fignl1;Eef1d;Ifi205;Hras;Gadd45a;Tlk2;Map3k20;Grb2
necroptotic process (GO:0070266)	0.734317	1.5576	0.038835	0.620292	1	11/16	21.16%	Cd14;Ripk1;Dnm1l;Cyld;Ticam1;Trpm7;Ripk3;Mlkl;Ticam2;Itpk1;Tlr4
phasic smooth muscle contraction (GO:0014821)	-0.96513	-1.55668	0	0.272908	1	1/6	0.22%	Tifab
cellular metal ion homeostasis (GO:0006875)	-0.658732	-1.55649	0.00930851	0.271121	1	15/72	6.14%	Cd40;Ccl3;Ccr2;Dmpk;Ccl9;Slc8a1;Elane;Kcnj2;Atp1a1;Ccl6;Atp2b1;Letm2;Rmdn3;Atp1b3;Calr
regulation of ventricular cardiac muscle cell membrane repolarization (GO:0060307)	0.849613	1.55562	0.0137615	0.623417	1	1/9	0.16%	Gja5
quaternary ammonium group transport (GO:0015697)	0.849161	1.5552	0.0199557	0.616323	1	3/8	7.69%	Slc25a45;Slc25a29;Slc22a4
negative regulation of intracellular transport (GO:0032387)	0.933567	1.55515	0.00625	0.607491	1	2/5	3.46%	Arhgap1;Insig1
regulation of dendritic cell differentiation (GO:2001198)	-0.764524	-1.55502	0.0232558	0.275397	1	7/24	6.33%	H2-Q10;Lgals1;Tmem176b;Tmem176a;H2-Q4;H2-M3;H2-T10
alpha-beta T cell differentiation (GO:0046632)	0.945811	1.55467	0.00455581	0.601592	1	2/5	1.22%	Itk;Anxa1
macrophage migration (GO:1905517)	-0.887076	-1.55385	0.0122164	0.278234	1	2/10	0.35%	Ccl3;Ccr2
nucleoside phosphate biosynthetic process (GO:1901293)	0.776387	1.55301	0.0172414	0.602722	1	3/14	6.56%	Pnp2;Cmpk1;Cmpk2
histone methylation (GO:0016571)	-0.792925	-1.55259	0.0140406	0.281746	1	12/21	14.73%	Prmt7;Prmt5;Setd6;Fbl;Carm1;Smyd3;Ezh2;Nsd3;Smyd2;Crebbp;Sirt7;N6amt1
fatty-acyl-CoA biosynthetic process (GO:0046949)	0.659099	1.55217	0.03125	0.599452	1	11/28	12.68%	Scd2;Acaca;Acly;Acsl4;Elovl7;Elovl1;Elovl5;Tecr;Hacd2;Acsl5;Slc25a1
hydrogen sulfide metabolic process (GO:0070813)	0.938904	1.55085	0.00218818	0.599448	1	3/5	5.35%	Mpst;Ethe1;Sqor
positive regulation of nervous system development (GO:0051962)	-0.744583	-1.55068	0.0181818	0.288652	1	6/30	8.78%	Cx3cr1;Serpinf1;Tgm2;Il1rap;Zfp335;Numbl
negative regulation of axon regeneration (GO:0048681)	-0.926646	-1.5502	0.0108303	0.28813	1	3/7	6.06%	Ptprs;Inpp5f;Cers2
antigen processing and presentation of exogenous peptide antigen via MHC class I, TAP-independent (GO:0002480)	-0.784661	-1.55006	0.016	0.285995	1	9/20	15.50%	H2-Q10;H2-Q4;H2-M3;H2-T10;B2m;H2-K1;H2-T22;H2-D1;H2-T-ps
regulation of integrin-mediated signaling pathway (GO:2001044)	0.78162	1.54986	0.0310263	0.597537	1	6/12	12.69%	Cd177;Flna;Cd63;Lims1;Phactr4;Itgb1bp1
regulation of granulocyte macrophage colony-stimulating factor production (GO:0032645)	-0.865045	-1.54943	0.0137457	0.286412	1	9/13	11.44%	Tlr9;Il1b;Lilra6;Cd80;Pira13;Card9;Cd84;Pira12;Pira2
multivesicular body organization (GO:0036257)	0.672084	1.54893	0.0357143	0.595562	1	17/27	21.11%	Chmp7;Vta1;Mvb12a;Vps4b;Vps37b;Chmp4b;Stam2;Chmp6;Chmp1a;Chmp5;Rab11a;Vps37a;Vps37c;Pdcd6ip;Vps4a;Vps36;Snf8
negative regulation of neuron projection regeneration (GO:0070571)	-0.9123	-1.54818	0.0122378	0.290004	1	3/8	6.06%	Ptprs;Inpp5f;Cers2
atrioventricular valve development (GO:0003171)	0.766406	1.54781	0.038835	0.593768	1	3/12	1.42%	Gja5;Aplnr;Bmpr1a
modulation by host of symbiont process (GO:0051851)	-0.747273	-1.54677	0.0116788	0.29472	1	7/30	8.60%	Ccl3;Cx3cr1;Jun;Rrp1b;Tardbp;Card9;Zfp639
blood vessel diameter maintenance (GO:0097746)	-0.752172	-1.54606	0.0152439	0.295834	1	2/26	0.45%	Ace;Scpep1
regulation of angiotensin levels in blood (GO:0002002)	-0.877852	-1.54506	0.0175131	0.295374	1	4/10	8.80%	Ace;Ctsg;Ces1d;Ctsz
angiotensin maturation (GO:0002003)	-0.877852	-1.54506	0.0175131	0.295374	1	4/10	8.80%	Ace;Ctsg;Ces1d;Ctsz
detection of mechanical stimulus involved in sensory perception of sound (GO:0050910)	-0.907418	-1.54409	0.0109689	0.297657	1	2/8	2.93%	Col11a1;Kit
pseudouridine synthesis (GO:0001522)	-0.849129	-1.54382	0.0134228	0.29622	1	5/13	3.38%	Gar1;Pus1;Nop10;Nhp2;Dkc1
positive regulation of T-helper 17 type immune response (GO:2000318)	-0.884731	-1.54285	0.0166389	0.29892	1	5/10	8.45%	Clec4n;Nfkbid;Nfkbiz;Clec7a;Card9
positive regulation of cell aging (GO:0090343)	-0.779945	-1.54273	0.0129241	0.296731	1	11/22	13.86%	H2-Q10;H2-M3;B2m;Hmga1;H2-K1;Abi3;Lmna;H2-T22;Eef1e1;Ypel3;H2-D1
positive regulation of extrinsic apoptotic signaling pathway via death domain receptors (GO:1902043)	-0.969109	-1.54269	0.00383877	0.294288	1	3/6	0.72%	Pmaip1;Thbs1;Atf3
potassium ion import across plasma membrane (GO:1990573)	-0.770704	-1.54262	0.0228013	0.291997	1	9/21	13.50%	Slc12a4;Kcnj2;Atp1a1;Atp1b3;Atp1a3;Atp1b2;Atp1b1;Slc12a5;Slc12a6
protein targeting to peroxisome (GO:0006625)	0.661857	1.54254	0.0341615	0.619596	1	14/28	16.26%	Pex3;Pxmp4;Aldh3a2;Pex19;Abcd1;Lonp2;Pex7;Abcd3;Pex2;Zfand6;Fis1;Acbd5;Pex10;Pex12
AV node cell to bundle of His cell communication (GO:0086067)	0.936494	1.54238	0.0151844	0.612577	1	1/5	0.16%	Gja5
osteoclast differentiation (GO:0030316)	-0.783575	-1.54201	0.0165017	0.292516	1	6/19	7.40%	Gpr183;Trem2;Csf1;Gab2;Csf1r;Foxp1
positive regulation of synaptic transmission, glutamatergic (GO:0051968)	-0.861687	-1.54177	0.0118044	0.291208	1	1/11	0.35%	Ccr2
membrane protein intracellular domain proteolysis (GO:0031293)	0.684563	1.54069	0.0273224	0.61529	1	12/22	14.49%	Mbtps2;Aph1c;Aph1b;Psen1;Adam10;Aph1a;H13;Mbtps1;Adam9;Nfkb1;Psenen;Sppl2a
positive regulation of actin filament bundle assembly (GO:0032233)	-0.684907	-1.53989	0.0100719	0.297773	1	10/46	9.29%	S100a10;Arhgef10l;Evl;Ccdc88a;Limk1;Rhoc;Nrp1;Tpm1;Tesk1;Fhod1
regulation of chemokine production (GO:0032642)	-0.698898	-1.53949	0.0130814	0.297301	1	10/40	7.51%	Egr1;Aif1;Lpl;Tlr9;Trem2;Cd74;Elane;Csf1r;Foxp1;Tnf
positive regulation of viral entry into host cell (GO:0046598)	-0.916561	-1.53924	0.0120275	0.293544	1	3/8	1.41%	Lgals1;Cd74;H2-Eb1
positive regulation by symbiont of entry into host (GO:0075294)	-0.916561	-1.53924	0.0120275	0.293544	1	3/8	1.41%	Lgals1;Cd74;H2-Eb1
positive regulation of lipopolysaccharide-mediated signaling pathway (GO:0031666)	-0.922609	-1.53737	0.0162455	0.300582	1	2/7	0.48%	Ly86;Cd180
peptidyl-tyrosine dephosphorylation (GO:0035335)	-0.748695	-1.53734	0.0135747	0.298339	1	8/28	6.56%	Dusp22;Ptpro;Dusp3;Ptprs;Dusp1;Dusp16;Dusp6;Dusp5
negative regulation of cysteine-type endopeptidase activity (GO:2000117)	-0.679943	-1.5364	0.00818554	0.300985	1	16/57	8.32%	Klf4;Thbs1;Ifi203;Ifi207;Mndal;Ifi209;Ifi211;Siah2;Bex3;Ifi213;Cst7;Ifi204;Raf1;Naip6;Tnf;Naip5
maturation of 5.8S rRNA from tricistronic rRNA transcript (SSU-rRNA, 5.8S rRNA, LSU-rRNA) (GO:0000466)	-0.766421	-1.53614	0.00813008	0.299809	1	7/22	8.35%	Utp20;Ftsj3;Rrs1;Nop14;Exosc2;Urb1;Exosc8
endothelial cell proliferation (GO:0001935)	0.737044	1.53539	0.0363196	0.642603	1	2/15	0.32%	Prok2;Acvrl1
positive regulation of glial cell migration (GO:1903977)	-0.923973	-1.53519	0.00546448	0.302144	1	4/8	2.25%	Ccl3;Ccr2;Trem2;Csf1
estrogen metabolic process (GO:0008210)	0.711368	1.53505	0.0328767	0.63647	1	4/19	7.34%	Hsd17b2;Hsd17b7;Hsd17b10;Hsd17b11
positive regulation of myeloid leukocyte cytokine production involved in immune response (GO:0061081)	-0.75745	-1.53495	0.0252765	0.300756	1	9/23	13.86%	H2-Q10;Cd74;Kit;H2-M3;Sema7a;Mavs;H2-K1;H2-T22;H2-D1
positive regulation of fat cell differentiation (GO:0045600)	-0.696163	-1.53455	0.012931	0.300375	1	13/43	10.47%	Ptgs2;Lpl;Zbtb16;Zfp36;Carm1;Hnrnpu;Zc3h12a;Tmem64;Pim1;Metrnl;Lrp5;Ppard;Xbp1
activation of NF-kappaB-inducing kinase activity (GO:0007250)	0.751758	1.53445	0.039801	0.632253	1	2/14	2.19%	Tnfrsf10b;Chil1
cellular response to radiation (GO:0071478)	-0.694483	-1.53398	0.0130624	0.300866	1	14/43	13.53%	Ifi203;Ifi207;Mndal;Ifi209;Ifi211;Ifi213;Spidr;Ifi204;Rhob;Ino80;Rad9b;Fignl1;Eef1d;Ifi205
regulation of T cell cytokine production (GO:0002724)	-0.744468	-1.53342	0.0167428	0.301492	1	10/28	14.60%	Ccr2;H2-Q10;Hfe;H2-Q4;Tnfrsf1b;B2m;H2-K1;H2-T22;H2-D1;Smad7
neuron maturation (GO:0042551)	0.760549	1.53294	0.0460829	0.634145	1	8/14	14.34%	Rnd1;C3;B4galt6;App;Cln5;Anks1;B4galt5;Mtch1
skeletal muscle fiber development (GO:0048741)	0.863703	1.53208	0.0258621	0.631975	1	1/7	0.52%	Ryr1
gluconeogenesis (GO:0006094)	0.61182	1.53155	0.0208955	0.628158	1	20/35	15.20%	Aldoc;Got1;Tpi1;Gpi1;Pgm1;Eno1b;Gapdh;Aldoa;Pgk1;Eno1;Mdh1;Pgam1;Slc37a4;Mdh2;Got2;Slc25a1;Slc25a12;Slc25a11;Cry1;Pcx
negative regulation of heart rate (GO:0010459)	0.931947	1.53072	0.00680272	0.625897	1	1/5	1.25%	Sri
regulation of DNA binding (GO:0051101)	-0.675283	-1.53055	0.00410959	0.314635	1	13/54	10.47%	Ifi203;Ifi207;Mndal;Ifi209;Ifi211;Jun;Ifi213;Ifi204;Tgfb1;Cdt1;Habp4;Bcl3;Jak2
endothelial cell morphogenesis (GO:0001886)	-0.923624	-1.53052	0.0131579	0.312383	1	1/7	0.11%	Met
lipid homeostasis (GO:0055088)	0.564528	1.53039	0.0168919	0.620482	1	7/54	2.79%	Acox2;Pnpla1;Atp13a2;Dgat2;Pnpla8;Abhd5;Acox1
vasculature development (GO:0001944)	0.778572	1.53015	0.0358852	0.614698	1	2/13	0.65%	Acvrl1;Aplnr
negative regulation of BMP signaling pathway (GO:0030514)	0.614823	1.53006	0.0167785	0.608177	1	5/37	2.54%	Fbn1;Smad1;Bmpr1a;Smurf1;Fstl3
negative regulation of calcium ion import (GO:0090281)	0.900784	1.52874	0.021692	0.609622	1	2/5	8.35%	Slc30a1;Vdac1
positive regulation of lipid kinase activity (GO:0090218)	-0.74618	-1.52799	0.0212443	0.323802	1	6/26	6.51%	Flt1;Flt3;Kit;Dgkz;Nod2;Tgfb1
vitamin D metabolic process (GO:0042359)	-0.874339	-1.5271	0.0231023	0.326415	1	1/10	1.24%	Lgmn
positive regulation of T cell mediated immunity (GO:0002711)	-0.69421	-1.5268	0.0183616	0.325631	1	13/39	16.17%	H2-Q10;H2-Eb1;Il1b;H2-Q4;H2-M3;H2-T10;B2m;H2-K1;Hspd1;H2-T22;H2-D1;H2-T-ps;Fzd5
regulation of T cell mediated immunity (GO:0002709)	-0.868829	-1.52626	0.0204082	0.326031	1	3/10	5.07%	Ccr2;Il1b;Tnfrsf1b
type B pancreatic cell proliferation (GO:0044342)	0.835403	1.52447	0.0421286	0.629401	1	2/8	2.70%	Serpinb1a;Bad
regulation of toll-like receptor 7 signaling pathway (GO:0034155)	-0.882281	-1.52444	0.0103627	0.333903	1	8/10	11.44%	Lilra6;Treml4;Slc15a4;Pira13;Tasl;Ptpn22;Pira12;Pira2
positive regulation of endothelial cell apoptotic process (GO:2000353)	-0.75556	-1.52439	0.0141509	0.33167	1	3/24	0.51%	Cd40;Thbs1;H2-Q10
epidermal cell differentiation (GO:0009913)	0.604632	1.52431	0.0239726	0.62347	1	6/40	1.85%	Stfa2;Cstdc5;Tgm1;Stfa3;Anxa1;Stfa1
positive regulation of granulocyte macrophage colony-stimulating factor production (GO:0032725)	-0.866136	-1.52401	0.0242634	0.331305	1	8/11	11.44%	Tlr9;Il1b;Lilra6;Cd80;Pira13;Card9;Pira12;Pira2
energy derivation by oxidation of organic compounds (GO:0015980)	-0.75435	-1.5238	0.0261438	0.329941	1	4/22	3.55%	Pid1;Bmyc;Myc;Slc25a13
inositol phosphate dephosphorylation (GO:0046855)	0.798883	1.52336	0.02331	0.615585	1	5/11	6.35%	Inpp5j;Synj2;Impa1;Inpp5b;Impa2
phosphorylated carbohydrate dephosphorylation (GO:0046838)	0.798883	1.52336	0.02331	0.615585	1	5/11	6.35%	Inpp5j;Synj2;Impa1;Inpp5b;Impa2
regulation of cell cycle G2/M phase transition (GO:1902749)	0.526966	1.52193	0.0131004	0.616833	1	41/84	17.99%	Cenpj;Ckap5;Pcnt;Cdk2;Hmmr;Tuba1a;Kif14;Tpx2;Cep164;Tuba4a;Prkaca;Dynll1;Cdk5rap2;Ywhae;Csnk1d;Ssna1;Ywhag;Ppp2r1a;Mapre1;Tubb4b;Dctn2;Cenpf;Cetn2;Sdccag8;Plk1;Dync1i2;Macroh2a1;Dctn3;Ccp110;Cep76;Cep63;Aurka;Gtse1;Cep192;Nedd1;Cep72;Cep135;Cntrl;Dctn1;Haus4;Nek2
regulation of glomerular filtration (GO:0003093)	-0.946044	-1.52128	0.00185529	0.341306	1	1/6	0.33%	Ptpro
regulation of cellular amino acid metabolic process (GO:0006521)	0.571862	1.52119	0.028754	0.614771	1	29/51	21.97%	Nqo1;Oaz2;Bckdk;Psmd5;Psmb5;Psmd2;Psme4;Oaz1;Psmb3;Azin1;Psmd10;Psmd8;Psmc2;Psme2b;Psmb6;Psmc3;Psmb1;Psme2;Psmd13;Psmd4;Psmb2;Psmd11;Psmd9;Psma2;Psmb7;Psma6;Psme3;Psmb9;Psmc1
endoderm formation (GO:0001706)	-0.725913	-1.52099	0.0254873	0.340514	1	9/27	10.40%	Fn1;Col11a1;Itgb5;Itga5;Dusp1;Dusp5;Lamb3;Col7a1;Itgav
positive regulation of cellular senescence (GO:2000774)	-0.776734	-1.52081	0.0178862	0.339136	1	10/21	13.86%	H2-Q10;H2-M3;B2m;Hmga1;H2-K1;Abi3;H2-T22;Eef1e1;Ypel3;H2-D1
regulation of cellular response to oxidative stress (GO:1900407)	0.843258	1.51912	0.0311005	0.620913	1	5/8	12.45%	Aifm2;Gch1;Abcd1;Pink1;Alox5
calcium-mediated signaling (GO:0019722)	-0.621344	-1.51906	0.00768246	0.346126	1	19/87	11.76%	Ccl3;Cx3cr1;Ccr2;Dmpk;Ppp1r9a;Slc8a1;P2rx7;Trpm2;Chrm3;Rcan3;Vcam1;Ccrl2;Ccr3;Plcg1;Eif2ak3;Atp1b1;Tpcn2;Cxcr4;Cxcr3
positive regulation of calcium ion import (GO:0090280)	-0.863	-1.51884	0.0191972	0.344828	1	1/10	0.07%	Ccl3
positive regulation of cell development (GO:0010720)	-0.744016	-1.51877	0.0234742	0.3428	1	8/27	9.35%	Cx3cr1;Niban2;Serpinf1;Tgm2;Zfp335;Clec7a;Numbl;Rfx3
negative regulation of endopeptidase activity (GO:0010951)	-0.668117	-1.51816	0.00990099	0.343548	1	9/52	2.86%	Ifi203;Ifi207;Mndal;Ifi209;Ifi211;Bin1;Serpinf1;Ifi213;Serpinb10
regulation of cytoplasmic transport (GO:1903649)	0.774104	1.51713	0.0386364	0.62668	1	5/11	8.04%	Map2k1;Dnajc13;Mapk3;Mapk1;Lrrk2
cardiac muscle cell-cardiac muscle cell adhesion (GO:0086042)	0.921361	1.51695	0.00657895	0.621478	1	1/5	0.12%	Jup
antigen processing and presentation of endogenous peptide antigen via MHC class I via ER pathway, TAP-independent (GO:0002486)	-0.783069	-1.51638	0.0273312	0.348922	1	8/18	15.50%	H2-Q10;H2-Q4;H2-M3;H2-T10;H2-K1;H2-T22;H2-D1;H2-T-ps
antigen processing and presentation of endogenous peptide antigen via MHC class I via ER pathway (GO:0002484)	-0.783069	-1.51638	0.0273312	0.348922	1	8/18	15.50%	H2-Q10;H2-Q4;H2-M3;H2-T10;H2-K1;H2-T22;H2-D1;H2-T-ps
cellular divalent inorganic cation homeostasis (GO:0072503)	-0.642617	-1.51635	0.0133333	0.346719	1	12/72	6.14%	Cd40;Ccl3;Ccr2;Dmpk;Ccl9;Slc8a1;Elane;Slc11a1;Ccl6;Atp2b1;Rmdn3;Calr
regulation of natural killer cell cytokine production (GO:0002727)	-0.763062	-1.51582	0.0174326	0.344984	1	8/21	15.50%	H2-Q10;H2-Q4;H2-M3;H2-T10;H2-K1;H2-T22;H2-D1;H2-T-ps
positive regulation of natural killer cell cytokine production (GO:0002729)	-0.763062	-1.51582	0.0174326	0.344984	1	8/21	15.50%	H2-Q10;H2-Q4;H2-M3;H2-T10;H2-K1;H2-T22;H2-D1;H2-T-ps
regulation of macrophage derived foam cell differentiation (GO:0010743)	-0.752015	-1.51576	0.0200617	0.342986	1	3/24	2.25%	Msr1;Lpl;Csf1
regulation of T cell tolerance induction (GO:0002664)	-0.779428	-1.51501	0.0194805	0.344788	1	7/19	13.86%	H2-Q10;H2-Q4;H2-M3;H2-T10;H2-K1;H2-T22;H2-D1
long-chain fatty acid biosynthetic process (GO:0042759)	-0.730812	-1.5149	0.0271903	0.343187	1	5/30	4.23%	Ptgs2;Hpgd;Acot7;Asah2;Gstm1
response to vitamin D (GO:0033280)	-0.897496	-1.51482	0.0125899	0.341367	1	2/8	0.61%	Bglap;Bglap2
negative regulation of protein transport (GO:0051224)	0.669038	1.51479	0.0467033	0.628262	1	5/22	4.53%	Ndfip1;Cyp51;Hmgcr;Snx12;Adtrp
rRNA modification (GO:0000154)	-0.788182	-1.51452	0.0229508	0.340976	1	8/20	6.48%	Gar1;Ftsj3;Fbl;Nop10;Nhp2;Thumpd1;Dkc1;Zcchc4
regulation of mononuclear cell migration (GO:0071675)	-0.765841	-1.51429	0.0255591	0.340029	1	5/20	7.51%	Aif1;Thbs1;Csf1;Csf1r;Tnf
positive regulation of T cell mediated cytotoxicity (GO:0001916)	-0.73676	-1.5142	0.0184615	0.338349	1	10/30	15.50%	H2-Q10;H2-Eb1;H2-Q4;H2-M3;H2-T10;Pvr;H2-K1;H2-T22;H2-D1;H2-T-ps
protein localization to chromosome, centromeric region (GO:0071459)	0.717721	1.51419	0.0371353	0.625348	1	12/17	21.94%	Knl1;Zw10;Cenpa;Haspin;Ttk;Champ1;Bub3;Mis12;Zwilch;Spdl1;Cdk1;Mtbp
positive regulation of protein kinase C signaling (GO:0090037)	-0.944984	-1.51272	0.00528169	0.343651	1	1/6	0.04%	Cd40
cellular response to zinc ion (GO:0071294)	0.894666	1.51265	0.0157303	0.628512	1	2/6	4.30%	Atp13a2;Hvcn1
endoplasmic reticulum tubular network organization (GO:0071786)	0.730101	1.51254	0.0439276	0.623038	1	9/15	17.79%	Rab10;Lnpk;Arl6ip1;Tmem33;Rtn3;Rtn4;Reep4;Zfyve27;Rab18
positive regulation of blood vessel endothelial cell migration (GO:0043536)	-0.674082	-1.51242	0.00858369	0.343003	1	4/45	1.56%	Cd40;Ptgs2;Thbs1;Akt3
positive regulation of pri-miRNA transcription by RNA polymerase II (GO:1902895)	-0.723881	-1.51216	0.0288316	0.342376	1	7/31	7.51%	Klf4;Egr1;Fos;Jun;Gnl3;Tgfb1;Tnf
positive regulation of macrophage cytokine production (GO:0060907)	-0.77749	-1.51108	0.0307942	0.34645	1	7/18	13.86%	H2-Q10;Cd74;H2-M3;Sema7a;H2-K1;H2-T22;H2-D1
aggrephagy (GO:0035973)	0.635301	1.51099	0.0453172	0.62569	1	13/28	15.04%	Vim;Uba52;Pcnt;Atg5;Dynll1;Gm11808;Dync1i2;Wdfy3;Rps27a;Acbd5;Hdac6;Ube2v1;Ubb
regulation of cellular senescence (GO:2000772)	-0.696659	-1.51082	0.0224551	0.345956	1	13/39	13.86%	H2-Q10;Akt3;Rsl1d1;H2-M3;Pnpt1;B2m;Hmga1;H2-K1;Abi3;H2-T22;Eef1e1;Ypel3;H2-D1
low-density lipoprotein receptor particle metabolic process (GO:0032799)	0.806909	1.51076	0.0289532	0.614968	1	5/9	10.63%	Ap2a2;Ap2s1;Ap2b1;Ap2m1;Cltc
low-density lipoprotein particle receptor catabolic process (GO:0032802)	0.806909	1.51076	0.0289532	0.614968	1	5/9	10.63%	Ap2a2;Ap2s1;Ap2b1;Ap2m1;Cltc
protection from natural killer cell mediated cytotoxicity (GO:0042270)	-0.772771	-1.51037	0.0223642	0.346212	1	8/19	15.50%	H2-Q10;H2-Q4;H2-M3;H2-T10;H2-K1;H2-T22;H2-D1;H2-T-ps
positive regulation of type I interferon production (GO:0032481)	-0.618488	-1.50982	0.00771208	0.347048	1	29/91	14.03%	Ifi203;Ifi207;Mndal;Tlr9;Dhx33;Ifi209;Ifi211;Irf5;Ifi213;Oas2;Polr3e;Polr3d;Ifi204;Sting1;Polr2e;Nfkb2;Mavs;Irf3;Oas1b;Hsp90aa1;Ptpn22;Polr2f;Hspd1;Ctnnb1;Crebbp;Oas1c;Irf7;Ifi205;Polr3f
protein import into peroxisome membrane (GO:0045046)	0.652307	1.50961	0.05	0.615998	1	12/21	20.32%	Pex3;Pxmp4;Aldh3a2;Pex19;Abcd1;Abcd3;Pex2;Fis1;Acbd5;Pex12;Pex14;Abcd2
positive regulation of calcium-mediated signaling (GO:0050850)	-0.872916	-1.50912	0.030303	0.348684	1	3/8	7.31%	Ccl3;Trem2;Clec7a
negative regulation of blood pressure (GO:0045776)	-0.869386	-1.50885	0.0195035	0.34812	1	2/9	3.91%	Scpep1;Prcp
Notch receptor processing, ligand-dependent (GO:0035333)	0.828287	1.50814	0.0405728	0.61841	1	6/8	13.01%	Aph1c;Aph1b;Psen1;Adam10;Aph1a;Psenen
cellular response to bacterial lipopeptide (GO:0071221)	0.881786	1.50799	0.0345622	0.613347	1	2/6	1.15%	Cd14;Tlr1
homocysteine metabolic process (GO:0050667)	0.802984	1.50796	0.0528736	0.607799	1	4/9	7.13%	Tst;Mpst;Mthfr;Mmut
collagen-activated tyrosine kinase receptor signaling pathway (GO:0038063)	-0.919899	-1.50763	0.0222222	0.352162	1	1/6	0.54%	Col1a1
regulation of transforming growth factor beta production (GO:0071634)	-0.820433	-1.50631	0.0268007	0.356585	1	2/14	0.13%	Fn1;Ptgs2
regulation of fibroblast proliferation (GO:0048145)	-0.685585	-1.50594	0.0213371	0.35638	1	6/45	3.48%	Fn1;Bmyc;Cd74;Myc;Cdk4;Cd300a
positive regulation of natural killer cell mediated immunity (GO:0002717)	-0.701642	-1.50567	0.0163934	0.35596	1	11/35	15.50%	H2-Q10;Sh2d1b1;H2-Q4;H2-M3;H2-T10;Pvr;H2-K1;H2-T22;Klrk1;H2-D1;H2-T-ps
regulation of phosphatidylinositol 3-kinase activity (GO:0043551)	-0.716528	-1.50555	0.0191458	0.354432	1	7/32	6.83%	Flt1;Flt3;Wdr91;Kit;Nod2;Tgfb1;Pik3r2
positive regulation of microglial cell migration (GO:1904141)	-0.931572	-1.50553	0.00763359	0.352431	1	3/6	2.25%	Ccl3;Trem2;Csf1
positive regulation of protein exit from endoplasmic reticulum (GO:0070863)	0.73913	1.50549	0.0540541	0.616394	1	9/12	21.37%	Cd81;Edem1;Sar1b;Edem2;Sar1a;Sec16b;Tm9sf4;Sec16a;Sorl1
regulation of cellular catabolic process (GO:0031329)	-0.631331	-1.50544	0.0129032	0.350964	1	14/72	6.83%	Ifi203;Ifi207;Mndal;Atm;Ifi209;Ifi211;Itpr1;Ifi213;Wdr91;Ddit3;Ifi204;Scarb2;Dapk1;Pik3r2
regulation of chemokine (C-X-C motif) ligand 2 production (GO:2000341)	-0.788436	-1.50456	0.0198675	0.353634	1	6/17	7.89%	Klf4;Lpl;Cd74;Foxp1;Tnf;Oas1b
steroid catabolic process (GO:0006706)	0.880725	1.504	0.0341686	0.619747	1	3/6	9.61%	Hsd11b1;Hsd17b11;Ywhah
histone arginine methylation (GO:0034969)	-0.934838	-1.50356	0.0127971	0.356833	1	3/7	2.39%	Prmt7;Prmt5;Carm1
regulation of autophagosome assembly (GO:2000785)	0.635709	1.50302	0.0318841	0.619681	1	18/31	19.56%	Pip4k2b;Rab3gap1;Lrsam1;Lrrk2;Ralb;Pink1;Rab1b;Chmp4b;Adprh;Mtmr3;Rab5a;Ift20;Pikfyve;Sec22b;Mtm1;Fez2;Scfd1;Pip4k2c
endonucleolytic cleavage in ITS1 to separate SSU-rRNA from 5.8S rRNA and LSU-rRNA from tricistronic rRNA transcript (SSU-rRNA, 5.8S rRNA, LSU-rRNA) (GO:0000447)	-0.874456	-1.50301	0.0316344	0.357809	1	3/8	3.58%	Utp20;Rrs1;Nop14
positive regulation of calcium ion transport (GO:0051928)	-0.70808	-1.50279	0.0221893	0.357095	1	8/31	11.44%	Ccl3;P2rx7;Lilra6;Atp2b1;Pira13;Wfs1;Pira12;Pira2
odontogenesis (GO:0042476)	-0.74594	-1.50261	0.0244275	0.356077	1	3/23	4.19%	Col1a2;Bcor;Hdac2
positive regulation of ion transport (GO:0043270)	-0.681243	-1.50231	0.0317919	0.355679	1	6/41	4.86%	Ccl3;Cnksr3;P2rx7;Lilra6;Atp2b1;Pira13
regulation of AMPA receptor activity (GO:2000311)	-0.803999	-1.50224	0.026936	0.354091	1	3/16	4.28%	Adrb2;Mef2c;Mink1
regulation of antigen receptor-mediated signaling pathway (GO:0050854)	-0.826618	-1.50217	0.0259067	0.352526	1	2/13	3.48%	Pax5;Cd300a
isoprenoid metabolic process (GO:0006720)	0.860727	1.50099	0.0306604	0.62603	1	4/7	2.63%	Pdss2;Hmgcr;Mvd;Mvk
regulation of macrophage cytokine production (GO:0010935)	-0.744198	-1.50003	0.0321101	0.362234	1	8/22	13.86%	H2-Q10;Cd74;H2-M3;Sema7a;Tgfb1;H2-K1;H2-T22;H2-D1
myotube cell development (GO:0014904)	0.817783	1.49964	0.04814	0.628095	1	1/8	0.52%	Ryr1
regulation of neuron apoptotic process (GO:0043523)	-0.621151	-1.49956	0.00939597	0.362879	1	24/77	12.24%	Ccl3;Lgmn;Trem2;Prkcg;Sod1;Msh2;Ddit3;Set;Kdm2b;Mef2c;Cln3;Bax;Naip6;Tnf;Nae1;Lancl1;Foxq1;Naip5;Sigmar1;Wfs1;Rasa1;Adam8;Trim2;Ctnnb1
regulation of monocyte chemotaxis (GO:0090025)	-0.759755	-1.49947	0.0149477	0.361388	1	4/24	3.59%	Aif1;Ccr2;Lgmn;Dusp1
negative regulation of viral release from host cell (GO:1902187)	-0.765368	-1.49918	0.0274809	0.361008	1	7/18	6.66%	Trim30d;Trim30b;Trim28;Trim12a;Trim26;Trim30a;Trim12c
cellular response to UV-B (GO:0071493)	-0.895144	-1.49914	0.0190972	0.35921	1	1/8	0.23%	Crip1
regulation of protein exit from endoplasmic reticulum (GO:0070861)	0.757765	1.49887	0.0496614	0.627193	1	9/11	21.37%	Insig1;Cd81;Gcc2;Sar1b;Sar1a;Sec16b;Tm9sf4;Sec16a;Sorl1
endochondral ossification (GO:0001958)	-0.86206	-1.49883	0.0252101	0.35912	1	2/9	4.15%	Inppl1;Mef2c
regulation of calcium-mediated signaling (GO:0050848)	-0.758118	-1.49878	0.0212418	0.357467	1	3/20	1.41%	Ccl3;Trem2;Itpr1
detection of mechanical stimulus (GO:0050982)	0.740405	1.49829	0.0608273	0.625081	1	1/13	0.12%	Jup
positive regulation of signaling receptor activity (GO:2000273)	-0.725957	-1.49805	0.0194611	0.3595	1	7/31	11.15%	Ccr2;Hfe;Adrb2;Hdac2;Nrp1;Jak2;Itgb1
estrogen biosynthetic process (GO:0006703)	0.804075	1.49791	0.0362812	0.621911	1	3/9	7.34%	Hsd17b2;Hsd17b7;Hsd17b11
arginine metabolic process (GO:0006525)	-0.869968	-1.49772	0.0246046	0.359281	1	1/8	0.58%	Ass1
positive regulation of neuroinflammatory response (GO:0150078)	-0.856383	-1.4971	0.0197044	0.360734	1	3/10	2.19%	Ccl3;Trem2;Il1b
regulation of cellular amine metabolic process (GO:0033238)	0.561086	1.49685	0.0403727	0.622558	1	28/49	21.97%	Nqo1;Oaz2;Psmd5;Psmb5;Psmd2;Psme4;Oaz1;Psmb3;Azin1;Psmd10;Psmd8;Psmc2;Psme2b;Psmb6;Psmc3;Psmb1;Psme2;Psmd13;Psmd4;Psmb2;Psmd11;Psmd9;Psma2;Psmb7;Psma6;Psme3;Psmb9;Psmc1
regulation of peptidyl-cysteine S-nitrosylation (GO:2000169)	-0.93426	-1.49667	0.00932836	0.361207	1	1/6	0.03%	Ace
adenosine metabolic process (GO:0046085)	0.880321	1.49634	0.0227743	0.620073	1	2/6	2.69%	Ada;Acpp
regulation of interferon-alpha production (GO:0032647)	-0.723357	-1.4963	0.0187207	0.361137	1	11/27	13.44%	Tlr9;Ptprs;Irf5;Lilra6;Pira13;Mavs;Irf3;Pira12;Pira2;Hspd1;Irf7
mitotic DNA replication (GO:1902969)	-0.855587	-1.49589	0.031746	0.36138	1	6/10	10.85%	Mcm6;Mcm3;Mcm2;Gins1;Mcm4;Pola1
positive regulation of lymphocyte proliferation (GO:0050671)	-0.629384	-1.49453	0.0130039	0.366773	1	18/80	7.44%	Cd40;Cd209a;Aif1;H2-Q10;Gpr183;Tlr9;Il6st;Cd74;Il1b;H2-DMb1;H2-Q4;Mef2c;Il15;Cd80;Vcam1;H2-T10;Zfp335;Cd274
dicarboxylic acid catabolic process (GO:0043649)	0.770791	1.49423	0.0537383	0.626896	1	5/12	12.73%	Got1;Glud1;Glul;Got2;Mthfsl
cellular monovalent inorganic cation homeostasis (GO:0030004)	-0.799184	-1.49386	0.0327022	0.368382	1	9/15	16.02%	Slc8a1;Kcnj2;Atp1a1;Atp1b3;Atp1a3;Atp1b2;Atp1b1;Nedd4l;Lacc1
toll-like receptor 4 signaling pathway (GO:0034142)	0.663271	1.49371	0.0342857	0.624866	1	7/22	8.86%	Cd14;Lbp;Itgb2l;Itgam;Pik3ap1;Lgals9;Itgb2
regulation of synaptic transmission, glutamatergic (GO:0051966)	-0.713243	-1.4924	0.0182648	0.374525	1	5/28	7.51%	Ccr2;Mef2c;Dgkz;Cln3;Tnf
regulation of transforming growth factor beta1 production (GO:0032908)	-0.936598	-1.4918	0.0167286	0.375872	1	1/5	0.34%	Thbs1
cellular response to drug (GO:0035690)	-0.755611	-1.49179	0.0311042	0.374023	1	7/21	10.52%	Bmyc;Myc;Il1b;Aim2;Mef2c;Gpld1;Pde4b
maturation of SSU-rRNA from tricistronic rRNA transcript (SSU-rRNA, 5.8S rRNA, LSU-rRNA) (GO:0000462)	-0.72002	-1.49092	0.0381098	0.37682	1	10/29	10.57%	Tsr1;Utp20;Pwp2;Rrs1;Nop14;Bms1;Helb;Heatr1;Dhx37;Mrps11
polyamine biosynthetic process (GO:0006596)	-0.875389	-1.49017	0.0188356	0.379226	1	2/9	2.74%	Srm;Sms
positive regulation of interleukin-13 production (GO:0032736)	-0.731721	-1.48903	0.0259542	0.383697	1	9/24	15.50%	H2-Q10;Irf4;H2-Q4;H2-T10;Rara;H2-K1;H2-T22;H2-D1;H2-T-ps
regulation of monocyte differentiation (GO:0045655)	-0.80089	-1.48812	0.0305603	0.386801	1	5/15	2.25%	Bmyc;Cd74;H2-Eb1;Myc;Csf1
regulation of fibrinolysis (GO:0051917)	-0.849334	-1.48784	0.0272232	0.386458	1	2/9	8.06%	Thbs1;Thbd
positive regulation of telomerase RNA localization to Cajal body (GO:1904874)	-0.789594	-1.4871	0.0449438	0.38859	1	7/15	11.38%	Nop10;Nhp2;Dkc1;Naf1;Cct3;Ruvbl1;Tcp1
self proteolysis (GO:0097264)	-0.858824	-1.48703	0.0289855	0.387047	1	3/9	3.99%	Nlrp1b;Lgmn;Nlrp1a
phosphatidylglycerol acyl-chain remodeling (GO:0036148)	0.762715	1.48685	0.0700935	0.659219	1	3/11	4.52%	Lpgat1;Crls1;Lpcat1
antiviral innate immune response (GO:0140374)	-0.759077	-1.48598	0.0396341	0.390886	1	5/19	7.89%	Mx1;Nlrp1b;Nlrp1a;Akap1;Oas1b
negative regulation of cell migration involved in sprouting angiogenesis (GO:0090051)	-0.833374	-1.48559	0.0344828	0.391031	1	2/11	0.34%	Klf4;Thbs1
protein K11-linked ubiquitination (GO:0070979)	0.636557	1.48544	0.0416667	0.662326	1	16/28	20.50%	Ube2h;Ube2c;Fzr1;Cdc27;Cdc16;Ube2t;Rnf26;Ube2d3;Anapc7;Anapc1;Ube2l3;Anapc5;Anapc11;Cdc26;Ube2s;Anapc2
B cell proliferation (GO:0042100)	-0.818011	-1.48539	0.0429553	0.390223	1	3/13	4.15%	Cd40;Cd180;Mef2c
regulation of natural killer cell mediated immunity (GO:0002715)	-0.763622	-1.48493	0.0322581	0.390898	1	8/20	15.50%	H2-Q10;Sh2d1b1;H2-Q4;H2-T10;H2-K1;H2-T22;H2-D1;H2-T-ps
negative regulation of neuron apoptotic process (GO:0043524)	-0.639067	-1.48489	0.0199715	0.389235	1	13/57	8.73%	Cx3cr1;Lgmn;Prkcg;Sod1;Msh2;Set;Kdm2b;Mef2c;Cln3;Naip6;Foxq1;Naip5;Wfs1
steroid biosynthetic process (GO:0006694)	0.579863	1.48398	0.0343643	0.665813	1	13/46	6.81%	Acox2;Hsd11b1;Cyp51;Fdft1;Scp2;Hmgcr;Sqle;Msmo1;Insig1;Pmvk;Hsd17b10;Osbpl2;Osbpl7
calcium ion import across plasma membrane (GO:0098703)	-0.858326	-1.48376	0.0292505	0.393352	1	2/10	2.28%	Slc8a1;Trpm2
protein localization to condensed chromosome (GO:1903083)	0.756501	1.48354	0.0444444	0.662955	1	10/12	21.94%	Knl1;Zw10;Ttk;Champ1;Bub3;Mis12;Zwilch;Spdl1;Cdk1;Mtbp
glial cell migration (GO:0008347)	-0.921666	-1.48352	0.0206379	0.392732	1	1/5	0.07%	Ccl3
sister chromatid segregation (GO:0000819)	0.616874	1.48321	0.0432277	0.659749	1	22/34	17.84%	Knstrn;Top2a;Nusap1;Smc1a;Kif18a;Ndc80;Sgo2a;Kif18b;Zwint;Zw10;Cdca8;Plk1;Ncapg2;Champ1;Kifc5b;Smc4;Mis12;Kifc1;Sgo1;Espl1;Spag5;Dsn1
regulation of natural killer cell proliferation (GO:0032817)	-0.764521	-1.48314	0.0345395	0.392999	1	8/19	15.50%	H2-Q10;H2-Q4;H2-T10;Ptpn22;H2-K1;H2-T22;H2-D1;H2-T-ps
peroxisome organization (GO:0007031)	0.654623	1.48287	0.0383481	0.656458	1	16/25	20.69%	Pex3;Tmem135;Pex19;Abcd1;Lonp2;Pex7;Dnm1l;Abcd3;Pex2;Fis1;Mff;Pex10;Pex12;Pex14;Abcd2;Sec16b
Cdc42 protein signal transduction (GO:0032488)	0.833411	1.48273	0.0566893	0.65205	1	2/7	1.31%	Rhov;Rhou
response to vitamin (GO:0033273)	-0.877472	-1.48234	0.028777	0.395432	1	2/8	0.61%	Bglap;Bglap2
negative regulation of dendritic cell differentiation (GO:2001199)	-0.793747	-1.48196	0.0339559	0.393712	1	7/15	13.86%	H2-Q10;Tmem176b;Tmem176a;H2-M3;H2-K1;H2-T22;H2-D1
negative regulation of leukocyte differentiation (GO:1902106)	-0.793747	-1.48196	0.0339559	0.393712	1	7/15	13.86%	H2-Q10;Tmem176b;Tmem176a;H2-M3;H2-K1;H2-T22;H2-D1
hexose biosynthetic process (GO:0019319)	0.59074	1.48125	0.0385852	0.655429	1	20/38	15.20%	Aldoc;Got1;Tpi1;Gpi1;Pgm1;Eno1b;Gapdh;Aldoa;Pgk1;Eno1;Mdh1;Pgam1;Slc37a4;Mdh2;Got2;Slc25a1;Slc25a12;Slc25a11;Cry1;Pcx
regulation of T cell proliferation (GO:0042129)	-0.634664	-1.4812	0.015852	0.395792	1	16/71	10.02%	Cd209a;Aif1;H2-Q10;Il6st;H2-Eb1;Il1b;H2-DMb1;Il15;Cd80;H2-M3;Tnfrsf1b;Vcam1;Cd274;Slc7a1;H2-K1;Cd46
nucleoside diphosphate metabolic process (GO:0009132)	0.721281	1.48097	0.0556901	0.651867	1	5/15	6.56%	Entpd3;Entpd5;Entpd7;Cmpk1;Cmpk2
maintenance of gastrointestinal epithelium (GO:0030277)	-0.828125	-1.48053	0.0273973	0.397604	1	2/12	5.30%	Tlr9;Nod2
negative regulation of macrophage migration (GO:1905522)	0.760586	1.48047	0.0551876	0.649554	1	5/10	14.08%	Hc;Emilin1;Cd200r1;Cd200r4;Stap1
positive regulation of lymphocyte chemotaxis (GO:0140131)	-0.825336	-1.47999	0.03125	0.398867	1	2/13	0.35%	Ccl3;Ccr2
regulation of viral life cycle (GO:1903900)	-0.705468	-1.47997	0.0348837	0.397228	1	7/30	6.73%	Cd209a;Trim30d;Trim30b;Trim12a;Trim30a;Trim12c;Trim14
regulation of pri-miRNA transcription by RNA polymerase II (GO:1902893)	-0.687443	-1.47955	0.028065	0.397748	1	7/38	7.51%	Klf4;Egr1;Fos;Jun;Gnl3;Tgfb1;Tnf
negative regulation of digestive system process (GO:0060457)	-0.953238	-1.4785	0.0181818	0.401491	1	1/5	0.22%	Tifab
leukotriene biosynthetic process (GO:0019370)	0.762029	1.47846	0.0513447	0.656148	1	5/11	8.55%	Ggt1;Lta4h;Mgst2;Alox5ap;Ggta1
sodium ion homeostasis (GO:0055078)	-0.77706	-1.47816	0.0415282	0.401569	1	8/15	12.76%	Slc8a1;Atp1a1;Atp1b3;Scnn1a;Atp1a3;Atp1b2;Atp1b1;Nedd4l
vascular process in circulatory system (GO:0003018)	-0.822379	-1.4779	0.0310881	0.399434	1	2/12	0.45%	Ace;Scpep1
regulation of tube diameter (GO:0035296)	-0.822379	-1.4779	0.0310881	0.399434	1	2/12	0.45%	Ace;Scpep1
regulation of metal ion transport (GO:0010959)	0.743033	1.47742	0.0543735	0.657007	1	6/12	15.73%	Sri;Stim1;Camk2b;Camk2g;Epb41;Dlg1
positive regulation of nitric-oxide synthase biosynthetic process (GO:0051770)	-0.852884	-1.47739	0.0275862	0.400405	1	3/9	10.47%	Tlr9;Nod2;Jak2
regulation of telomerase RNA localization to Cajal body (GO:1904872)	-0.762777	-1.47715	0.0412044	0.399989	1	7/18	11.38%	Nop10;Nhp2;Dkc1;Naf1;Cct3;Ruvbl1;Tcp1
neuromuscular process controlling balance (GO:0050885)	-0.836576	-1.47712	0.0388007	0.398416	1	2/10	4.55%	Tifab;Cln3
regulation of collateral sprouting (GO:0048670)	-0.931917	-1.47667	0.0214008	0.399016	1	1/5	1.24%	Ptprs
TRAIL-activated apoptotic signaling pathway (GO:0036462)	0.899456	1.47598	0.0313152	0.660727	1	2/5	1.59%	Tnfrsf10b;Zdhhc3
ruffle assembly (GO:0097178)	-0.919855	-1.47568	0.0245283	0.402491	1	1/6	0.27%	Aif1
cardiac muscle tissue development (GO:0048738)	0.607109	1.47568	0.0492754	0.657605	1	9/28	15.49%	Gja5;Smad1;Bmpr1a;Ndufv2;Akap13;Cby1;Sik1;Maml1;Notch1
positive regulation of epithelial cell apoptotic process (GO:1904037)	-0.706003	-1.47496	0.0289634	0.404684	1	3/29	0.51%	Cd40;Thbs1;H2-Q10
epithelial structure maintenance (GO:0010669)	-0.824451	-1.47475	0.0289116	0.40413	1	2/12	5.30%	Tlr9;Nod2
regulation of establishment of protein localization to mitochondrion (GO:1903747)	0.824957	1.47462	0.0387097	0.658707	1	3/8	9.17%	Srebf1;Parl;Pink1
regulation of cartilage development (GO:0061035)	-0.803701	-1.47462	0.035473	0.403075	1	5/14	16.23%	Zbtb16;Kat2a;Mboat2;Bmp1;Trps1
negative regulation of T cell cytokine production (GO:0002725)	-0.802589	-1.47363	0.0299003	0.406917	1	6/15	14.60%	H2-Q10;Hfe;H2-K1;H2-T22;H2-D1;Smad7
T cell mediated cytotoxicity (GO:0001913)	-0.765306	-1.47333	0.0384615	0.406876	1	4/17	13.86%	H2-Q10;H2-Q4;H2-K1;H2-D1
positive regulation of mononuclear cell migration (GO:0071677)	-0.72512	-1.47332	0.0287879	0.405227	1	6/29	7.51%	Aif1;Ccr2;C1qbp;Lgmn;Calr;Tnf
skin morphogenesis (GO:0043589)	-0.938929	-1.47328	0.0133843	0.403791	1	2/5	0.81%	Col1a1;Col1a2
positive regulation of DNA damage response, signal transduction by p53 class mediator (GO:0043517)	-0.793854	-1.47284	0.0456853	0.404419	1	3/15	1.04%	Pmaip1;Atm;Ifi211
antifungal innate immune response (GO:0061760)	-0.855928	-1.47277	0.0339286	0.403114	1	5/9	8.45%	Cx3cr1;Clec4n;Clec4d;Clec7a;Card9
second-messenger-mediated signaling (GO:0019932)	-0.622491	-1.47263	0.0119681	0.40218	1	13/72	11.76%	Ccl3;Cx3cr1;Ccr2;Ppp1r9a;Chrm3;Rcan3;Ccrl2;Ccr3;Plcg1;Eif2ak3;Tpcn2;Cxcr4;Cxcr3
endosome transport via multivesicular body sorting pathway (GO:0032509)	0.659633	1.47249	0.0572207	0.665478	1	13/22	20.08%	Sort1;Ubxn6;Chmp7;Vta1;Mvb12a;Vps4b;Chmp4b;Chmp6;Chmp1a;Chmp5;Vcp;Leprotl1;Tmem50a
cell chemotaxis (GO:0060326)	-0.644355	-1.47228	0.0351351	0.402474	1	11/56	8.69%	Cx3cr1;Ccr2;Nr4a1;Dock4;Abcc1;Kit;Nrp1;Ccrl2;Prkcd;Ccr3;Elmo2
ciliary basal body-plasma membrane docking (GO:0097711)	0.508105	1.47206	0.00956938	0.663046	1	48/94	20.90%	Tmem216;Tmem67;Cenpj;Ckap5;Pcnt;Tuba1a;Cep89;Cep164;Tuba4a;Prkaca;Dynll1;Cep83;Cdk5rap2;Ywhae;Csnk1d;Ssna1;Ywhag;Ppp2r1a;Mapre1;Tubb4b;Dctn2;Cetn2;Sdccag8;Plk1;Kif24;Dync1i2;Dctn3;Ccp110;Cep76;Cep63;Cep192;Rab11a;Nedd1;Cep72;Cep135;Cntrl;Ahi1;Dctn1;Mark4;Haus4;Nek2;Iqcb1;C2cd3;Cdk1;Pcm1;Haus8;Nde1;Cep41
amino-acid betaine transport (GO:0015838)	0.855257	1.47193	0.043956	0.658996	1	2/6	7.69%	Slc25a29;Slc22a4
regulation of stem cell population maintenance (GO:2000036)	-0.782762	-1.47192	0.0304976	0.402788	1	4/17	2.57%	Bmyc;Wdr43;Myc;Kat2a
regulation of dopamine receptor signaling pathway (GO:0060159)	0.847354	1.4719	0.059081	0.654445	1	4/6	13.29%	Palm;Vps35;Lrrk2;Dtnbp1
vascular associated smooth muscle contraction (GO:0014829)	-0.877086	-1.47143	0.039783	0.403825	1	2/7	2.55%	Slc8a1;Acta2
regulation of myeloid leukocyte differentiation (GO:0002761)	-0.856547	-1.47136	0.0306859	0.402629	1	2/9	0.61%	Bglap;Bglap2
regulation of epithelial cell differentiation (GO:0030856)	0.764421	1.4713	0.0552995	0.653306	1	4/11	6.90%	Ceacam1;Cd24a;Klf7;Apold1
calcium ion import into cytosol (GO:1902656)	-0.835048	-1.47093	0.037702	0.403282	1	2/11	2.28%	Slc8a1;Trpm2
cellular sodium ion homeostasis (GO:0006883)	-0.8261	-1.47068	0.0357143	0.403007	1	7/11	12.76%	Slc8a1;Atp1a1;Atp1b3;Atp1a3;Atp1b2;Atp1b1;Nedd4l
regulation of dopamine metabolic process (GO:0042053)	0.851009	1.47016	0.0566449	0.654889	1	3/6	8.86%	Itgb2l;Itgam;Itgb2
zinc ion homeostasis (GO:0055069)	0.676206	1.46984	0.0512129	0.65215	1	3/18	3.22%	Slc30a1;Atp13a2;Tmc8
alpha-linolenic acid metabolic process (GO:0036109)	0.727799	1.46957	0.0740741	0.649132	1	5/13	6.07%	Scp2;Acox1;Elovl1;Elovl5;Abcd1
entry into host (GO:0044409)	-0.802861	-1.46901	0.0616883	0.410151	1	7/13	15.88%	Met;Ctnnd1;Itgav;Cxcr4;Ctnnb1;Cbll1;Grb2
peptide antigen assembly with MHC protein complex (GO:0002501)	-0.885255	-1.46889	0.0313653	0.409151	1	4/7	6.14%	H2-DMa;H2-Eb1;H2-DMb1;Calr
lymphocyte proliferation (GO:0046651)	-0.753294	-1.46863	0.0566343	0.408873	1	7/19	11.81%	Cd40;Flt3;Mef2c;Cd79a;Hells;Tnfsf14;Hspd1
heart process (GO:0003015)	-0.88427	-1.46863	0.0273973	0.407259	1	4/7	5.96%	Ace;Fyn;Sod1;Myl2
negative regulation of neuron projection development (GO:0010977)	-0.662417	-1.4686	0.0305132	0.405804	1	7/46	4.87%	Ptpro;Ptprs;Fkbp4;Itm2c;Gdi1;Hdac2;Bcl11a
keratan sulfate catabolic process (GO:0042340)	0.744388	1.46853	0.0545455	0.650105	1	4/11	13.93%	Hexb;Galns;Hexa;Gns
calcium ion homeostasis (GO:0055074)	-0.632395	-1.46766	0.0201072	0.409151	1	11/65	6.14%	Cd40;Ccl3;Ccr2;Dmpk;Ccl9;Slc8a1;Elane;Ccl6;Atp2b1;Rmdn3;Calr
positive regulation of fatty acid biosynthetic process (GO:0045723)	0.784661	1.46574	0.056701	0.661353	1	6/10	13.40%	Lpgat1;Elovl5;Apoc2;Abcd1;Mid1ip1;Nr1h2
B cell activation involved in immune response (GO:0002312)	-0.802501	-1.4657	0.0363951	0.417989	1	3/12	2.33%	Cd180;Gpr183;Msh2
cellular potassium ion homeostasis (GO:0030007)	-0.858631	-1.46543	0.0342857	0.417694	1	6/9	11.48%	Kcnj2;Atp1a1;Atp1b3;Atp1a3;Atp1b2;Atp1b1
positive regulation of CD8-positive, alpha-beta T cell activation (GO:2001187)	-0.747958	-1.46537	0.0457516	0.416427	1	9/22	15.50%	H2-Q10;H2-Q4;H2-T10;Runx3;Ptpn22;H2-K1;H2-T22;H2-D1;H2-T-ps
regulation of oxidative stress-induced neuron intrinsic apoptotic signaling pathway (GO:1903376)	-0.874192	-1.46454	0.037702	0.419107	1	1/7	1.28%	Trem2
sterol import (GO:0035376)	0.878357	1.46408	0.0426009	0.661543	1	3/5	7.20%	Stard4;Ldlr;Scarb1
cholesterol import (GO:0070508)	0.878357	1.46408	0.0426009	0.661543	1	3/5	7.20%	Stard4;Ldlr;Scarb1
neuron remodeling (GO:0016322)	0.817328	1.4632	0.0486815	0.662131	1	4/8	8.16%	Rnd1;C3;App;Anks1
positive regulation of monocyte chemotaxis (GO:0090026)	-0.791798	-1.46311	0.0330189	0.424762	1	3/17	1.24%	Aif1;Ccr2;Lgmn
positive regulation of natural killer cell proliferation (GO:0032819)	-0.759887	-1.46258	0.0424837	0.425997	1	7/18	15.50%	H2-Q10;H2-Q4;H2-T10;H2-K1;H2-T22;H2-D1;H2-T-ps
pancreas development (GO:0031016)	-0.834803	-1.46213	0.0485269	0.426652	1	1/10	0.11%	Met
positive regulation of vascular associated smooth muscle cell differentiation (GO:1905065)	-0.916664	-1.46181	0.0344203	0.426773	1	2/6	2.93%	Eng;Kit
response to type I interferon (GO:0034340)	-0.793492	-1.46168	0.048495	0.425732	1	2/12	3.41%	Mx1;Shmt2
chemical homeostasis (GO:0048878)	0.544337	1.46164	0.0385965	0.666695	1	6/54	2.79%	Acox2;Pnpla1;Atp13a2;Pnpla8;Abhd5;Acox1
negative regulation of MAPK cascade (GO:0043409)	-0.609322	-1.46144	0.0159151	0.425424	1	12/82	4.27%	Cnksr3;Dusp3;Bmyc;P2rx7;Myc;Il1b;Pebp1;Cd300a;Rgs2;Dusp1;Spry2;Dusp6
positive regulation of peptidyl-threonine phosphorylation (GO:0010800)	0.652757	1.4604	0.058309	0.669039	1	13/24	18.65%	Chil1;Tnks1bp1;S1pr2;Mapk1;Calm1;App;Plk1;Cab39;Prkag2;Calm3;Axin1;Rptor;Trim6
regulation of non-membrane spanning protein tyrosine kinase activity (GO:1903995)	-0.93252	-1.46034	0.0224913	0.42969	1	2/5	1.72%	Dusp22;Fyn
calcium-independent cell-cell adhesion via plasma membrane cell-adhesion molecules (GO:0016338)	0.853534	1.45994	0.059867	0.66716	1	2/6	4.43%	Cldn12;Cldn15
regulation of cysteine-type endopeptidase activity involved in apoptotic process (GO:0043281)	-0.612731	-1.4596	0.00779221	0.432022	1	19/78	8.45%	Pmaip1;Klf4;Thbs1;Bmyc;Siah2;Bex3;Nlrp3;Myc;Map3k5;Htra2;Gramd4;Raf1;Dapk1;Clec7a;Naip6;Tnf;Nlrp12;Naip5;Card9
mRNA stabilization (GO:0048255)	-0.680477	-1.4591	0.0257967	0.43293	1	11/33	10.49%	Zfp36;Ybx3;Fus;Cirbp;Slc11a1;Hnrnpu;Taf15;Paip1;Tardbp;Eif4enif1;Hnrnpc
positive regulation of cholesterol efflux (GO:0010875)	-0.742284	-1.45883	0.0380518	0.432646	1	7/20	11.24%	Lrp1;Trem2;Abca3;Rxra;Ces1d;Zdhhc8;Gps2
acetylcholine receptor signaling pathway (GO:0095500)	-0.792048	-1.45867	0.0516014	0.431973	1	5/12	5.92%	Rgs10;Plcb1;Agrn;Chrm3;Gna11
positive regulation of endothelial cell migration (GO:0010595)	-0.600164	-1.45867	0.0209424	0.430388	1	16/80	9.58%	Cd40;Met;Thbs1;Sparc;Lgmn;Akt3;Zc3h12a;Calr;Tgfb1;Gpld1;Nrp1;Foxp1;Rras;Rhob;Plcg1;Stat5a
DNA ligation (GO:0006266)	0.838372	1.45805	0.0418502	0.673238	1	3/7	5.48%	Lig3;Top2a;Xrcc4
alcohol catabolic process (GO:0046164)	-0.877666	-1.458	0.0427509	0.43235	1	1/7	0.12%	Cyp27a1
SNARE complex assembly (GO:0035493)	-0.843015	-1.45782	0.0448276	0.431734	1	2/9	1.95%	Stxbp6;Vamp2
positive regulation of hemostasis (GO:1900048)	-0.838889	-1.45772	0.0601093	0.429092	1	1/9	0.34%	Thbs1
positive regulation of coagulation (GO:0050820)	-0.838889	-1.45772	0.0601093	0.429092	1	1/9	0.34%	Thbs1
negative regulation of peptidase activity (GO:0010466)	0.563644	1.45762	0.0443686	0.67125	1	8/50	2.32%	Stfa2;Cstdc5;Ecm1;Stfa3;Serpinb6a;Serpinb1a;Stfa1;Gapdh
negative regulation of interleukin-12 production (GO:0032695)	-0.808612	-1.45684	0.035533	0.432231	1	2/13	1.11%	Thbs1;C1qbp
negative regulation of mRNA splicing, via spliceosome (GO:0048025)	-0.787769	-1.4566	0.0478548	0.431774	1	9/14	16.42%	C1qbp;Srsf10;Sfswap;Srsf6;U2af2;Rnps1;Srsf9;Ptbp1;Srsf7
regulation of neuroinflammatory response (GO:0150077)	-0.753293	-1.45638	0.0472441	0.431466	1	5/18	7.51%	Ptgs2;Trem2;Il1b;Tnfrsf1b;Tnf
regulation of extracellular matrix disassembly (GO:0010715)	-0.796148	-1.45511	0.0508475	0.43675	1	4/13	6.51%	Lrp1;Dpp4;Pdpn;Tgfb1
dendrite self-avoidance (GO:0070593)	0.757026	1.45484	0.0700483	0.682932	1	1/10	0.23%	Palld
response to magnesium ion (GO:0032026)	-0.855954	-1.45464	0.062724	0.437628	1	1/8	0.34%	Thbs1
L-serine metabolic process (GO:0006563)	-0.835623	-1.45436	0.0460177	0.437436	1	5/9	13.97%	Psat1;Shmt2;Phgdh;Serinc5;Shmt1
positive regulation of microglial cell activation (GO:1903980)	-0.928415	-1.45417	0.0255474	0.43702	1	2/5	1.28%	Ccl3;Trem2
regulation of dendritic cell antigen processing and presentation (GO:0002604)	-0.85714	-1.45411	0.0504348	0.43576	1	3/8	5.30%	Thbs1;Slc11a1;Nod2
negative regulation of interferon-alpha production (GO:0032687)	-0.87001	-1.45403	0.0439367	0.434623	1	5/8	11.44%	Ptprs;Lilra6;Pira13;Pira12;Pira2
maintenance of blood-brain barrier (GO:0035633)	0.632786	1.45358	0.0544413	0.685475	1	6/23	11.13%	Cldn12;Pecam1;Tjp3;Vcl;Actg1;F11r
macrophage chemotaxis (GO:0048246)	-0.879384	-1.4535	0.0319549	0.435894	1	1/7	0.07%	Ccl3
DNA replication initiation (GO:0006270)	-0.664483	-1.45338	0.0409956	0.434952	1	23/38	20.18%	Noc3l;Rpa2;Orc2;Pola2;Mcm6;Mcm3;Pole3;Cdc6;Pura;Mcm2;Cdt1;Mcm10;Mcm4;Pola1;Pole4;Prim1;Orc4;Mcm8;Mcm5;Mcm7;Rpa1;Topbp1;Orc1
positive regulation of neurotransmitter transport (GO:0051590)	0.881429	1.45291	0.0367816	0.685158	1	1/5	0.34%	Baiap3
glucocorticoid metabolic process (GO:0008211)	0.885364	1.45239	0.030837	0.68376	1	2/5	9.61%	Hsd11b1;Ywhah
positive regulation of chemokine production (GO:0032722)	-0.642464	-1.45211	0.0244253	0.440137	1	11/52	7.89%	Egr1;Aif1;Lpl;Tlr9;Cd74;Il1b;Csf1r;Mavs;Clec7a;Tnf;Oas1b
positive regulation of neural precursor cell proliferation (GO:2000179)	-0.777955	-1.45207	0.0598291	0.43886	1	2/15	6.76%	Cx3cr1;Zfp335
cholesterol catabolic process (GO:0006707)	-0.881272	-1.45146	0.0539033	0.439101	1	1/6	0.12%	Cyp27a1
sterol catabolic process (GO:0016127)	-0.881272	-1.45146	0.0539033	0.439101	1	1/6	0.12%	Cyp27a1
CD40 signaling pathway (GO:0023035)	-0.888828	-1.45121	0.0388514	0.438918	1	4/7	5.03%	Cd40;Itga5;Tnip2;Rnf31
replicative senescence (GO:0090399)	-0.829954	-1.45119	0.0471204	0.437456	1	1/10	1.02%	Atm
regulation of cation channel activity (GO:2001257)	-0.651046	-1.45094	0.0236769	0.437276	1	8/50	6.75%	Ahnak;Gria3;Vamp2;Ctss;Fkbp1a;Mef2c;Mink1;Dapk1
regulation of calcium ion transmembrane transport via high voltage-gated calcium channel (GO:1902514)	-0.890105	-1.44904	0.0414414	0.446033	1	2/7	1.36%	Sestd1;Bin1
regulation of focal adhesion assembly (GO:0051893)	-0.639405	-1.449	0.0393258	0.444755	1	5/49	1.74%	Dusp22;Thbs1;S100a10;Dusp3;Peak1
oxygen transport (GO:0015671)	-0.872881	-1.44896	0.0251346	0.443465	1	2/8	2.16%	Bmyc;Myc
regulation of cardiac muscle cell membrane repolarization (GO:0099623)	0.760965	1.44883	0.053012	0.69938	1	2/11	7.27%	Gja5;Flna
positive regulation of integrin-mediated signaling pathway (GO:2001046)	0.835468	1.4487	0.0627803	0.695696	1	3/6	9.13%	Flna;Cd63;Lims1
response to lead ion (GO:0010288)	0.796039	1.44759	0.0759494	0.697671	1	3/8	7.89%	Plscr1;Ppp2cb;Ppp1ca
negative regulation of calcium ion transmembrane transport (GO:1903170)	-0.868265	-1.44741	0.0405644	0.450337	1	3/8	3.00%	Sestd1;Bin1;Fkbp1a
response to alcohol (GO:0097305)	-0.750086	-1.44714	0.0605096	0.450273	1	4/18	6.51%	Ccl3;Sod1;Abca2;Tgfb1
cell junction disassembly (GO:0150146)	-0.899148	-1.4466	0.0440367	0.451692	1	1/6	0.08%	Cx3cr1
regulation of natural killer cell chemotaxis (GO:2000501)	-0.912012	-1.44619	0.0432432	0.452333	1	1/5	0.07%	Ccl3
calcium ion transport into cytosol (GO:0060402)	-0.792204	-1.44601	0.044293	0.451698	1	3/13	8.39%	Slc8a1;Trpm2;Itpr3
hormone transport (GO:0009914)	0.867926	1.44555	0.0650224	0.704901	1	2/5	6.75%	Slc7a5;Slc7a8
regulation of type B pancreatic cell proliferation (GO:0061469)	-0.884739	-1.44553	0.0416667	0.452754	1	1/6	1.51%	Nr4a1
negative regulation of locomotion (GO:0040013)	-0.809228	-1.44535	0.0440917	0.452125	1	2/12	1.88%	Dusp3;Elane
organic cyclic compound catabolic process (GO:1901361)	0.85945	1.44505	0.0552995	0.703483	1	1/6	0.84%	Hsd11b1
protein kinase A signaling (GO:0010737)	0.757654	1.44467	0.0840909	0.701316	1	5/10	14.52%	Rab13;Prkacb;Prkaca;Rdx;Lcp1
amyloid-beta formation (GO:0034205)	0.764743	1.44457	0.0668258	0.697495	1	6/10	13.01%	Bace1;Aph1c;Aph1b;Psen1;Aph1a;Psenen
ribosomal large subunit biogenesis (GO:0042273)	-0.616423	-1.44421	0.0385675	0.456365	1	16/58	7.79%	Sdad1;Heatr3;Ppan;Noc2l;Rpf2;Rsl1d1;Rrs1;Nhp2;Npm1;Nop16;Rrp15;Rpl3;Wdr74;Surf6;Bop1;Rpl14
antigen processing and presentation of endogenous peptide antigen (GO:0002483)	-0.707825	-1.44404	0.0434109	0.45582	1	11/26	15.50%	H2-Q10;H2-Eb1;H2-Q4;H2-M3;H2-T10;Ide;B2m;H2-K1;H2-T22;H2-D1;H2-T-ps
maintenance of protein location in extracellular region (GO:0071694)	0.841963	1.444	0.0485651	0.696383	1	1/6	0.14%	Fbn1
mitotic metaphase plate congression (GO:0007080)	0.552805	1.4436	0.0529595	0.694217	1	30/48	18.02%	Mad1l1;Kif14;Ccnb1;Cenpe;Kif18a;Ndc80;Kif2c;Chmp7;Cenpc1;Cep55;Nuf2;Kif22;Dctn2;Vps4b;Zw10;Cdca8;Chmp4b;Chmp6;Chmp1a;Rmdn1;Chmp5;Champ1;Kifc5b;Becn1;Rab11a;Eml3;Mis12;Kifc1;Spdl1;Pdcd6ip
positive regulation of chemokine (C-X-C motif) ligand 2 production (GO:2000343)	-0.852904	-1.44356	0.0664273	0.456825	1	4/7	11.04%	Lpl;Cd74;Tnf;Mbp
peroxisomal membrane transport (GO:0015919)	0.62664	1.44325	0.0540541	0.69205	1	14/26	20.32%	Pex3;Pxmp4;Aldh3a2;Pex19;Abcd1;Pex7;Abcd3;Pex2;Fis1;Acbd5;Pex10;Pex12;Pex14;Abcd2
regulation of protein targeting (GO:1903533)	0.851367	1.44251	0.0409483	0.692088	1	3/6	9.17%	Srebf1;Parl;Pink1
nuclear migration (GO:0007097)	0.715829	1.44236	0.0730479	0.68867	1	4/13	6.86%	Syne2;Fbxw11;Sun2;Syne3
B cell mediated immunity (GO:0019724)	-0.733815	-1.44179	0.0437601	0.464663	1	8/20	13.86%	H2-Q10;Cd74;Msh2;H2-M3;Card9;H2-K1;H2-T22;H2-D1
regulation of interleukin-18 production (GO:0032661)	-0.886741	-1.44143	0.0529101	0.465124	1	4/7	10.41%	Tlr9;Nlrp12;Cd84;Gbp5
negative regulation of response to wounding (GO:1903035)	-0.766094	-1.44112	0.0552764	0.46529	1	5/16	8.26%	Ptprs;Inpp5f;Cers2;Siglecg;Git1
dermatan sulfate proteoglycan metabolic process (GO:0050655)	-0.895683	-1.44059	0.0393258	0.466519	1	1/6	1.00%	Dse
regulation of stem cell proliferation (GO:0072091)	-0.78161	-1.43963	0.0617696	0.470234	1	2/14	4.65%	Ace;Hnrnpu
positive regulation of toll-like receptor 7 signaling pathway (GO:0034157)	-0.898562	-1.43959	0.02693	0.468961	1	4/6	9.43%	Treml4;Slc15a4;Tasl;Ptpn22
response to organic cyclic compound (GO:0014070)	-0.648407	-1.43864	0.042963	0.472478	1	13/43	7.98%	Pmaip1;Ccl3;Bglap;Bglap2;Il1b;Trpm2;Abca2;Sting1;Esr1;Tgfb1;Ggt5;Tnf;Abcb4
response to interferon-beta (GO:0035456)	-0.655782	-1.43855	0.0374101	0.471464	1	12/43	7.89%	Ifi203;Ifi207;Mndal;Ifi209;Ifi211;Ifi213;Aim2;Bst2;Htra2;Ifi204;Pnpt1;Oas1b
retrograde vesicle-mediated transport, Golgi to endoplasmic reticulum (GO:0006890)	0.514187	1.43829	0.0327869	0.706984	1	37/79	18.58%	Stx18;Tmed3;Cenpe;Copg2;Kif18a;Kif3b;Golph3l;Use1;Kif2c;Kif11;Kif15;Kif4;Copa;Nbas;Arfgap2;Rab1b;Kif22;Zw10;Arf3;Copz1;Arf5;Tmem115;Copb2;Cope;Cog7;Golph3;Surf4;Racgap1;Rab1a;Copb1;Atp9b;Arcn1;Sec22b;Pitpnb;Scfd1;Plpp3;Pick1
glycogen metabolic process (GO:0005977)	0.621546	1.43739	0.075	0.707659	1	11/24	13.98%	Gyg;Gys1;Pgm2;Pgm1;Agl;Pygl;Calm1;Phkb;Gbe1;Prkag2;Gsk3b
eosinophil chemotaxis (GO:0048245)	-0.904761	-1.43738	0.0265152	0.474957	1	1/6	0.07%	Ccl3
eosinophil migration (GO:0072677)	-0.904761	-1.43738	0.0265152	0.474957	1	1/6	0.07%	Ccl3
pentose metabolic process (GO:0019321)	0.810099	1.43725	0.0759219	0.704398	1	2/7	1.50%	G6pdx;Rpe
negative regulation of viral genome replication (GO:0045071)	-0.622171	-1.43724	0.0251046	0.474239	1	15/61	9.47%	Ifi203;Ifi207;Mx1;Mndal;Ifi209;Ifi211;Ifi213;Oas2;Bst2;Ifi204;Mavs;Tnf;Oas1b;Apobec3;Resf1
detection of bacterium (GO:0016045)	-0.70449	-1.43677	0.0460624	0.475276	1	10/29	13.86%	H2-Q10;H2-Eb1;H2-Q4;Nod2;H2-T10;Naip6;Naip5;H2-K1;H2-T22;H2-D1
autonomic nervous system development (GO:0048483)	-0.849005	-1.43669	0.0786713	0.474191	1	3/7	7.16%	Fn1;Sox4;Nrp1
immune response-inhibiting cell surface receptor signaling pathway (GO:0002767)	-0.780786	-1.43638	0.050173	0.474488	1	5/15	13.86%	H2-Q10;H2-M3;H2-K1;H2-T22;H2-D1
entry of bacterium into host cell (GO:0035635)	-0.853311	-1.43628	0.0612613	0.473523	1	2/8	1.97%	Met;Ctnnd1
unsaturated fatty acid metabolic process (GO:0033559)	0.551514	1.43606	0.0425532	0.707055	1	9/48	6.07%	Scd2;Scp2;Pnpla8;Ptgr1;Acox1;Elovl1;Elovl5;Gpx1;Abcd1
cardiac muscle tissue morphogenesis (GO:0055008)	-0.747647	-1.43606	0.077686	0.473205	1	8/18	14.60%	Eng;Fkbp1a;Myl2;Tgfb1;Tpm1;Tgfbr3;Zfpm1;Smad7
late endosome to Golgi transport (GO:0034499)	0.866296	1.43587	0.0516129	0.704042	1	3/5	9.72%	Rab7b;Snx12;Gcc2
regulation of RNA splicing (GO:0043484)	-0.611884	-1.4356	0.0198675	0.474202	1	28/73	15.52%	Ahnak;Zfp326;Hnrnph3;Fus;Mettl16;Son;Clk2;Rrp1b;Hnrnpll;Snrnp70;Hnrnph1;Sf1;Srsf10;Clk4;Rbm39;Clk1;Ythdc1;Habp4;Clk3;Fam50a;Polr2a;Srsf3;Hnrnpl;U2af2;Srpk2;Rps26;Ern1;Ptbp1
regulation of lipopolysaccharide-mediated signaling pathway (GO:0031664)	-0.703767	-1.43549	0.0382263	0.473359	1	12/27	11.44%	Ly86;Cd180;Trim30d;Trim30b;Lilra6;Trim12a;Pira13;Trim30a;Trim12c;Pira12;Cactin;Pira2
positive regulation of peptidase activity (GO:0010952)	0.637541	1.43522	0.0736544	0.703513	1	11/21	14.87%	Prelid1;Aph1c;Grn;Aph1b;Vsir;Aph1a;Tank;Pink1;Psme2b;Psenen;Psme2
snRNA modification (GO:0040031)	-0.895129	-1.4348	0.0413793	0.475595	1	4/6	4.15%	Nop10;Nhp2;Dkc1;Mettl16
heparan sulfate proteoglycan biosynthetic process, polysaccharide chain biosynthetic process (GO:0015014)	-0.864723	-1.43478	0.0653358	0.474208	1	3/7	5.16%	Ext1;Ext2;Ndst2
regulation of phosphate metabolic process (GO:0019220)	0.7068	1.43457	0.0656934	0.703188	1	7/15	6.70%	Rad17;Igbp1;Sirt2;Tigar;Cd24a;Psen1;Pgam1
purine ribonucleoside catabolic process (GO:0046130)	0.884664	1.43413	0.0409483	0.701664	1	2/5	0.72%	Ada;Pnp2
regulation of mitochondrial membrane permeability (GO:0046902)	-0.734419	-1.43403	0.0597738	0.476539	1	4/18	7.99%	Pmaip1;Slc25a4;Mul1;Ppif
regulation of nitric-oxide synthase biosynthetic process (GO:0051769)	-0.758427	-1.4339	0.0759289	0.47586	1	4/15	13.66%	Tlr9;Nod2;Jak2;Gstp3
regulation of vascular associated smooth muscle cell differentiation (GO:1905063)	-0.859603	-1.43379	0.0589319	0.474901	1	2/7	2.93%	Eng;Kit
positive regulation of natural killer cell mediated cytotoxicity (GO:0045954)	-0.682976	-1.43375	0.0409712	0.473672	1	9/30	15.50%	H2-Q10;H2-Q4;H2-T10;Pvr;H2-K1;H2-T22;Klrk1;H2-D1;H2-T-ps
embryonic skeletal system morphogenesis (GO:0048704)	-0.74931	-1.43348	0.0564263	0.473722	1	2/19	5.37%	Col2a1;Hoxb4
regulation of hematopoietic stem cell proliferation (GO:1902033)	-0.911674	-1.43273	0.0565693	0.476173	1	1/5	0.03%	Ace
icosanoid biosynthetic process (GO:0046456)	0.774608	1.43264	0.0739857	0.705762	1	3/9	4.40%	Lta4h;Mgst2;Alox5ap
epithelial cell apoptotic process (GO:1904019)	0.824905	1.43232	0.0669643	0.703638	1	2/6	3.53%	Gsn;Capn10
negative regulation of cell junction assembly (GO:1901889)	-0.71652	-1.43192	0.0511628	0.478929	1	4/23	2.19%	Ace;Dusp22;Thbs1;Il1b
regulation of transcription by RNA polymerase I (GO:0006356)	-0.760622	-1.43178	0.059727	0.478277	1	8/17	14.19%	Dhx33;Wdr43;Lyar;Heatr1;Ubtf;Eif2ak3;Atf4;Sirt7
positive regulation of phosphatidylinositol 3-kinase activity (GO:0043552)	-0.71033	-1.43083	0.0400616	0.481621	1	5/25	6.51%	Flt1;Flt3;Kit;Nod2;Tgfb1
positive regulation of neuroblast proliferation (GO:0002052)	-0.809372	-1.43055	0.0650264	0.481625	1	2/10	6.76%	Cx3cr1;Zfp335
regulation of type I interferon production (GO:0032479)	-0.582871	-1.43033	0.0152091	0.481294	1	31/98	14.03%	Irf8;Ifi203;Ifi207;Mndal;Dhx33;Ifi209;Ifi211;Irf5;Ifi213;Polr3e;Nlrc5;Polr3d;Ifi204;Sting1;Polr2e;Nfkb2;Mavs;Irf3;Ufd1;Tnfaip3;Ptpn22;Polr2f;Pcbp2;Trex1;Pola1;Ctnnb1;Crebbp;Otud5;Irf7;Ifi205;Polr3f
positive regulation of muscle contraction (GO:0045933)	0.827045	1.4303	0.0750552	0.710419	1	4/7	8.80%	Prok2;Eno1b;Eno1;Srf
positive regulation of fever generation (GO:0031622)	-0.886913	-1.4293	0.0508772	0.485161	1	3/6	7.51%	Ptgs2;Il1b;Tnf
synaptic membrane adhesion (GO:0099560)	-0.855055	-1.42901	0.0626151	0.48533	1	1/7	1.24%	Ptprs
negative regulation of membrane protein ectodomain proteolysis (GO:0051045)	0.824307	1.4285	0.0666667	0.716414	1	2/6	8.22%	Ptpn3;Rock1
dorsal/ventral pattern formation (GO:0009953)	0.725311	1.42843	0.0884521	0.712878	1	2/12	1.42%	Acvrl1;Bmpr1a
cellular calcium ion homeostasis (GO:0006874)	-0.586413	-1.42825	0.0202788	0.487807	1	16/95	6.14%	Cd40;Ccl3;Ccr2;Mcub;Dmpk;Ccl9;Slc8a1;Elane;Ccl6;Cln3;Atp2b1;Anxa6;Pacs2;Bax;Rmdn3;Calr
negative regulation by host of viral transcription (GO:0043922)	-0.793949	-1.42654	0.0479339	0.495305	1	4/12	8.60%	Ccl3;Jun;Tardbp;Zfp639
glucose metabolic process (GO:0006006)	0.532647	1.42637	0.0449827	0.720381	1	16/57	6.82%	Aldoc;Got1;Tpi1;Gpi1;Pgm1;Eno1b;Adpgk;Gapdh;Hectd4;Aldoa;Pgk1;Eno1;Mdh1;Irs2;Pgam1;Slc37a4
midbody abscission (GO:0061952)	0.701084	1.42447	0.0992366	0.726939	1	10/14	20.73%	Chmp7;Cep55;Kif20a;Vps4b;Chmp4b;Chmp6;Chmp1a;Chmp5;Pdcd6ip;Vps4a
sodium ion export across plasma membrane (GO:0036376)	-0.845689	-1.42436	0.0819672	0.505008	1	5/7	11.48%	Atp1a1;Atp1b3;Atp1a3;Atp1b2;Atp1b1
regulation of protein sumoylation (GO:0033233)	-0.755637	-1.42421	0.0715474	0.504309	1	5/15	6.59%	Egr1;Gnl3;Pias3;Mul1;Pias1
negative regulation of systemic arterial blood pressure (GO:0003085)	-0.910312	-1.42369	0.0407407	0.505782	1	2/5	3.91%	Adrb2;Prcp
positive regulation of heat generation (GO:0031652)	-0.905476	-1.42363	0.0508772	0.504636	1	3/5	7.51%	Ptgs2;Il1b;Tnf
cellular response to amyloid-beta (GO:1904646)	-0.671425	-1.42276	0.0569231	0.507716	1	8/31	5.82%	Lrp1;Lgmn;Trem2;Fyn;Icam1;Abcc1;Adrb2;Vcam1
positive regulation of cellular protein localization (GO:1903829)	-0.605652	-1.42263	0.0321337	0.507008	1	14/70	7.70%	Ifi211;Stx3;Fyn;Snx33;Ccdc88a;Gnl3;Entr1;Ifi204;Ddrgk1;Tgfb1;Stx4a;Cdt1;Tnf;Tesk1
extracellular transport (GO:0006858)	0.726477	1.42189	0.0855107	0.737345	1	1/11	0.05%	Ropn1l
fructose 1,6-bisphosphate metabolic process (GO:0030388)	0.81326	1.42183	0.0850112	0.733788	1	5/7	8.94%	Aldoc;Pfkl;Aldoa;Tigar;Pfkp
positive regulation of protein kinase A signaling (GO:0010739)	-0.918395	-1.42143	0.0427807	0.511823	1	1/5	3.18%	Adrb2
fructose 2,6-bisphosphate metabolic process (GO:0006003)	0.886632	1.42141	0.0380313	0.732207	1	3/5	4.85%	Pfkfb2;Tigar;Pfkfb3
lipid biosynthetic process (GO:0008610)	0.51767	1.4213	0.0506757	0.728836	1	13/62	4.52%	Scd2;Acaca;Pdss2;Cyp51;Fdft1;Pam;Scp2;Hmgcr;Acly;Mvd;Agps;Mvk;Lpcat1
negative regulation of mRNA processing (GO:0050686)	-0.760195	-1.42038	0.0610561	0.51608	1	9/15	16.42%	C1qbp;Srsf10;Sfswap;Srsf6;U2af2;Rnps1;Srsf9;Ptbp1;Srsf7
regulation of CD4-positive, alpha-beta T cell differentiation (GO:0043370)	-0.802884	-1.41971	0.0608108	0.518173	1	3/11	7.51%	Irf4;H2-Eb1;Runx3
ureteric bud morphogenesis (GO:0060675)	-0.791326	-1.41955	0.0847458	0.517562	1	2/11	2.16%	Bmyc;Myc
L-serine biosynthetic process (GO:0006564)	-0.879295	-1.41944	0.0510397	0.51668	1	3/6	8.91%	Psat1;Phgdh;Serinc5
maturation of SSU-rRNA (GO:0030490)	-0.670625	-1.41935	0.0442478	0.515603	1	11/33	10.57%	Tsr1;Pwp2;Nop14;Bms1;Helb;Heatr1;Nob1;Dhx37;Nol11;Nat10;Mrps11
lymphocyte activation involved in immune response (GO:0002285)	-0.872701	-1.41933	0.0596745	0.514227	1	2/7	1.32%	Gpr183;Cd74
cilium movement (GO:0003341)	0.590478	1.41914	0.0731707	0.737309	1	1/30	0.05%	Ropn1l
regulation of cyclic-nucleotide phosphodiesterase activity (GO:0051342)	0.784118	1.41912	0.0857143	0.733523	1	4/8	13.65%	Mapk7;Calm1;Egln1;Calm3
regulation of endoplasmic reticulum tubular network organization (GO:1903371)	0.815801	1.41908	0.0859539	0.729866	1	4/6	10.82%	Rab3gap1;Lnpk;Arl6ip1;Tmem33
cellular response to granulocyte macrophage colony-stimulating factor stimulus (GO:0097011)	-0.89836	-1.4186	0.0508167	0.515214	1	3/5	7.64%	Zfp36;Pde1b;Zfp36l2
response to granulocyte macrophage colony-stimulating factor (GO:0097012)	-0.89836	-1.4186	0.0508167	0.515214	1	3/5	7.64%	Zfp36;Pde1b;Zfp36l2
response to amyloid-beta (GO:1904645)	-0.653802	-1.41848	0.0646109	0.51438	1	8/35	5.82%	Lrp1;Lgmn;Trem2;Fyn;Icam1;Abcc1;Adrb2;Vcam1
actin filament capping (GO:0051693)	0.658066	1.41828	0.0810811	0.726804	1	9/18	14.86%	Gsn;Triobp;Vill;Twf2;Capza1;Add3;Capzb;Capg;Add1
barbed-end actin filament capping (GO:0051016)	0.658066	1.41828	0.0810811	0.726804	1	9/18	14.86%	Gsn;Triobp;Vill;Twf2;Capza1;Add3;Capzb;Capg;Add1
associative learning (GO:0008306)	-0.851781	-1.41766	0.0477032	0.517101	1	2/8	4.55%	Lgmn;Cln3
regulation of immature T cell proliferation in thymus (GO:0033084)	-0.907436	-1.41755	0.044405	0.51626	1	1/5	2.19%	Il1b
regulation of interleukin-4 production (GO:0032673)	-0.659566	-1.41752	0.0512821	0.514946	1	14/35	15.50%	H2-Q10;Irf4;H2-Eb1;Nlrp3;Ddit3;H2-Q4;H2-T10;Rara;H2-K1;H2-T22;H2-D1;Zfpm1;Syk;H2-T-ps
cell projection assembly (GO:0030031)	0.628137	1.41719	0.0707965	0.728829	1	11/22	15.39%	Rhov;Rhou;Gsn;Cyfip1;Rac2;Parvg;Rhog;Rhoh;Capg;Rac1;Cdc42
urogenital system development (GO:0001655)	0.814688	1.41677	0.0905172	0.727572	1	2/6	4.41%	Anxa1;Pax8
retina vasculature development in camera-type eye (GO:0061298)	0.856037	1.41608	0.0578158	0.727776	1	1/5	0.32%	Acvrl1
cellular response to nitrogen starvation (GO:0006995)	0.776415	1.4151	0.0762332	0.725812	1	3/9	7.33%	Map1lc3a;Atg5;Gabarapl2
cellular response to nitrogen levels (GO:0043562)	0.776415	1.4151	0.0762332	0.725812	1	3/9	7.33%	Map1lc3a;Atg5;Gabarapl2
insulin secretion (GO:0030073)	0.714087	1.41499	0.0820513	0.722735	1	5/12	11.51%	Anxa1;Cyb5r4;Snx19;Camk2g;Selenot
positive regulation of cardiac muscle hypertrophy (GO:0010613)	-0.763024	-1.41497	0.0779436	0.526677	1	2/14	1.20%	Il6st;Parp1
endochondral bone morphogenesis (GO:0060350)	-0.796431	-1.41473	0.0738832	0.526493	1	2/11	4.15%	Inppl1;Mef2c
purine ribonucleoside triphosphate metabolic process (GO:0009205)	0.707838	1.41435	0.104895	0.722486	1	6/13	12.75%	Entpd7;Lrrk2;Gtpbp1;Efl1;Gnai3;Opa1
regulation of chromosome separation (GO:1905818)	0.813723	1.41429	0.0816777	0.719198	1	4/6	11.33%	Plscr1;Csnk2a1;Tpr;Numa1
regulation of guanyl-nucleotide exchange factor activity (GO:1905097)	-0.907342	-1.41421	0.0423573	0.527965	1	2/5	2.51%	Met;Gpsm1
establishment of endothelial barrier (GO:0061028)	0.617143	1.41419	0.0814607	0.716144	1	11/25	13.01%	Pecam1;Afdn;Ppp1r16b;Tjp3;Rapgef2;Rapgef6;Rap1a;Rab1b;F11r;Rap2c;Rdx
response to axon injury (GO:0048678)	-0.76298	-1.41408	0.0752508	0.527117	1	3/14	4.05%	Trem2;Sod1;Mtr
PERK-mediated unfolded protein response (GO:0036499)	-0.819205	-1.41408	0.0696864	0.525695	1	6/9	16.04%	Ddit3;Hspa5;Eif2ak3;Atf4;Nfe2l2;Qrich1
positive regulation of neurotransmitter secretion (GO:0001956)	0.845601	1.41388	0.0654628	0.714103	1	1/5	0.34%	Baiap3
regulation of I-kappaB phosphorylation (GO:1903719)	-0.865054	-1.41388	0.0558464	0.52532	1	3/7	7.51%	Cx3cr1;Ddrgk1;Tnf
response to manganese ion (GO:0010042)	0.83771	1.41367	0.0627907	0.711795	1	4/6	15.96%	Atp13a2;Lrrk2;Adam9;D2hgdh
regulation of T-helper 17 type immune response (GO:2000316)	-0.846662	-1.41347	0.0730435	0.525931	1	3/8	8.45%	Clec4n;Clec7a;Card9
negative regulation of establishment of protein localization (GO:1904950)	0.740366	1.41341	0.0892019	0.709694	1	5/10	16.45%	Ndfip1;Snx12;Terf1;Wwp2;Ppm1f
regulation of granulocyte colony-stimulating factor production (GO:0071655)	-0.867002	-1.41306	0.0623886	0.526829	1	5/7	11.44%	Lilra6;Pira13;Pira12;Cd34;Pira2
vasodilation (GO:0042311)	-0.835245	-1.41299	0.0678571	0.525791	1	2/9	3.18%	Sod1;Adrb2
vasoconstriction (GO:0042310)	-0.809363	-1.4129	0.0934256	0.524837	1	2/9	2.55%	Slc8a1;Acta2
monovalent inorganic cation homeostasis (GO:0055067)	-0.737945	-1.41259	0.0735786	0.524968	1	5/17	14.49%	Slc12a4;Scnn1a;Slc12a5;Slc12a6;Slc9a7
positive regulation of cellular extravasation (GO:0002693)	-0.846442	-1.41243	0.0665468	0.524389	1	2/9	2.12%	Ccr2;Icam1
positive regulation of leukocyte migration (GO:0002687)	-0.708699	-1.41203	0.0456693	0.525107	1	3/24	2.25%	Aif1;Icam1;Csf1
semaphorin-plexin signaling pathway (GO:0071526)	-0.682187	-1.41201	0.0464744	0.523816	1	7/29	10.23%	Met;Plxnb2;Sema7a;Sema4b;Nrp1;Sh3bp1;Plxnd1
cellular zinc ion homeostasis (GO:0006882)	0.663737	1.41195	0.0769231	0.713706	1	2/16	0.55%	Slc30a1;Atp13a2
negative regulation of transforming growth factor beta production (GO:0071635)	-0.848319	-1.41102	0.0749543	0.527756	1	1/7	0.09%	Fn1
myeloid leukocyte mediated immunity (GO:0002444)	-0.870229	-1.4102	0.0527273	0.530528	1	3/7	10.86%	Ace;Card9;Kmt2e
nucleotide phosphorylation (GO:0046939)	0.757499	1.40963	0.0760626	0.722306	1	3/9	7.90%	Cmpk1;Cmpk2;Pnkp
positive regulation of muscle hypertrophy (GO:0014742)	-0.766042	-1.40899	0.0868114	0.535475	1	2/13	1.20%	Il6st;Parp1
regulation of cell communication by electrical coupling involved in cardiac conduction (GO:1901844)	0.80099	1.40831	0.0620843	0.725532	1	5/7	19.09%	Sri;Calm1;Calm3;Pde4d;Camk2d
cation homeostasis (GO:0055080)	0.820012	1.40819	0.0632319	0.722635	1	4/6	15.10%	Atp13a2;Slc7a8;Trpm7;Cox11
branching involved in ureteric bud morphogenesis (GO:0001658)	-0.785905	-1.40753	0.104991	0.541974	1	2/11	2.16%	Bmyc;Myc
regulation of prostaglandin biosynthetic process (GO:0031392)	-0.846009	-1.40712	0.0640569	0.542872	1	3/7	2.19%	Ptgs2;Cd74;Il1b
negative regulation of fibrinolysis (GO:0051918)	-0.868955	-1.40673	0.0590406	0.543484	1	2/6	8.06%	Thbs1;Thbd
autophagy of mitochondrion (GO:0000422)	0.57842	1.40663	0.0623053	0.727212	1	13/37	17.28%	Map1lc3a;Wipi1;Atg5;Gabarapl2;Atg9a;Pink1;Usp30;Fundc1;Fis1;Atg14;Becn1;Atg13;Fundc2
myelination (GO:0042552)	0.559794	1.40646	0.0560748	0.724586	1	10/33	14.00%	Marveld1;Gpc1;B4galt6;Sirt2;Tnfrsf21;Abcd1;Eif2b2;Cmtm8;Degs1;B4galt5
negative regulation of cytokine-mediated signaling pathway (GO:0001960)	-0.623354	-1.40586	0.0483425	0.546619	1	13/53	14.52%	Padi2;Trem2;Il1rn;Nlrc5;Ttll12;Mul1;Oas1b;Cactin;Gps2;Oas1c;Gstp3;Samhd1;Traip
actin filament depolymerization (GO:0030042)	0.7106	1.40569	0.0782396	0.725227	1	7/11	13.12%	Mical3;Gsn;Dstn;Wdr1;Twf2;Mical2;Cfl1
mitotic sister chromatid segregation (GO:0000070)	0.486089	1.40507	0.0300429	0.724821	1	50/95	18.30%	Knstrn;Kif14;Ccnb1;Cenpe;Nusap1;Smc1a;Kif18a;Ndc80;Dlgap5;Rad21;Kif2c;Chmp7;Sgo2a;Kif18b;Cep55;Smc2;Ncapd3;Csnk2a1;Zwint;Kif22;Dctn2;Ncapg;Vps4b;Zw10;Cdca8;Plk1;Chmp4b;Chmp6;Haspin;Chmp1a;Ncapg2;Chmp5;Ncaph;Prc1;Kifc5b;Becn1;Rab11a;Smc4;Eml3;Ncapd2;Mis12;Kifc1;Sgo1;Espl1;Spag5;Dsn1;Mcph1;Spdl1;Pdcd6ip;Csnk2a2
regulation of viral genome replication (GO:0045069)	-0.592528	-1.40497	0.0409511	0.549936	1	16/74	9.33%	Ifi203;Ifi207;Mx1;Mndal;Ifi209;Ifi211;Hacd3;Ifi213;Oas2;Bst2;Ifi204;Mavs;Tnf;Oas1b;Apobec3;Stau1
neural crest cell migration (GO:0001755)	-0.713582	-1.40495	0.0581761	0.548605	1	5/20	7.16%	Fn1;Anxa6;Sema7a;Sema4b;Nrp1
regulation of fat cell proliferation (GO:0070344)	-0.853632	-1.40474	0.0575139	0.548275	1	2/7	1.28%	Pid1;Trem2
respiratory system development (GO:0060541)	-0.706734	-1.40437	0.0610329	0.548719	1	7/22	10.06%	Basp1;Abca3;Smchd1;Pdpn;Cebpa;Bag6;Chd7
regulation of steroid biosynthetic process (GO:0050810)	-0.80917	-1.40369	0.0689655	0.550784	1	1/10	0.18%	Egr1
protein localization to microtubule organizing center (GO:1905508)	0.668952	1.40367	0.0859189	0.728581	1	12/16	22.20%	Cep83;Csnk1d;4933427D14Rik;Dctn2;Snx10;Cep192;Stil;Nedd1;Spag5;C2cd3;Pcm1;Hook3
regulation of cellular ketone metabolic process (GO:0010565)	0.514893	1.40351	0.0469799	0.725919	1	31/57	21.97%	Nqo1;Oaz2;Psmd5;Psmb5;Psmd2;Psme4;Oaz1;Psmb3;Azin1;Psmd10;Psmd8;Psmc2;Psme2b;Psmb6;Psmc3;Psmb1;Prkag2;Psme2;Psmd13;Pank2;Psmd4;Psmb2;Psmd11;Psmd9;Psma2;Sirt5;Psmb7;Psma6;Psme3;Psmb9;Psmc1
synaptic vesicle budding (GO:0070142)	-0.877817	-1.40173	0.0603291	0.559504	1	1/6	0.71%	Mx1
positive regulation of kinase activity (GO:0033674)	-0.574314	-1.40152	0.0310078	0.559098	1	12/88	7.51%	Met;Flt1;Flt3;Trem2;Cd74;H2-Eb1;Csf1;Kit;Csf1r;Mmd;Daxx;Tnf
steroid hormone biosynthetic process (GO:0120178)	0.636061	1.40146	0.0811594	0.733583	1	3/23	0.50%	Hsd17b2;Tspo;Hsd17b7
regulation of DNA damage response, signal transduction by p53 class mediator (GO:0043516)	-0.68552	-1.4012	0.0678514	0.559417	1	3/26	1.32%	Pmaip1;Atm;Cd74
positive regulation of transcription regulatory region DNA binding (GO:2000679)	-0.749856	-1.40061	0.0655462	0.56097	1	4/15	6.51%	Niban2;H1f0;Ddrgk1;Tgfb1
negative regulation of cell-substrate adhesion (GO:0010812)	-0.661442	-1.40006	0.0691729	0.562407	1	6/31	10.93%	Ptpro;Thbs1;Fzd7;Ap1ar;Rcc2;Rasa1
response to ketone (GO:1901654)	-0.709412	-1.39988	0.0736677	0.56194	1	3/19	7.98%	Thbs1;Tgfb1;Abcb4
retinoic acid metabolic process (GO:0042573)	-0.78696	-1.39969	0.081803	0.56158	1	1/11	0.45%	Scpep1
regulation of vascular endothelial growth factor production (GO:0010574)	-0.697655	-1.39951	0.0814132	0.561004	1	4/23	2.19%	Ptgs2;Ccr2;Il6st;Il1b
cellular response to estradiol stimulus (GO:0071392)	-0.783119	-1.39937	0.0789474	0.560358	1	3/13	6.17%	Nrip1;Zfp703;Esr1
positive regulation of hormone secretion (GO:0046887)	-0.805928	-1.39936	0.0648918	0.558976	1	2/10	2.42%	Hfe;Hcar2
positive regulation of tumor necrosis factor superfamily cytokine production (GO:1903557)	-0.569088	-1.39894	0.0304183	0.559787	1	24/91	12.68%	Ccl3;Thbs1;Ccr2;Lpl;H2-Q10;Tlr9;Tmem106a;Oas2;Lilra6;H2-Q4;Pira13;Nod2;H2-T10;Mavs;Clec7a;Oas1b;H2-K1;Pira12;Jak2;Pira2;Adam8;Arhgef2;Oas1c;H2-T22
sodium ion transmembrane transport (GO:0035725)	-0.629341	-1.39891	0.0618705	0.558533	1	12/42	14.49%	Slc8a1;Slc9a9;Slc6a13;Atp1a1;Slc6a12;Atp1b3;Scnn1a;Atp1a3;Atp1b2;Atp1b1;Slc24a3;Slc9a7
regulation of fat cell differentiation (GO:0045598)	-0.595045	-1.3989	0.0344371	0.557208	1	18/67	14.35%	Lpl;Zbtb16;Trio;Zfp36;Carm1;Zc3h12a;Tmem64;Tgfb1;Tnf;Zfp36l2;Lrp5;Ankrd26;Ppard;Xbp1;Gps2;Foxo1;Creb1;Zfpm1
gas transport (GO:0015669)	-0.786931	-1.39833	0.0821918	0.558754	1	2/11	2.16%	Bmyc;Myc
positive regulation of neuron death (GO:1901216)	-0.646176	-1.39827	0.0380518	0.557681	1	9/40	7.51%	Ccl3;Egr1;Fos;Fyn;Ddit3;Map3k5;Bax;Daxx;Tnf
regulation of T-helper cell differentiation (GO:0045622)	-0.863206	-1.39798	0.0963222	0.557778	1	2/6	1.41%	Irf4;H2-Eb1
membrane repolarization (GO:0086009)	-0.823769	-1.3977	0.0797101	0.557791	1	5/8	11.48%	Kcnj2;Atp1a1;Atp1b3;Atp1b2;Atp1b1
positive regulation of tumor necrosis factor production (GO:0032760)	-0.571344	-1.39693	0.0308087	0.560437	1	23/87	12.68%	Ccl3;Thbs1;Ccr2;Lpl;H2-Q10;Tlr9;Tmem106a;Oas2;Lilra6;H2-Q4;Pira13;Nod2;H2-T10;Mavs;Clec7a;Oas1b;H2-K1;Pira12;Jak2;Pira2;Arhgef2;Oas1c;H2-T22
regulation of nitric oxide mediated signal transduction (GO:0010749)	-0.908306	-1.39688	0.055666	0.559324	1	1/5	0.34%	Thbs1
artery development (GO:0060840)	0.657095	1.39679	0.080402	0.754885	1	3/17	0.65%	Gja5;Acvrl1;Aplnr
regulation of cAMP-mediated signaling (GO:0043949)	0.625693	1.39623	0.0761155	0.754344	1	5/20	10.17%	Aplnr;Prkar2a;Rapgef2;Mgrn1;Cdc34
regulation of resting membrane potential (GO:0060075)	-0.876553	-1.39547	0.0924214	0.565378	1	3/5	9.27%	Trem2;Kcnj2;Atp1a3
regulation of interleukin-13 production (GO:0032656)	-0.679675	-1.39547	0.059816	0.564003	1	9/26	15.50%	H2-Q10;Irf4;H2-Q4;H2-T10;Rara;H2-K1;H2-T22;H2-D1;H2-T-ps
erythrose 4-phosphate/phosphoenolpyruvate family amino acid metabolic process (GO:1902221)	-0.885115	-1.39537	0.070632	0.563126	1	2/5	3.11%	Asrgl1;Qdpr
positive regulation of osteoblast proliferation (GO:0033690)	0.853628	1.39523	0.0925508	0.755956	1	1/5	0.69%	Ltf
ribosomal large subunit export from nucleus (GO:0000055)	-0.841049	-1.39519	0.0583039	0.562636	1	4/7	8.88%	Sdad1;Rrs1;Npm1;Xpo1
positive regulation of T-helper 1 type immune response (GO:0002827)	-0.8308	-1.39504	0.0791738	0.561971	1	3/9	4.51%	Ccr2;Il1b;Slc11a1
positive regulation of striated muscle cell differentiation (GO:0051155)	-0.725874	-1.39498	0.0909091	0.560936	1	3/16	6.51%	Niban2;Mef2c;Tgfb1
positive regulation of acute inflammatory response (GO:0002675)	-0.774949	-1.39491	0.0834725	0.559928	1	6/12	11.46%	Ptgs2;Il6st;Il1b;Tnf;Osm;Adam8
auditory receptor cell stereocilium organization (GO:0060088)	-0.880908	-1.3949	0.076779	0.55731	1	1/5	2.27%	Sod1
auditory receptor cell morphogenesis (GO:0002093)	-0.880908	-1.3949	0.076779	0.55731	1	1/5	2.27%	Sod1
positive regulation of macrophage activation (GO:0043032)	-0.769748	-1.39337	0.0744501	0.563762	1	4/13	2.88%	Ccl3;Thbs1;Trem2;Tnip2
anterior/posterior pattern specification (GO:0009952)	-0.65628	-1.39333	0.0625931	0.5626	1	4/33	5.37%	Tifab;Basp1;Ddit3;Hoxb4
regulation of CD8-positive, alpha-beta T cell proliferation (GO:2000564)	-0.692423	-1.39323	0.0866873	0.561735	1	8/22	15.50%	H2-Q10;H2-Q4;H2-T10;Ptpn22;H2-K1;H2-T22;H2-D1;H2-T-ps
IMP metabolic process (GO:0046040)	0.773682	1.39267	0.0877598	0.765538	1	2/8	2.94%	Pnp2;Adss
epithelial cell morphogenesis (GO:0003382)	-0.768084	-1.3925	0.0883392	0.564095	1	1/12	0.11%	Met
neuron projection extension involved in neuron projection guidance (GO:1902284)	-0.847594	-1.3923	0.0952381	0.562442	1	2/6	7.16%	Alcam;Nrp1
axon extension involved in axon guidance (GO:0048846)	-0.847594	-1.3923	0.0952381	0.562442	1	2/6	7.16%	Alcam;Nrp1
regulation of centriole elongation (GO:1903722)	0.808749	1.3923	0.105727	0.76413	1	3/6	12.28%	Cenpj;Vps4b;Ccp110
regulation of telomere maintenance via telomere lengthening (GO:1904356)	-0.706643	-1.39217	0.0728155	0.561738	1	5/19	4.61%	Atm;Parp1;Pot1b;Naf1;Slx1b
sphingosine-1-phosphate receptor signaling pathway (GO:0003376)	0.777097	1.3919	0.109705	0.762725	1	4/7	13.36%	Pik3cb;S1pr2;Pik3cg;Rac1
positive regulation of isotype switching (GO:0045830)	-0.755522	-1.39189	0.0723684	0.561794	1	2/15	6.51%	Cd40;Tgfb1
mitotic cell cycle checkpoint signaling (GO:0007093)	0.630898	1.39186	0.115486	0.759577	1	12/20	21.12%	Ints3;Zfyve19;Zwint;Zw10;Plk2;Bub1;Prcc;Nabp1;Wee1;Zwilch;Vps4a;Nabp2
regulation of sensory perception of pain (GO:0051930)	-0.785558	-1.39169	0.0899471	0.561414	1	1/10	0.07%	Ccl3
regulation of T-helper 17 cell differentiation (GO:2000319)	-0.805755	-1.39165	0.0894737	0.560278	1	4/10	6.48%	Nfkbid;Nfkbiz;Zc3h12a;Rc3h2
actin crosslink formation (GO:0051764)	-0.788947	-1.39137	0.0839161	0.560325	1	1/11	0.27%	Aif1
stem cell differentiation (GO:0048863)	-0.665207	-1.39058	0.0722714	0.562821	1	6/32	6.93%	Ace;Setd6;Kit;Mef2c;Hoxb4;Nelfb
mitochondrion disassembly (GO:0061726)	0.582271	1.39056	0.0733945	0.762963	1	9/34	11.16%	Map1lc3a;Wipi1;Atg5;Gabarapl2;Atg9a;Pink1;Usp30;Fundc1;Fis1
regulation of sodium ion transmembrane transporter activity (GO:2000649)	0.597236	1.39048	0.0935673	0.76001	1	8/26	10.21%	Ptpn3;Glrx;Gpd1l;Utrn;Wnk1;Nedd4;Ywhah;Scn2b
positive regulation of epidermis development (GO:0045684)	0.777552	1.39046	0.121839	0.756714	1	1/7	2.37%	Sfn
regulation of lipase activity (GO:0060191)	-0.76177	-1.39009	0.0961214	0.563991	1	2/13	6.25%	Lpl;Rhoc
regulation of protein kinase C signaling (GO:0090036)	-0.789288	-1.38995	0.0877193	0.563354	1	1/11	0.04%	Cd40
cellular defense response (GO:0006968)	-0.611139	-1.38989	0.0544959	0.562327	1	14/52	13.86%	Cx3cr1;H2-Q10;Ifi211;Lgals3bp;H2-M3;Ifi204;Ccr3;Vezf1;Adora2b;H2-K1;Itgb1;H2-T22;Ifi205;H2-D1
negative regulation of leukocyte mediated cytotoxicity (GO:0001911)	-0.676869	-1.38954	0.060559	0.562806	1	5/28	6.33%	Cx3cr1;H2-Q10;H2-Q4;H2-M3;H2-T10
complement activation, alternative pathway (GO:0006957)	0.831272	1.38909	0.104034	0.760619	1	1/5	1.26%	C3
regulation of sensory perception (GO:0051931)	-0.810569	-1.38903	0.0933573	0.564218	1	1/8	0.07%	Ccl3
sequestering of extracellular ligand from receptor (GO:0035581)	0.709058	1.38832	0.0868486	0.761118	1	1/12	0.14%	Fbn1
protein-DNA complex subunit organization (GO:0071824)	-0.855295	-1.38819	0.0776515	0.567366	1	3/7	4.63%	Bmyc;Myc;Tcf4
regulation of proteolysis (GO:0030162)	0.507229	1.38817	0.0422535	0.75851	1	20/54	15.38%	Stfa2;Cstdc5;Stfa3;Cyfip2;Stfa1;Bad;Plaur;Fbxw11;Spopl;Rnf139;Bak1;Parl;Cstdc4;Plk1;Cstdc6;Hdac6;Csta2;Itch;Dnajc1;Stfa2l1
regulation of MHC class II biosynthetic process (GO:0045346)	-0.799633	-1.38791	0.0899654	0.567511	1	6/10	16.02%	Tmem106a;Hdac2;Taf7;Jak2;Xbp1;Pf4
epithelial cilium movement involved in extracellular fluid movement (GO:0003351)	0.656598	1.38773	0.109785	0.757652	1	1/15	0.05%	Ropn1l
chromatin assembly (GO:0031497)	-0.589043	-1.38765	0.0476858	0.567495	1	20/69	17.68%	H2bc6;Noc2l;Prdm9;Npm1;H3f3b;H1f0;Pole3;H1f2;Paf1;Daxx;H2bc4;Cdan1;H2bc23;Sart3;Ezh1;Spty2d1;Rbbp4;Naa60;H1f4;Asf1a
negative regulation of plasminogen activation (GO:0010757)	-0.874237	-1.38618	0.0828625	0.57361	1	2/5	8.80%	Thbs1;Ctsz
regulation of cholesterol storage (GO:0010885)	-0.764255	-1.38613	0.0865874	0.572579	1	3/14	1.28%	Msr1;Lpl;Trem2
Golgi to endosome transport (GO:0006895)	0.670518	1.38582	0.120823	0.764414	1	6/16	9.62%	Wipi1;Sort1;Kif16b;Mon2;Coro7;Sys1
ESCRT III complex disassembly (GO:1904903)	0.744793	1.38566	0.117225	0.758527	1	5/9	12.90%	Chmp7;Vta1;Vps4b;Chmp1a;Chmp5
ESCRT complex disassembly (GO:1904896)	0.744793	1.38566	0.117225	0.758527	1	5/9	12.90%	Chmp7;Vta1;Vps4b;Chmp1a;Chmp5
synaptic vesicle budding from presynaptic endocytic zone membrane (GO:0016185)	-0.885534	-1.38559	0.0802239	0.573876	1	1/5	0.71%	Mx1
nucleosome positioning (GO:0016584)	-0.766763	-1.38504	0.0755712	0.575264	1	4/12	6.63%	Prdm9;H1f0;H1f2;Paf1
detection of mechanical stimulus involved in sensory perception (GO:0050974)	-0.789096	-1.38481	0.100179	0.575188	1	2/9	2.93%	Col11a1;Kit
positive regulation of cation channel activity (GO:2001259)	-0.67685	-1.38429	0.0664606	0.576526	1	4/28	3.67%	Ccr2;Ctss;Adrb2;Gsto1
regulation of cytokinesis (GO:0032465)	0.5059	1.38385	0.0580913	0.764617	1	27/67	15.39%	Cdc25b;Zfyve19;Pik3c3;Kif14;Kif20b;Map10;Calm1;Kif20a;E2f7;Gipc1;Ect2;Cit;Bcl2l1;Cetn2;Plk1;Pik3r4;Ccp110;Cxcr5;Plk2;Prc1;Calm3;Aurka;Cdc14a;Becn1;Rab11a;Racgap1;Cdc42
positive regulation of T cell activation (GO:0050870)	-0.590917	-1.38377	0.0403646	0.577939	1	18/76	10.47%	Cd209a;Aif1;Ccr2;H2-Q10;Il6st;Il1b;H2-DMb1;H2-Q4;Il15;Cd80;Nod2;Vcam1;Cd274;Slc7a1;Sirpb1b;H2-K1;Cd46;Xbp1
blood vessel endothelial cell proliferation involved in sprouting angiogenesis (GO:0002043)	0.833019	1.38352	0.102041	0.763091	1	1/5	0.32%	Acvrl1
histone H3-K4 trimethylation (GO:0080182)	-0.758227	-1.38348	0.0926573	0.578127	1	8/12	15.39%	Ogt;Prdm9;Zfp335;Tet2;Setd1b;Kmt2d;Bend3;Setd1a
sulfur compound catabolic process (GO:0044273)	0.559003	1.38316	0.0760234	0.761686	1	7/35	6.51%	Ggt1;Tst;Mpst;Chac2;Hexb;Arsb;Galns
snRNA metabolic process (GO:0016073)	0.644984	1.38307	0.0848806	0.758908	1	9/17	14.68%	Ints3;Ints12;Ints1;Ints11;Mtrex;Ints9;Ints10;Ints4;Mepce
response to ionizing radiation (GO:0010212)	-0.573207	-1.38269	0.0407359	0.580707	1	14/82	7.09%	Ifi203;Ifi207;Mndal;Atm;Ifi209;Ifi211;Bmyc;Myc;Msh2;Ifi213;Clk2;Spidr;Ifi204;Aen
epithelial cilium movement involved in determination of left/right asymmetry (GO:0060287)	-0.842008	-1.38239	0.0972477	0.580974	1	2/7	9.65%	Rfx3;Ofd1
positive regulation of I-kappaB phosphorylation (GO:1903721)	-0.873215	-1.38228	0.0762411	0.580197	1	3/6	7.51%	Cx3cr1;Ddrgk1;Tnf
positive regulation of posttranscriptional gene silencing (GO:0060148)	-0.772473	-1.38213	0.0972696	0.579686	1	2/11	2.18%	Zfp36;Limd1
pyridine-containing compound metabolic process (GO:0072524)	-0.886373	-1.38066	0.0707804	0.585512	1	1/5	0.42%	Pdxk
hematopoietic stem cell differentiation (GO:0060218)	-0.811379	-1.38056	0.0907563	0.584704	1	2/9	5.37%	Ace;Hoxb4
negative regulation of myeloid leukocyte mediated immunity (GO:0002887)	-0.872973	-1.38018	0.0724638	0.585516	1	3/6	3.48%	Cx3cr1;Ccr2;Cd300a
phospholipid biosynthetic process (GO:0008654)	0.549068	1.38015	0.0608696	0.770735	1	7/36	4.52%	Idi1-ps1;Fdps;Idi1;Cpne3;Mvd;Crls1;Lpcat1
protein insertion into mitochondrial membrane (GO:0051204)	-0.6835	-1.37997	0.0741325	0.585355	1	6/24	8.42%	Pmaip1;Timm8a1;Bmf;Cox18;Bax;Hsp90aa1
pentose-phosphate shunt, non-oxidative branch (GO:0009052)	0.852914	1.37976	0.0767544	0.769518	1	3/5	5.75%	Tkt;Rpe;Shpk
retinal ganglion cell axon guidance (GO:0031290)	-0.877759	-1.37972	0.0853432	0.585195	1	2/5	7.16%	Alcam;Nrp1
peptide hormone secretion (GO:0030072)	0.629136	1.37953	0.100775	0.767582	1	4/18	6.09%	Anxa1;Cyb5r4;Snx19;Camk2g
positive regulation of regulatory T cell differentiation (GO:0045591)	-0.684504	-1.37944	0.0828025	0.585321	1	9/23	17.47%	H2-Q10;H2-Eb1;H2-M3;H2-K1;Cd46;H2-T22;H2-D1;Sox12;Il4i1
regulation of cardiac muscle cell differentiation (GO:2000725)	-0.796403	-1.37928	0.0930626	0.584825	1	4/9	9.87%	Mef2c;Tgfb1;Fzd7;Frs2
positive regulation of epithelial to mesenchymal transition (GO:0010718)	-0.632352	-1.37923	0.0650289	0.583731	1	7/39	6.51%	Col1a1;Olfm1;Il1b;Zfp703;Pdpn;Ezh2;Tgfb1
cellular response to antibiotic (GO:0071236)	-0.867686	-1.37866	0.0954274	0.585405	1	2/5	4.15%	Crip1;Mef2c
killing by host of symbiont cells (GO:0051873)	0.688701	1.37848	0.110577	0.769714	1	2/12	3.06%	Gapdh;Camp
T cell mediated immunity (GO:0002456)	-0.694435	-1.37781	0.0851735	0.588545	1	5/22	10.02%	H2-Q10;H2-Q4;Gnl1;H2-K1;Cd46
cell projection organization (GO:0030030)	0.583547	1.37756	0.0841424	0.771375	1	13/30	13.36%	Rhov;Rhou;Gsn;Cyfip1;Rac2;Parvg;Kif17;P2ry12;Rhog;Rhoh;Capg;Pacsin2;Rac1
mitotic DNA replication initiation (GO:1902975)	-0.848265	-1.37689	0.102752	0.59063	1	4/6	10.85%	Mcm3;Mcm2;Mcm4;Pola1
nuclear cell cycle DNA replication initiation (GO:1902315)	-0.848265	-1.37689	0.102752	0.59063	1	4/6	10.85%	Mcm3;Mcm2;Mcm4;Pola1
regulation of transcription regulatory region DNA binding (GO:2000677)	-0.707503	-1.37648	0.113176	0.591387	1	4/18	11.03%	Niban2;H1f0;Tgfb1;Gata1
regulation of hippocampal neuron apoptotic process (GO:0110089)	-0.891002	-1.37619	0.0774908	0.59166	1	2/5	1.28%	Cx3cr1;Trem2
positive regulation of membrane protein ectodomain proteolysis (GO:0051044)	-0.736528	-1.37614	0.110553	0.590597	1	7/14	11.81%	Snx33;Il1b;Tnfrsf1b;Gpld1;Tnf;Adam8;Nrd1
negative regulation of interferon-gamma production (GO:0032689)	-0.690994	-1.37587	0.0951613	0.59068	1	6/21	7.44%	C1qbp;H2-Eb1;Ddit3;Zc3h12a;Rara;Cd274
nucleoside phosphate catabolic process (GO:1901292)	0.695197	1.37579	0.125581	0.777288	1	4/13	5.08%	Entpd3;Entpd5;Smpdl3a;Entpd7
negative regulation of production of miRNAs involved in gene silencing by miRNA (GO:1903799)	-0.781903	-1.37577	0.0976027	0.589993	1	6/11	15.03%	Zc3h12a;Esr1;Tgfb1;Tnf;Ncor2;Zc3h10
cellular modified amino acid catabolic process (GO:0042219)	0.659138	1.37533	0.104408	0.776507	1	3/14	3.07%	Ggt1;Chac2;Abhd12
regulation of T cell mediated cytotoxicity (GO:0001914)	-0.642483	-1.37511	0.0681159	0.591824	1	9/35	15.50%	H2-Q10;H2-Eb1;H2-Q4;H2-M3;H2-T10;H2-K1;H2-T22;H2-D1;H2-T-ps
regulation of microglial cell activation (GO:1903978)	-0.743898	-1.37479	0.102479	0.59208	1	3/14	3.04%	Ccl3;Trem2;Cst7
fructose metabolic process (GO:0006000)	0.80629	1.37463	0.106291	0.777035	1	2/6	2.90%	Aldoc;Aldoa
GDP-mannose metabolic process (GO:0019673)	0.793983	1.37456	0.109053	0.774165	1	6/6	20.63%	Gmds;Gmppb;Gfus;Pmm1;Mpi;Pmm2
positive regulation of membrane potential (GO:0045838)	0.765612	1.37455	0.116705	0.771092	1	2/8	2.70%	Glrx;Bad
parallel actin filament bundle assembly (GO:0030046)	-0.851501	-1.37393	0.0773585	0.595127	1	1/6	0.27%	Aif1
response to gamma radiation (GO:0010332)	-0.679816	-1.37377	0.0961538	0.594663	1	4/24	2.16%	Tmem109;Atm;Bmyc;Myc
negative regulation of muscle cell apoptotic process (GO:0010656)	-0.840675	-1.37344	0.108007	0.594887	1	4/6	11.56%	Bag3;Dipk2a;Zc3h12a;Alox12
regulation of cardiac muscle hypertrophy (GO:0010611)	-0.699852	-1.37341	0.082658	0.593812	1	3/20	3.53%	Il6st;Parp1;Rgs2
positive regulation of alpha-beta T cell activation (GO:0046635)	-0.656497	-1.3734	0.0764618	0.592632	1	11/31	15.50%	Ccr2;H2-Q10;H2-Eb1;H2-Q4;H2-T10;H2-K1;Hsph1;H2-T22;H2-D1;Syk;H2-T-ps
response to hexose (GO:0009746)	-0.690101	-1.37327	0.0936995	0.592014	1	3/21	1.95%	Thbs1;Lpl;Vamp2
protein depalmitoylation (GO:0002084)	0.76002	1.37312	0.123853	0.772231	1	5/8	12.74%	Lypla1;Abhd10;Abhd17b;Abhd17a;Lypla2
macromolecule depalmitoylation (GO:0098734)	0.76002	1.37312	0.123853	0.772231	1	5/8	12.74%	Lypla1;Abhd10;Abhd17b;Abhd17a;Lypla2
positive regulation of focal adhesion disassembly (GO:0120183)	-0.829752	-1.37307	0.108818	0.590549	1	1/6	0.62%	Dusp3
regulation of focal adhesion disassembly (GO:0120182)	-0.829752	-1.37307	0.108818	0.590549	1	1/6	0.62%	Dusp3
mitotic cytokinetic process (GO:1902410)	0.646403	1.37264	0.127321	0.771451	1	8/17	12.90%	Chmp7;Cep55;Kif20a;Vps4b;Chmp4b;Chmp6;Chmp1a;Chmp5
negative regulation of natural killer cell mediated immunity (GO:0002716)	-0.684679	-1.37245	0.1	0.592323	1	8/23	15.50%	H2-Q10;H2-Q4;H2-M3;H2-T10;H2-K1;H2-T22;H2-D1;H2-T-ps
protein-containing complex subunit organization (GO:0043933)	-0.561573	-1.37244	0.043038	0.591147	1	20/95	10.97%	Cd40;Cd2ap;Cd74;Hfe;Vamp2;Eprs;Il1rap;St13;Mitf;Mdm4;Jchain;Lpxn;Nifk;Fas;Nup54;Add2;Wasl;Seh1l;Ppid;Tubgcp4
T cell activation involved in immune response (GO:0002286)	-0.786049	-1.37226	0.0987654	0.590789	1	3/10	4.51%	Cd74;Icam1;Slc11a1
ribonucleoprotein complex biogenesis (GO:0022613)	-0.595603	-1.37223	0.064257	0.589683	1	16/59	9.31%	Sdad1;Heatr3;Noc2l;Rpf2;Rrs1;Npm1;Naf1;Nop16;Nop14;Wdr74;Surf6;Bop1;Rpl14;Emg1;Xpo1;Dhx37
mitochondrial respiratory chain complex III assembly (GO:0034551)	-0.816193	-1.372	0.0875912	0.588285	1	3/8	6.49%	Ttc19;Uqcc2;Slc25a33
respiratory chain complex III assembly (GO:0017062)	-0.816193	-1.372	0.0875912	0.588285	1	3/8	6.49%	Ttc19;Uqcc2;Slc25a33
regulation of NMDA receptor activity (GO:2000310)	-0.720794	-1.37184	0.0875203	0.587879	1	4/17	6.75%	Ccr2;Gria3;Mef2c;Dapk1
positive regulation of vacuole organization (GO:0044090)	0.720595	1.37182	0.112798	0.772299	1	5/10	8.77%	Pip4k2b;Rab3gap1;Lrsam1;Grn;Ralb
ventricular septum development (GO:0003281)	0.591162	1.37117	0.0877193	0.772465	1	3/26	1.42%	Gja5;Aplnr;Bmpr1a
regulation of synaptic transmission, GABAergic (GO:0032228)	0.700597	1.37114	0.134396	0.769576	1	3/11	3.90%	Baiap3;Zdhhc3;Usp46
positive regulation of protein sumoylation (GO:0033235)	-0.810264	-1.37057	0.0886076	0.59304	1	4/9	6.59%	Gnl3;Pias3;Mul1;Pias1
retinoid metabolic process (GO:0001523)	-0.60176	-1.37055	0.0618132	0.591934	1	12/56	12.39%	Scpep1;Lpl;Lrp1;Gpc2;Agrn;Cyp4v3;Akr1c13;Sdc3;Akr1b10;Aldh1a7;Bco2;Akr1b3
positive regulation of protein serine/threonine kinase activity (GO:0071902)	-0.555321	-1.37051	0.0365535	0.590908	1	14/93	7.51%	Cd40;Flt1;Flt3;Elane;Il1b;Kit;Adrb2;Ccnd2;Dipk2a;Csf1r;Nod2;Ezh2;Tgfb1;Tnf
neutrophil chemotaxis (GO:0030593)	-0.634122	-1.37034	0.046176	0.590441	1	9/45	10.52%	Ccl3;Cxcl2;Ccl9;Jaml;Ccl6;Ppbp;Srp54a;Pip5k1c;Pde4b
mitral valve development (GO:0003174)	0.763854	1.37031	0.123853	0.770906	1	2/7	1.42%	Gja5;Bmpr1a
peroxisomal transport (GO:0043574)	0.731321	1.37019	0.106383	0.768432	1	5/9	16.26%	Pex19;Abcd1;Lonp2;Zfand6;Pex12
negative regulation of interleukin-8 production (GO:0032717)	-0.719753	-1.37004	0.104596	0.5908	1	8/18	10.49%	Klf4;Tlr9;Elane;Mapkbp1;Cd33;Ptpn22;Bcl3;Cactin
positive regulation of cellular carbohydrate metabolic process (GO:0010676)	-0.76147	-1.36995	0.116438	0.590011	1	2/11	7.04%	Pmaip1;Gpld1
chloride ion homeostasis (GO:0055064)	-0.808165	-1.36993	0.110307	0.587694	1	1/8	0.28%	Slc12a4
monovalent inorganic anion homeostasis (GO:0055083)	-0.808165	-1.36993	0.110307	0.587694	1	1/8	0.28%	Slc12a4
negative regulation of cytokine production involved in immune response (GO:0002719)	-0.692745	-1.36984	0.0870918	0.586882	1	8/23	14.60%	H2-Q10;Hfe;Tgfb1;Tnf;H2-K1;H2-T22;H2-D1;Smad7
positive regulation of sodium ion transport (GO:0010765)	-0.826655	-1.36959	0.119926	0.586911	1	1/7	0.30%	Cnksr3
positive regulation of NLRP3 inflammasome complex assembly (GO:1900227)	-0.80854	-1.36929	0.10582	0.587178	1	4/8	14.30%	Dhx33;Usp50;Gbp5;Tlr6
regulation of vesicle-mediated transport (GO:0060627)	0.480909	1.36928	0.0431034	0.769756	1	28/86	10.59%	Rab13;Cd177;Olfm4;Map2k1;Pld1;Septin5;Ap2s1;Snx12;Rab10;Dnajc13;Hip1r;Mapk3;Septin1;Abl2;Mapk1;Rab3d;Hck;Rab5b;Scarb1;Rab5c;Lrrk2;Rnf139;Rab4b;Stxbp5;Mbtps1;Abl1;Tsc2;Snx17
lipoprotein catabolic process (GO:0042159)	0.707667	1.36924	0.145497	0.766989	1	6/10	14.38%	Lypla1;Abhd10;Abhd17b;Abhd17a;Lypla2;Ctsd
ciliary neurotrophic factor-mediated signaling pathway (GO:0070120)	-0.862295	-1.36923	0.0955056	0.586273	1	2/5	10.66%	Il6st;Lifr
regulation of meiotic nuclear division (GO:0040020)	0.80607	1.3691	0.130952	0.764699	1	2/5	15.16%	Sirt2;Fbxo5
negative regulation of binding (GO:0051100)	-0.558936	-1.36865	0.0529634	0.587899	1	14/89	8.80%	Ifi203;Ifi207;Mndal;Ifi209;Ifi211;Jun;Ifi213;Bax;Ifi204;Csnk1e;Prkcd;Styx-ps;Habp4;Ctsz
receptor signaling pathway via STAT (GO:0097696)	-0.679632	-1.36859	0.0990712	0.586927	1	11/23	20.86%	Ccr2;Ifnar1;Pias1;Stat5a;Jak2;Ifnar2;Pkd2;Stat6;Socs6;Clcf1;Stat5b
positive regulation of defense response to virus by host (GO:0002230)	-0.686142	-1.36769	0.108333	0.590067	1	9/23	11.57%	Trim44;Aim2;Zc3h12a;Sting1;Mavs;Hsp90aa1;Apobec3;Ptpn22;Eif2ak4
positive regulation of gene expression, epigenetic (GO:0045815)	-0.599026	-1.36749	0.0548523	0.589807	1	22/55	18.07%	Padi2;Mybbp1a;Ddx21;Kat2a;H1f0;H1f2;Polr2e;Sf3b1;Taf1d;Hmga1;Kat2b;Polr2f;Polr1h;Myo1c;Polr1b;Tbp;Zmiz2;Sertad2;H1f4;Asf1a;Dek;Taf1a
intra-Golgi vesicle-mediated transport (GO:0006891)	0.578861	1.36747	0.0938416	0.769431	1	18/28	21.90%	Vti1a;Copg2;Cog5;Gabarapl2;Copa;Cog2;Gosr2;Trappc10;Copz1;Copb2;Cope;Vti1b;Copb1;Cog6;Trappc3;Rab6a;Copg1;Nsf
positive regulation of transforming growth factor beta production (GO:0071636)	-0.789967	-1.36733	0.110553	0.589377	1	2/9	0.34%	Ptgs2;Thbs1
chemokine (C-X-C motif) ligand 12 signaling pathway (GO:0038146)	-0.872513	-1.36681	0.0944444	0.590818	1	3/5	11.75%	Trem2;Stk39;Cxcr4
alpha-amino acid catabolic process (GO:1901606)	0.621671	1.36679	0.0984848	0.770076	1	3/21	5.56%	Fah;Hsd17b10;Acadsb
positive regulation of cell migration involved in sprouting angiogenesis (GO:0090050)	-0.718105	-1.36652	0.0968801	0.59098	1	2/16	1.56%	Ptgs2;Akt3
regulation of defense response to virus by host (GO:0050691)	-0.669113	-1.36608	0.0950081	0.591875	1	11/29	11.57%	Trim44;Aim2;Zc3h12a;Mul1;Sting1;Mavs;Hsp90aa1;Apobec3;Tnfaip3;Ptpn22;Eif2ak4
regulation of glial cell migration (GO:1903975)	-0.884569	-1.36605	0.0877193	0.59083	1	2/5	0.69%	Cx3cr1;Gpr183
regulation of viral entry into host cell (GO:0046596)	-0.624613	-1.36545	0.0797101	0.592605	1	11/36	6.73%	Lgals1;Cd74;H2-Eb1;Trim30d;Trim30b;Ly6e;Trim12a;Trim26;Trim30a;Trim12c;Trim14
negative regulation of cell-cell adhesion (GO:0022408)	-0.626234	-1.36531	0.083815	0.592169	1	6/35	6.70%	Klf4;Ass1;Il1rn;Zfp703;Tgfb1;Fxyd5
lymphoid progenitor cell differentiation (GO:0002320)	-0.842071	-1.3653	0.0917431	0.591026	1	2/6	4.95%	Flt3;Sox4
cranial nerve development (GO:0021545)	-0.859486	-1.36485	0.102334	0.592101	1	1/5	0.22%	Tifab
positive regulation of macrophage chemotaxis (GO:0010759)	-0.767186	-1.36477	0.104396	0.591244	1	3/11	4.99%	Thbs1;Csf1;Csf1r
regulation of sodium ion transmembrane transport (GO:1902305)	0.633235	1.36462	0.132791	0.777946	1	6/19	10.21%	Ptpn3;Commd1;Gpd1l;Utrn;Ywhah;Scn2b
maturation of LSU-rRNA from tricistronic rRNA transcript (SSU-rRNA, 5.8S rRNA, LSU-rRNA) (GO:0000463)	-0.72815	-1.36413	0.10101	0.593202	1	6/15	9.22%	Ftsj3;Rpf2;Ddx18;Bop1;Urb1;Nifk
intracellular pH reduction (GO:0051452)	0.57388	1.36402	0.0778443	0.777961	1	11/31	11.30%	Rab20;Atp6v1a;Atp6v1h;Atp6v0c;Atp6v0d1;Atp6v1c1;Atp6v1d;Atp6v0e;Dmxl1;Atp6v1g2;Atp6v1e1
positive regulation of leukocyte mediated cytotoxicity (GO:0001912)	-0.606602	-1.36393	0.0816044	0.592991	1	11/45	15.50%	H2-Q10;H2-Eb1;H2-Q4;H2-M3;H2-T10;Pvr;H2-K1;H2-T22;Klrk1;H2-D1;H2-T-ps
branched-chain amino acid catabolic process (GO:0009083)	0.610034	1.36381	0.113821	0.773128	1	8/20	5.56%	Hibadh;Bckdk;Acad8;Hibch;Bckdha;Auh;Hsd17b10;Acadsb
branched-chain amino acid metabolic process (GO:0009081)	0.610034	1.36381	0.113821	0.773128	1	8/20	5.56%	Hibadh;Bckdk;Acad8;Hibch;Bckdha;Auh;Hsd17b10;Acadsb
positive regulation of tau-protein kinase activity (GO:1902949)	-0.848803	-1.36379	0.118492	0.592569	1	2/6	8.42%	Egr1;Hsp90aa1
ribosomal subunit export from nucleus (GO:0000054)	-0.743858	-1.36354	0.101201	0.592697	1	4/13	3.27%	Sdad1;Abce1;Rrs1;Npm1
regulation of B cell receptor signaling pathway (GO:0050855)	-0.677957	-1.36351	0.0978441	0.591644	1	8/23	11.54%	Pax5;Cd300a;Foxp1;Lpxn;Prkch;Ptpn22;Gps2;Slc39a10
positive regulation of triglyceride metabolic process (GO:0090208)	0.64329	1.36336	0.112272	0.772282	1	9/15	16.70%	Ldlr;Abhd5;Apoc2;Srebf1;Scarb1;Nr1h2;Daglb;Cnep1r1;Plin5
cardiac muscle cell action potential (GO:0086001)	-0.700783	-1.36333	0.118928	0.591412	1	3/17	4.45%	Slc8a1;Kcnj2;Atp1a1
negative regulation of cardiocyte differentiation (GO:1905208)	-0.830468	-1.36322	0.108197	0.590707	1	2/6	9.87%	Fzd7;Frs2
positive regulation of spindle checkpoint (GO:0090232)	0.763965	1.36316	0.148305	0.767593	1	6/7	23.49%	Ndc80;Tpr;Gen1;Mad2l1;Dync1li1;Pcid2
positive regulation of mitotic cell cycle spindle assembly checkpoint (GO:0090267)	0.763965	1.36316	0.148305	0.767593	1	6/7	23.49%	Ndc80;Tpr;Gen1;Mad2l1;Dync1li1;Pcid2
hyaluronan catabolic process (GO:0030214)	0.656568	1.36314	0.122195	0.764813	1	7/16	13.60%	Cemip2;Hmmr;Hexb;Chp1;Gusb;Hexa;Lyve1
hemostasis (GO:0007599)	0.773311	1.36302	0.125285	0.762544	1	4/7	13.75%	Gpi1;P2ry12;Fli1;Nfe2
regulation of memory T cell differentiation (GO:0043380)	-0.863465	-1.36302	0.108808	0.589343	1	2/6	10.02%	H2-Eb1;Cd46
positive regulation of memory T cell differentiation (GO:0043382)	-0.863465	-1.36302	0.108808	0.589343	1	2/6	10.02%	H2-Eb1;Cd46
regulation of DNA-templated transcription, elongation (GO:0032784)	-0.663819	-1.3629	0.0818966	0.588733	1	17/30	16.38%	Hmgn1;Wdr43;Zfp326;Thoc1;Zmynd11;Tcea2;Ell;Alyref;Supt16;Supt5;Htatsf1;Ddx39b;Ccnt2;Ccnk;Eaf2;Scaf8;Ccnt1
peptidyl-tyrosine modification (GO:0018212)	-0.60619	-1.36267	0.0734072	0.588762	1	7/48	5.37%	Flt1;Flt3;Fyn;Kit;Tpst1;Csf1r;Tec
regulation of osteoclast differentiation (GO:0045670)	-0.648015	-1.36251	0.0701754	0.5884	1	8/33	8.08%	Ccl3;Bglap;Bglap2;Csf1;Lilra6;Pira13;Tnf;Pira1
unsaturated fatty acid biosynthetic process (GO:0006636)	0.706042	1.3625	0.132251	0.762145	1	1/10	0.24%	Scd2
regulation of neurogenesis (GO:0050767)	-0.613317	-1.36246	0.0770328	0.58758	1	9/47	9.10%	Cx3cr1;Serpinf1;Il1b;Dynlt1c;Tgm2;Zfp335;Tnf;Numbl;B2m
pyroptosis (GO:0070269)	-0.68424	-1.36203	0.117455	0.588459	1	6/21	8.32%	Nlrp1b;Trem2;Aim2;Nlrp1a;Naip6;Naip5
intraciliary transport involved in cilium assembly (GO:0035735)	0.546634	1.3618	0.0664452	0.76264	1	20/38	24.66%	Dync2li1;Kif3b;Ift52;Dynll1;Kif17;Ift57;Tnpo1;Ift27;Ift80;Ift20;Wdr19;Dync2h1;Cluap1;Pcm1;Ttc30b;Ift81;Dynlrb1;Ift140;Kif3a;Kif3c
positive regulation of oligodendrocyte differentiation (GO:0048714)	-0.843634	-1.36179	0.103512	0.588447	1	2/6	11.75%	Tnfrsf1b;Cxcr4
regulation of viral release from host cell (GO:1902186)	-0.661901	-1.36142	0.083707	0.589061	1	7/26	6.66%	Trim30d;Trim30b;Trim28;Trim12a;Trim26;Trim30a;Trim12c
cellular response to oxygen levels (GO:0071453)	0.701142	1.36085	0.102871	0.764336	1	7/10	18.58%	Atp6v1a;Cpeb4;Atp6v0d1;Ndufs2;Ccdc115;Atp6v0a2;Pick1
DNA strand elongation (GO:0022616)	-0.717187	-1.36059	0.100494	0.591787	1	10/18	18.28%	Rfc3;Mcm3;Gins1;Nbn;Mcm4;Pola1;Rfc4;Pold2;Mre11a;Mcm7
positive regulation of monocyte differentiation (GO:0045657)	-0.794528	-1.36007	0.122164	0.592918	1	3/9	2.25%	Cd74;H2-Eb1;Csf1
positive regulation of glucose metabolic process (GO:0010907)	-0.751705	-1.35988	0.100855	0.592669	1	2/12	7.04%	Pmaip1;Gpld1
cartilage development (GO:0051216)	-0.630825	-1.35926	0.0932203	0.594455	1	8/38	7.51%	Col2a1;Zbtb16;Col11a2;Mef2c;Ddrgk1;Tgfb1;Gpld1;Runx3
sodium ion import across plasma membrane (GO:0098719)	-0.754178	-1.35906	0.117021	0.594231	1	2/12	2.48%	Slc8a1;Slc9a9
positive regulation of glucose transmembrane transport (GO:0010828)	0.595829	1.35838	0.114362	0.773351	1	7/24	10.11%	C3;Capn10;Ptpn11;Prkci;Irs2;Osbpl8;Appl1
neutrophil activation (GO:0042119)	-0.717902	-1.3583	0.114192	0.596615	1	10/17	19.86%	Lilra6;Il15;Pira13;Prkcd;Pira12;Kmt2e;Pira2;Syk;Tyrobp;Prg3
regulation of systemic arterial blood pressure (GO:0003073)	-0.810434	-1.35767	0.130672	0.598303	1	2/7	3.91%	Ace;Prcp
response to progesterone (GO:0032570)	-0.712769	-1.35753	0.108333	0.597788	1	3/15	10.96%	Thbs1;Tgfb1;Trerf1
positive regulation of extrinsic apoptotic signaling pathway (GO:2001238)	-0.654203	-1.35749	0.105919	0.5969	1	4/27	7.51%	Pmaip1;Thbs1;Htra2;Tnf
negative regulation of gene silencing by miRNA (GO:0060965)	-0.760213	-1.35729	0.106136	0.596645	1	6/12	15.03%	Zc3h12a;Esr1;Tgfb1;Tnf;Ncor2;Zc3h10
leukocyte tethering or rolling (GO:0050901)	-0.707748	-1.35697	0.0903328	0.596898	1	8/17	11.15%	Cx3cr1;Itgb7;Gcnt1;Vcam1;Tnf;Add2;Sell;Itgb1
regulation of stress fiber assembly (GO:0051492)	-0.56706	-1.3569	0.0703448	0.596114	1	10/69	7.70%	Met;S100a10;Arhgef10l;Evl;Ccdc88a;Limk1;Rhoc;Nrp1;Tpm1;Tesk1
positive regulation of dendritic cell chemotaxis (GO:2000510)	-0.797571	-1.35677	0.109735	0.595577	1	2/7	6.14%	C1qbp;Calr
serine family amino acid metabolic process (GO:0009069)	-0.742262	-1.35672	0.0884808	0.594659	1	5/14	15.48%	Mthfd1;Shmt2;Gclc;Shmt1;Sephs2
positive regulation of MHC class II biosynthetic process (GO:0045348)	-0.831131	-1.35649	0.109735	0.594563	1	3/6	10.47%	Tmem106a;Jak2;Xbp1
programmed necrotic cell death (GO:0097300)	0.631775	1.35638	0.116456	0.780484	1	11/18	21.16%	Cd14;Ripk1;Dnm1l;Cyld;Ticam1;Trpm7;Ripk3;Mlkl;Ticam2;Itpk1;Tlr4
negative regulation of ATP metabolic process (GO:1903579)	-0.721022	-1.35618	0.138211	0.594912	1	3/15	1.20%	Cbfa2t3;Pid1;Parp1
polyol biosynthetic process (GO:0046173)	-0.735257	-1.35613	0.100164	0.594023	1	4/14	8.86%	Cyp27a1;Ip6k1;Isyna1;Acer3
organophosphate ester transport (GO:0015748)	0.586763	1.35608	0.102041	0.779098	1	7/24	7.20%	Ldlr;Scp2;Prelid1;Epg5;Osbpl8;Osbpl2;Scarb1
regulation of neuroblast proliferation (GO:1902692)	-0.733876	-1.35599	0.103627	0.593537	1	2/14	6.76%	Cx3cr1;Zfp335
positive regulation of lymphocyte apoptotic process (GO:0070230)	0.808261	1.35592	0.140426	0.777061	1	1/5	2.09%	Prelid1
positive regulation of DNA biosynthetic process (GO:2000573)	-0.585371	-1.35583	0.0784314	0.593151	1	15/61	8.42%	Klf4;Atm;Bmyc;Myc;Pot1b;Rfc3;Dkc1;Naf1;Hnrnpa1;Polg2;Cct3;Pcna;Mapkapk5;Ptges3;Hsp90aa1
protein deneddylation (GO:0000338)	0.718289	1.35574	0.123288	0.775058	1	8/10	24.00%	Cops2;Tor1a;Cops5;Cops7b;Cops8;Cops3;Cops7a;Cops6
positive regulation of natural killer cell activation (GO:0032816)	-0.65066	-1.35554	0.10241	0.593445	1	7/26	15.50%	H2-Q10;H2-Q4;H2-T10;H2-K1;H2-T22;H2-D1;H2-T-ps
regulation of establishment of cell polarity (GO:2000114)	0.626702	1.35519	0.122667	0.774793	1	5/16	8.22%	Gsn;Kif20b;Bcas3;Arfgef1;Rock1
cellular response to indole-3-methanol (GO:0071681)	0.814835	1.35518	0.117371	0.769299	1	1/5	0.12%	Jup
response to indole-3-methanol (GO:0071680)	0.814835	1.35518	0.117371	0.769299	1	1/5	0.12%	Jup
[truncated: 4,273 more rows]

## Sheet: BM male (infected vs. non-infec
Term	ES	NES	NOM p-val	FDR q-val	FWER p-val	Tag %	Gene %	Lead_genes
[truncated: 5,126 more rows]

[truncated: 7 more sheets: BM wt (male vs. female), BM (infected vs. non-infected), Blood female (infected vs. non-, Blood (infected vs. non-infecte, Blood wt (male vs. female), Blood male (infected vs. non-in, BM ALA (male vs. female)]
