# Supplementary material for: Testosterone affects type I/type II interferon response of neutrophils during hepatic amebiasis
Source: Front Immunol. 2023 Dec 21;14:1279245. doi: 10.3389/fimmu.2023.1279245 (PMC10764495; doi:10.3389/fimmu.2023.1279245)
Supplement: Supplementary file 3 [file Table_2.xlsx]

## Sheet: Blood ALA (male vs. female)
	groupID	featureID	exonBaseMean	dispersion	stat	pvalue	padj	f	m	log2fold_m_f
ENSMUSG00000002107:E003	ENSMUSG00000002107	E003	520.116	0.000290948	20.5571	5.78778e-06	0.0348116	31.3115	32.3771	0.146482
ENSMUSG00000003134:E024	ENSMUSG00000003134	E024	10.7053	0.021967	19.9266	8.04729e-06	0.0413513	7.6051	3.97442	-1.90661
ENSMUSG00000005886:E002	ENSMUSG00000005886	E002	449.888	0.000502654	24.4941	7.45359e-07	0.0100643	29.7416	30.9175	0.16481
ENSMUSG00000009633:E001	ENSMUSG00000009633	E001	283.509	0.0015736	19.4196	1.04924e-05	0.0484321	25.2432	24.3627	-0.135824
ENSMUSG00000018476:E011	ENSMUSG00000018476	E011	189.917	0.00232766	19.3477	1.0895e-05	0.0491475	23.6447	20.6979	-0.485191
ENSMUSG00000018736:E005	ENSMUSG00000018736	E005	239.383	0.00780053	28.4452	9.63861e-08	0.00239139	26.6145	21.5704	-0.792639
ENSMUSG00000019961:E007	ENSMUSG00000019961	E007	371.33	0.000732973	35.6209	2.39702e-09	0.000118943	27.4979	29.1842	0.243444
ENSMUSG00000020014:E070	ENSMUSG00000020014	E070	5.32115	0.0122309	23.9843	9.71244e-07	0.0113398	1.52095	5.28372	3.61402
ENSMUSG00000020641:E007	ENSMUSG00000020641	E007	157.648	0.000913018	20.3449	6.46658e-06	0.0366718	19.9119	21.1233	0.209168
ENSMUSG00000020641:E009	ENSMUSG00000020641	E009	173.914	0.000736018	22.4454	2.16203e-06	0.01889	20.7845	21.9622	0.198124
ENSMUSG00000020917:E003	ENSMUSG00000020917	E003	311.66	0.00407761	21.4927	3.55175e-06	0.0271141	28.1993	25.3857	-0.417339
ENSMUSG00000022125:E003	ENSMUSG00000022125	E003	43.4057	0.00237237	24.4552	7.60588e-07	0.0100643	10.329	12.4747	0.583954
ENSMUSG00000022389:E022	ENSMUSG00000022389	E022	52.2126	0.0181489	20.3568	6.42656e-06	0.0366718	11.9734	13.4508	0.365814
ENSMUSG00000024006:E019	ENSMUSG00000024006	E019	48.7457	0.0118444	19.9125	8.10688e-06	0.0413513	14.3296	10.2699	-1.04125
ENSMUSG00000024158:E018	ENSMUSG00000024158	E018	22.7236	0.00295573	22.7495	1.8455e-06	0.017443	7.50891	9.74583	0.783594
ENSMUSG00000025161:E013	ENSMUSG00000025161	E013	99.4307	0.0135664	21.9071	2.86167e-06	0.0227198	19.2045	14.1321	-1.0187
ENSMUSG00000026107:E017	ENSMUSG00000026107	E017	81.2817	0.00169492	60.7386	6.51806e-15	1.29373e-09	17.6097	12.8656	-1.02064
ENSMUSG00000026288:E012	ENSMUSG00000026288	E012	200.326	0.000559342	24.8819	6.09511e-07	0.00930601	23.8865	21.5341	-0.381624
ENSMUSG00000026879:E020	ENSMUSG00000026879	E020	187.734	0.000656244	25.4549	4.52847e-07	0.00817117	20.5818	23.0395	0.408587
ENSMUSG00000027878+ENSMUSG00000106427:E040	ENSMUSG00000027878+ENSMUSG00000106427	E040	780.519	0.00628807	20.124	7.25809e-06	0.0400171	35.1336	37.5314	0.315134
ENSMUSG00000027947:E002	ENSMUSG00000027947	E002	987.151	0.000582903	32.6819	1.08546e-08	0.000430891	39.6936	38.1647	-0.197072
ENSMUSG00000029580:E014	ENSMUSG00000029580	E014	457.358	0.000986396	27.8185	1.33243e-07	0.00293851	31.7842	29.1438	-0.369494
ENSMUSG00000029580:E015	ENSMUSG00000029580	E015	172.376	0.0228535	41.1499	1.4099e-10	1.32818e-05	24.9548	15.3879	-1.69572
ENSMUSG00000029580:E016	ENSMUSG00000029580	E016	64.85	0.0305437	31.3913	2.10924e-08	0.000697752	16.9194	9.45462	-1.83653
ENSMUSG00000030536:E005	ENSMUSG00000030536	E005	629.573	0.000214312	23.0908	1.54527e-06	0.0153356	33.1922	34.2661	0.144563
ENSMUSG00000030720:E017	ENSMUSG00000030720	E017	218.42	0.0024051	20.7997	5.09917e-06	0.0333241	24.9117	21.9446	-0.472862
ENSMUSG00000030795:E016	ENSMUSG00000030795	E016	58.5107	0.00163287	20.6997	5.37257e-06	0.0333241	14.9765	11.9705	-0.711207
ENSMUSG00000032743:E035	ENSMUSG00000032743	E035	7.50996	0.00809335	19.9082	8.1251e-06	0.0413513	6.45949	3.32308	-1.94276
ENSMUSG00000037062:E004	ENSMUSG00000037062	E004	552.542	0.000557994	27.4133	1.64301e-07	0.00326112	33.5545	31.6298	-0.262305
ENSMUSG00000039205:E012	ENSMUSG00000039205	E012	3.93	0.0112043	20.7232	5.3069e-06	0.0333241	1.06405	4.63549	4.26291
ENSMUSG00000039621:E050	ENSMUSG00000039621	E050	43.3962	0.0138895	24.0818	9.23283e-07	0.0113398	14.0108	9.32902	-1.26127
ENSMUSG00000042608:E022	ENSMUSG00000042608	E022	1484.83	0.000398663	19.7437	8.85523e-06	0.0439405	43.8391	43.2512	-0.0738553
ENSMUSG00000050410:E006	ENSMUSG00000050410	E006	4.28716	0.0326976	25.2102	5.14107e-07	0.0085035	6.26225	2.13493	-3.1332
ENSMUSG00000051457:E001	ENSMUSG00000051457	E001	8.81413	0.0121674	22.4216	2.18894e-06	0.01889	6.98643	3.71916	-1.8476
ENSMUSG00000054405:E013	ENSMUSG00000054405	E013	7.47891	0.00821125	20.925	4.77613e-06	0.0333241	2.64166	6.05857	2.41926
ENSMUSG00000056050:E033	ENSMUSG00000056050	E033	17.6689	0.00314552	19.6242	9.42657e-06	0.0445482	5.64778	8.74205	1.29669
ENSMUSG00000062825+ENSMUSG00000093264+ENSMUSG00000098955:E003	ENSMUSG00000062825+ENSMUSG00000093264+ENSMUSG00000098955	E003	1039.55	0.00147092	23.4706	1.26835e-06	0.0132499	40.7945	38.1506	-0.339606
ENSMUSG00000062825+ENSMUSG00000093264+ENSMUSG00000098955:E011	ENSMUSG00000062825+ENSMUSG00000093264+ENSMUSG00000098955	E011	1091.52	0.000207713	20.8263	5.02876e-06	0.0333241	39.5113	40.6712	0.148399
ENSMUSG00000062825+ENSMUSG00000093264+ENSMUSG00000098955:E018	ENSMUSG00000062825+ENSMUSG00000093264+ENSMUSG00000098955	E018	115.681	0.0118109	19.6888	9.11342e-06	0.0441187	20.1794	15.4763	-0.897742
ENSMUSG00000076617:E001	ENSMUSG00000076617	E001	212.774	0.00315913	30.8574	2.77707e-08	0.000787435	24.8014	20.7944	-0.649412
ENSMUSG00000092572+ENSMUSG00000062345+ENSMUSG00000102843:E026	ENSMUSG00000092572+ENSMUSG00000062345+ENSMUSG00000102843	E026	8.67781	0.0171159	20.9266	4.77226e-06	0.0333241	3.52256	7.02668	2.0225
ENSMUSG00000092572+ENSMUSG00000062345+ENSMUSG00000102843:E027	ENSMUSG00000092572+ENSMUSG00000062345+ENSMUSG00000102843	E027	14.8659	0.0417087	21.997	2.73083e-06	0.0225845	4.87219	8.86229	1.77068
ENSMUSG00000098826+ENSMUSG00000042644:E052	ENSMUSG00000098826+ENSMUSG00000042644	E052	2.09456	0.023636	23.5911	1.19135e-06	0.0131369
ENSMUSG00000098826+ENSMUSG00000042644:E057	ENSMUSG00000098826+ENSMUSG00000042644	E057	5.67226	0.0151456	40.4594	2.00749e-10	1.32818e-05

## Sheet: BM female (infected vs. non-inf
	groupID	featureID	exonBaseMean	dispersion	stat	pvalue	padj	ala	wt	log2fold_ala_wt
ENSMUSG00000000204:E002	ENSMUSG00000000204	E002	920.878	0.000100139	34.9909	3.31243e-09	5.76806e-05	51.4745	54.2644	-0.176858
ENSMUSG00000000204:E003	ENSMUSG00000000204	E003	881.663	7.36772e-05	36.8546	1.27279e-09	3.2014e-05	50.4565	53.2934	-0.18237
ENSMUSG00000000290:E010	ENSMUSG00000000290	E010	1128.81	0.000529327	16.972	3.79359e-05	0.0499284	56.4489	59.1516	-0.160797
ENSMUSG00000000290:E022	ENSMUSG00000000290	E022	2623.87	0.000141032	23.2784	1.40162e-06	0.00566589	81.6702	79.267	0.117125
ENSMUSG00000001156:E004	ENSMUSG00000001156	E004	887.417	0.000157835	19.1705	1.19548e-05	0.0229344	52.6744	51.0261	0.105985
ENSMUSG00000001175:E005	ENSMUSG00000001175	E005	916.541	0.000102101	18.5607	1.64578e-05	0.0300454	51.8464	54.017	-0.137472
ENSMUSG00000002052:E001	ENSMUSG00000002052	E001	5.56288	0.0050743	17.2963	3.19803e-05	0.0447421	5.39661	2.64008	2.06485
ENSMUSG00000002111:E005	ENSMUSG00000002111	E005	529.538	0.000136068	17.5438	2.8077e-05	0.0402272	40.4444	42.4891	-0.156598
ENSMUSG00000002897:E001	ENSMUSG00000002897	E001	203.488	0.000197201	18.0942	2.10237e-05	0.0339945	25.2938	27.6904	-0.272042
ENSMUSG00000002997:E015	ENSMUSG00000002997	E015	123.23	0.00121239	24.0769	9.25631e-07	0.0041086	19.2472	22.4568	-0.456448
ENSMUSG00000003153:E016	ENSMUSG00000003153	E016	450.094	0.000139724	22.4397	2.16843e-06	0.00732652	37.4424	39.4525	-0.163952
ENSMUSG00000004266:E004	ENSMUSG00000004266	E004	570.887	0.000133606	22.6938	1.89979e-06	0.00670792	43.884	41.0424	0.213479
ENSMUSG00000004266:E005	ENSMUSG00000004266	E005	548.816	9.61931e-05	32.1372	1.43663e-08	0.00020326	43.3153	40.0074	0.25245
ENSMUSG00000004266:E006	ENSMUSG00000004266	E006	1005.36	7.06449e-05	24.7305	6.59312e-07	0.00324459	55.8714	53.1845	0.166556
ENSMUSG00000004266:E030	ENSMUSG00000004266	E030	393.471	0.000139847	23.4718	1.26757e-06	0.00531381	34.8748	37.5614	-0.230618
ENSMUSG00000004266:E035	ENSMUSG00000004266	E035	202.145	0.0002434	17.2647	3.25174e-05	0.0451601	25.2245	27.6756	-0.278647
ENSMUSG00000004266:E036	ENSMUSG00000004266	E036	179.347	0.000264312	27.5474	1.53289e-07	0.00115669	23.4062	26.5459	-0.376593
ENSMUSG00000004609:E007	ENSMUSG00000004609	E007	132.852	0.000339129	18.0604	2.14008e-05	0.0343588	20.2463	22.7533	-0.346064
ENSMUSG00000004665:E008	ENSMUSG00000004665	E008	1655.67	7.66501e-05	23.9746	9.76158e-07	0.00424955	66.5562	68.6611	-0.113077
ENSMUSG00000005262:E026	ENSMUSG00000005262	E026	4.51245	0.00736982	24.4788	7.51333e-07	0.00354338	5.04305	1.64534	3.23377
ENSMUSG00000005936:E004	ENSMUSG00000005936	E004	31.2476	0.00106874	18.6306	1.58655e-05	0.0296822	9.19321	11.9241	-0.755436
ENSMUSG00000005936:E020	ENSMUSG00000005936	E020	999.389	0.000268117	25.1228	5.37926e-07	0.00289934	55.99	53.3457	0.163614
ENSMUSG00000007815:E002	ENSMUSG00000007815	E002	198.488	0.000329603	22.9007	1.70587e-06	0.00643609	24.7783	27.73	-0.337961
ENSMUSG00000008348:E003	ENSMUSG00000008348	E003	119.6	0.000873623	18.3436	1.84439e-05	0.0317513	19.711	21.0361	-0.192358
ENSMUSG00000008682+ENSMUSG00000064981:E010	ENSMUSG00000008682+ENSMUSG00000064981	E010	9.11663	0.0332242	18.3273	1.86018e-05	0.0317513	6.92099	3.48483	1.98285
ENSMUSG00000008730:E020	ENSMUSG00000008730	E020	310.989	0.000166953	19.7188	8.97126e-06	0.01898	31.2857	33.3616	-0.196767
ENSMUSG00000009079:E028	ENSMUSG00000009079	E028	201.112	0.000254015	18.4577	1.73721e-05	0.0307234	25.2074	27.549	-0.266841
ENSMUSG00000009079:E029	ENSMUSG00000009079	E029	132.096	0.000307346	25.8577	3.67535e-07	0.00215091	20.1242	23.046	-0.401957
ENSMUSG00000013663:E002	ENSMUSG00000013663	E002	751.747	0.000891118	17.9857	2.22568e-05	0.0351932	46.9877	49.9675	-0.201585
ENSMUSG00000015950:E004	ENSMUSG00000015950	E004	2591.93	5.43852e-05	46.2747	1.02783e-11	7.75582e-07	78.9005	81.5342	-0.128564
ENSMUSG00000015950:E007	ENSMUSG00000015950	E007	2001.43	0.000120099	25.2179	5.12061e-07	0.00282725	71.6522	73.9145	-0.11637
ENSMUSG00000017707:E012	ENSMUSG00000017707	E012	254.63	0.000249453	17.9844	2.22723e-05	0.0351932	28.2327	30.6895	-0.253078
ENSMUSG00000017737:E007	ENSMUSG00000017737	E007	5216.75	0.000225087	36.9061	1.23955e-09	3.2014e-05	100.618	103.607	-0.131419
ENSMUSG00000017737:E008	ENSMUSG00000017737	E008	5312.03	8.86716e-05	30.2521	3.79383e-08	0.000415833	101.646	103.708	-0.0904945
ENSMUSG00000018293:E001	ENSMUSG00000018293	E001	663.853	0.00181301	24.2966	8.25844e-07	0.0038153	48.1667	43.0209	0.365377
ENSMUSG00000019087:E034	ENSMUSG00000019087	E034	751.873	0.000181784	24.5405	7.27629e-07	0.0035046	49.5662	46.9131	0.180156
ENSMUSG00000020077:E002	ENSMUSG00000020077	E002	1808.9	0.000608778	17.8561	2.3825e-05	0.0364416	69.6365	66.7883	0.152195
ENSMUSG00000020101:E006	ENSMUSG00000020101	E006	31.3096	0.00202476	29.9301	4.4791e-08	0.00042248	12.1759	8.50549	1.04165
ENSMUSG00000020642:E001	ENSMUSG00000020642	E001	2973.49	0.000501551	27.8572	1.3061e-07	0.00101954	85.4608	82.7282	0.130311
ENSMUSG00000020644:E001	ENSMUSG00000020644	E001	364.743	0.000435449	21.0819	4.40075e-06	0.0116372	35.7579	33.8677	0.167866
ENSMUSG00000020883+ENSMUSG00000084896:E013	ENSMUSG00000020883+ENSMUSG00000084896	E013	33.6671	0.0136593	19.422	1.04795e-05	0.0215662	12.1631	8.43959	1.06112
ENSMUSG00000021094:E007	ENSMUSG00000021094	E007	552.516	0.00015157	26.7869	2.27176e-07	0.00155838	40.9951	43.6293	-0.198462
ENSMUSG00000021728:E003	ENSMUSG00000021728	E003	1138.24	8.25778e-05	16.9988	3.74039e-05	0.0496703	57.8554	56.1773	0.100779
ENSMUSG00000021794:E021	ENSMUSG00000021794	E021	652.826	0.000406101	17.9216	2.30197e-05	0.0356922	46.5687	44.2685	0.163701
ENSMUSG00000022108:E001	ENSMUSG00000022108	E001	5282.59	0.000295099	30.8608	2.77221e-08	0.000330293	103.41	100.76	0.116491
ENSMUSG00000022285:E015	ENSMUSG00000022285	E015	103.659	0.000549633	18.5848	1.62515e-05	0.0299098	17.8831	20.5012	-0.402825
ENSMUSG00000022372:E002	ENSMUSG00000022372	E002	1203.01	0.000459602	16.9929	3.75203e-05	0.0496703	60.3711	57.9319	0.142843
ENSMUSG00000022378:E014	ENSMUSG00000022378	E014	124.144	0.000722442	18.5056	1.69405e-05	0.0306791	19.5596	22.3323	-0.392441
ENSMUSG00000022961:E006	ENSMUSG00000022961	E006	2028.45	0.00145026	25.0174	5.6815e-07	0.00299103	70.9905	74.2735	-0.169086
ENSMUSG00000023010:E016	ENSMUSG00000023010	E016	268.198	0.000484858	18.2583	1.92885e-05	0.0318717	28.8767	31.6442	-0.278315
ENSMUSG00000023944:E011	ENSMUSG00000023944	E011	641.539	8.94899e-05	19.4489	1.03325e-05	0.0214589	46.1199	43.8247	0.164632
ENSMUSG00000023944:E012	ENSMUSG00000023944	E012	628.563	9.52417e-05	19.8651	8.31036e-06	0.0177476	45.7317	43.3901	0.169191
ENSMUSG00000024387:E003	ENSMUSG00000024387	E003	76.2281	0.00243242	20.768	5.18429e-06	0.0128014	17.7365	14.5726	0.575683
ENSMUSG00000024513:E002	ENSMUSG00000024513	E002	577.895	0.000686194	21.283	3.96232e-06	0.0109386	41.6513	44.7363	-0.228591
ENSMUSG00000024659:E008	ENSMUSG00000024659	E008	4967.42	0.000126767	22.4882	2.1144e-06	0.00725222	99.5243	101.088	-0.0692021
ENSMUSG00000025236:E002	ENSMUSG00000025236	E002	1396.34	0.00012895	33.0789	8.84928e-09	0.000143089	61.5103	64.2814	-0.155801
ENSMUSG00000025236:E007	ENSMUSG00000025236	E007	7223.5	0.000135213	21.0731	4.421e-06	0.0116372	113.617	112.151	0.0623672
ENSMUSG00000025283:E007	ENSMUSG00000025283	E007	423.083	0.000161317	20.2314	6.86159e-06	0.0155153	36.3639	38.1915	-0.153017
ENSMUSG00000025330:E003	ENSMUSG00000025330	E003	1015.61	0.000380049	19.8838	8.22954e-06	0.0177424	56.7762	53.465	0.20369
ENSMUSG00000025330:E013	ENSMUSG00000025330	E013	761.599	8.92455e-05	30.0773	4.15152e-08	0.000415833	47.4879	49.9319	-0.164725
ENSMUSG00000026158:E010	ENSMUSG00000026158	E010	206.762	0.000239911	18.3959	1.79444e-05	0.0314895	25.4912	28.0298	-0.285511
ENSMUSG00000026341:E026	ENSMUSG00000026341	E026	1198.51	0.000709397	17.1076	3.532e-05	0.0480453	57.7747	60.7538	-0.174237
ENSMUSG00000026480:E019	ENSMUSG00000026480	E019	646.743	0.000469228	17.2449	3.28578e-05	0.0453546	44.1607	46.5733	-0.171854
ENSMUSG00000026553:E054	ENSMUSG00000026553	E054	267.212	0.00151685	19.2902	1.1228e-05	0.0222958	31.7627	28.3536	0.345039
ENSMUSG00000026581:E009	ENSMUSG00000026581	E009	585.406	0.00145458	28.0418	1.18721e-07	0.000959837	41.147	45.735	-0.338557
ENSMUSG00000026581:E010	ENSMUSG00000026581	E010	826.005	0.000246077	22.3769	2.24047e-06	0.0074586	49.0473	51.8022	-0.180879
ENSMUSG00000026626:E025	ENSMUSG00000026626	E025	514.23	0.000556839	35.2271	2.93415e-09	5.76806e-05	39.1138	42.9297	-0.294992
ENSMUSG00000026626:E028	ENSMUSG00000026626	E028	44.51	0.00983973	20.2282	6.87314e-06	0.0155153	14.1599	10.3543	0.91117
ENSMUSG00000026728:E022	ENSMUSG00000026728	E022	1999.89	0.000491663	17.9746	2.23869e-05	0.0351932	74.1104	71.2543	0.147037
ENSMUSG00000026832:E001	ENSMUSG00000026832	E001	1410.91	0.000928404	17.9222	2.30124e-05	0.0356922	64.3304	61.2664	0.172441
ENSMUSG00000027506:E002	ENSMUSG00000027506	E002	157.479	0.00032023	31.2722	2.24271e-08	0.000298642	24.4	20.8839	0.462597
ENSMUSG00000027510:E005	ENSMUSG00000027510	E005	218.809	0.000314142	17.1635	3.42961e-05	0.047053	26.3475	28.568	-0.243855
ENSMUSG00000027637:E004	ENSMUSG00000027637	E004	438.647	0.00020973	17.101	3.54438e-05	0.0480453	37.0527	39.1161	-0.169655
ENSMUSG00000028367:E001	ENSMUSG00000028367	E001	2783.2	0.000343221	25.5341	4.34644e-07	0.0024598	83.41	80.5467	0.13826
ENSMUSG00000028367:E004	ENSMUSG00000028367	E004	2390.28	5.6744e-05	48.7677	2.88146e-12	3.26144e-07	76.636	79.0387	-0.119135
ENSMUSG00000029455:E002	ENSMUSG00000029455	E002	721.63	0.000518324	28.848	7.82854e-08	0.000656362	49.387	45.7732	0.248063
ENSMUSG00000029455:E003	ENSMUSG00000029455	E003	1995.65	0.000161389	40.4403	2.02717e-10	1.14724e-05	74.1938	70.9659	0.166315
ENSMUSG00000029455:E004	ENSMUSG00000029455	E004	2161.28	3.67782e-05	38.7435	4.83329e-10	1.82355e-05	76.0805	73.5247	0.129473
ENSMUSG00000029455:E012	ENSMUSG00000029455	E012	1651.93	0.000216609	25.9967	3.41998e-07	0.00209242	65.7486	68.6298	-0.155376
ENSMUSG00000029513:E017	ENSMUSG00000029513	E017	166.093	0.000334754	23.3149	1.37531e-06	0.00566064	22.5964	25.4391	-0.353571
ENSMUSG00000029580:E020	ENSMUSG00000029580	E020	5991.82	9.72164e-05	30.0434	4.22493e-08	0.000415833	106.011	107.459	-0.0627009
ENSMUSG00000029580:E022	ENSMUSG00000029580	E022	7773.92	7.71877e-05	52.4266	4.46639e-13	1.01107e-07	114.588	116.462	-0.0791904
ENSMUSG00000029622:E020	ENSMUSG00000029622	E020	924.872	0.000685192	18.2794	1.90754e-05	0.0317513	52.1325	54.0966	-0.124074
ENSMUSG00000029622:E025	ENSMUSG00000029622	E025	1330.71	0.000358188	21.6664	3.24429e-06	0.00918029	61.1118	62.7514	-0.0931087
ENSMUSG00000029723:E014	ENSMUSG00000029723	E014	270.727	0.000230522	20.2393	6.83348e-06	0.0155153	31.3781	28.6639	0.274906
ENSMUSG00000030094:E010	ENSMUSG00000030094	E010	108.191	0.000903302	20.3735	6.37053e-06	0.0148672	20.7648	17.9202	0.434518
ENSMUSG00000030337:E012	ENSMUSG00000030337	E012	40.4959	0.00894214	20.9544	4.70347e-06	0.0122384	10.6594	13.5266	-0.693286
ENSMUSG00000030403:E016	ENSMUSG00000030403	E016	1082.37	0.000108194	20.6477	5.52031e-06	0.0134372	55.6356	57.9904	-0.141778
ENSMUSG00000030589:E013	ENSMUSG00000030589	E013	316.785	0.000246331	21.3513	3.82359e-06	0.010686	31.5069	33.7736	-0.213029
ENSMUSG00000030707:E017	ENSMUSG00000030707	E017	2791.78	0.000208718	20.1164	7.2868e-06	0.015861	81.6724	83.3309	-0.0798229
ENSMUSG00000030726:E009	ENSMUSG00000030726	E009	3.66758	0.00911147	17.5794	2.75551e-05	0.0401543	4.63786	1.83459	2.67757
ENSMUSG00000030786:E025	ENSMUSG00000030786	E025	1539.06	5.93448e-05	23.2237	1.44206e-06	0.0057271	64.5515	66.344	-0.0982474
ENSMUSG00000030786:E044	ENSMUSG00000030786	E044	5311.76	0.00113189	20.8457	4.97814e-06	0.0125495	105.239	99.9821	0.230731
ENSMUSG00000030876:E001	ENSMUSG00000030876	E001	122.573	0.00657054	21.1209	4.31202e-06	0.0116206	18.3165	22.4242	-0.598145
ENSMUSG00000030921:E009	ENSMUSG00000030921	E009	6.68206	0.011556	24.925	5.96032e-07	0.00306651	5.90768	2.36821	2.64011
ENSMUSG00000031153:E011	ENSMUSG00000031153	E011	40.5562	0.0156139	18.465	1.73056e-05	0.0307234	13.2994	9.29455	1.04159
ENSMUSG00000031292:E005	ENSMUSG00000031292	E005	1.66072	0.0460115	17.294	3.20188e-05	0.0447421	2.94071	0.989007	3.14488
ENSMUSG00000031386:E003	ENSMUSG00000031386	E003	170.989	0.000732149	19.2635	1.1386e-05	0.0224131	25.5574	23.0522	0.308072
ENSMUSG00000031400:E007	ENSMUSG00000031400	E007	574.199	0.000116719	17.7016	2.58414e-05	0.0384856	41.4843	43.6362	-0.161341
ENSMUSG00000032294:E010	ENSMUSG00000032294	E010	1255.39	0.000268703	22.1066	2.57923e-06	0.00813069	59.133	61.587	-0.141757
ENSMUSG00000032496:E003	ENSMUSG00000032496	E003	3050.19	0.000851924	17.6076	2.71502e-05	0.0399098	82.7093	86.5374	-0.182019
ENSMUSG00000032496:E005	ENSMUSG00000032496	E005	4698.06	0.000414555	20.4441	6.13999e-06	0.0146309	96.7203	99.7721	-0.136097
ENSMUSG00000032496:E010	ENSMUSG00000032496	E010	8922.61	0.000256556	18.4635	1.73185e-05	0.0307234	118.714	120.91	-0.0919036
ENSMUSG00000032496:E012	ENSMUSG00000032496	E012	12254.3	0.000171858	32.3985	1.25583e-08	0.000189524	129.592	132.081	-0.102045
ENSMUSG00000032496:E020	ENSMUSG00000032496	E020	16355.8	0.000246405	17.6128	2.7076e-05	0.0399098	140.161	142.117	-0.0790326
ENSMUSG00000032562:E024	ENSMUSG00000032562	E024	1589.24	0.00017326	20.2146	6.92239e-06	0.0155153	65.5951	67.417	-0.0988665
ENSMUSG00000032562:E025	ENSMUSG00000032562	E025	727.452	0.000863844	19.2265	1.16088e-05	0.0226546	46.404	49.2806	-0.196591
ENSMUSG00000032946:E053	ENSMUSG00000032946	E053	170.379	0.00152945	23.7601	1.09124e-06	0.00466089	22.7614	25.9558	-0.392232
ENSMUSG00000033220:E003	ENSMUSG00000033220	E003	3122.38	4.99122e-05	18.292	1.89501e-05	0.0317513	85.436	86.2847	-0.0400724
ENSMUSG00000033545:E003	ENSMUSG00000033545	E003	96.5191	0.000481318	26.5415	2.57932e-07	0.00168577	16.9556	20.0459	-0.492873
ENSMUSG00000034120:E016	ENSMUSG00000034120	E016	80.5184	0.000592398	22.9361	1.6748e-06	0.00642596	15.6228	18.3188	-0.467203
ENSMUSG00000034908:E057	ENSMUSG00000034908	E057	55.2344	0.000777867	21.9727	2.76562e-06	0.00813069	12.5572	15.5324	-0.620714
ENSMUSG00000035086:E006	ENSMUSG00000035086	E006	200.42	0.000217246	23.0471	1.5808e-06	0.00616987	27.6271	24.5674	0.352302
ENSMUSG00000035086:E035	ENSMUSG00000035086	E035	69.6579	0.000620343	21.6816	3.21862e-06	0.00918029	14.3335	17.1411	-0.523712
ENSMUSG00000035086:E037	ENSMUSG00000035086	E037	63.3347	0.00062259	20.8414	4.98935e-06	0.0125495	13.6335	16.3884	-0.538134
ENSMUSG00000036948:E030	ENSMUSG00000036948	E030	246.158	0.000762335	21.822	2.99144e-06	0.00868185	27.5197	30.496	-0.311015
ENSMUSG00000037266:E004	ENSMUSG00000037266	E004	207.09	0.00021726	29.342	6.06662e-08	0.00054933	25.5571	27.7481	-0.247291
ENSMUSG00000037266:E005	ENSMUSG00000037266	E005	176.495	0.00204359	17.3213	3.15627e-05	0.0446561	23.6119	25.7646	-0.260819
ENSMUSG00000037266:E006	ENSMUSG00000037266	E006	309.726	0.000429728	24.2242	8.57469e-07	0.00388217	31.3687	33.1766	-0.171595
ENSMUSG00000037266:E007	ENSMUSG00000037266	E007	410.884	0.000539794	37.2601	1.03376e-09	3.2014e-05	35.6306	38.1391	-0.211976
ENSMUSG00000037266:E008	ENSMUSG00000037266	E008	279.636	0.00130786	19.3892	1.0661e-05	0.0217303	29.7963	31.7915	-0.197461
ENSMUSG00000037266:E009	ENSMUSG00000037266	E009	554.573	0.00295245	20.1173	7.28359e-06	0.015861	40.8445	43.8282	-0.22471
ENSMUSG00000037266:E010	ENSMUSG00000037266	E010	651.774	0.00216833	18.6995	1.53024e-05	0.0288671	44.2654	46.695	-0.17273
ENSMUSG00000037321:E003	ENSMUSG00000037321	E003	20.7738	0.00162366	18.8074	1.44602e-05	0.0275076	7.27889	10.0548	-0.936321
ENSMUSG00000037533:E043	ENSMUSG00000037533	E043	427.336	0.00138089	22.0199	2.69843e-06	0.00813069	39.2682	35.6894	0.298418
ENSMUSG00000038085:E001	ENSMUSG00000038085	E001	7.8526	0.0088382	18.1335	2.05944e-05	0.0337829	4.0028	6.78267	-1.52427
ENSMUSG00000038357:E004	ENSMUSG00000038357	E004	11024.7	0.000649999	18.2839	1.90309e-05	0.0317513	126.011	129.095	-0.127116
ENSMUSG00000038712:E029	ENSMUSG00000038712	E029	26.7829	0.00141974	22.6674	1.92608e-06	0.00670792	10.9185	7.77846	0.983488
ENSMUSG00000040025:E005	ENSMUSG00000040025	E005	78.5699	0.00123219	18.5923	1.61876e-05	0.0299098	17.7663	15.3911	0.42085
ENSMUSG00000040435:E007	ENSMUSG00000040435	E007	3.25266	0.0126198	20.4442	6.13941e-06	0.0146309	4.43105	1.31209	3.51311
ENSMUSG00000041642:E048	ENSMUSG00000041642	E048	1464.5	0.00056739	20.8418	4.98813e-06	0.0125495	65.628	62.6258	0.1667
ENSMUSG00000042594:E022	ENSMUSG00000042594	E022	30.7178	0.00201506	17.7832	2.47556e-05	0.0373602	9.17615	11.9207	-0.75998
ENSMUSG00000045636:E027	ENSMUSG00000045636	E027	438.329	0.00238897	22.7405	1.85415e-06	0.00670792	35.8479	40.2275	-0.360755
ENSMUSG00000049313:E038	ENSMUSG00000049313	E038	456.688	0.00126962	17.4387	2.96725e-05	0.0422458	37.0815	40.3965	-0.268764
ENSMUSG00000049775:E008	ENSMUSG00000049775	E008	546.929	0.00226914	31.0858	2.46874e-08	0.000310477	39.6654	44.6446	-0.376565
ENSMUSG00000050335:E012	ENSMUSG00000050335	E012	609.455	0.000736073	39.8171	2.78896e-10	1.2627e-05	42.2917	46.2238	-0.285771
ENSMUSG00000051495:E001	ENSMUSG00000051495	E001	669.242	0.000174391	17.0219	3.69508e-05	0.0494952	46.4226	45.2057	0.0860001
ENSMUSG00000052749:E016	ENSMUSG00000052749	E016	188.63	0.000379803	30.0658	4.17639e-08	0.000415833	23.7083	26.5664	-0.340678
ENSMUSG00000052749:E017	ENSMUSG00000052749	E017	171.403	0.00042086	26.1777	3.11397e-07	0.00195812	22.6278	25.3076	-0.333919
ENSMUSG00000054717:E002	ENSMUSG00000054717	E002	1917.07	0.000772011	27.4188	1.63828e-07	0.00119634	69.5625	73.6313	-0.211299
ENSMUSG00000054717:E004	ENSMUSG00000054717	E004	4467.22	0.000155542	25.8419	3.70561e-07	0.00215091	97.8147	95.8889	0.0863559
ENSMUSG00000056498:E005	ENSMUSG00000056498	E005	317.674	0.000212777	19.3731	1.07512e-05	0.0217303	31.5367	33.9097	-0.222529
ENSMUSG00000056737:E029	ENSMUSG00000056737	E029	535.759	0.000131693	22.0795	2.61587e-06	0.00813069	42.9925	40.2418	0.21007
ENSMUSG00000057522:E006	ENSMUSG00000057522	E006	63.9305	0.000685846	21.1735	4.19523e-06	0.0114421	15.8385	12.8965	0.600161
ENSMUSG00000058706:E004	ENSMUSG00000058706	E004	1015.86	0.000287514	29.1738	6.61666e-08	0.000576092	55.6882	54.3352	0.0833334
ENSMUSG00000059326:E008	ENSMUSG00000059326	E008	319.904	0.000750672	17.5651	2.7763e-05	0.0401543	31.4655	34.0785	-0.244728
ENSMUSG00000061904:E023	ENSMUSG00000061904	E023	82.4618	0.000446856	22.8439	1.75706e-06	0.00652054	16.0068	18.2839	-0.390479
ENSMUSG00000062825+ENSMUSG00000098955+ENSMUSG00000093264:E020	ENSMUSG00000062825+ENSMUSG00000098955+ENSMUSG00000093264	E020	1809.96	0.000857809	19.3445	1.09133e-05	0.0218626	68.3335	71.7445	-0.179418
ENSMUSG00000063856:E006	ENSMUSG00000063856	E006	1490.16	0.000255587	18.2996	1.88747e-05	0.0317513	63.9682	65.6385	-0.0921183
ENSMUSG00000064246:E006	ENSMUSG00000064246	E006	837.122	0.00100593	21.9893	2.74171e-06	0.00813069	48.942	52.5431	-0.23536
ENSMUSG00000066440:E024	ENSMUSG00000066440	E024	6.49029	0.0145421	18.1065	2.08892e-05	0.0339945	3.26245	6.1344	-1.82425
ENSMUSG00000070031:E004	ENSMUSG00000070031	E004	150.803	0.000462831	17.5593	2.78487e-05	0.0401543	21.5345	24.082	-0.332534
ENSMUSG00000070493:E005	ENSMUSG00000070493	E005	118.127	0.000693804	17.0826	3.57881e-05	0.0482233	19.4528	21.3685	-0.277703
ENSMUSG00000071715:E006	ENSMUSG00000071715	E006	1023.41	7.62562e-05	26.5214	2.6064e-07	0.00168577	54.3805	56.4245	-0.125262
ENSMUSG00000073423+ENSMUSG00000032739+ENSMUSG00000092412:E025	ENSMUSG00000073423+ENSMUSG00000032739+ENSMUSG00000092412	E025	2731.84	0.000134555	18.3024	1.88467e-05	0.0317513	80.6054	82.0599	-0.0705059
ENSMUSG00000073423+ENSMUSG00000032739+ENSMUSG00000092412:E037	ENSMUSG00000073423+ENSMUSG00000032739+ENSMUSG00000092412	E037	4.36007	0.00719849	27.1491	1.88354e-07	0.00133245	4.97458	1.34432	3.77737
ENSMUSG00000073423+ENSMUSG00000032739+ENSMUSG00000092412:E038	ENSMUSG00000073423+ENSMUSG00000032739+ENSMUSG00000092412	E038	3.46435	0.00912158	24.7656	6.47422e-07	0.00324459	4.47941	0.950747	4.474
ENSMUSG00000075284:E006	ENSMUSG00000075284	E006	353.863	0.000164057	17.7329	2.54197e-05	0.0381084	33.3103	35.4507	-0.192172
ENSMUSG00000075415:E006	ENSMUSG00000075415	E006	320.658	0.00473822	22.0435	2.66546e-06	0.00813069	35.1734	29.7965	0.508352
ENSMUSG00000078578:E019	ENSMUSG00000078578	E019	242.546	0.000256212	35.0221	3.25986e-09	5.76806e-05	27.122	30.5966	-0.364886
ENSMUSG00000078676+ENSMUSG00000052915:E003	ENSMUSG00000078676+ENSMUSG00000052915	E003	641.096	0.00230978	19.6925	9.09592e-06	0.0190655	42.8017	47.5837	-0.341896
ENSMUSG00000078676+ENSMUSG00000052915:E021	ENSMUSG00000078676+ENSMUSG00000052915	E021	928.891	8.76083e-05	36.6089	1.44369e-09	3.26815e-05	53.6293	51.1385	0.158964
ENSMUSG00000078763:E001	ENSMUSG00000078763	E001	573.815	0.000117955	21.9801	2.75495e-06	0.00813069	41.6581	44.1466	-0.185376
ENSMUSG00000078763:E002	ENSMUSG00000078763	E002	6287.01	0.000109474	22.1496	2.52204e-06	0.00813069	108.066	107.442	0.0269169
ENSMUSG00000089672+ENSMUSG00000062593:E022	ENSMUSG00000089672+ENSMUSG00000062593	E022	700.969	0.00218781	19.1927	1.18164e-05	0.0228627	44.7237	48.7409	-0.279658
ENSMUSG00000093273+ENSMUSG00000093133+ENSMUSG00000020719:E030	ENSMUSG00000093273+ENSMUSG00000093133+ENSMUSG00000020719	E030	1420.14	4.31649e-05	20.1919	7.00505e-06	0.0155467	62.2994	64.1445	-0.103381
ENSMUSG00000093456+ENSMUSG00000079323+ENSMUSG00000032595+ENSMUSG00000032596+ENSMUSG00000032594:E155	ENSMUSG00000093456+ENSMUSG00000079323+ENSMUSG00000032595+ENSMUSG00000032596+ENSMUSG00000032594	E155	196.679	0.00100088	20.3809	6.34599e-06	0.0148672	26.9588	23.7185	0.383504
ENSMUSG00000095028:E001	ENSMUSG00000095028	E001	119.812	0.00087805	22.6762	1.91728e-06	0.00670792	21.1738	18.2587	0.43723
ENSMUSG00000098597+ENSMUSG00000029713+ENSMUSG00000029711:E017	ENSMUSG00000098597+ENSMUSG00000029713+ENSMUSG00000029711	E017	662.984	0.000105353	17.861	2.37645e-05	0.0364416	44.8669	46.959	-0.147617
ENSMUSG00000098597+ENSMUSG00000029713+ENSMUSG00000029711:E018	ENSMUSG00000098597+ENSMUSG00000029713+ENSMUSG00000029711	E018	517.23	0.00014758	17.8036	2.44922e-05	0.0372106	39.9577	42.1731	-0.171034
ENSMUSG00000106918+ENSMUSG00000105617+ENSMUSG00000052139:E058	ENSMUSG00000106918+ENSMUSG00000105617+ENSMUSG00000052139	E058	54.331	0.00084176	22.0573	2.64637e-06	0.00813069	12.7612	15.0484	-0.481135
ENSMUSG00000106918+ENSMUSG00000105617+ENSMUSG00000052139:E060	ENSMUSG00000106918+ENSMUSG00000105617+ENSMUSG00000052139	E060	37.9896	0.00105512	20.7612	5.20258e-06	0.0128014	10.5014	12.8143	-0.578965

## Sheet: BM male (infected vs. non-infec
	groupID	featureID	exonBaseMean	dispersion	stat	pvalue	padj	ala	wt	log2fold_ala_wt
ENSMUSG00000003038:E034	ENSMUSG00000003038	E034	334.448	0.00134289	25.0759	5.51162e-07	0.022234	34.3209	30.5135	0.378668
ENSMUSG00000022521:E001	ENSMUSG00000022521	E001	210.66	0.00204984	27.0994	1.93262e-07	0.0146849	24.8083	28.2988	-0.409637
ENSMUSG00000028656:E001	ENSMUSG00000028656	E001	5830.21	0.000161671	24.9603	5.85227e-07	0.022234	91.5927	93.3294	-0.0986795
ENSMUSG00000032496:E006	ENSMUSG00000032496	E006	11370.8	6.97409e-05	40.9323	1.57594e-10	3.5924e-05	110.467	108.892	0.0867585
ENSMUSG00000032496:E007	ENSMUSG00000032496	E007	9178.97	5.11627e-05	28.024	1.19818e-07	0.0136565	104.751	103.294	0.0809006
ENSMUSG00000063268+ENSMUSG00000022565:E003	ENSMUSG00000063268+ENSMUSG00000022565	E003	574.634	0.000271305	25.7522	3.8819e-07	0.0221223	40.0451	42.6837	-0.218462
ENSMUSG00000096054:E022	ENSMUSG00000096054	E022	31.4638	0.00118443	23.8059	1.06557e-06	0.0346999	11.7646	8.88039	0.821223

## Sheet: BM wt (male vs. female)
	groupID	featureID	exonBaseMean	dispersion	stat	pvalue	padj	f	m	log2fold_m_f
ENSMUSG00000000131:E047	ENSMUSG00000000131	E047	23.4732	0.00180866	17.0521	3.63689e-05	0.0203696	7.55262	10.3873	0.925918
ENSMUSG00000000157:E002	ENSMUSG00000000157	E002	322.036	0.0310923	16.0402	6.20132e-05	0.0285129	37.2545	26.8262	-1.03006
ENSMUSG00000000204:E002	ENSMUSG00000000204	E002	1003.76	0.000483153	15.9574	6.47824e-05	0.0292563	51.724	54.1664	0.164164
ENSMUSG00000000530:E005	ENSMUSG00000000530	E005	8.72813	0.0041295	18.0203	2.18563e-05	0.0146564	3.99831	6.93899	1.59471
ENSMUSG00000000530:E006	ENSMUSG00000000530	E006	8.63357	0.00405227	17.2705	3.24176e-05	0.0191688	3.99831	6.87438	1.56761
ENSMUSG00000000682:E004	ENSMUSG00000000682	E004	2440.08	0.0001294	32.4319	1.23444e-08	6.26857e-05	73.7949	74.9905	0.0668379
ENSMUSG00000000823+ENSMUSG00000089917:E004	ENSMUSG00000000823+ENSMUSG00000089917	E004	14.9433	0.00306269	14.4083	0.000147149	0.0496684	8.49161	5.89125	-1.05963
ENSMUSG00000001025:E009	ENSMUSG00000001025	E009	60.9762	0.00292489	23.0085	1.61286e-06	0.00255945	15.941	12.0698	-0.816266
ENSMUSG00000001143:E014	ENSMUSG00000001143	E014	20.4325	0.015853	14.4366	0.000144961	0.0496636	6.81184	9.93897	1.09668
ENSMUSG00000001248:E001	ENSMUSG00000001248	E001	172.023	0.00041967	20.2643	6.74487e-06	0.00678986	25.5309	22.8782	-0.332525
ENSMUSG00000001588:E001	ENSMUSG00000001588	E001	141.909	0.00677166	29.328	6.11069e-08	0.000215554	24.8703	19.0847	-0.795713
ENSMUSG00000001588:E002	ENSMUSG00000001588	E002	164.621	0.00316564	19.6826	9.14284e-06	0.0085978	25.6649	21.743	-0.501645
ENSMUSG00000001588:E012	ENSMUSG00000001588	E012	164.762	0.00210489	17.9393	2.28068e-05	0.0149331	21.9556	25.2292	0.42025
ENSMUSG00000001741:E008	ENSMUSG00000001741	E008	1359.51	8.72665e-05	30.6471	3.09493e-08	0.000136007	58.9459	61.153	0.13747
ENSMUSG00000001924:E035	ENSMUSG00000001924	E035	316.77	0.00374727	27.5584	1.52424e-07	0.000430014	34.9012	29.3462	-0.544285
ENSMUSG00000002028:E001	ENSMUSG00000002028	E001	204.463	0.00763147	15.785	7.09621e-05	0.031426	28.6364	24.1758	-0.517842
ENSMUSG00000002105:E001	ENSMUSG00000002105	E001	25.1052	0.00213923	29.717	4.99935e-08	0.000193631	10.7824	7.92992	-0.893292
ENSMUSG00000002204:E010	ENSMUSG00000002204	E010	81.2764	0.0035892	14.4337	0.000145183	0.049665	17.9432	14.985	-0.532024
ENSMUSG00000002458:E020	ENSMUSG00000002458	E020	5.31397	0.00584402	16.9205	3.89781e-05	0.0212579	2.96372	5.62506	1.85179
ENSMUSG00000002489:E001	ENSMUSG00000002489	E001	5.93878	0.00656305	14.4263	0.00014575	0.0496684	5.60368	2.92899	-1.87481
ENSMUSG00000002963:E047	ENSMUSG00000002963	E047	72.9048	0.000704207	20.2369	6.84202e-06	0.00685744	17.3499	14.3391	-0.561895
ENSMUSG00000002985:E003	ENSMUSG00000002985	E003	33.6119	0.0320641	16.21	5.66928e-05	0.0271258	12.8607	8.2331	-1.29917
ENSMUSG00000002997:E002	ENSMUSG00000002997	E002	104.352	0.000659927	18.2994	1.88766e-05	0.0136505	20.2569	17.5188	-0.431939
ENSMUSG00000003484:E001	ENSMUSG00000003484	E001	26.953	0.0373277	20.5642	5.7665e-06	0.00604462	11.8564	6.80939	-1.61195
ENSMUSG00000003644:E001	ENSMUSG00000003644	E001	18.1939	0.0323645	15.6758	7.51804e-05	0.0328485	9.7102	5.84612	-1.4716
ENSMUSG00000003808:E013	ENSMUSG00000003808	E013	5.57641	0.00814588	15.1529	9.91436e-05	0.0395387	3.21462	5.84329	1.72726
ENSMUSG00000003849:E001	ENSMUSG00000003849	E001	25.8529	0.00724795	14.751	0.000122685	0.0448245	10.6662	8.54298	-0.645587
ENSMUSG00000004266:E005	ENSMUSG00000004266	E005	536.626	0.000733849	18.6546	1.56672e-05	0.0121774	42.43	38.951	-0.281454
ENSMUSG00000004266:E006	ENSMUSG00000004266	E006	973.529	0.000125455	25.8259	3.73634e-07	0.000862431	53.9983	50.8902	-0.210205
ENSMUSG00000004266:E029	ENSMUSG00000004266	E029	315.202	0.000302839	15.5127	8.19512e-05	0.0351963	31.1963	33.336	0.208472
ENSMUSG00000004266:E030	ENSMUSG00000004266	E030	396.382	0.000252417	20.6093	5.63228e-06	0.0059863	34.5584	36.9618	0.215139
ENSMUSG00000004455:E008	ENSMUSG00000004455	E008	26.5665	0.0106882	16.1886	5.73382e-05	0.0271873	7.99852	11.3298	1.01271
ENSMUSG00000004626:E048	ENSMUSG00000004626	E048	192.835	0.00280173	17.5983	2.72837e-05	0.0170814	27.3467	23.6699	-0.439939
ENSMUSG00000004668:E013	ENSMUSG00000004668	E013	13.2109	0.00623326	18.1062	2.08921e-05	0.0144688	4.80583	7.98503	1.47014
ENSMUSG00000004668:E018	ENSMUSG00000004668	E018	18.319	0.00240461	15.0091	0.000106997	0.041371	6.2264	9.02029	1.0749
ENSMUSG00000004815:E002	ENSMUSG00000004815	E002	6.12968	0.0379589	17.2489	3.27885e-05	0.0192376	6.33287	3.00581	-2.15412
ENSMUSG00000005087:E019	ENSMUSG00000005087	E019	5.68754	0.00582395	21.1123	4.33128e-06	0.00488539	2.63363	5.79779	2.28025
ENSMUSG00000005103:E004	ENSMUSG00000005103	E004	498.003	0.000199001	17.1922	3.37817e-05	0.0195929	40.7471	38.3456	-0.198525
ENSMUSG00000005198:E002	ENSMUSG00000005198	E002	414.084	0.00173198	38.7271	4.87398e-10	3.97776e-06	38.9503	34.0037	-0.436235
ENSMUSG00000005262:E023	ENSMUSG00000005262	E023	35.2788	0.0027475	16.4582	4.97336e-05	0.0249522	9.56276	12.42	0.762202
ENSMUSG00000005442:E004	ENSMUSG00000005442	E004	130.89	0.00121207	25.9423	3.51778e-07	0.000846171	19.3521	22.9219	0.5073
ENSMUSG00000005483:E001	ENSMUSG00000005483	E001	49.4718	0.000965057	14.4158	0.00014657	0.0496684	12.1051	14.4186	0.512332
ENSMUSG00000005800:E001	ENSMUSG00000005800	E001	5507.31	0.000573756	17.2125	3.34221e-05	0.0194336	95.3957	97.6016	0.112425
ENSMUSG00000005800:E002	ENSMUSG00000005800	E002	7058	0.000244357	27.2344	1.80226e-07	0.000483995	102.676	104.483	0.0904115
ENSMUSG00000005881:E033	ENSMUSG00000005881	E033	32.0322	0.00670535	16.1859	5.74187e-05	0.0271873	11.9837	8.87015	-0.876245
ENSMUSG00000006058:E017	ENSMUSG00000006058	E017	34.5904	0.00689242	21.501	3.5365e-06	0.00427705	12.5955	9.05308	-0.962478
ENSMUSG00000006281:E001	ENSMUSG00000006281	E001	10.2583	0.0177876	14.9132	0.000112573	0.0423799	7.1954	4.17337	-1.57604
ENSMUSG00000006299:E003	ENSMUSG00000006299	E003	46.8298	0.00101655	14.952	0.00011028	0.0419964	14.0067	11.4818	-0.581607
ENSMUSG00000006304:E018	ENSMUSG00000006304	E018	784.938	0.000133392	24.26	8.41692e-07	0.00157456	49.3139	46.3828	-0.210745
ENSMUSG00000006333:E021	ENSMUSG00000006333	E021	9.44081	0.00955255	16.2208	5.63706e-05	0.0270619	4.37807	7.14691	1.41806
ENSMUSG00000006519:E001	ENSMUSG00000006519	E001	1527.35	0.0034049	14.4797	0.000141679	0.0490541	64.6532	59.6896	-0.303309
ENSMUSG00000006676:E061	ENSMUSG00000006676	E061	39.4807	0.000938568	15.9738	6.42266e-05	0.0290627	10.3874	13.0628	0.669144
ENSMUSG00000006699:E001	ENSMUSG00000006699	E001	3733.06	5.28437e-05	14.5485	0.000136596	0.0478745	85.9039	84.8602	-0.0552656
ENSMUSG00000006998:E018	ENSMUSG00000006998	E018	2.26017	0.0163	17.979	2.23359e-05	0.0147481	0.9253	4.01228	4.23478
ENSMUSG00000007041:E008	ENSMUSG00000007041	E008	773.88	0.000147195	24.3153	8.1785e-07	0.00157456	48.7848	46.3787	-0.173655
ENSMUSG00000007656:E018	ENSMUSG00000007656	E018	57.0076	0.0300545	15.2242	9.54724e-05	0.0384776	16.0205	11.2067	-1.04755
ENSMUSG00000007850:E017	ENSMUSG00000007850	E017	88.383	0.00101461	14.6832	0.000127174	0.0460554	16.1463	18.8495	0.458477
ENSMUSG00000008036:E006	ENSMUSG00000008036	E006	240.094	0.000479463	29.255	6.3452e-08	0.000219692	29.7154	26.7627	-0.322661
ENSMUSG00000008348:E001	ENSMUSG00000008348	E001	14.3069	0.0206054	34.1281	5.16009e-09	3.02347e-05	9.67154	4.13686	-2.46002
ENSMUSG00000008348:E003	ENSMUSG00000008348	E003	151.393	0.000770045	52.0435	5.42842e-13	1.24047e-08	21.5711	23.7994	0.296243
ENSMUSG00000008540:E019	ENSMUSG00000008540	E019	31.9909	0.0763092	16.8554	4.03373e-05	0.0215498	12.7203	6.74287	-1.84599
ENSMUSG00000008730:E001	ENSMUSG00000008730	E001	3294.16	0.00130179	20.2865	6.66706e-06	0.00677564	84.4184	80.2448	-0.223961
ENSMUSG00000009628:E016	ENSMUSG00000009628	E016	94.2238	0.000651588	15.3733	8.82255e-05	0.0370602	19.1893	17.2628	-0.314061
ENSMUSG00000009995:E056	ENSMUSG00000009995	E056	63.0504	0.00676642	19.8323	8.45404e-06	0.00808312	16.8573	12.9109	-0.784299
ENSMUSG00000011148:E016	ENSMUSG00000011148	E016	13.121	0.00297208	27.7839	1.35653e-07	0.000397736	8.38214	4.71996	-1.66311
ENSMUSG00000013707:E001	ENSMUSG00000013707	E001	687.539	0.000776006	15.2282	9.52682e-05	0.0384631	45.7616	45.1072	-0.0487835
ENSMUSG00000013707:E002	ENSMUSG00000013707	E002	36.8106	0.0015136	14.5229	0.000138469	0.0482348	10.2181	12.6872	0.631591
ENSMUSG00000014543:E001	ENSMUSG00000014543	E001	24.9524	0.0530807	15.2753	9.29214e-05	0.0378883	10.6588	6.14549	-1.59842
ENSMUSG00000014543:E002	ENSMUSG00000014543	E002	99.2776	0.000825587	23.5627	1.20912e-06	0.00201679	19.3248	16.0846	-0.543892
ENSMUSG00000015340:E001	ENSMUSG00000015340	E001	9297.26	0.00106924	17.6338	2.6779e-05	0.0168578	113.51	109.795	-0.182949
ENSMUSG00000015340:E010	ENSMUSG00000015340	E010	3.84842	0.0135136	14.7727	0.000121277	0.0444839	2.12574	4.78182	2.3415
ENSMUSG00000015340:E011	ENSMUSG00000015340	E011	1047.64	0.000375399	15.3198	9.07609e-05	0.0377156	53.5243	54.8454	0.0874925
ENSMUSG00000015461:E027	ENSMUSG00000015461	E027	43.3283	0.0046722	19.0651	1.26334e-05	0.0108158	13.897	10.5884	-0.794754
ENSMUSG00000017421:E032	ENSMUSG00000017421	E032	184.838	0.00417605	15.4192	8.61087e-05	0.036439	22.9521	26.7218	0.462075
ENSMUSG00000017664:E016	ENSMUSG00000017664	E016	12.2329	0.00342221	21.8212	2.9927e-06	0.00382052	4.78919	7.9936	1.48328
ENSMUSG00000017664:E020	ENSMUSG00000017664	E020	9.39838	0.00479337	21.4386	3.65332e-06	0.00430779	4.018	7.22306	1.69679
ENSMUSG00000017677:E002	ENSMUSG00000017677	E002	528.184	0.00105176	14.4896	0.000140932	0.0488695	41.7577	39.2317	-0.205064
ENSMUSG00000017677:E008	ENSMUSG00000017677	E008	24.0229	0.00729674	23.7802	1.07987e-06	0.00186383	7.3055	11.0082	1.19155
ENSMUSG00000017677:E009	ENSMUSG00000017677	E009	65.7205	0.00546844	21.4366	3.65715e-06	0.00430779	13.2044	17.06	0.753799
ENSMUSG00000017707:E003	ENSMUSG00000017707	E003	808.874	0.000192294	16.1914	5.7253e-05	0.0271873	47.7358	49.8446	0.149591
ENSMUSG00000017781:E023	ENSMUSG00000017781	E023	135.135	0.00353888	14.5531	0.000136266	0.0478745	20.004	23.3669	0.466536
ENSMUSG00000018076:E042	ENSMUSG00000018076	E042	296.696	0.00452562	15.9862	6.38049e-05	0.0289867	33.5042	29.1436	-0.436101
ENSMUSG00000018293:E006	ENSMUSG00000018293	E006	1419.3	8.99548e-05	14.5663	0.000135313	0.0477913	60.3953	61.9067	0.0931739
ENSMUSG00000018334:E001	ENSMUSG00000018334	E001	189.092	0.000667434	14.8437	0.000116799	0.0433858	26.4197	24.3266	-0.251364
ENSMUSG00000018501:E003	ENSMUSG00000018501	E003	166.269	0.00115316	21.6711	3.23638e-06	0.00407784	25.5793	22.1867	-0.430733
ENSMUSG00000018507:E011	ENSMUSG00000018507	E011	78.2711	0.000535856	17.1358	3.48007e-05	0.0198811	15.2935	17.8034	0.448861
ENSMUSG00000018567:E008	ENSMUSG00000018567	E008	1029.77	0.000378474	15.0309	0.000105766	0.0411046	53.0688	54.2875	0.0811872
ENSMUSG00000018567:E009	ENSMUSG00000018567	E009	708.173	0.000577727	15.3029	9.15749e-05	0.0377728	45.1898	46.8279	0.121033
ENSMUSG00000018654:E017	ENSMUSG00000018654	E017	747.74	0.000237411	15.5592	7.99615e-05	0.0344112	46.2137	47.9447	0.125843
ENSMUSG00000018707:E002	ENSMUSG00000018707	E002	12.0362	0.00320073	17.0771	3.58922e-05	0.0202629	4.68998	7.53973	1.37424
ENSMUSG00000018736:E005	ENSMUSG00000018736	E005	8.48056	0.00957164	17.2835	3.21964e-05	0.0191597	3.8726	6.84462	1.64734
ENSMUSG00000018820:E018	ENSMUSG00000018820	E018	43.1789	0.00117331	16.9904	3.75688e-05	0.0208374	10.7926	13.5772	0.670801
ENSMUSG00000019087:E034	ENSMUSG00000019087	E034	695.592	0.00215623	14.9464	0.000110608	0.0419964	47.4917	43.7808	-0.275871
ENSMUSG00000019254:E002	ENSMUSG00000019254	E002	49.688	0.000724931	16.8422	4.06205e-05	0.0216372	14.5803	11.8927	-0.59681
ENSMUSG00000019254:E003	ENSMUSG00000019254	E003	48.848	0.000739473	18.6838	1.5429e-05	0.0120744	14.5503	11.7157	-0.634538
ENSMUSG00000019428:E018	ENSMUSG00000019428	E018	36.4709	0.00118353	17.3505	3.10821e-05	0.0187406	9.93587	12.7332	0.723711
ENSMUSG00000019428:E030	ENSMUSG00000019428	E030	179.194	0.00194197	23.0107	1.61106e-06	0.00255945	26.4872	22.8079	-0.454089
ENSMUSG00000019470:E003	ENSMUSG00000019470	E003	32.6167	0.00175677	17.4972	2.87735e-05	0.0176751	12.1294	9.29433	-0.775781
ENSMUSG00000019505:E004	ENSMUSG00000019505	E004	1962.95	0.00222403	49.8853	1.63003e-12	3.10405e-08	70.2087	67.0188	-0.185163
ENSMUSG00000019726:E004	ENSMUSG00000019726	E004	128.685	0.00387093	16.2872	5.44294e-05	0.0264636	18.672	22.1561	0.511414
ENSMUSG00000019726:E005	ENSMUSG00000019726	E005	782.042	0.000179132	95.2559	1.67298e-22	3.823e-17	44.3158	49.5398	0.380929
ENSMUSG00000019726:E045	ENSMUSG00000019726	E045	267.501	0.00119517	16.1036	5.99715e-05	0.027911	31.3351	28.2064	-0.326581
ENSMUSG00000019726:E052	ENSMUSG00000019726	E052	156.018	0.001049	17.0955	3.5547e-05	0.0202064	24.6571	21.6323	-0.395084
ENSMUSG00000020064:E025	ENSMUSG00000020064	E025	289.175	0.00104108	21.0021	4.58786e-06	0.00513917	32.3975	29.1482	-0.32969
ENSMUSG00000020111:E036	ENSMUSG00000020111	E036	26.5811	0.00142032	23.7086	1.12083e-06	0.00189723	11.235	7.92498	-1.015
ENSMUSG00000020143:E001	ENSMUSG00000020143	E001	372.771	0.000815191	16.4841	4.90595e-05	0.0247401	36.1469	33.26	-0.26484
ENSMUSG00000020196:E001	ENSMUSG00000020196	E001	61.8444	0.000849105	24.6867	6.74479e-07	0.00138854	16.3795	13.1978	-0.634969
ENSMUSG00000020220:E004	ENSMUSG00000020220	E004	111.06	0.00364622	16.5212	4.81098e-05	0.0244306	21.3606	18.0682	-0.499222
ENSMUSG00000020346:E026	ENSMUSG00000020346	E026	7.01279	0.00502418	18.7526	1.48818e-05	0.0117671	6.26191	3.17716	-1.96139
ENSMUSG00000020455:E010	ENSMUSG00000020455	E010	147.739	0.00657124	16.5138	4.82973e-05	0.0244714	20.4824	24.4332	0.531038
ENSMUSG00000020455:E012	ENSMUSG00000020455	E012	3.59012	0.011256	14.9459	0.000110636	0.0419964	4.59908	1.90618	-2.54352
ENSMUSG00000020484:E011	ENSMUSG00000020484	E011	242.636	0.000508252	14.5239	0.000138395	0.0482348	29.1813	27.0841	-0.229829
ENSMUSG00000020564:E009	ENSMUSG00000020564	E009	26.2018	0.00248105	18.7294	1.50642e-05	0.0118295	11.0997	8.12847	-0.906101
ENSMUSG00000020647:E023	ENSMUSG00000020647	E023	28.9597	0.00192087	14.5441	0.000136918	0.0479138	8.55715	11.1586	0.77234
ENSMUSG00000020689:E017	ENSMUSG00000020689	E017	140.503	0.00449057	18.4885	1.70934e-05	0.0128914	23.6014	19.8868	-0.514274
ENSMUSG00000020719+ENSMUSG00000093133+ENSMUSG00000093273:E004	ENSMUSG00000020719+ENSMUSG00000093133+ENSMUSG00000093273	E004	1953.93	0.000123114	16.3569	5.24642e-05	0.0258938	69.3568	67.9765	-0.0800841
ENSMUSG00000020719+ENSMUSG00000093133+ENSMUSG00000093273:E005	ENSMUSG00000020719+ENSMUSG00000093133+ENSMUSG00000093273	E005	1934.17	0.000359168	18.8178	1.43821e-05	0.0116131	69.4352	67.4128	-0.117543
ENSMUSG00000020719+ENSMUSG00000093133+ENSMUSG00000093273:E008	ENSMUSG00000020719+ENSMUSG00000093133+ENSMUSG00000093273	E008	148.548	0.00208221	52.6431	4.00016e-13	1.01566e-08	19.4313	25.3614	0.801612
ENSMUSG00000020719+ENSMUSG00000093133+ENSMUSG00000093273:E009	ENSMUSG00000020719+ENSMUSG00000093133+ENSMUSG00000093273	E009	386.368	0.013136	20.8399	4.99321e-06	0.00543342	30.8399	39.3751	0.778734
ENSMUSG00000020719+ENSMUSG00000093133+ENSMUSG00000093273:E013	ENSMUSG00000020719+ENSMUSG00000093133+ENSMUSG00000093273	E013	138.213	0.00166044	63.7366	1.4222e-15	9.05862e-11	18.5349	24.7522	0.868186
ENSMUSG00000020719+ENSMUSG00000093133+ENSMUSG00000093273:E014	ENSMUSG00000020719+ENSMUSG00000093133+ENSMUSG00000093273	E014	231.736	0.00942633	23.8921	1.01889e-06	0.001791	24.3027	31.2067	0.769016
ENSMUSG00000020719+ENSMUSG00000093133+ENSMUSG00000093273:E015	ENSMUSG00000020719+ENSMUSG00000093133+ENSMUSG00000093273	E015	202.282	0.0114097	20.9262	4.77331e-06	0.00526941	22.6719	29.3934	0.792656
ENSMUSG00000020719+ENSMUSG00000093133+ENSMUSG00000093273:E016	ENSMUSG00000020719+ENSMUSG00000093133+ENSMUSG00000093273	E016	277.204	0.00936294	25.8956	3.60391e-07	0.000853231	26.3613	33.9619	0.787724
ENSMUSG00000020831+ENSMUSG00000093989+ENSMUSG00000040904:E032	ENSMUSG00000020831+ENSMUSG00000093989+ENSMUSG00000040904	E032	14.3922	0.00284979	42.4307	7.32306e-11	9.56055e-07	8.74765	4.13833	-2.16716
ENSMUSG00000020841:E001	ENSMUSG00000020841	E001	1995.88	0.000442571	16.5228	4.80681e-05	0.0244306	70.1997	68.046	-0.124553
ENSMUSG00000020914+ENSMUSG00000065262:E001	ENSMUSG00000020914+ENSMUSG00000065262	E001	37.8693	0.00139018	21.4786	3.57792e-06	0.00428065	12.9239	9.74439	-0.823844
ENSMUSG00000021069:E002	ENSMUSG00000021069	E002	2264.38	0.000751771	21.5405	3.4643e-06	0.00423337	74.1953	70.641	-0.201132
ENSMUSG00000021094:E004	ENSMUSG00000021094	E004	874.708	0.000154606	17.2836	3.21946e-05	0.0191597	49.4987	51.1376	0.113859
ENSMUSG00000021134:E024	ENSMUSG00000021134	E024	89.9641	0.00250777	38.9004	4.45987e-10	3.91978e-06	15.1688	20.1609	0.842973
ENSMUSG00000021134:E025	ENSMUSG00000021134	E025	139.679	0.0160823	16.6914	4.3981e-05	0.0228936	18.7982	24.9756	0.853563
ENSMUSG00000021134:E026	ENSMUSG00000021134	E026	186.676	0.0137237	27.2191	1.81659e-07	0.000483995	21.0536	29.0639	0.98024
ENSMUSG00000021156:E001	ENSMUSG00000021156	E001	6.93022	0.0616726	14.5884	0.000133734	0.0475807	6.44503	3.04054	-2.17178
ENSMUSG00000021156:E024	ENSMUSG00000021156	E024	22.8873	0.00386679	18.06	2.14049e-05	0.0146441	7.18442	10.2084	1.02023
ENSMUSG00000021327:E003	ENSMUSG00000021327	E003	49.3878	0.00344216	18.198	1.99087e-05	0.0141324	11.6727	14.4773	0.630514
ENSMUSG00000021457:E014	ENSMUSG00000021457	E014	130.629	0.00531245	39.5616	3.17875e-10	3.02662e-06	17.8412	23.8447	0.868144
ENSMUSG00000021457:E023	ENSMUSG00000021457	E023	2905.84	8.06279e-05	30.384	3.54445e-08	0.000149992	79.6882	78.0478	-0.089493
ENSMUSG00000021737:E008	ENSMUSG00000021737	E008	42.939	0.00107275	16.9623	3.81295e-05	0.0210031	13.4429	10.7457	-0.654365
ENSMUSG00000021754:E001	ENSMUSG00000021754	E001	149.236	0.00126428	17.5778	2.7579e-05	0.0171414	23.9748	21.3222	-0.353301
ENSMUSG00000021771:E027	ENSMUSG00000021771	E027	311.689	0.000408399	22.2532	2.38965e-06	0.00332968	33.347	30.4743	-0.282581
ENSMUSG00000021771:E028	ENSMUSG00000021771	E028	61.8067	0.00141578	14.9184	0.000112265	0.0423799	15.968	13.3024	-0.536766
ENSMUSG00000021910:E001	ENSMUSG00000021910	E001	116.151	0.00119897	18.0758	2.12279e-05	0.0146111	21.5618	18.6077	-0.43997
ENSMUSG00000021910:E045	ENSMUSG00000021910	E045	136.498	0.00450212	27.682	1.42986e-07	0.000408428	18.7704	23.4775	0.670438
ENSMUSG00000021998:E018	ENSMUSG00000021998	E018	1057.3	0.000449427	17.2451	3.28537e-05	0.0192376	53.0348	55.4874	0.162305
ENSMUSG00000022108:E005	ENSMUSG00000022108	E005	2167.95	4.40755e-05	28.894	7.6448e-08	0.00025318	70.442	72.2476	0.102869
ENSMUSG00000022185:E037	ENSMUSG00000022185	E037	34.4021	0.00128556	18.1902	1.999e-05	0.0141324	9.4101	12.3477	0.791949
ENSMUSG00000022185:E038	ENSMUSG00000022185	E038	48.2496	0.00145163	18.4912	1.70689e-05	0.0128914	11.4074	14.4179	0.685521
ENSMUSG00000022204:E010	ENSMUSG00000022204	E010	43.0682	0.00140352	16.5734	4.68023e-05	0.0240337	13.4096	10.6908	-0.662011
ENSMUSG00000022285:E001	ENSMUSG00000022285	E001	1034.5	0.00121943	14.8439	0.000116785	0.0433858	55.3188	52.2501	-0.204224
ENSMUSG00000022372:E002	ENSMUSG00000022372	E002	1039.53	0.000908801	24.2519	8.45226e-07	0.00157456	55.5864	52.2639	-0.220757
ENSMUSG00000022427:E006	ENSMUSG00000022427	E006	158.106	0.00141853	14.4647	0.000142808	0.0492955	24.3032	21.7648	-0.332867
ENSMUSG00000022443:E001	ENSMUSG00000022443	E001	3462.27	0.000688482	17.0675	3.6075e-05	0.0202629	85.291	82.0586	-0.172417
ENSMUSG00000022443:E029	ENSMUSG00000022443	E029	832.452	0.000103278	15.2853	9.2435e-05	0.0378795	48.1284	50.096	0.138951
ENSMUSG00000022443:E030	ENSMUSG00000022443	E030	988.948	9.32424e-05	23.7715	1.08479e-06	0.00186383	51.4968	53.8808	0.160738
ENSMUSG00000022488:E031	ENSMUSG00000022488	E031	1119.49	9.27611e-05	17.6113	2.7098e-05	0.0170117	56.5146	54.5404	-0.128788
ENSMUSG00000022540:E025	ENSMUSG00000022540	E025	68.1269	0.00141483	21.8249	2.987e-06	0.00382052	13.8258	17.0507	0.617416
ENSMUSG00000022555:E003	ENSMUSG00000022555	E003	454.705	0.000743266	24.2238	8.57644e-07	0.00157456	39.7647	36.2274	-0.301795
ENSMUSG00000022558+ENSMUSG00000099260:E086	ENSMUSG00000022558+ENSMUSG00000099260	E086	16.8991	0.00236481	18.7419	1.49655e-05	0.0117925	9.07003	6.12472	-1.13855
ENSMUSG00000022584:E005	ENSMUSG00000022584	E005	37.6959	0.0142335	15.0095	0.000106969	0.041371	9.87462	13.4375	0.899349
ENSMUSG00000022601+ENSMUSG00000098274+ENSMUSG00000098371:E025	ENSMUSG00000022601+ENSMUSG00000098274+ENSMUSG00000098371	E025	27.4668	0.00264174	23.7106	1.11966e-06	0.00189723	8.20263	11.6127	1.01158
ENSMUSG00000022710:E002	ENSMUSG00000022710	E002	168.944	0.000286497	26.9732	2.06292e-07	0.000529669	25.6438	22.3853	-0.411597
ENSMUSG00000022803+ENSMUSG00000095464+ENSMUSG00000046516:E012	ENSMUSG00000022803+ENSMUSG00000095464+ENSMUSG00000046516	E012	36.1193	0.0114021	27.7976	1.34692e-07	0.000397736	9.19251	13.5327	1.12821
ENSMUSG00000022914:E060	ENSMUSG00000022914	E060	13.3935	0.00371712	24.5225	7.34458e-07	0.00149502	8.68589	5.32536	-1.4175
ENSMUSG00000022961:E006	ENSMUSG00000022961	E006	2628.14	0.000144829	20.2906	6.65259e-06	0.00677564	75.0253	76.7049	0.0931103
ENSMUSG00000022973:E001	ENSMUSG00000022973	E001	3.34802	0.0694136	18.0106	2.19682e-05	0.0146564	4.84636	1.2827	-3.83819
ENSMUSG00000022973:E002	ENSMUSG00000022973	E002	3.34802	0.0694136	18.0106	2.19682e-05	0.0146564	4.84636	1.2827	-3.83819
ENSMUSG00000022973:E003	ENSMUSG00000022973	E003	399.59	0.00153485	19.3266	1.10161e-05	0.00983331	37.5013	34.1265	-0.301834
ENSMUSG00000023952:E053	ENSMUSG00000023952	E053	6.88796	0.00676672	16.0781	6.07819e-05	0.0282307	6.13862	3.33535	-1.76349
ENSMUSG00000023973:E005	ENSMUSG00000023973	E005	11.9272	0.00300275	14.8837	0.000114349	0.0428368	5.14075	7.75208	1.18944
ENSMUSG00000024006:E001	ENSMUSG00000024006	E001	213.432	0.00483039	15.5841	7.8915e-05	0.0340348	28.787	24.6562	-0.474352
ENSMUSG00000024066:E001	ENSMUSG00000024066	E001	766.217	0.000181315	28.3902	9.91669e-08	0.000314736	49.0452	46.119	-0.211207
ENSMUSG00000024073:E053	ENSMUSG00000024073	E053	15.1542	0.00256341	14.5932	0.000133393	0.047554	5.46915	8.13084	1.14872
ENSMUSG00000024073:E112	ENSMUSG00000024073	E112	34.3122	0.00149823	15.0012	0.000107441	0.0414027	12.5193	9.86451	-0.695133
ENSMUSG00000024073:E116	ENSMUSG00000024073	E116	44.155	0.00117561	16.8039	4.1449e-05	0.021976	14.0184	11.2231	-0.650558
ENSMUSG00000024081:E015	ENSMUSG00000024081	E015	125.768	0.000530073	15.0744	0.000103358	0.0408627	19.7645	21.9551	0.314695
ENSMUSG00000024099:E002	ENSMUSG00000024099	E002	60.1036	0.00115556	14.9888	0.000108153	0.0416067	15.5345	12.9329	-0.538135
ENSMUSG00000024164:E002	ENSMUSG00000024164	E002	283.843	0.00880357	18.0349	2.16896e-05	0.0146564	33.6873	27.408	-0.642679
ENSMUSG00000024164:E003	ENSMUSG00000024164	E003	361.288	0.00268083	21.1085	4.33993e-06	0.00488539	36.6773	31.8717	-0.44582
ENSMUSG00000024164:E004	ENSMUSG00000024164	E004	543.419	0.00111024	21.6643	3.2478e-06	0.00407784	43.1887	39.2277	-0.317442
ENSMUSG00000024164:E006	ENSMUSG00000024164	E006	318.721	0.000647369	15.0983	0.000102054	0.0404876	33.9346	31.0725	-0.277214
ENSMUSG00000024164:E038	ENSMUSG00000024164	E038	485.235	0.000179276	15.9896	6.36907e-05	0.0289867	38.1621	40.2669	0.175127
ENSMUSG00000024164:E040	ENSMUSG00000024164	E040	236.262	0.000257597	14.5985	0.000133017	0.0474943	27.1039	29.3255	0.242867
ENSMUSG00000024164:E043	ENSMUSG00000024164	E043	308.279	0.000633512	18.4901	1.70787e-05	0.0128914	30.5312	33.2269	0.265375
ENSMUSG00000024236:E020	ENSMUSG00000024236	E020	395.749	0.000283879	16.0548	6.15367e-05	0.0284656	34.3279	36.76	0.218787
ENSMUSG00000024236:E065	ENSMUSG00000024236	E065	319.774	0.000260338	18.0023	2.20634e-05	0.0146564	33.6034	30.9754	-0.255925
ENSMUSG00000024300:E033	ENSMUSG00000024300	E033	863.988	0.00216548	19.0463	1.27585e-05	0.0108158	52.2909	47.6719	-0.322509
ENSMUSG00000024335:E024	ENSMUSG00000024335	E024	172.516	0.000357736	14.4095	0.000147055	0.0496684	25.387	23.0354	-0.294649
ENSMUSG00000024392:E059	ENSMUSG00000024392	E059	6.22846	0.00667972	22.2957	2.33724e-06	0.00327664	6.13654	2.80454	-2.26307
ENSMUSG00000024392:E060	ENSMUSG00000024392	E060	5.14671	0.00865529	22.8624	1.7402e-06	0.00266887	5.69358	2.29016	-2.63119
ENSMUSG00000024392:E061	ENSMUSG00000024392	E061	4.53743	0.015805	17.0142	3.71005e-05	0.020678	5.29368	2.29025	-2.42039
ENSMUSG00000024456:E036	ENSMUSG00000024456	E036	269.705	0.000254088	18.3773	1.81203e-05	0.013444	28.5345	31.0857	0.265928
ENSMUSG00000024516:E015	ENSMUSG00000024516	E015	93.6653	0.0078668	21.2626	4.00459e-06	0.00462174	15.7079	20.4389	0.781034
ENSMUSG00000024735:E033	ENSMUSG00000024735	E033	5.75951	0.02607	16.735	4.29806e-05	0.0224752	5.72096	2.59015	-2.28971
ENSMUSG00000024750:E012	ENSMUSG00000024750	E012	35.564	0.019498	22.7336	1.86087e-06	0.00276365	8.65537	13.382	1.27031
ENSMUSG00000024835:E026	ENSMUSG00000024835	E026	261.078	0.000265063	17.429	2.98236e-05	0.0181253	30.5881	28.1501	-0.257406
ENSMUSG00000024858:E004	ENSMUSG00000024858	E004	2188.07	0.000266028	21.9031	2.86768e-06	0.00372332	72.8011	70.3531	-0.139266
ENSMUSG00000024942:E001	ENSMUSG00000024942	E001	1005.71	0.000468635	22.8931	1.71267e-06	0.00266238	54.8197	51.8255	-0.200357
ENSMUSG00000024949:E013	ENSMUSG00000024949	E013	55.3151	0.000823252	16.1104	5.97545e-05	0.0278668	12.578	15.2834	0.571575
ENSMUSG00000024965:E001	ENSMUSG00000024965	E001	434.057	0.000229957	14.956	0.000110047	0.0419964	38.3979	36.1817	-0.191834
ENSMUSG00000025159:E026	ENSMUSG00000025159	E026	3.60536	0.0917233	17.5527	2.79459e-05	0.0173063	0.989289	4.65394	4.47058
ENSMUSG00000025161:E006	ENSMUSG00000025161	E006	15.9492	0.0122853	24.2334	8.53394e-07	0.00157456	5.37869	9.11405	1.52847
ENSMUSG00000025161:E007	ENSMUSG00000025161	E007	19.9367	0.025388	16.9429	3.85211e-05	0.0211094	6.34833	10.0299	1.32728
ENSMUSG00000025161:E017	ENSMUSG00000025161	E017	1278.16	0.00159116	15.0057	0.000107186	0.0413743	60.2996	56.8835	-0.215827
ENSMUSG00000025232:E014	ENSMUSG00000025232	E014	194.921	0.000796666	22.0132	2.70783e-06	0.00361858	27.0923	23.9583	-0.3746
ENSMUSG00000025236:E004	ENSMUSG00000025236	E004	1157.39	0.000131303	18.9416	1.34779e-05	0.0113231	57.5233	55.5053	-0.130244
ENSMUSG00000025283:E003	ENSMUSG00000025283	E003	1428.95	0.000476647	19.5073	1.00215e-05	0.00916024	62.1598	59.8991	-0.139529
ENSMUSG00000025316:E048	ENSMUSG00000025316	E048	15.0141	0.00258215	16.6208	4.56477e-05	0.0235466	8.46689	5.81444	-1.08914
ENSMUSG00000025362:E003	ENSMUSG00000025362	E003	439.262	0.000373155	15.3571	8.89862e-05	0.0372429	36.4617	38.1644	0.147296
ENSMUSG00000025366:E001	ENSMUSG00000025366	E001	52.092	0.00207554	15.0308	0.000105768	0.0411046	14.6085	11.8389	-0.615744
ENSMUSG00000025473:E010	ENSMUSG00000025473	E010	189.5	0.00512448	39.7466	2.89149e-10	3.02662e-06	21.654	28.1054	0.792362
ENSMUSG00000025487:E021	ENSMUSG00000025487	E021	2.74162	0.0133045	18.3625	1.82617e-05	0.0134615	1.28265	4.32179	3.50714
ENSMUSG00000025609:E041	ENSMUSG00000025609	E041	17.9302	0.00241494	30.2053	3.88653e-08	0.000158594	9.58678	5.92658	-1.39483
ENSMUSG00000025612:E011	ENSMUSG00000025612	E011	224.427	0.00148953	24.2524	8.45003e-07	0.00157456	29.2163	25.6248	-0.402917
ENSMUSG00000025648:E031	ENSMUSG00000025648	E031	1082.21	0.000482523	18.4344	1.7585e-05	0.0131321	56.1339	53.4761	-0.174802
ENSMUSG00000025648:E032	ENSMUSG00000025648	E032	63.7988	0.0463203	19.7581	8.78863e-06	0.00836802	18.1144	11.0103	-1.46249
ENSMUSG00000025651:E033	ENSMUSG00000025651	E033	8.1469	0.00540723	16.1631	5.81147e-05	0.027438	6.46087	3.58823	-1.70054
ENSMUSG00000025701:E001	ENSMUSG00000025701	E001	224.791	0.00969244	15.0409	0.000105205	0.0411046	30.025	24.7377	-0.594841
ENSMUSG00000025701:E002	ENSMUSG00000025701	E002	179.617	0.00534034	16.8232	4.1028e-05	0.0218034	26.7936	22.5226	-0.527237
ENSMUSG00000025701:E003	ENSMUSG00000025701	E003	637.146	0.000300198	21.1449	4.25841e-06	0.00486553	45.3598	42.6094	-0.209929
ENSMUSG00000025877:E003	ENSMUSG00000025877	E003	290.694	0.00601319	23.9217	1.00333e-06	0.00177732	33.9653	27.7268	-0.633168
ENSMUSG00000025877:E004	ENSMUSG00000025877	E004	284.68	0.0054032	25.1232	5.37825e-07	0.0011486	33.6122	27.4983	-0.625508
ENSMUSG00000025982:E035	ENSMUSG00000025982	E035	54.0192	0.000814948	24.2262	8.56606e-07	0.00157456	11.8555	15.2245	0.733106
ENSMUSG00000026034:E025	ENSMUSG00000026034	E025	161.402	0.0048021	46.6696	8.40233e-12	1.37146e-07	19.7803	26.5778	0.891571
ENSMUSG00000026034:E028	ENSMUSG00000026034	E028	146.798	0.0052729	41.2535	1.33713e-10	1.60818e-06	18.9158	25.3687	0.882534
ENSMUSG00000026034:E029	ENSMUSG00000026034	E029	328.18	0.000418893	28.625	8.78417e-08	0.000286758	34.2726	31.1608	-0.29979
ENSMUSG00000026068:E019	ENSMUSG00000026068	E019	2155.4	0.000484778	20.7742	5.16747e-06	0.00559639	72.2344	70.019	-0.126401
ENSMUSG00000026070:E024	ENSMUSG00000026070	E024	6.90108	0.00549241	18.8733	1.39693e-05	0.0114977	6.27969	3.29654	-1.86307
ENSMUSG00000026073:E014	ENSMUSG00000026073	E014	185.216	0.00160296	16.1218	5.93954e-05	0.0278129	26.299	23.3371	-0.363056
ENSMUSG00000026097+ENSMUSG00000100679+ENSMUSG00000026096:E006	ENSMUSG00000026097+ENSMUSG00000100679+ENSMUSG00000026096	E006	133.157	0.00457183	18.2382	1.94928e-05	0.0140075	22.8549	19.9572	-0.406663
ENSMUSG00000026103:E038	ENSMUSG00000026103	E038	74.8129	0.00522794	19.6185	9.45494e-06	0.00878465	14.2046	17.707	0.649906
ENSMUSG00000026126:E026	ENSMUSG00000026126	E026	184.979	0.0155515	15.3488	8.93788e-05	0.0373388	27.7389	21.6899	-0.746975
ENSMUSG00000026150:E018	ENSMUSG00000026150	E018	11.0592	0.0478902	16.3383	5.29833e-05	0.0260745	4.20832	8.08586	1.89031
ENSMUSG00000026150:E037	ENSMUSG00000026150	E037	20.0754	0.00178393	29.3214	6.13135e-08	0.000215554	9.90685	6.19919	-1.36019
ENSMUSG00000026193:E004	ENSMUSG00000026193	E004	183.711	0.000371446	39.7135	2.94089e-10	3.02662e-06	26.5192	22.3339	-0.521047
ENSMUSG00000026193:E064	ENSMUSG00000026193	E064	45.7976	0.000873829	16.4805	4.91525e-05	0.0247401	11.5791	14.2764	0.612955
ENSMUSG00000026201:E036	ENSMUSG00000026201	E036	24.6583	0.00552177	15.7871	7.08854e-05	0.031426	7.98435	10.8427	0.889723
ENSMUSG00000026395:E004	ENSMUSG00000026395	E004	4049.41	0.00112739	14.4114	0.000146913	0.0496684	89.4151	86.3978	-0.1582
ENSMUSG00000026571:E002	ENSMUSG00000026571	E002	84.0465	0.000579649	15.0396	0.000105277	0.0411046	18.3797	15.9334	-0.42262
ENSMUSG00000026581:E017	ENSMUSG00000026581	E017	3543.24	0.00131003	16.0105	6.29936e-05	0.0288475	82.181	86.2389	0.215957
ENSMUSG00000026626:E031	ENSMUSG00000026626	E031	68.3156	0.000922667	23.3373	1.35937e-06	0.00220502	13.8446	17.1882	0.637169
ENSMUSG00000026687:E018	ENSMUSG00000026687	E018	35.0937	0.0012706	15.3288	9.0328e-05	0.0376664	12.0557	9.63032	-0.654716
ENSMUSG00000026750:E001	ENSMUSG00000026750	E001	93.1936	0.00240071	14.5738	0.000134773	0.0477301	19.1312	16.3808	-0.460058
ENSMUSG00000026822:E002	ENSMUSG00000026822	E002	15685	0.00515214	15.1111	0.000101364	0.0402836	130.112	122.495	-0.36755
ENSMUSG00000026822:E008	ENSMUSG00000026822	E008	16992.4	0.000492293	18.768	1.47624e-05	0.011754	128.552	130.378	0.0878473
ENSMUSG00000026822:E014	ENSMUSG00000026822	E014	13824.2	0.00029667	19.0432	1.27793e-05	0.0108158	122.593	124.006	0.0684108
ENSMUSG00000026878:E021	ENSMUSG00000026878	E021	41.7215	0.0155207	17.1767	3.40585e-05	0.0196173	9.99945	14.1345	1.01112
ENSMUSG00000026879:E031	ENSMUSG00000026879	E031	850.24	0.000144255	17.6842	2.60788e-05	0.016508	50.8854	48.6722	-0.154886
ENSMUSG00000026896:E011	ENSMUSG00000026896	E011	22.0899	0.00239991	17.8925	2.33737e-05	0.0152171	7.45889	10.3175	0.942497
ENSMUSG00000026922:E001	ENSMUSG00000026922	E001	328.064	0.000472614	18.6145	1.59996e-05	0.0123102	33.9472	31.6318	-0.222578
ENSMUSG00000026923:E001	ENSMUSG00000026923	E001	782.969	0.00251178	15.5836	7.89381e-05	0.0340348	50.1654	46.1374	-0.288422
ENSMUSG00000027130+ENSMUSG00000027132+ENSMUSG00000096764:E041	ENSMUSG00000027130+ENSMUSG00000027132+ENSMUSG00000096764	E041	1640.26	0.000100913	63.5222	1.58566e-15	9.05862e-11	65.8645	62.7676	-0.185773
ENSMUSG00000027245+ENSMUSG00000074884:E015	ENSMUSG00000027245+ENSMUSG00000074884	E015	18.2209	0.0105743	29.4035	5.87724e-08	0.00021318	5.86456	10.0369	1.55878
ENSMUSG00000027287:E017	ENSMUSG00000027287	E017	15.3426	0.00246632	16.3249	5.33588e-05	0.0261658	5.83181	8.58169	1.11961
ENSMUSG00000027360:E006	ENSMUSG00000027360	E006	25.7818	0.00945862	14.5512	0.000136402	0.0478745	7.99292	11.0549	0.943101
ENSMUSG00000027508:E001	ENSMUSG00000027508	E001	2019.64	0.000550811	25.5402	4.33254e-07	0.000970633	70.8057	68.1355	-0.154059
ENSMUSG00000027620:E002	ENSMUSG00000027620	E002	16.9154	0.00245999	21.4793	3.57674e-06	0.00428065	9.12174	5.94566	-1.24095
ENSMUSG00000027639:E003	ENSMUSG00000027639	E003	981.802	0.014853	15.1881	9.73147e-05	0.039151	47.3608	57.8428	0.709233
ENSMUSG00000027639:E006	ENSMUSG00000027639	E006	21.0058	0.00402428	18.1169	2.07751e-05	0.0144688	6.98403	10.1027	1.07192
ENSMUSG00000027763:E056	ENSMUSG00000027763	E056	124.765	0.00243921	22.1557	2.51411e-06	0.00337947	22.6671	18.9541	-0.535474
ENSMUSG00000027843:E034	ENSMUSG00000027843	E034	50.4306	0.000873255	20.2658	6.73937e-06	0.00678986	14.6408	11.6163	-0.677653
ENSMUSG00000027878+ENSMUSG00000106427:E040	ENSMUSG00000027878+ENSMUSG00000106427	E040	1707.87	0.00345717	18.1798	2.00995e-05	0.0141324	68.4632	62.5217	-0.353172
ENSMUSG00000027940:E029	ENSMUSG00000027940	E029	51.2565	0.00463691	14.4114	0.000146909	0.0496684	11.9263	14.9375	0.659733
ENSMUSG00000028059:E090	ENSMUSG00000028059	E090	250.24	0.00024904	15.702	7.41439e-05	0.0326453	30.0871	27.6827	-0.25753
ENSMUSG00000028136:E003	ENSMUSG00000028136	E003	59.5781	0.000804897	14.6727	0.000127884	0.0461662	15.6281	13.1534	-0.506338
ENSMUSG00000028136:E005	ENSMUSG00000028136	E005	61.4113	0.000831934	16.5625	4.70721e-05	0.024118	15.8908	13.2547	-0.532992
ENSMUSG00000028165:E004	ENSMUSG00000028165	E004	2.23615	0.0304587	16.456	4.97922e-05	0.0249522	0.919819	3.93143	4.1931
ENSMUSG00000028382:E004	ENSMUSG00000028382	E004	771.382	0.000718487	18.1248	2.06886e-05	0.0144576	46.2518	49.0003	0.198245
ENSMUSG00000028447:E001	ENSMUSG00000028447	E001	87.9977	0.00815	18.2427	1.94469e-05	0.0140075	19.3112	15.3972	-0.670535
ENSMUSG00000028465:E001	ENSMUSG00000028465	E001	1126.46	0.00396586	22.3347	2.29025e-06	0.00325039	59.3073	52.3993	-0.449438
ENSMUSG00000028465:E044	ENSMUSG00000028465	E044	260.569	0.000227991	14.9161	0.0001124	0.0423799	28.0754	30.366	0.242888
ENSMUSG00000028559:E008	ENSMUSG00000028559	E008	516.289	0.000479905	17.0757	3.59188e-05	0.0202629	41.2667	38.7028	-0.210165
ENSMUSG00000028649:E004	ENSMUSG00000028649	E004	98.49	0.00581792	17.8269	2.41943e-05	0.0155845	20.5815	16.6468	-0.630512
ENSMUSG00000028692:E002	ENSMUSG00000028692	E002	86.166	0.000838615	20.8884	4.86842e-06	0.00534857	18.4611	15.4117	-0.533832
ENSMUSG00000028760:E060	ENSMUSG00000028760	E060	332.333	0.00130726	23.836	1.04903e-06	0.00182991	34.8134	31.1246	-0.353193
ENSMUSG00000028797:E046	ENSMUSG00000028797	E046	178.734	0.00220561	14.4499	0.000143937	0.0495356	26.1192	23.0914	-0.374053
ENSMUSG00000028820+ENSMUSG00000085334:E019	ENSMUSG00000028820+ENSMUSG00000085334	E019	47.7586	0.0113445	15.1544	9.90668e-05	0.0395387	11.1173	14.8327	0.84404
ENSMUSG00000028859:E022	ENSMUSG00000028859	E022	4986.22	0.000147546	15.6364	7.6763e-05	0.0334122	94.4757	92.7343	-0.0895267
ENSMUSG00000029004:E045	ENSMUSG00000029004	E045	92.2616	0.000484824	14.5834	0.000134092	0.0475807	19.1812	16.6667	-0.416722
ENSMUSG00000029004:E046	ENSMUSG00000029004	E046	263.412	0.000574447	15.2911	9.21506e-05	0.0378736	30.8902	28.3201	-0.269488
ENSMUSG00000029135:E001	ENSMUSG00000029135	E001	56.2718	0.000802642	19.2279	1.16004e-05	0.0101622	12.6064	15.4473	0.596369
ENSMUSG00000029146:E038	ENSMUSG00000029146	E038	1.52748	0.0356007	14.9016	0.000113268	0.0425713	3.36921	0.0224841	-14.4562
ENSMUSG00000029149:E025	ENSMUSG00000029149	E025	5.91383	0.00738412	14.7148	0.000125063	0.04558	5.63364	3.0311	-1.79129
ENSMUSG00000029234+ENSMUSG00000083152:E014	ENSMUSG00000029234+ENSMUSG00000083152	E014	10.5564	0.0137416	15.6851	7.48126e-05	0.0328133	4.55157	7.50347	1.44686
ENSMUSG00000029422:E033	ENSMUSG00000029422	E033	28.7674	0.00555184	22.8751	1.72876e-06	0.00266887	8.13677	11.7004	1.05693
ENSMUSG00000029422:E035	ENSMUSG00000029422	E035	25.4582	0.0043845	24.4387	7.67132e-07	0.00152435	7.54052	11.1113	1.12694
ENSMUSG00000029422:E039	ENSMUSG00000029422	E039	41.9728	0.00590854	20.435	6.16922e-06	0.00637897	10.2525	13.8021	0.868549
ENSMUSG00000029463:E001	ENSMUSG00000029463	E001	4.55874	0.0257015	19.0481	1.27462e-05	0.0108158	4.96079	1.80741	-2.91597
ENSMUSG00000029484+ENSMUSG00000105356:E019	ENSMUSG00000029484+ENSMUSG00000105356	E019	75.9385	0.0260711	18.184	2.00552e-05	0.0141324	13.1892	19.22	1.11097
ENSMUSG00000029528:E038	ENSMUSG00000029528	E038	1406.37	0.000508127	16.7855	4.18521e-05	0.0220544	62.1206	59.5806	-0.157027
ENSMUSG00000029561:E020	ENSMUSG00000029561	E020	111.32	0.00519929	21.6267	3.31202e-06	0.00413576	17.4588	21.8442	0.668109
ENSMUSG00000029561:E025	ENSMUSG00000029561	E025	919.426	0.000226113	16.2945	5.42223e-05	0.0264191	50.7421	49.3252	-0.0988143
ENSMUSG00000029561:E026	ENSMUSG00000029561	E026	24.6047	0.00193959	34.7618	3.72612e-09	2.25992e-05	10.3714	6.2247	-1.48171
ENSMUSG00000029580:E019	ENSMUSG00000029580	E019	12485.9	0.000206522	15.3139	9.10456e-05	0.0377156	119.82	120.92	0.0534664
ENSMUSG00000029622:E017	ENSMUSG00000029622	E017	80.47	0.00684761	16.1122	5.96972e-05	0.0278668	15.26	18.3399	0.543418
ENSMUSG00000029676:E009	ENSMUSG00000029676	E009	15.8986	0.0044484	16.8984	3.94356e-05	0.0214052	6.05019	8.91891	1.12517
ENSMUSG00000029823:E028	ENSMUSG00000029823	E028	222.354	0.000321497	15.0493	0.000104739	0.0411046	28.3543	26.2768	-0.233649
ENSMUSG00000029823:E032	ENSMUSG00000029823	E032	229.296	0.000784603	18.1833	2.00626e-05	0.0141324	29.0261	26.5054	-0.279498
ENSMUSG00000030058:E039	ENSMUSG00000030058	E039	28.0978	0.00168434	14.9818	0.000108551	0.0416198	11.216	8.60708	-0.770412
ENSMUSG00000030062:E010	ENSMUSG00000030062	E010	137.755	0.000431501	14.4159	0.000146559	0.0496684	22.9478	20.7647	-0.300352
ENSMUSG00000030142:E011	ENSMUSG00000030142	E011	110.092	0.00952889	17.3307	3.14077e-05	0.0188375	17.2254	21.8919	0.71452
ENSMUSG00000030168:E005	ENSMUSG00000030168	E005	31.1352	0.00157933	15.0347	0.000105552	0.0411046	9.06095	11.6901	0.741949
ENSMUSG00000030214:E001	ENSMUSG00000030214	E001	1298.71	0.00320618	20.2199	6.90328e-06	0.00688863	61.657	55.972	-0.358528
ENSMUSG00000030220:E002	ENSMUSG00000030220	E002	4762.62	0.00139357	22.512	2.08835e-06	0.00303961	94.5887	89.7304	-0.250943
ENSMUSG00000030337:E012	ENSMUSG00000030337	E012	51.326	0.00352009	19.4493	1.03305e-05	0.00936769	11.7645	14.6191	0.636249
ENSMUSG00000030403:E001	ENSMUSG00000030403	E001	1829.71	0.00091915	15.2734	9.30155e-05	0.0378883	68.4479	65.4278	-0.177471
ENSMUSG00000030435:E017	ENSMUSG00000030435	E017	74.3139	0.00306405	20.3756	6.36359e-06	0.00655032	17.5989	14.1844	-0.635945
ENSMUSG00000030536:E001	ENSMUSG00000030536	E001	3356.44	0.000837954	18.0665	2.13322e-05	0.0146388	84.5297	81.1035	-0.183448
ENSMUSG00000030536:E007	ENSMUSG00000030536	E007	645.19	0.000145452	19.8727	8.27747e-06	0.00795719	45.5748	42.8552	-0.206788
ENSMUSG00000030536:E033	ENSMUSG00000030536	E033	229.69	0.000271886	20.0537	7.52967e-06	0.00735314	26.1792	28.8847	0.302258
ENSMUSG00000030536:E036	ENSMUSG00000030536	E036	659.247	0.00104633	14.4261	0.000145772	0.0496684	43.0249	45.8208	0.211868
ENSMUSG00000030589:E033	ENSMUSG00000030589	E033	412.586	0.00227848	17.3333	3.13649e-05	0.0188375	38.2969	34.2752	-0.356004
ENSMUSG00000030589:E037	ENSMUSG00000030589	E037	322.112	0.0041623	22.8087	1.78958e-06	0.00270824	35.0721	29.6894	-0.523798
ENSMUSG00000030589:E038	ENSMUSG00000030589	E038	432.011	0.00605605	20.1869	7.02305e-06	0.00697767	40.0751	33.8068	-0.547667
ENSMUSG00000030655:E001	ENSMUSG00000030655	E001	392.791	0.00588799	24.2156	8.61306e-07	0.00157456	38.9437	32.5016	-0.578369
ENSMUSG00000030707:E011	ENSMUSG00000030707	E011	47.1422	0.00851968	14.6239	0.000131242	0.0470073	11.3184	14.4329	0.71144
ENSMUSG00000030720:E003	ENSMUSG00000030720	E003	20.2934	0.00726241	30.2977	3.70564e-08	0.000153962	10.3703	6.12351	-1.52886
ENSMUSG00000030720:E004	ENSMUSG00000030720	E004	41.3631	0.0239782	18.8918	1.38349e-05	0.0114977	14.3583	9.38195	-1.24268
ENSMUSG00000030786:E046	ENSMUSG00000030786	E046	122.489	0.00152111	24.0063	9.60234e-07	0.00173216	22.3885	18.6851	-0.540717
ENSMUSG00000030798:E004	ENSMUSG00000030798	E004	460.311	0.00163973	30.4153	3.48764e-08	0.000149992	40.2658	35.799	-0.38095
ENSMUSG00000030822+ENSMUSG00000086502:E030	ENSMUSG00000030822+ENSMUSG00000086502	E030	91.3369	0.000677484	15.2332	9.50203e-05	0.0384309	19.1192	16.5675	-0.424718
ENSMUSG00000030890:E020	ENSMUSG00000030890	E020	33.0454	0.00332918	20.1373	7.20775e-06	0.00713018	9.18021	12.3166	0.85646
ENSMUSG00000031004:E001	ENSMUSG00000031004	E001	99.217	0.000511574	58.9893	1.58531e-14	6.03775e-10	21.0708	16.0248	-0.813268
ENSMUSG00000031004:E002	ENSMUSG00000031004	E002	174.629	0.000460181	61.3012	4.89793e-15	2.23849e-10	27.0224	22.0192	-0.621311
ENSMUSG00000031004:E005	ENSMUSG00000031004	E005	37.1968	0.00131376	24.3629	7.97895e-07	0.00157181	9.81762	13.1571	0.85442
ENSMUSG00000031004:E006	ENSMUSG00000031004	E006	35.8868	0.00142802	18.4767	1.7199e-05	0.0129283	9.86023	12.7566	0.75133
ENSMUSG00000031004:E009	ENSMUSG00000031004	E009	77.9843	0.00254812	32.8239	1.00897e-08	5.24006e-05	14.4693	18.7382	0.763709
ENSMUSG00000031093:E060	ENSMUSG00000031093	E060	147.637	0.000419293	14.8484	0.000116508	0.0433858	23.7007	21.2376	-0.33041
ENSMUSG00000031093:E062	ENSMUSG00000031093	E062	147.904	0.000365805	17.5393	2.81425e-05	0.0173341	23.8201	21.1612	-0.356417
ENSMUSG00000031093:E063	ENSMUSG00000031093	E063	117.144	0.000410642	15.4038	8.68119e-05	0.0365782	21.3816	18.8607	-0.374637
ENSMUSG00000031328:E002	ENSMUSG00000031328	E002	185.874	0.00436094	54.8595	1.29462e-13	3.69798e-09	28.8921	21.4319	-0.90852
ENSMUSG00000031328:E003	ENSMUSG00000031328	E003	1024.19	0.00300872	28.5407	9.17491e-08	0.000295295	57.1852	50.4029	-0.451688
ENSMUSG00000031328:E021	ENSMUSG00000031328	E021	929.354	0.00140532	22.3779	2.2394e-06	0.00319834	53.897	49.5022	-0.300063
ENSMUSG00000031328:E075	ENSMUSG00000031328	E075	305.511	0.00188041	21.562	3.42573e-06	0.0042315	29.3866	33.3028	0.391327
ENSMUSG00000031337:E024	ENSMUSG00000031337	E024	9.97039	0.00414468	17.2415	3.29166e-05	0.0192376	4.34991	7.18507	1.45214
ENSMUSG00000031367:E008	ENSMUSG00000031367	E008	17.723	0.00768118	20.5751	5.73378e-06	0.00603801	6.11459	9.56654	1.29828
ENSMUSG00000031367:E009	ENSMUSG00000031367	E009	712.808	0.0035171	15.9513	6.49931e-05	0.0292935	44.0671	48.2951	0.311711
ENSMUSG00000031367:E010	ENSMUSG00000031367	E010	7.66105	0.00487072	17.2678	3.24633e-05	0.0191688	3.65024	6.57039	1.69973
ENSMUSG00000031367:E011	ENSMUSG00000031367	E011	821.596	0.00126513	25.8662	3.65915e-07	0.000853231	50.3632	47.5516	-0.199001
ENSMUSG00000031367:E013	ENSMUSG00000031367	E013	21.8	0.00662491	19.1793	1.19e-05	0.010379	10.1314	6.92256	-1.10579
ENSMUSG00000031386:E003	ENSMUSG00000031386	E003	166.657	0.000444519	21.5483	3.4502e-06	0.00423337	25.3957	22.7514	-0.333112
ENSMUSG00000031391+ENSMUSG00000031388+ENSMUSG00000031389:E028	ENSMUSG00000031391+ENSMUSG00000031388+ENSMUSG00000031389	E028	23.7465	0.00294389	14.8244	0.000117997	0.0436308	7.75858	10.4587	0.867843
ENSMUSG00000031391+ENSMUSG00000031388+ENSMUSG00000031389:E031	ENSMUSG00000031391+ENSMUSG00000031388+ENSMUSG00000031389	E031	30.7536	0.00114252	15.922	6.6008e-05	0.0296341	9.04445	11.7386	0.759331
ENSMUSG00000031391+ENSMUSG00000031388+ENSMUSG00000031389:E041	ENSMUSG00000031391+ENSMUSG00000031388+ENSMUSG00000031389	E041	36.1608	0.00717984	18.6046	1.60828e-05	0.0123327	9.43412	12.8825	0.908556
ENSMUSG00000031391+ENSMUSG00000031388+ENSMUSG00000031389:E057	ENSMUSG00000031391+ENSMUSG00000031388+ENSMUSG00000031389	E057	55.2678	0.00426773	17.2736	3.23658e-05	0.0191688	15.5042	12.1914	-0.705081
ENSMUSG00000031391+ENSMUSG00000031388+ENSMUSG00000031389:E058	ENSMUSG00000031391+ENSMUSG00000031388+ENSMUSG00000031389	E058	202.519	0.000438598	37.9326	7.32308e-10	5.67044e-06	28.0692	24.0089	-0.477122
ENSMUSG00000031391+ENSMUSG00000031388+ENSMUSG00000031389:E059	ENSMUSG00000031391+ENSMUSG00000031388+ENSMUSG00000031389	E059	453.732	0.000207631	19.4098	1.05464e-05	0.00952569	39.2829	36.6547	-0.224294
ENSMUSG00000031400:E001	ENSMUSG00000031400	E001	1833.96	0.000413653	29.0555	7.03352e-08	0.000239889	68.6509	65.5664	-0.18102
ENSMUSG00000031441:E051	ENSMUSG00000031441	E051	39.4853	0.0284444	17.1754	3.40814e-05	0.0196173	14.3391	9.33393	-1.25367
ENSMUSG00000031506:E020	ENSMUSG00000031506	E020	71.3306	0.00566492	16.2372	5.58849e-05	0.0269235	17.3401	13.9649	-0.637838
ENSMUSG00000031540:E021	ENSMUSG00000031540	E021	920.665	0.000139659	19.2848	1.12598e-05	0.0100118	52.0974	50.4148	-0.115483
ENSMUSG00000031659:E011	ENSMUSG00000031659	E011	21.8083	0.00192334	15.5094	8.2094e-05	0.0351963	7.2354	9.91471	0.914767
ENSMUSG00000031660:E003	ENSMUSG00000031660	E003	48.2115	0.000893848	21.9743	2.76328e-06	0.00367121	14.4577	11.3579	-0.706313
ENSMUSG00000031708:E001	ENSMUSG00000031708	E001	309.025	0.000977101	33.3114	7.85192e-09	4.37628e-05	33.717	29.7777	-0.389392
ENSMUSG00000031708:E011	ENSMUSG00000031708	E011	8.54996	0.0130125	16.0433	6.19104e-05	0.0285129	4.0161	6.99781	1.60635
ENSMUSG00000031753:E045	ENSMUSG00000031753	E045	13.0711	0.00323158	15.4306	8.55891e-05	0.0363537	8.02702	5.3432	-1.17883
ENSMUSG00000031812:E015	ENSMUSG00000031812	E015	7.76237	0.00910182	20.5882	5.69473e-06	0.00602465	6.55191	3.30779	-1.97612
ENSMUSG00000031818:E018	ENSMUSG00000031818	E018	133.695	0.0263029	19.5948	9.57299e-06	0.00885653	23.9856	17.1843	-0.997101
ENSMUSG00000032204:E003	ENSMUSG00000032204	E003	451.752	0.00121675	27.7577	1.37502e-07	0.000397736	39.5589	35.9952	-0.305438
ENSMUSG00000032215+ENSMUSG00000092310+ENSMUSG00000092622:E008	ENSMUSG00000032215+ENSMUSG00000092310+ENSMUSG00000092622	E008	6.31935	0.00682666	18.0184	2.18783e-05	0.0146564	3.27027	6.24462	1.86997
ENSMUSG00000032294:E012	ENSMUSG00000032294	E012	2888.77	0.0011762	18.3226	1.86481e-05	0.0135883	80.5446	76.7812	-0.205546
ENSMUSG00000032322:E009	ENSMUSG00000032322	E009	81.1571	0.00366407	15.8989	6.68186e-05	0.0299392	15.1789	18.3505	0.560805
ENSMUSG00000032440:E001	ENSMUSG00000032440	E001	498.705	0.000331871	23.4172	1.3041e-06	0.00214392	40.4428	38.4562	-0.164523
ENSMUSG00000032475:E001	ENSMUSG00000032475	E001	45.161	0.001163	22.7353	1.85919e-06	0.00276365	11.1205	14.2822	0.732063
ENSMUSG00000032496:E005	ENSMUSG00000032496	E005	3137.69	0.000366773	36.3129	1.68049e-09	1.12945e-05	79.5473	82.711	0.170706
ENSMUSG00000032496:E008	ENSMUSG00000032496	E008	7396.91	7.28182e-05	34.8474	3.56587e-09	2.25992e-05	104.42	105.81	0.0693245
ENSMUSG00000032496:E037	ENSMUSG00000032496	E037	4957.54	0.00146921	14.9844	0.000108404	0.0416198	95.7999	91.0853	-0.242513
ENSMUSG00000032496:E040	ENSMUSG00000032496	E040	247.302	0.00213465	17.5793	2.75578e-05	0.0171414	30.6382	26.7349	-0.420973
ENSMUSG00000032518:E007	ENSMUSG00000032518	E007	233.595	0.0062284	15.5912	7.86183e-05	0.0340253	29.3974	25.2341	-0.468865
ENSMUSG00000032525:E026	ENSMUSG00000032525	E026	62.1823	0.00322017	18.369	1.81994e-05	0.0134589	12.8369	16.0184	0.650359
ENSMUSG00000032557:E014	ENSMUSG00000032557	E014	19.5859	0.00409648	17.9183	2.30597e-05	0.0150556	6.86532	9.77168	1.02463
ENSMUSG00000032562:E001	ENSMUSG00000032562	E001	3952.07	0.000414109	63.8393	1.34993e-15	9.05862e-11	89.4794	84.687	-0.252089
ENSMUSG00000032562:E010	ENSMUSG00000032562	E010	1185.59	9.88371e-05	16.1925	5.72189e-05	0.0271873	56.1633	57.7475	0.101768
ENSMUSG00000032580:E002	ENSMUSG00000032580	E002	8.3898	0.0100029	19.6181	9.45686e-06	0.00878465	6.73714	3.57538	-1.83218
ENSMUSG00000032580:E050	ENSMUSG00000032580	E050	135.668	0.00854767	30.7533	2.93011e-08	0.000131289	18.3457	24.5398	0.872483
ENSMUSG00000032580:E051	ENSMUSG00000032580	E051	122.781	0.012533	18.8821	1.39052e-05	0.0114977	17.8152	23.1458	0.782547
ENSMUSG00000032604:E063	ENSMUSG00000032604	E063	8.69071	0.00423389	27.9907	1.21901e-07	0.000381592	7.13194	3.46527	-2.08754
ENSMUSG00000032690:E002	ENSMUSG00000032690	E002	5.89258	0.00820911	16.7454	4.27469e-05	0.0224218	5.39818	2.37988	-2.36612
ENSMUSG00000032690:E003	ENSMUSG00000032690	E003	357.585	0.00025629	14.6325	0.000130644	0.0469404	34.1991	32.1609	-0.193995
ENSMUSG00000032812:E064	ENSMUSG00000032812	E064	20.0874	0.00286649	16.2417	5.57536e-05	0.0269235	6.83851	9.64943	0.999342
ENSMUSG00000032849:E001	ENSMUSG00000032849	E001	79.7882	0.00191135	16.3356	5.30586e-05	0.0260745	17.9446	15.2639	-0.477993
ENSMUSG00000033004:E001	ENSMUSG00000033004	E001	80.6817	0.00152225	26.2436	3.00954e-07	0.000739486	18.683	15.0591	-0.637491
ENSMUSG00000033088:E036	ENSMUSG00000033088	E036	289.536	0.00623272	15.6771	7.51267e-05	0.0328485	33.2059	28.0666	-0.524127
ENSMUSG00000033147:E010	ENSMUSG00000033147	E010	10.0528	0.00450781	17.4583	2.93683e-05	0.0178962	4.30319	7.15986	1.47316
ENSMUSG00000033159:E002	ENSMUSG00000033159	E002	3.79524	0.00836589	16.953	3.8316e-05	0.0210475	4.82741	1.91879	-2.66457
ENSMUSG00000033192:E005	ENSMUSG00000033192	E005	66.0091	0.0048579	16.8828	3.97598e-05	0.021439	13.4253	16.7906	0.658148
ENSMUSG00000033335:E046	ENSMUSG00000033335	E046	26.6216	0.00745724	31.2565	2.26087e-08	0.000105437	11.6758	7.28113	-1.37303
ENSMUSG00000033335:E047	ENSMUSG00000033335	E047	18.4957	0.0177263	20.9387	4.74212e-06	0.0052604	9.85704	5.91259	-1.48254
ENSMUSG00000033379:E003	ENSMUSG00000033379	E003	80.1908	0.00054349	16.2418	5.57502e-05	0.0269235	17.9745	15.3492	-0.466531
ENSMUSG00000033379:E004	ENSMUSG00000033379	E004	189.894	0.000430972	16.1844	5.74647e-05	0.0271873	26.5961	24.0802	-0.302591
ENSMUSG00000033502:E017	ENSMUSG00000033502	E017	1.52605	0.0219265	14.9382	0.000111092	0.0420996	0.0215989	3.28113	14.4955
ENSMUSG00000033596:E011	ENSMUSG00000033596	E011	13.7575	0.00274085	14.7793	0.000120853	0.0443998	8.0118	5.41107	-1.13681
ENSMUSG00000033684:E002	ENSMUSG00000033684	E002	1.92081	0.0167608	17.8256	2.42108e-05	0.0155845	3.62516	0.035679	-13.3353
ENSMUSG00000033684:E003	ENSMUSG00000033684	E003	5.06876	0.00660289	22.1813	2.48079e-06	0.00335441	5.50708	2.16236	-2.70059
ENSMUSG00000033685:E027	ENSMUSG00000033685	E027	1496.38	0.0025804	17.6595	2.64191e-05	0.0166772	64.2172	59.3179	-0.300458
ENSMUSG00000033720:E001	ENSMUSG00000033720	E001	1070.3	0.000801595	21.4555	3.62141e-06	0.00430779	55.8241	53.1652	-0.175488
ENSMUSG00000033916:E001	ENSMUSG00000033916	E001	178.621	0.00198002	15.3112	9.11742e-05	0.0377156	25.8652	22.9097	-0.368049
ENSMUSG00000034109:E020	ENSMUSG00000034109	E020	15.0291	0.0023675	16.7839	4.18863e-05	0.0220544	5.75975	8.56436	1.14973
ENSMUSG00000034165:E035	ENSMUSG00000034165	E035	27.9471	0.00132711	17.1422	3.46833e-05	0.0198811	8.70999	11.2813	0.752822
ENSMUSG00000034297:E001	ENSMUSG00000034297	E001	349.001	0.001517	28.9947	7.25757e-08	0.00024389	35.6569	31.8052	-0.361871
ENSMUSG00000034330:E033	ENSMUSG00000034330	E033	368.964	0.000501938	29.9553	4.4213e-08	0.000174195	36.2764	32.7168	-0.328255
ENSMUSG00000034361:E022	ENSMUSG00000034361	E022	219.54	0.000244827	15.2995	9.17415e-05	0.0377734	28.4307	26.0554	-0.267805
ENSMUSG00000034595:E012	ENSMUSG00000034595	E012	12.9168	0.00919921	29.4384	5.77223e-08	0.00021318	8.25322	4.17682	-1.97147
ENSMUSG00000034595:E013	ENSMUSG00000034595	E013	12.3107	0.00949463	26.1491	3.16049e-07	0.000768314	8.01111	4.17708	-1.88489
ENSMUSG00000034673+ENSMUSG00000034786:E011	ENSMUSG00000034673+ENSMUSG00000034786	E011	104.232	0.000444159	16.0263	6.24693e-05	0.0286649	17.893	20.1917	0.359662
ENSMUSG00000034673+ENSMUSG00000034786:E015	ENSMUSG00000034673+ENSMUSG00000034786	E015	295.193	0.000267708	21.5974	3.36306e-06	0.00417667	30.0208	32.3887	0.237327
ENSMUSG00000034673+ENSMUSG00000034786:E028	ENSMUSG00000034673+ENSMUSG00000034786	E028	283.739	0.0009635	15.3092	9.12712e-05	0.0377156	29.4765	31.8195	0.238465
ENSMUSG00000034708:E003	ENSMUSG00000034708	E003	8.30499	0.0130638	15.439	8.52118e-05	0.0362609	3.94155	6.8298	1.59007
ENSMUSG00000034892:E001	ENSMUSG00000034892	E001	313.465	0.00180128	16.07	6.10434e-05	0.0282947	32.8534	30.0857	-0.275468
ENSMUSG00000034902:E039	ENSMUSG00000034902	E039	563.355	0.000665936	20.5128	5.92334e-06	0.00615257	43.1228	40.2677	-0.226721
ENSMUSG00000035203:E023	ENSMUSG00000035203	E023	365.342	0.000726809	27.1939	1.84041e-07	0.000483995	36.0821	32.7487	-0.30796
ENSMUSG00000035248:E001	ENSMUSG00000035248	E001	473.802	0.000235753	15.0133	0.000106755	0.041371	39.8124	37.569	-0.188631
ENSMUSG00000035530:E004	ENSMUSG00000035530	E004	411.337	0.000397775	14.4128	0.000146798	0.0496684	35.11	37.5038	0.211679
ENSMUSG00000035596:E008	ENSMUSG00000035596	E008	63.8019	0.00283159	18.3202	1.86716e-05	0.0135883	13.4143	16.4748	0.604423
ENSMUSG00000035722:E051	ENSMUSG00000035722	E051	83.7552	0.0675826	14.5335	0.000137692	0.048111	20.9786	12.9001	-1.4373
ENSMUSG00000035722:E052	ENSMUSG00000035722	E052	48.8382	0.0625728	14.8412	0.000116954	0.0433858	16.2068	9.75895	-1.48459
ENSMUSG00000035901:E032	ENSMUSG00000035901	E032	83.8373	0.000624449	16.9917	3.75436e-05	0.0208374	15.6741	18.4333	0.479626
ENSMUSG00000036138:E032	ENSMUSG00000036138	E032	96.3801	0.000719789	19.5094	1.00107e-05	0.00916024	19.4942	17.0407	-0.399332
ENSMUSG00000036372:E006	ENSMUSG00000036372	E006	9.25325	0.0191039	14.6477	0.00012959	0.0466347	4.32636	7.26696	1.50068
ENSMUSG00000036427:E002	ENSMUSG00000036427	E002	1599.64	0.000860373	20.6837	5.41748e-06	0.00581206	65.4902	62.044	-0.207677
ENSMUSG00000036427:E022	ENSMUSG00000036427	E022	8.69362	0.00399384	14.8267	0.000117854	0.0436308	4.164	6.80525	1.421
ENSMUSG00000036438:E001	ENSMUSG00000036438	E001	295.386	0.000366861	22.2082	2.44624e-06	0.00333337	32.4644	29.5722	-0.291421
ENSMUSG00000036452:E040	ENSMUSG00000036452	E040	10.2611	0.00544649	17.7565	2.5106e-05	0.0160253	4.43741	7.37818	1.47146
ENSMUSG00000036503:E018	ENSMUSG00000036503	E018	61.3551	0.0230152	16.2084	5.67411e-05	0.0271258	11.9987	16.9773	1.01954
ENSMUSG00000036529:E003	ENSMUSG00000036529	E003	2.97148	0.0136172	18.9217	1.36195e-05	0.0114001	4.61028	1.54238	-3.16177
ENSMUSG00000036751:E001	ENSMUSG00000036751	E001	222.543	0.00213302	32.2391	1.36316e-08	6.77178e-05	28.949	24.785	-0.475885
ENSMUSG00000036751:E003	ENSMUSG00000036751	E003	292.388	0.000248564	16.1519	5.8459e-05	0.0275011	30.2075	32.021	0.182172
ENSMUSG00000036781:E014	ENSMUSG00000036781	E014	12.4104	0.00583324	14.8053	0.000119199	0.0439333	7.26048	4.46697	-1.40565
ENSMUSG00000036781:E015	ENSMUSG00000036781	E015	11.6076	0.011122	16.4273	5.05507e-05	0.0251668	7.09112	4.02984	-1.63486
ENSMUSG00000036820:E002	ENSMUSG00000036820	E002	37.1944	0.00275154	21.3654	3.79561e-06	0.00444795	12.7554	9.60756	-0.826554
ENSMUSG00000036833:E069	ENSMUSG00000036833	E069	90.3483	0.00203016	17.9943	2.21564e-05	0.0146755	19.3431	16.1981	-0.525967
ENSMUSG00000036948:E028	ENSMUSG00000036948	E028	109.792	0.00362365	20.5295	5.87185e-06	0.00612695	17.5914	21.4129	0.58583
ENSMUSG00000036948:E029	ENSMUSG00000036948	E029	67.7176	0.00463625	19.0665	1.26241e-05	0.0108158	13.6123	17.2596	0.699067
ENSMUSG00000037266:E018	ENSMUSG00000037266	E018	773.124	0.00383116	17.0667	3.60897e-05	0.0202629	44.5638	50.1191	0.402661
ENSMUSG00000037266:E019	ENSMUSG00000037266	E019	429.013	0.00329622	14.4652	0.00014277	0.0492955	34.3686	38.8186	0.391337
ENSMUSG00000037266:E023	ENSMUSG00000037266	E023	991.255	0.000280392	45.9229	1.22999e-11	1.8738e-07	54.5953	51.1512	-0.231718
ENSMUSG00000037266:E024	ENSMUSG00000037266	E024	849.569	0.000366919	49.9944	1.54183e-12	3.10405e-08	51.5813	47.677	-0.273859
ENSMUSG00000037266:E025	ENSMUSG00000037266	E025	1983.14	0.00258369	25.2488	5.03903e-07	0.00108631	71.7833	66.49	-0.306186
ENSMUSG00000037270:E123	ENSMUSG00000037270	E123	71.0351	0.000868385	27.341	1.70559e-07	0.000469581	17.7006	14.1222	-0.665922
ENSMUSG00000037270:E125	ENSMUSG00000037270	E125	56.8792	0.000700429	17.1769	3.40558e-05	0.0196173	15.6147	12.7979	-0.584034
ENSMUSG00000037270:E132	ENSMUSG00000037270	E132	53.4058	0.0029284	16.8543	4.03621e-05	0.0215498	15.3367	12.2488	-0.659366
ENSMUSG00000037321:E026	ENSMUSG00000037321	E026	225.265	0.000303868	14.3885	0.000148711	0.0499743	28.3447	26.3531	-0.223735
ENSMUSG00000037373:E002	ENSMUSG00000037373	E002	165.03	0.000357991	15.2736	9.30069e-05	0.0378883	24.9714	22.4718	-0.319086
ENSMUSG00000037395:E011	ENSMUSG00000037395	E011	7.13771	0.00656608	17.1368	3.47815e-05	0.0198811	3.49981	6.35072	1.72282
ENSMUSG00000037533:E043	ENSMUSG00000037533	E043	417.423	0.00259761	15.9764	6.41363e-05	0.0290627	38.4616	34.7548	-0.325764
ENSMUSG00000037685:E002	ENSMUSG00000037685	E002	192.933	0.000347985	24.8212	6.29012e-07	0.00130671	27.1322	24.0699	-0.365048
ENSMUSG00000037904:E004	ENSMUSG00000037904	E004	48.905	0.00115329	16.544	4.75344e-05	0.0243004	14.1737	12.3134	-0.412165
ENSMUSG00000037926:E027	ENSMUSG00000037926	E027	1568.49	0.00111072	16.2345	5.59645e-05	0.0269235	64.927	61.7664	-0.191138
ENSMUSG00000038014:E001	ENSMUSG00000038014	E001	337.005	0.000247337	17.2881	3.21198e-05	0.0191597	34.4426	32.2626	-0.206606
ENSMUSG00000038056:E001	ENSMUSG00000038056	E001	64.7595	0.00299527	15.6509	7.61749e-05	0.0332195	16.644	13.6368	-0.586395
ENSMUSG00000038056:E002	ENSMUSG00000038056	E002	144.012	0.00796867	17.087	3.57066e-05	0.0202468	24.6509	20.1273	-0.610226
ENSMUSG00000038212:E001	ENSMUSG00000038212	E001	7.55758	0.00513362	18.8455	1.41748e-05	0.0115684	6.47487	3.41066	-1.85341
ENSMUSG00000038324:E001	ENSMUSG00000038324	E001	12.2573	0.00330594	18.0858	2.11174e-05	0.0145789	7.81285	4.8756	-1.36522
ENSMUSG00000038369:E003	ENSMUSG00000038369	E003	79.2632	0.000883185	24.2266	8.56416e-07	0.00157456	18.3018	15.0942	-0.569401
ENSMUSG00000038406:E001	ENSMUSG00000038406	E001	53.7676	0.00186742	16.8819	3.97793e-05	0.021439	15.2359	12.5004	-0.580512
ENSMUSG00000038429:E001	ENSMUSG00000038429	E001	6.76741	0.00523763	17.9739	2.2395e-05	0.0147481	6.14245	3.16918	-1.91289
ENSMUSG00000038650:E001	ENSMUSG00000038650	E001	86.6319	0.00265733	15.9344	6.55746e-05	0.0294974	18.6693	15.7853	-0.496602
ENSMUSG00000038712:E036	ENSMUSG00000038712	E036	283.866	0.000223867	18.8504	1.41379e-05	0.0115684	31.8967	29.3487	-0.259524
ENSMUSG00000038970:E014	ENSMUSG00000038970	E014	605.271	0.00439941	14.7855	0.000120461	0.044327	45.4827	40.8329	-0.36006
ENSMUSG00000039262:E052	ENSMUSG00000039262	E052	234.483	0.00040366	18.7974	1.45367e-05	0.0116618	29.3171	26.7686	-0.28013
ENSMUSG00000039294:E001	ENSMUSG00000039294	E001	287.342	0.000500814	16.5247	4.80204e-05	0.0244306	32.053	29.6822	-0.239835
ENSMUSG00000039515:E034	ENSMUSG00000039515	E034	35.6361	0.0148081	14.556	0.000136053	0.0478745	12.9393	9.21381	-0.990133
ENSMUSG00000039753:E003	ENSMUSG00000039753	E003	996.322	0.000363207	15.2475	9.42995e-05	0.0382749	53.7566	52.1313	-0.109236
ENSMUSG00000039753:E006	ENSMUSG00000039753	E006	69.7522	0.00649726	15.0398	0.000105265	0.0411046	13.6341	17.2021	0.684506
ENSMUSG00000039753:E015	ENSMUSG00000039753	E015	88.4636	0.0150736	17.48	2.90354e-05	0.0177882	14.714	19.8663	0.888547
ENSMUSG00000039936:E003	ENSMUSG00000039936	E003	402.733	0.000510796	34.7452	3.75807e-09	2.25992e-05	37.766	34.0036	-0.336009
ENSMUSG00000040061:E001	ENSMUSG00000040061	E001	101.679	0.000641936	19.0609	1.26614e-05	0.0108158	20.3558	17.4785	-0.453316
ENSMUSG00000040345:E015	ENSMUSG00000040345	E015	485.324	0.000242241	21.6819	3.21807e-06	0.00407784	40.2835	37.6826	-0.217427
ENSMUSG00000040356+ENSMUSG00000098460:E002	ENSMUSG00000040356+ENSMUSG00000098460	E002	15.5307	0.00460672	20.066	7.48164e-06	0.00735314	8.96999	5.77968	-1.27415
ENSMUSG00000040414:E001	ENSMUSG00000040414	E001	147.456	0.00100753	18.6748	1.5502e-05	0.0120902	23.4019	21.6464	-0.234856
ENSMUSG00000040414:E004	ENSMUSG00000040414	E004	25.5255	0.00715979	16.3075	5.38515e-05	0.0263508	7.98036	10.9175	0.911204
ENSMUSG00000040723:E014	ENSMUSG00000040723	E014	124.063	0.0100908	16.8569	4.03072e-05	0.0215498	18.2431	22.8847	0.677884
ENSMUSG00000040746:E032	ENSMUSG00000040746	E032	478.627	0.00168298	19.6858	9.12747e-06	0.0085978	40.7205	36.8756	-0.322742
ENSMUSG00000040746:E033	ENSMUSG00000040746	E033	40.3096	0.0174272	18.0487	2.15322e-05	0.0146441	13.9091	9.55312	-1.09678
ENSMUSG00000040761:E001	ENSMUSG00000040761	E001	45.4909	0.00117758	21.2669	3.99568e-06	0.00462174	14.333	11.2598	-0.706186
ENSMUSG00000040782:E006	ENSMUSG00000040782	E006	28.8873	0.00132365	17.2416	3.29148e-05	0.0192376	8.66897	11.4469	0.809052
ENSMUSG00000040913:E001	ENSMUSG00000040913	E001	20.3125	0.00251883	14.9328	0.000111409	0.0421498	9.59837	7.07838	-0.884016
ENSMUSG00000040940:E064	ENSMUSG00000040940	E064	408.13	0.00114101	27.1915	1.84267e-07	0.000483995	38.2269	34.1338	-0.363182
ENSMUSG00000040990:E040	ENSMUSG00000040990	E040	159.452	0.000390246	21.8435	2.95822e-06	0.00381918	24.7766	21.7657	-0.391294
ENSMUSG00000042292:E001	ENSMUSG00000042292	E001	11.831	0.00542263	23.6856	1.13429e-06	0.0019059	7.95607	4.5038	-1.64723
ENSMUSG00000042350:E002	ENSMUSG00000042350	E002	314.805	0.000991398	18.3052	1.88196e-05	0.0136505	33.5449	30.8327	-0.264835
ENSMUSG00000042410:E017	ENSMUSG00000042410	E017	2.47287	0.0165531	14.5075	0.000139604	0.0484823	4.02956	1.30555	-3.25376
ENSMUSG00000042599:E001	ENSMUSG00000042599	E001	2855.09	0.00113385	16.6743	4.4377e-05	0.0230472	80.0956	76.8378	-0.178107
ENSMUSG00000042675:E011	ENSMUSG00000042675	E011	176.166	0.00455302	17.7116	2.57054e-05	0.0163168	22.5565	26.4455	0.482676
ENSMUSG00000042675:E012	ENSMUSG00000042675	E012	43.751	0.00502488	20.0576	7.51426e-06	0.00735314	10.6881	14.1103	0.81213
ENSMUSG00000042675:E013	ENSMUSG00000042675	E013	82.6698	0.00547357	22.4621	2.1433e-06	0.00308034	14.9256	18.9547	0.706605
ENSMUSG00000043535:E015	ENSMUSG00000043535	E015	416.679	0.00206053	16.0066	6.31229e-05	0.0288489	34.5103	37.4949	0.265765
ENSMUSG00000043716:E002	ENSMUSG00000043716	E002	183.088	0.0243722	16.8898	3.96141e-05	0.021439	27.7737	20.2297	-0.959562
ENSMUSG00000043716:E011	ENSMUSG00000043716	E011	636.954	0.00103509	14.5716	0.000134931	0.0477301	43.3656	44.8081	0.109894
ENSMUSG00000043716:E014	ENSMUSG00000043716	E014	682.182	0.0010286	15.1721	9.81403e-05	0.0393446	44.65	46.1218	0.109807
ENSMUSG00000043716:E016	ENSMUSG00000043716	E016	401.464	0.00086353	15.4069	8.6672e-05	0.0365782	35.2206	36.8303	0.143206
ENSMUSG00000043740:E015	ENSMUSG00000043740	E015	296.352	0.00148162	18.3236	1.86388e-05	0.0135883	32.7541	29.6563	-0.310574
ENSMUSG00000043940:E001	ENSMUSG00000043940	E001	199.817	0.0011816	37.9006	7.44432e-10	5.67044e-06	28.1738	23.9079	-0.501335
ENSMUSG00000043940:E002	ENSMUSG00000043940	E002	117.04	0.000687175	18.217	1.97113e-05	0.0141201	21.568	18.7421	-0.419455
ENSMUSG00000045078:E001	ENSMUSG00000045078	E001	64.5629	0.00100255	17.4185	2.99896e-05	0.0181779	16.465	13.7226	-0.536054
ENSMUSG00000045302:E001	ENSMUSG00000045302	E001	265.931	0.00148266	32.9081	9.66201e-09	5.13466e-05	27.1867	31.5859	0.464787
ENSMUSG00000045302:E003	ENSMUSG00000045302	E003	244.597	0.00162368	15.1181	0.00010099	0.0402048	30.0017	27.0868	-0.315542
ENSMUSG00000045962:E002	ENSMUSG00000045962	E002	865.933	0.0027074	16.7439	4.27803e-05	0.0224218	52.4632	47.8914	-0.318379
ENSMUSG00000046671:E015	ENSMUSG00000046671	E015	18.2095	0.00705638	20.7562	5.21625e-06	0.00562258	6.23159	9.5506	1.23856
ENSMUSG00000047180:E001	ENSMUSG00000047180	E001	1581.02	0.000567671	29.4238	5.81596e-08	0.00021318	64.4263	62.6077	-0.109808
ENSMUSG00000047215:E003	ENSMUSG00000047215	E003	302.208	0.0225037	14.6277	0.000130976	0.0469855	34.0424	26.5355	-0.775099
ENSMUSG00000047215:E004	ENSMUSG00000047215	E004	333.181	0.0181022	15.4901	8.29373e-05	0.0354249	35.4474	28.0623	-0.73204
ENSMUSG00000047215:E008	ENSMUSG00000047215	E008	700.841	0.000150773	33.395	7.52184e-09	4.29711e-05	47.1138	43.1069	-0.300378
ENSMUSG00000047215:E020	ENSMUSG00000047215	E020	530.677	0.000178748	31.7527	1.75105e-08	8.33622e-05	39.4628	41.7768	0.187403
ENSMUSG00000047215:E021	ENSMUSG00000047215	E021	400.108	0.000271671	16.4395	5.02288e-05	0.0250611	34.8986	36.5831	0.150832
ENSMUSG00000047735:E001	ENSMUSG00000047735	E001	3858.53	0.000626673	15.2344	9.49596e-05	0.0384309	87.2015	85.8227	-0.0726803
ENSMUSG00000048154:E002	ENSMUSG00000048154	E002	287.074	0.00371123	29.5197	5.53512e-08	0.000210809	33.4089	28.1899	-0.529875
ENSMUSG00000048154:E003	ENSMUSG00000048154	E003	67.2711	0.000647053	16.9328	3.87272e-05	0.0211715	16.7262	13.9113	-0.542495
ENSMUSG00000048154:E028	ENSMUSG00000048154	E028	64.491	0.00118456	23.3356	1.36056e-06	0.00220502	13.3375	16.5194	0.629232
ENSMUSG00000048154:E052	ENSMUSG00000048154	E052	32.0086	0.0081587	20.6714	5.45234e-06	0.00582213	8.66597	12.1929	0.994445
ENSMUSG00000048154:E053	ENSMUSG00000048154	E053	42.2695	0.00214634	22.5128	2.08753e-06	0.00303961	10.4342	13.6616	0.78737
ENSMUSG00000049106:E001	ENSMUSG00000049106	E001	346.258	0.00114956	15.6251	7.72237e-05	0.0335489	34.4906	32.6513	-0.173353
ENSMUSG00000050335:E016	ENSMUSG00000050335	E016	34.7099	0.0514959	14.8492	0.000116455	0.0433858	13.0924	7.88092	-1.4783
ENSMUSG00000051285:E018	ENSMUSG00000051285	E018	76.5452	0.000739137	15.8438	6.87922e-05	0.0306027	17.6061	15.1007	-0.453165
ENSMUSG00000051682:E004	ENSMUSG00000051682	E004	17.3043	0.00207881	19.4712	1.02126e-05	0.00929773	6.14371	9.13521	1.1504
ENSMUSG00000051682:E005	ENSMUSG00000051682	E005	8.31493	0.00629027	18.7608	1.48179e-05	0.0117573	3.59391	6.63433	1.7727
ENSMUSG00000052139+ENSMUSG00000105617+ENSMUSG00000106918:E019	ENSMUSG00000052139+ENSMUSG00000105617+ENSMUSG00000106918	E019	60.7846	0.0756494	16.7168	4.3395e-05	0.0226401	17.6288	10.0786	-1.63948
ENSMUSG00000052139+ENSMUSG00000105617+ENSMUSG00000106918:E020	ENSMUSG00000052139+ENSMUSG00000105617+ENSMUSG00000106918	E020	4.77799	0.00667948	20.9814	4.63763e-06	0.00516957	5.35448	1.93577	-2.93882
ENSMUSG00000052146:E013	ENSMUSG00000052146	E013	220.316	0.000998874	18.4679	1.72791e-05	0.0129459	25.9737	28.6268	0.298613
ENSMUSG00000052212:E001	ENSMUSG00000052212	E001	3643.48	0.000587678	32.1131	1.45455e-08	7.07201e-05	86.9679	83.2193	-0.198755
ENSMUSG00000052212:E005	ENSMUSG00000052212	E005	1677.19	0.00115324	19.376	1.07348e-05	0.0096577	63.0687	66.9579	0.232004
ENSMUSG00000052331:E002	ENSMUSG00000052331	E002	1331.6	0.00108975	16.6428	4.51224e-05	0.0233812	61.0764	57.9844	-0.19356
ENSMUSG00000052423:E014	ENSMUSG00000052423	E014	79.215	0.000628444	22.2048	2.45065e-06	0.00333337	14.9272	17.9951	0.551961
ENSMUSG00000052749:E011	ENSMUSG00000052749	E011	341.546	0.0150142	19.5267	9.9205e-06	0.00914102	29.5122	37.1638	0.728093
ENSMUSG00000052749:E013	ENSMUSG00000052749	E013	325.78	0.00780096	16.4177	5.08088e-05	0.0252402	29.9312	35.3771	0.526233
ENSMUSG00000053063:E013	ENSMUSG00000053063	E013	1204.09	7.62292e-05	26.667	2.41717e-07	0.00061373	58.1304	56.1998	-0.123748
ENSMUSG00000053510+ENSMUSG00000076444:E055	ENSMUSG00000053510+ENSMUSG00000076444	E055	154.854	0.0016991	14.6772	0.000127583	0.0461305	24.4617	21.5763	-0.378716
ENSMUSG00000054387:E006	ENSMUSG00000054387	E006	837.521	0.00126938	18.3519	1.83634e-05	0.0134929	51.1627	47.732	-0.241216
ENSMUSG00000054499:E001	ENSMUSG00000054499	E001	544.603	0.000595043	16.4136	5.0919e-05	0.0252402	41.9699	40.205	-0.141675
ENSMUSG00000054733:E001	ENSMUSG00000054733	E001	1036.35	0.000222086	21.9626	2.78023e-06	0.00367237	54.8578	52.8203	-0.135497
ENSMUSG00000054843:E029	ENSMUSG00000054843	E029	135.956	0.00046049	18.9822	1.31945e-05	0.011126	22.9209	20.3854	-0.351951
ENSMUSG00000055240:E003	ENSMUSG00000055240	E003	49.3642	0.0103294	17.0196	3.69954e-05	0.0206698	14.4814	11.9532	-0.561996
ENSMUSG00000055670:E068	ENSMUSG00000055670	E068	160.202	0.00151827	39.5818	3.14609e-10	3.02662e-06	25.6881	21.2215	-0.577238
ENSMUSG00000055681:E021	ENSMUSG00000055681	E021	25.8276	0.00166089	14.7493	0.000122794	0.0448245	10.7176	8.15036	-0.796173
ENSMUSG00000055681:E023	ENSMUSG00000055681	E023	43.7604	0.00153262	37.1184	1.11172e-09	7.93889e-06	14.2209	10.1285	-0.991687
ENSMUSG00000055805:E033	ENSMUSG00000055805	E033	724.356	0.000262662	16.9618	3.81392e-05	0.0210031	47.7099	45.1528	-0.187738
ENSMUSG00000055805:E038	ENSMUSG00000055805	E038	29.3405	0.0740529	15.6852	7.48087e-05	0.0328133	12.5693	6.78912	-1.79127
ENSMUSG00000056054:E001	ENSMUSG00000056054	E001	27820.7	0.00295953	16.3016	5.40177e-05	0.0263756	141.35	147.368	0.286104
ENSMUSG00000056054:E004	ENSMUSG00000056054	E004	105949	0.000753619	15.1621	9.8662e-05	0.0394845	185.743	183.734	-0.0942384
ENSMUSG00000056201:E002	ENSMUSG00000056201	E002	3497.39	0.000600982	18.8708	1.39876e-05	0.0114977	83.4425	84.4283	0.0525198
ENSMUSG00000056724+ENSMUSG00000099275:E001	ENSMUSG00000056724+ENSMUSG00000099275	E001	78.7109	0.0100925	16.9096	3.92027e-05	0.0213294	18.754	14.4224	-0.775753
ENSMUSG00000056724+ENSMUSG00000099275:E065	ENSMUSG00000056724+ENSMUSG00000099275	E065	155.769	0.000398115	15.4194	8.60987e-05	0.036439	21.6012	24.1887	0.341205
ENSMUSG00000056724+ENSMUSG00000099275:E074	ENSMUSG00000056724+ENSMUSG00000099275	E074	80.6261	0.000787318	20.2852	6.67145e-06	0.00677564	14.9348	18.006	0.55226
ENSMUSG00000056724+ENSMUSG00000099275:E075	ENSMUSG00000056724+ENSMUSG00000099275	E075	76.4099	0.000982171	21.3454	3.83532e-06	0.00447155	14.4239	17.6092	0.588493
ENSMUSG00000057191:E011	ENSMUSG00000057191	E011	60.6626	0.049377	17.4679	2.92192e-05	0.017853	17.1963	10.6638	-1.40156
ENSMUSG00000057191:E012	ENSMUSG00000057191	E012	24.7136	0.00237331	27.8689	1.29822e-07	0.000395549	10.8618	7.10437	-1.23345
ENSMUSG00000057375:E030	ENSMUSG00000057375	E030	37.918	0.0041003	18.5215	1.68001e-05	0.0127969	13.0014	9.93863	-0.783908
ENSMUSG00000057388:E001	ENSMUSG00000057388	E001	106.646	0.000637345	29.9769	4.37222e-08	0.000174195	20.5986	17.4435	-0.494711
ENSMUSG00000057666:E003	ENSMUSG00000057666	E003	685.986	0.000280018	14.6663	0.000128321	0.046251	46.4988	44.2671	-0.166517
ENSMUSG00000057738:E023	ENSMUSG00000057738	E023	29.5227	0.00421603	15.284	9.24965e-05	0.0378795	8.54391	11.4082	0.841389
ENSMUSG00000057738:E089	ENSMUSG00000057738	E089	65.4743	0.000733567	39.0681	4.09283e-10	3.74108e-06	17.2162	13.0473	-0.815841
ENSMUSG00000057738:E090	ENSMUSG00000057738	E090	10.9422	0.00734508	37.3135	1.00585e-09	7.41458e-06	8.20471	3.81117	-2.21907
ENSMUSG00000057738:E091	ENSMUSG00000057738	E091	2.66442	0.0151929	18.7964	1.45445e-05	0.0116618	4.36039	1.27101	-3.55915
ENSMUSG00000057948:E001	ENSMUSG00000057948	E001	5.36503	0.00920032	18.7766	1.46955e-05	0.0117417	5.66902	2.58766	-2.2661
ENSMUSG00000058794:E020	ENSMUSG00000058794	E020	54.5931	0.0132777	14.5121	0.000139259	0.0484363	11.9766	15.757	0.804671
ENSMUSG00000058818:E003	ENSMUSG00000058818	E003	658.002	0.000501484	23.9974	9.64672e-07	0.00173216	46.1435	42.9534	-0.241269
ENSMUSG00000058818:E015	ENSMUSG00000058818	E015	270.805	0.00500226	15.0801	0.000103045	0.0408098	27.6381	31.9939	0.454443
ENSMUSG00000058818:E016	ENSMUSG00000058818	E016	1180.28	9.61297e-05	18.8309	1.42831e-05	0.0115741	55.5818	57.5996	0.130126
ENSMUSG00000059518:E003	ENSMUSG00000059518	E003	54.1275	0.00740566	14.552	0.000136345	0.0478745	15.2097	11.9637	-0.703707
ENSMUSG00000059534:E002	ENSMUSG00000059534	E002	12.3369	0.0223594	15.8761	6.76261e-05	0.0301826	7.73426	4.47306	-1.585
ENSMUSG00000059657:E001	ENSMUSG00000059657	E001	920.741	0.00115275	14.4417	0.000144563	0.0496016	50.0817	52.4613	0.163304
ENSMUSG00000059657:E003	ENSMUSG00000059657	E003	1527.08	0.00103826	22.84	1.76059e-06	0.00268213	63.8359	60.8219	-0.18388
ENSMUSG00000059920:E002	ENSMUSG00000059920	E002	49.486	0.00849598	14.4471	0.000144154	0.0495356	11.9609	14.5954	0.58314
ENSMUSG00000060591:E001	ENSMUSG00000060591	E001	1370.34	0.000384499	25.4126	4.62892e-07	0.00102345	60.7743	58.8642	-0.119229
ENSMUSG00000060591:E002	ENSMUSG00000060591	E002	1273.57	0.000385058	25.4005	4.65785e-07	0.00102345	57.4202	59.3841	0.124296
ENSMUSG00000061689:E019	ENSMUSG00000061689	E019	147.691	0.00491912	15.4015	8.69178e-05	0.0365782	20.6225	24.2795	0.491499
ENSMUSG00000061689:E043	ENSMUSG00000061689	E043	100.577	0.000565629	15.2561	9.38751e-05	0.0381704	19.8836	17.4549	-0.387226
ENSMUSG00000062078:E004	ENSMUSG00000062078	E004	99.6851	0.00071078	16.9616	3.81434e-05	0.0210031	17.2348	19.8658	0.422127
ENSMUSG00000062328:E004	ENSMUSG00000062328	E004	556.137	0.00065035	16.4949	4.87817e-05	0.0246622	40.5956	42.1793	0.126432
ENSMUSG00000062593+ENSMUSG00000089672:E004	ENSMUSG00000062593+ENSMUSG00000089672	E004	597.216	0.000391382	16.151	5.84888e-05	0.0275011	41.1951	43.514	0.181969
ENSMUSG00000062593+ENSMUSG00000089672:E005	ENSMUSG00000062593+ENSMUSG00000089672	E005	1145.17	0.00194659	21.1332	4.28434e-06	0.0048708	53.3171	57.9241	0.300338
ENSMUSG00000062593+ENSMUSG00000089672:E006	ENSMUSG00000062593+ENSMUSG00000089672	E006	564.934	0.00529335	15.6136	7.76937e-05	0.033689	38.9225	43.7754	0.388042
ENSMUSG00000062593+ENSMUSG00000089672:E024	ENSMUSG00000062593+ENSMUSG00000089672	E024	1573.15	0.000451208	33.2077	8.28238e-09	4.50629e-05	65.1356	61.3572	-0.228711
ENSMUSG00000062593+ENSMUSG00000089672:E025	ENSMUSG00000062593+ENSMUSG00000089672	E025	1969.62	0.0010757	42.376	7.53082e-11	9.56055e-07	71.6192	66.1159	-0.318945
ENSMUSG00000062593+ENSMUSG00000089672:E026	ENSMUSG00000062593+ENSMUSG00000089672	E026	63.7803	0.0654506	18.1938	1.99524e-05	0.0141324	18.4445	11.038	-1.50877
ENSMUSG00000062604:E015	ENSMUSG00000062604	E015	105.564	0.00630994	19.2349	1.15584e-05	0.0101622	16.7077	20.9236	0.669071
ENSMUSG00000062647+ENSMUSG00000065295+ENSMUSG00000064829:E005	ENSMUSG00000062647+ENSMUSG00000065295+ENSMUSG00000064829	E005	374.882	0.000717936	25.6092	4.18033e-07	0.000950351	33.3951	36.5586	0.288399
ENSMUSG00000062647+ENSMUSG00000065295+ENSMUSG00000064829:E006	ENSMUSG00000062647+ENSMUSG00000065295+ENSMUSG00000064829	E006	556.623	0.000583327	38.7393	4.84354e-10	3.97776e-06	39.8688	43.5477	0.292138
ENSMUSG00000062647+ENSMUSG00000065295+ENSMUSG00000064829:E020	ENSMUSG00000062647+ENSMUSG00000065295+ENSMUSG00000064829	E020	430.45	0.000238952	39.7658	2.86312e-10	3.02662e-06	38.6232	34.7531	-0.339544
ENSMUSG00000062647+ENSMUSG00000065295+ENSMUSG00000064829:E022	ENSMUSG00000062647+ENSMUSG00000065295+ENSMUSG00000064829	E022	288.466	0.00202397	25.8812	3.63083e-07	0.000853231	32.4944	28.2174	-0.439347
ENSMUSG00000062647+ENSMUSG00000065295+ENSMUSG00000064829:E023	ENSMUSG00000062647+ENSMUSG00000065295+ENSMUSG00000064829	E023	156.612	0.0100357	18.0491	2.15283e-05	0.0146441	25.0292	19.9709	-0.679803
ENSMUSG00000062939+ENSMUSG00000026104+ENSMUSG00000101628:E081	ENSMUSG00000062939+ENSMUSG00000026104+ENSMUSG00000101628	E081	35.8312	0.00207217	24.4526	7.61607e-07	0.00152435	12.7319	9.20825	-0.944592
ENSMUSG00000062963:E002	ENSMUSG00000062963	E002	35.2156	0.00140461	14.8918	0.000113859	0.0427232	12.1648	9.60957	-0.687329
ENSMUSG00000063065:E016	ENSMUSG00000063065	E016	777.328	0.000225148	27.7663	1.3689e-07	0.000397736	49.2066	46.4077	-0.201354
ENSMUSG00000063268+ENSMUSG00000022565:E026	ENSMUSG00000063268+ENSMUSG00000022565	E026	42.2021	0.00120859	16.1369	5.89257e-05	0.0276496	10.5641	13.1769	0.645479
ENSMUSG00000063268+ENSMUSG00000022565:E059	ENSMUSG00000063268+ENSMUSG00000022565	E059	67.6421	0.000795977	57.809	2.88849e-14	9.42942e-10	18.1502	12.8504	-1.01691
ENSMUSG00000063268+ENSMUSG00000022565:E060	ENSMUSG00000063268+ENSMUSG00000022565	E060	65.3756	0.00183065	31.2058	2.32077e-08	0.000106066	17.3786	13.2061	-0.808198
ENSMUSG00000063268+ENSMUSG00000022565:E071	ENSMUSG00000063268+ENSMUSG00000022565	E071	102.43	0.00469686	17.8028	2.45027e-05	0.0157281	20.9367	16.953	-0.627852
ENSMUSG00000063450+ENSMUSG00000092922:E064	ENSMUSG00000063450+ENSMUSG00000092922	E064	7.14873	0.00506688	17.7621	2.50319e-05	0.0160228	3.14498	6.0978	1.91391
ENSMUSG00000064065:E001	ENSMUSG00000064065	E001	1781.89	0.000615143	17.1061	3.53485e-05	0.0201437	67.4372	65.3294	-0.124374
ENSMUSG00000065899+ENSMUSG00000058600:E003	ENSMUSG00000065899+ENSMUSG00000058600	E003	126.274	0.000480107	21.9111	2.85584e-06	0.00372332	21.8258	18.7432	-0.454941
ENSMUSG00000065990:E017	ENSMUSG00000065990	E017	149.644	0.00169372	24.5099	7.39289e-07	0.00149502	24.1136	20.2974	-0.518231
ENSMUSG00000065990:E018	ENSMUSG00000065990	E018	75.513	0.0309305	14.9542	0.000110155	0.0419964	18.2931	13.0164	-1.00262
ENSMUSG00000066258:E014	ENSMUSG00000066258	E014	247.77	0.00531894	26.3877	2.79313e-07	0.000693771	26.1134	31.6005	0.589562
ENSMUSG00000066406:E011	ENSMUSG00000066406	E011	356.945	0.00333071	14.6086	0.000132311	0.0473158	31.8163	35.4989	0.346581
ENSMUSG00000066406:E031	ENSMUSG00000066406	E031	87.912	0.000691875	15.0325	0.000105678	0.0411046	15.9628	18.4526	0.428945
ENSMUSG00000066406:E060	ENSMUSG00000066406	E060	1734.32	0.000768111	27.5234	1.55207e-07	0.000432524	67.6624	63.9117	-0.222363
ENSMUSG00000066621:E001	ENSMUSG00000066621	E001	36.6265	0.00145294	15.8926	6.70399e-05	0.0299796	12.6851	10.2546	-0.620718
ENSMUSG00000066684:E003	ENSMUSG00000066684	E003	121.386	0.00395522	16.797	4.15985e-05	0.0220043	18.746	22.161	0.50031
ENSMUSG00000067212:E004	ENSMUSG00000067212	E004	38.598	0.00123307	16.002	6.32751e-05	0.0288608	10.3921	13.0186	0.657889
ENSMUSG00000067235:E005	ENSMUSG00000067235	E005	100.562	0.00343904	15.0617	0.000104053	0.0410665	16.9227	20.2987	0.540567
ENSMUSG00000068329:E002	ENSMUSG00000068329	E002	5.48608	0.00822928	14.3995	0.000147843	0.0497556	5.36478	2.66238	-2.02433
ENSMUSG00000068587:E070	ENSMUSG00000068587	E070	246.216	0.00448365	16.046	6.18208e-05	0.0285129	30.9615	26.4091	-0.491253
ENSMUSG00000068587:E071	ENSMUSG00000068587	E071	147.754	0.0117522	17.7324	2.54262e-05	0.0161845	25.3508	19.6535	-0.76644
ENSMUSG00000068747:E025	ENSMUSG00000068747	E025	28.5408	0.00359933	19.6304	9.39611e-06	0.00878465	11.5221	8.25183	-0.971357
ENSMUSG00000068747:E026	ENSMUSG00000068747	E026	29.5262	0.00528901	19.2269	1.16069e-05	0.0101622	11.7405	8.36244	-0.987519
ENSMUSG00000070327:E003	ENSMUSG00000070327	E003	32.5876	0.00348303	22.2078	2.44674e-06	0.00333337	8.76107	12.0499	0.928262
ENSMUSG00000070327:E005	ENSMUSG00000070327	E005	17.5935	0.00545335	18.6389	1.57968e-05	0.0121969	6.08804	9.1265	1.17397
ENSMUSG00000070327:E007	ENSMUSG00000070327	E007	19.17	0.00546492	15.4574	8.43861e-05	0.0359765	6.6717	9.45371	1.01129
ENSMUSG00000070327:E021	ENSMUSG00000070327	E021	43.9362	0.0016621	22.7319	1.86248e-06	0.00276365	10.6062	13.7728	0.763504
ENSMUSG00000070327:E029	ENSMUSG00000070327	E029	203.253	0.00122405	25.3527	4.7748e-07	0.00103915	24.2797	27.5093	0.381121
ENSMUSG00000070327:E072	ENSMUSG00000070327	E072	257.879	0.00778292	24.8244	6.27987e-07	0.00130671	32.441	26.1997	-0.66187
ENSMUSG00000072214+ENSMUSG00000050761:E005	ENSMUSG00000072214+ENSMUSG00000050761	E005	391.648	0.00107753	17.3899	3.04435e-05	0.0184042	37.1363	34.1252	-0.270392
ENSMUSG00000074102+ENSMUSG00000032575:E011	ENSMUSG00000074102+ENSMUSG00000032575	E011	44.8801	0.00200909	14.7544	0.000122458	0.0448245	13.5075	11.2828	-0.526186
ENSMUSG00000074102+ENSMUSG00000032575:E012	ENSMUSG00000074102+ENSMUSG00000032575	E012	60.4836	0.000975212	19.9125	8.10668e-06	0.00784954	15.6212	13.1967	-0.495401
ENSMUSG00000074272:E001	ENSMUSG00000074272	E001	1923.41	0.000993194	18.0083	2.19948e-05	0.0146564	69.8254	66.9797	-0.165429
ENSMUSG00000074785:E001	ENSMUSG00000074785	E001	549.485	0.000623286	22.9756	1.64071e-06	0.00258568	42.8639	39.832	-0.242293
ENSMUSG00000075415:E002	ENSMUSG00000075415	E002	3.53242	0.0130482	14.8609	0.000115738	0.0432859	4.63852	1.88896	-2.5944
ENSMUSG00000075415:E022	ENSMUSG00000075415	E022	11.0051	0.00589541	14.7001	0.000126039	0.0457666	4.82468	7.52373	1.28622
ENSMUSG00000075706:E019	ENSMUSG00000075706	E019	16.8045	0.00265078	16.4498	4.9956e-05	0.0249795	8.84305	6.03323	-1.10848
ENSMUSG00000075706:E020	ENSMUSG00000075706	E020	14.591	0.00362984	18.3824	1.8072e-05	0.013444	8.35066	5.34577	-1.29216
ENSMUSG00000078517+ENSMUSG00000066036:E074	ENSMUSG00000078517+ENSMUSG00000066036	E074	22.9366	0.00231734	16.5853	4.65109e-05	0.0239378	7.21676	10.059	0.964284
ENSMUSG00000078517+ENSMUSG00000066036:E151	ENSMUSG00000078517+ENSMUSG00000066036	E151	45.336	0.000975093	14.9463	0.000110616	0.0419964	14.0892	11.4643	-0.603294
ENSMUSG00000079477:E001	ENSMUSG00000079477	E001	49.6264	0.0372841	17.2153	3.33737e-05	0.0194336	15.474	9.96819	-1.28645
ENSMUSG00000079477:E002	ENSMUSG00000079477	E002	428.774	0.000771001	19.2759	1.13124e-05	0.0100196	38.4123	35.1898	-0.28196
ENSMUSG00000079481:E017	ENSMUSG00000079481	E017	350.833	0.000326358	17.8271	2.41917e-05	0.0155845	32.375	34.6563	0.215338
ENSMUSG00000079481:E020	ENSMUSG00000079481	E020	1677.76	0.000357678	26.978	2.05781e-07	0.000529669	65.7589	64.0849	-0.0999152
ENSMUSG00000080527+ENSMUSG00000055024:E039	ENSMUSG00000080527+ENSMUSG00000055024	E039	187.973	0.000733505	17.8847	2.34706e-05	0.0152368	26.8014	23.6866	-0.37602
ENSMUSG00000082286:E015	ENSMUSG00000082286	E015	128.635	0.00129833	15.3122	9.11257e-05	0.0377156	22.3885	19.8153	-0.365827
ENSMUSG00000084786:E025	ENSMUSG00000084786	E025	287.081	0.000860604	22.323	2.3043e-06	0.00325039	32.1156	28.8111	-0.338211
ENSMUSG00000084786:E027	ENSMUSG00000084786	E027	18.7149	0.00219055	18.0049	2.20341e-05	0.0146564	9.28294	6.29208	-1.12794
ENSMUSG00000087687:E004	ENSMUSG00000087687	E004	204.551	0.000579061	18.1619	2.02894e-05	0.0142221	26.8057	24.5019	-0.273986
ENSMUSG00000088524+ENSMUSG00000064382+ENSMUSG00000087935+ENSMUSG00000065208+ENSMUSG00000104599+ENSMUSG00000022884+ENSMUSG00000064880:E062	ENSMUSG00000088524+ENSMUSG00000064382+ENSMUSG00000087935+ENSMUSG00000065208+ENSMUSG00000104599+ENSMUSG00000022884+ENSMUSG00000064880	E062	126.195	0.00619354	14.7041	0.000125776	0.0457666	18.9778	22.8317	0.553555
ENSMUSG00000089083+ENSMUSG00000004263+ENSMUSG00000072772:E003	ENSMUSG00000089083+ENSMUSG00000004263+ENSMUSG00000072772	E003	10.4701	0.0217653	19.3663	1.07894e-05	0.00966871	7.48202	3.87366	-1.90461
ENSMUSG00000090118+ENSMUSG00000036913+ENSMUSG00000031985:E045	ENSMUSG00000090118+ENSMUSG00000036913+ENSMUSG00000031985	E045	16.7989	0.00294824	16.6276	4.54846e-05	0.0235156	9.07134	6.29523	-1.05947
ENSMUSG00000090137+ENSMUSG00000055553:E004	ENSMUSG00000090137+ENSMUSG00000055553	E004	100.433	0.0336615	17.9642	2.251e-05	0.0147812	21.019	14.2214	-1.15721
ENSMUSG00000090137+ENSMUSG00000055553:E005	ENSMUSG00000090137+ENSMUSG00000055553	E005	101.623	0.0315969	18.8381	1.42294e-05	0.0115716	21.1439	14.2908	-1.16067
ENSMUSG00000090137+ENSMUSG00000055553:E006	ENSMUSG00000090137+ENSMUSG00000055553	E006	328.085	0.00185035	23.2808	1.39992e-06	0.00225282	34.3704	29.8042	-0.447493
ENSMUSG00000090137+ENSMUSG00000055553:E009	ENSMUSG00000090137+ENSMUSG00000055553	E009	730.107	0.000352676	14.4553	0.000143523	0.0494675	46.0929	46.9966	0.0662214
ENSMUSG00000090137+ENSMUSG00000055553:E023	ENSMUSG00000090137+ENSMUSG00000055553	E023	64.5167	0.00079765	22.4755	2.12842e-06	0.00307831	13.7727	16.5359	0.538063
ENSMUSG00000090215+ENSMUSG00000056144:E020	ENSMUSG00000090215+ENSMUSG00000056144	E020	5.19641	0.0193768	15.5002	8.2498e-05	0.0353033	2.48739	5.45274	2.26766
ENSMUSG00000090247+ENSMUSG00000025350:E016	ENSMUSG00000090247+ENSMUSG00000025350	E016	5.21139	0.0192336	16.2718	5.48751e-05	0.0266236	2.80184	5.74174	2.07338
ENSMUSG00000090639+ENSMUSG00000032553+ENSMUSG00000032554:E017	ENSMUSG00000090639+ENSMUSG00000032553+ENSMUSG00000032554	E017	37.4875	0.00199074	34.9312	3.4156e-09	2.23003e-05	13.402	9.24176	-1.08424
ENSMUSG00000090639+ENSMUSG00000032553+ENSMUSG00000032554:E018	ENSMUSG00000090639+ENSMUSG00000032553+ENSMUSG00000032554	E018	27.9933	0.00319093	15.0354	0.000105514	0.0411046	11.2894	8.4878	-0.829962
ENSMUSG00000092192+ENSMUSG00000034563+ENSMUSG00000089865:E040	ENSMUSG00000092192+ENSMUSG00000034563+ENSMUSG00000089865	E040	80.4923	0.00348905	26.5784	2.53056e-07	0.000635461	18.69	14.3892	-0.772363
ENSMUSG00000092412+ENSMUSG00000032739+ENSMUSG00000073423:E023	ENSMUSG00000092412+ENSMUSG00000032739+ENSMUSG00000073423	E023	376.352	0.000394105	20.0389	7.58826e-06	0.00737883	33.4172	36.3488	0.267821
ENSMUSG00000093734+ENSMUSG00000020385:E020	ENSMUSG00000093734+ENSMUSG00000020385	E020	48.3373	0.00259892	16.8667	4.00981e-05	0.0215498	11.3629	14.4127	0.695862
ENSMUSG00000095079:E005	ENSMUSG00000095079	E005	961.762	0.000492905	14.8092	0.000118951	0.0439128	51.1049	52.6999	0.108581
ENSMUSG00000096054:E001	ENSMUSG00000096054	E001	1842.89	0.00244651	42.5635	6.84233e-11	9.56055e-07	71.398	63.4595	-0.465091
ENSMUSG00000096054:E019	ENSMUSG00000096054	E019	35.5807	0.00113935	49.2008	2.31059e-12	4.06155e-08	8.42893	12.9232	1.24512
ENSMUSG00000096054:E020	ENSMUSG00000096054	E020	38.8634	0.00672101	22.2221	2.42859e-06	0.00333337	9.61104	13.0088	0.883092
ENSMUSG00000096054:E025	ENSMUSG00000096054	E025	24.9794	0.00154136	20.8638	4.93134e-06	0.00539177	7.6891	10.5394	0.916336
ENSMUSG00000096054:E027	ENSMUSG00000096054	E027	31.1447	0.00694723	17.545	2.80591e-05	0.0173294	8.67121	11.6176	0.851527
ENSMUSG00000096054:E028	ENSMUSG00000096054	E028	32.0538	0.0155445	19.8704	8.2875e-06	0.00795719	8.2678	12.0116	1.08724
ENSMUSG00000096054:E030	ENSMUSG00000096054	E030	26.0783	0.00161018	21.1725	4.19746e-06	0.00481999	7.87903	10.7535	0.904152
ENSMUSG00000096054:E031	ENSMUSG00000096054	E031	28.5535	0.00860127	25.6	4.20042e-07	0.000950351	7.7015	11.4042	1.14159
ENSMUSG00000096054:E033	ENSMUSG00000096054	E033	40.3945	0.0124907	22.9561	1.65746e-06	0.0025942	9.46491	13.3832	1.01076
ENSMUSG00000096054:E036	ENSMUSG00000096054	E036	17.8245	0.0045593	19.0716	1.25908e-05	0.0108158	6.17587	9.04936	1.10784
ENSMUSG00000096054:E039	ENSMUSG00000096054	E039	31.414	0.00994118	15.181	9.76806e-05	0.0392291	8.73988	11.6457	0.835659
ENSMUSG00000096054:E041	ENSMUSG00000096054	E041	23.0162	0.00276477	15.7462	7.24344e-05	0.0319542	7.55946	10.0921	0.839363
ENSMUSG00000097636:E013	ENSMUSG00000097636	E013	4.71511	0.00770634	18.6386	1.5799e-05	0.0121969	2.0044	5.16764	2.73552
ENSMUSG00000098282+ENSMUSG00000051510+ENSMUSG00000025138+ENSMUSG00000106998:E003	ENSMUSG00000098282+ENSMUSG00000051510+ENSMUSG00000025138+ENSMUSG00000106998	E003	37.5943	0.0141374	18.8758	1.39508e-05	0.0114977	13.3315	9.26793	-1.06057
ENSMUSG00000098489+ENSMUSG00000017002:E002	ENSMUSG00000098489+ENSMUSG00000017002	E002	1180.56	0.00107662	15.358	8.8943e-05	0.0372429	58.0971	54.7881	-0.213756
ENSMUSG00000098496+ENSMUSG00000101970+ENSMUSG00000078671:E079	ENSMUSG00000098496+ENSMUSG00000101970+ENSMUSG00000078671	E079	155.952	0.00261175	22.6766	1.91684e-06	0.00282597	24.9621	21.043	-0.515268
ENSMUSG00000098496+ENSMUSG00000101970+ENSMUSG00000078671:E081	ENSMUSG00000098496+ENSMUSG00000101970+ENSMUSG00000078671	E081	156.067	0.000704851	23.4175	1.30386e-06	0.00214392	24.6483	21.35	-0.433397
ENSMUSG00000098496+ENSMUSG00000101970+ENSMUSG00000078671:E082	ENSMUSG00000098496+ENSMUSG00000101970+ENSMUSG00000078671	E082	229.293	0.00288495	21.9096	2.85802e-06	0.00372332	29.7538	25.5929	-0.463235
ENSMUSG00000098783+ENSMUSG00000009687:E001	ENSMUSG00000098783+ENSMUSG00000009687	E001	3.97373	0.00915171	15.8426	6.88351e-05	0.0306027	4.78108	1.94062	-2.60404
ENSMUSG00000098783+ENSMUSG00000009687:E003	ENSMUSG00000098783+ENSMUSG00000009687	E003	20.3005	0.0950596	14.6981	0.000126176	0.0457666	10.4559	5.35023	-1.94343
ENSMUSG00000098783+ENSMUSG00000009687:E004	ENSMUSG00000098783+ENSMUSG00000009687	E004	22.5359	0.0605629	19.7113	9.0067e-06	0.00854007	11.0085	5.65856	-1.93142
ENSMUSG00000098850+ENSMUSG00000025967:E029	ENSMUSG00000098850+ENSMUSG00000025967	E029	29.8698	0.0234209	17.576	2.76046e-05	0.0171414	11.6422	7.44815	-1.29887
ENSMUSG00000099023+ENSMUSG00000017119:E055	ENSMUSG00000099023+ENSMUSG00000017119	E055	10.409	0.00563376	15.7528	7.21792e-05	0.0319032	4.44696	7.21255	1.39943
ENSMUSG00000099082+ENSMUSG00000029106:E049	ENSMUSG00000099082+ENSMUSG00000029106	E049	19.8814	0.00190392	36.365	1.63615e-09	1.12945e-05	10.1938	6.07258	-1.50303
ENSMUSG00000099096+ENSMUSG00000021493:E004	ENSMUSG00000099096+ENSMUSG00000021493	E004	178.556	0.00651395	14.5845	0.000134015	0.0475807	26.6036	22.3282	-0.531546
ENSMUSG00000099096+ENSMUSG00000021493:E005	ENSMUSG00000099096+ENSMUSG00000021493	E005	245.696	0.00112	24.8595	6.16655e-07	0.00130476	30.3272	26.6454	-0.399459
ENSMUSG00000099109+ENSMUSG00000060216:E011	ENSMUSG00000099109+ENSMUSG00000060216	E011	174.877	0.00901474	14.4023	0.000147623	0.0497549	21.9602	26.5349	0.573608
ENSMUSG00000100147:E006	ENSMUSG00000100147	E006	238.109	0.00392053	21.5004	3.53748e-06	0.00427705	30.3266	26.3152	-0.437552
ENSMUSG00000102051:E001	ENSMUSG00000102051	E001	2047.5	0.00260669	19.102	1.23917e-05	0.0107668	72.5633	66.6695	-0.339808
ENSMUSG00000102780+ENSMUSG00000056260:E032	ENSMUSG00000102780+ENSMUSG00000056260	E032	85.5535	0.00172586	18.547	1.65765e-05	0.0126688	18.7225	16.0202	-0.461507
ENSMUSG00000102780+ENSMUSG00000056260:E033	ENSMUSG00000102780+ENSMUSG00000056260	E033	57.1532	0.000993771	18.106	2.08946e-05	0.0144688	15.6103	12.9872	-0.540211
ENSMUSG00000102976+ENSMUSG00000094410+ENSMUSG00000102049:E040	ENSMUSG00000102976+ENSMUSG00000094410+ENSMUSG00000102049	E040	5.5454	0.00593505	23.9863	9.70255e-07	0.00173216	2.19348	5.71149	2.76478
ENSMUSG00000105835+ENSMUSG00000037822+ENSMUSG00000029201:E023	ENSMUSG00000105835+ENSMUSG00000037822+ENSMUSG00000029201	E023	117.726	0.0114956	16.3705	5.20884e-05	0.0257639	17.7046	22.5997	0.728979
ENSMUSG00000105835+ENSMUSG00000037822+ENSMUSG00000029201:E034	ENSMUSG00000105835+ENSMUSG00000037822+ENSMUSG00000029201	E034	8.79738	0.0164203	27.8858	1.28691e-07	0.000395549	3.30179	7.33197	2.30729

## Sheet: BM (infected vs. non-infected)
	groupID	featureID	exonBaseMean	dispersion	stat	pvalue	padj	ala	wt	log2fold_ala_wt
ENSMUSG00000055053:E017	ENSMUSG00000055053	E017	31.2005	0.00162703	25.2248	5.10227e-07	0.0410624	9.64098	11.9141	-0.619088
ENSMUSG00000098462+ENSMUSG00000092341:E007	ENSMUSG00000098462+ENSMUSG00000092341	E007	255.255	0.00073082	27.2628	1.77594e-07	0.0410624	28.0179	30.3891	-0.257341
ENSMUSG00000099329+ENSMUSG00000098374+ENSMUSG00000090083+ENSMUSG00000024019+ENSMUSG00000042203:E011	ENSMUSG00000099329+ENSMUSG00000098374+ENSMUSG00000090083+ENSMUSG00000024019+ENSMUSG00000042203	E011	9.86207	0.00184904	25.6463	4.10089e-07	0.0410624	4.90677	7.19158	-1.10773

## Sheet: Blood female (infected vs. non-
	groupID	featureID	exonBaseMean	dispersion	stat	pvalue	padj	ALA	wt	log2fold_ALA_wt
ENSMUSG00000000826:E020	ENSMUSG00000000826	E020	409.409	0.000559749	24.8553	6.1799e-07	0.00267591	27.3584	28.7287	-0.213696
ENSMUSG00000001415:E024	ENSMUSG00000001415	E024	18.0478	0.0051415	20.9916	4.61295e-06	0.0136966	9.2862	5.83798	1.39347
ENSMUSG00000003032:E001	ENSMUSG00000003032	E001	42.932	0.0207017	20.0836	7.41293e-06	0.0200092	12.2588	9.28324	0.868347
ENSMUSG00000005886:E029	ENSMUSG00000005886	E029	7.06486	0.0136769	36.7326	1.35498e-09	1.56455e-05	6.78363	2.21846	3.26795
ENSMUSG00000008730:E007	ENSMUSG00000008730	E007	38.6845	0.00486849	24.7184	6.63471e-07	0.00281421	12.7051	8.98954	1.08127
ENSMUSG00000009535:E018	ENSMUSG00000009535	E018	5.04244	0.0451145	18.5165	1.68439e-05	0.0364673	5.75662	2.43807	2.5074
ENSMUSG00000015839:E005	ENSMUSG00000015839	E005	271.844	0.00834113	19.0484	1.27445e-05	0.0287917	22.336	26.2285	-0.646577
ENSMUSG00000016559:E005	ENSMUSG00000016559	E005	1016.16	0.00111318	28.385	9.9432e-08	0.000558542	35.8373	37.1207	-0.18482
ENSMUSG00000016559:E007	ENSMUSG00000016559	E007	403.737	0.00114896	29.6026	5.30342e-08	0.00035557	26.5455	28.3554	-0.284644
ENSMUSG00000016831:E012	ENSMUSG00000016831	E012	25.2675	0.00292896	19.0583	1.26784e-05	0.0287917	6.90064	9.76138	-1.05019
ENSMUSG00000016831:E014	ENSMUSG00000016831	E014	13.0629	0.0348688	19.2288	1.15953e-05	0.0273861	3.72059	7.55447	-2.08871
ENSMUSG00000016831:E021	ENSMUSG00000016831	E021	221.362	0.0029187	31.1579	2.37875e-08	0.000190154	23.9364	21.5457	0.409902
ENSMUSG00000020456:E011	ENSMUSG00000020456	E011	57.5264	0.00275536	21.9363	2.81847e-06	0.00960317	11.3445	14.336	-0.753993
ENSMUSG00000021360:E003	ENSMUSG00000021360	E003	791.332	0.000599983	52.5923	4.10487e-13	9.67773e-09	35.7862	33.4005	0.347997
ENSMUSG00000021360:E005	ENSMUSG00000021360	E005	4569.31	0.00015177	54.8882	1.27583e-13	3.78814e-09	52.3704	52.8517	-0.0658189
ENSMUSG00000021830:E017	ENSMUSG00000021830	E017	20.868	0.00553275	18.2794	1.90757e-05	0.0381223	9.41911	6.64303	1.05383
ENSMUSG00000021998:E038	ENSMUSG00000021998	E038	5411.54	0.000558816	18.4071	1.78388e-05	0.0370763	53.8157	54.8476	-0.140807
ENSMUSG00000022378:E001	ENSMUSG00000022378	E001	162.914	0.00166169	18.0348	2.16898e-05	0.0409822	21.4888	19.1236	0.431626
ENSMUSG00000022568:E017	ENSMUSG00000022568	E017	16.1607	0.00689527	19.1923	1.18189e-05	0.0276005	8.93793	5.59899	1.40005
ENSMUSG00000022710:E019	ENSMUSG00000022710	E019	21.2197	0.0163932	31.1649	2.37009e-08	0.000190154	10.4665	5.72166	1.82228
ENSMUSG00000022710:E020	ENSMUSG00000022710	E020	13.0538	0.0147657	28.7559	8.21008e-08	0.00050188	8.49502	4.26294	2.0458
ENSMUSG00000022844:E001	ENSMUSG00000022844	E001	5.7778	0.0195333	25.2904	4.93162e-07	0.00222824	4.51476	4.16571	0.235347
ENSMUSG00000022895:E007	ENSMUSG00000022895	E007	109.006	0.00118994	62.5234	2.63302e-15	1.82417e-10	19.4116	15.2516	0.84087
ENSMUSG00000022897:E018	ENSMUSG00000022897	E018	31.3605	0.0025791	27.7028	1.41459e-07	0.00077371	11.6125	8.32664	1.02746
ENSMUSG00000024011:E013	ENSMUSG00000024011	E013	265.722	0.000452623	18.3067	1.88043e-05	0.0381223	25.3595	23.3226	0.337621
ENSMUSG00000024014:E005	ENSMUSG00000024014	E005	652.773	0.00176765	30.5537	3.24744e-08	0.000249982	33.6846	31.536	0.318504
ENSMUSG00000024014:E006	ENSMUSG00000024014	E006	1463.51	0.00121359	26.1114	3.22281e-07	0.00152235	39.9144	40.8475	-0.131676
ENSMUSG00000024037:E002	ENSMUSG00000024037	E002	19.3415	0.0101972	17.7057	2.57859e-05	0.0450826	9.09238	6.85618	0.851568
ENSMUSG00000024042:E001	ENSMUSG00000024042	E001	745.212	0.00213467	21.4087	3.71087e-06	0.0113422	32.7509	34.2787	-0.224714
ENSMUSG00000024042:E013	ENSMUSG00000024042	E013	10.8818	0.0167543	17.6528	2.65129e-05	0.0458059	7.65944	4.54992	1.54239
ENSMUSG00000025161:E013	ENSMUSG00000025161	E013	146.799	0.00386239	19.0957	1.24326e-05	0.0287112	20.9794	17.986	0.560244
ENSMUSG00000025870:E006	ENSMUSG00000025870	E006	14.6121	0.00662796	21.7389	3.12394e-06	0.0103061	7.42756	4.59935	1.4184
ENSMUSG00000025870:E007	ENSMUSG00000025870	E007	15.2083	0.00860904	40.8165	1.67215e-10	2.31694e-06	7.80289	3.57418	2.30299
ENSMUSG00000025870:E009	ENSMUSG00000025870	E009	8.1867	0.011315	41.6773	1.07653e-10	1.5982e-06	3.17112	7.7602	-2.63455
ENSMUSG00000025917:E007	ENSMUSG00000025917	E007	78.62	0.00171782	26.3455	2.85488e-07	0.00137991	16.3451	13.8077	0.564477
ENSMUSG00000026034:E006	ENSMUSG00000026034	E006	65.9117	0.00600629	27.3053	1.73738e-07	0.000902746	11.4248	15.5558	-1.00443
ENSMUSG00000026110:E028	ENSMUSG00000026110	E028	3.13948	0.0140227	18.3667	1.82213e-05	0.0374964	4.4208	1.35311	3.4346
ENSMUSG00000026313:E001	ENSMUSG00000026313	E001	747.632	0.000570419	17.6261	2.68875e-05	0.0458059	34.5421	33.4389	0.161638
ENSMUSG00000026395:E030	ENSMUSG00000026395	E030	69.2129	0.0130102	28.6247	8.78554e-08	0.000511345	16.6829	11.6508	1.18113
ENSMUSG00000026395:E032	ENSMUSG00000026395	E032	51.1173	0.00878924	21.9846	2.74849e-06	0.00952082	14.302	10.5282	0.980023
ENSMUSG00000026395:E048	ENSMUSG00000026395	E048	68.1156	0.0344271	27.095	1.937e-07	0.000981923	17.4854	10.2424	1.74786
ENSMUSG00000026427:E023	ENSMUSG00000026427	E023	2.01039	0.0225625	18.464	1.7314e-05	0.0366598	3.76024	0.0388223	13.2104
ENSMUSG00000026727:E017	ENSMUSG00000026727	E017	43.6733	0.00375328	31.8319	1.68107e-08	0.000151911	13.4437	9.79607	1.00048
ENSMUSG00000026803:E018	ENSMUSG00000026803	E018	93.0389	0.00199216	19.4376	1.03938e-05	0.0260272	14.6285	16.8772	-0.484349
ENSMUSG00000026832:E007	ENSMUSG00000026832	E007	98.1944	0.00855823	31.3387	2.16722e-08	0.000187682	13.6074	17.7861	-0.905556
ENSMUSG00000026832:E008	ENSMUSG00000026832	E008	115.502	0.00341282	83.9014	5.20083e-20	1.08095e-14	13.6332	19.3648	-1.20338
ENSMUSG00000026832:E009	ENSMUSG00000026832	E009	275.232	0.000978755	35.6712	2.33594e-09	2.55528e-05	23.149	25.226	-0.345305
ENSMUSG00000026832:E013	ENSMUSG00000026832	E013	84.8	0.00193445	20.5609	5.77643e-06	0.0166747	17.3366	13.8801	0.750924
ENSMUSG00000026875:E004	ENSMUSG00000026875	E004	9.51131	0.0247987	28.9036	7.60695e-08	0.000479102	7.63877	3.39938	2.38498
ENSMUSG00000026977:E022	ENSMUSG00000026977	E022	170.423	0.00659989	20.123	7.26175e-06	0.0198591	22.4923	18.9107	0.64704
ENSMUSG00000027363:E006	ENSMUSG00000027363	E006	5.50715	0.0249333	17.7594	2.5068e-05	0.0449152	5.72676	2.45461	2.47246
ENSMUSG00000027533:E003	ENSMUSG00000027533	E003	18.173	0.00603293	20.3717	6.37642e-06	0.0179092	9.31211	6.08251	1.28057
ENSMUSG00000028309:E035	ENSMUSG00000028309	E035	44.7274	0.00140185	21.6747	3.23022e-06	0.0104902	9.64218	12.5621	-0.830102
ENSMUSG00000029106+ENSMUSG00000099082:E018	ENSMUSG00000029106+ENSMUSG00000099082	E018	60.8884	0.00225003	22.8266	1.77292e-06	0.00682381	11.5236	14.5921	-0.763214
ENSMUSG00000029178:E020	ENSMUSG00000029178	E020	259.044	0.000700118	21.3542	3.81777e-06	0.0114998	25.1077	23.2222	0.313577
ENSMUSG00000029185:E011	ENSMUSG00000029185	E011	111.185	0.0564845	23.9151	1.00678e-06	0.00410294	10.6765	20.1225	-2.12303
ENSMUSG00000029192+ENSMUSG00000106797+ENSMUSG00000029190:E037	ENSMUSG00000029192+ENSMUSG00000106797+ENSMUSG00000029190	E037	342.232	0.00982592	33.1454	8.55195e-09	8.46402e-05	29.4051	23.6266	0.923801
ENSMUSG00000029599:E006	ENSMUSG00000029599	E006	3.99512	0.102989	19.6224	9.43577e-06	0.0239163	2.54836	4.51132	-1.66247
ENSMUSG00000029599:E007	ENSMUSG00000029599	E007	2.67332	0.0203911	20.3298	6.51789e-06	0.0180625	2.36238	3.54025	-1.17451
ENSMUSG00000029599:E019	ENSMUSG00000029599	E019	7.69592	0.028027	59.2441	1.39278e-14	7.23694e-10	3.33418	6.37542	-1.90124
ENSMUSG00000029599:E022	ENSMUSG00000029599	E022	5.53903	0.0734771	18.4478	1.7462e-05	0.0366598	3.82709	4.79413	-0.658768
ENSMUSG00000029772:E032	ENSMUSG00000029772	E032	2.2925	0.0235754	20.4547	6.10593e-06	0.0173844	4.24005	0.864976	4.60475
ENSMUSG00000030126:E001	ENSMUSG00000030126	E001	372.601	0.00150768	30.234	3.82944e-08	0.000274454	28.7184	26.0331	0.42289
ENSMUSG00000030126:E004	ENSMUSG00000030126	E004	901.218	0.00113761	21.9953	2.73317e-06	0.00952082	34.9195	36.5333	-0.23351
ENSMUSG00000030263:E028	ENSMUSG00000030263	E028	50.0206	0.00181758	17.9567	2.25988e-05	0.0419372	11.645	12.9932	-0.350188
ENSMUSG00000030469:E006	ENSMUSG00000030469	E006	50.3332	0.00688901	19.6507	9.29704e-06	0.0238556	11.8956	12.6468	-0.195627
ENSMUSG00000031167:E002	ENSMUSG00000031167	E002	51.3867	0.00636365	18.1185	2.07577e-05	0.0403206	14.1033	10.9787	0.803018
ENSMUSG00000031311:E010	ENSMUSG00000031311	E010	46.2142	0.00781408	19.4107	1.05415e-05	0.0260828	13.6114	10.234	0.905647
ENSMUSG00000031700:E020	ENSMUSG00000031700	E020	9.44382	0.0173261	18.7547	1.48656e-05	0.032523	5.98869	5.08758	0.480948
ENSMUSG00000031807+ENSMUSG00000043243:E007	ENSMUSG00000031807+ENSMUSG00000043243	E007	18.0645	0.0488918	17.8913	2.33892e-05	0.0426734	5.56879	9.78484	-1.69365
ENSMUSG00000031812:E010	ENSMUSG00000031812	E010	735.524	0.00321283	18.1372	2.05548e-05	0.0403031	32.0569	34.6529	-0.382393
ENSMUSG00000032089:E003	ENSMUSG00000032089	E003	285.287	0.00216232	30.2854	3.72918e-08	0.000274454	23.2817	25.1283	-0.306878
ENSMUSG00000032437:E007	ENSMUSG00000032437	E007	18.0173	0.00307421	17.8733	2.36115e-05	0.0426734	6.09768	8.81618	-1.10596
ENSMUSG00000033767:E049	ENSMUSG00000033767	E049	9.67046	0.00566322	21.4101	3.70803e-06	0.0113422	7.14644	3.86947	1.80786
ENSMUSG00000034663:E017	ENSMUSG00000034663	E017	214.025	0.00414912	18.0657	2.13413e-05	0.0406935	23.6591	21.4321	0.383509
ENSMUSG00000035248:E027	ENSMUSG00000035248	E027	93.7592	0.00143828	27.4667	1.59823e-07	0.000851735	14.1707	17.3409	-0.683705
ENSMUSG00000035356:E009	ENSMUSG00000035356	E009	815.669	0.00154402	36.8694	1.26313e-09	1.5443e-05	35.62	33.6401	0.288721
ENSMUSG00000035569:E017	ENSMUSG00000035569	E017	837.171	0.000333733	74.0803	7.50026e-18	7.79431e-13	36.1892	34.1817	0.291581
ENSMUSG00000037119:E024	ENSMUSG00000037119	E024	227.518	0.00650604	20.6823	5.42146e-06	0.0158705	23.8862	22.0607	0.311273
ENSMUSG00000037731:E005	ENSMUSG00000037731	E005	163.16	0.00108608	29.8133	4.75718e-08	0.000329579	21.6109	19.0817	0.461074
ENSMUSG00000037876:E021	ENSMUSG00000037876	E021	118.434	0.00195413	22.7547	1.84055e-06	0.0069013	19.2736	16.5145	0.544821
ENSMUSG00000038486:E016	ENSMUSG00000038486	E016	3.66673	0.0552346	19.3206	1.10506e-05	0.0267065	3.53276	3.08469	0.39444
ENSMUSG00000039621:E052	ENSMUSG00000039621	E052	15.525	0.00457936	28.609	8.85698e-08	0.000511345	8.9251	5.1046	1.66794
ENSMUSG00000039753:E002	ENSMUSG00000039753	E002	20.6873	0.00275166	22.735	1.85946e-06	0.0069013	9.95827	6.49913	1.29041
ENSMUSG00000039753:E008	ENSMUSG00000039753	E008	889.914	0.000445497	44.3765	2.70922e-11	4.33144e-07	34.6171	36.039	-0.2063
ENSMUSG00000039934:E032	ENSMUSG00000039934	E032	49.1174	0.00184127	19.7309	8.91495e-06	0.0234543	13.6467	10.8217	0.740218
ENSMUSG00000039934:E049	ENSMUSG00000039934	E049	23.0726	0.00262465	25.0645	5.54444e-07	0.00245183	10.2862	6.91529	1.20586
ENSMUSG00000040435:E003	ENSMUSG00000040435	E003	277.5	0.000728634	25.8013	3.78443e-07	0.00174791	25.4215	24.1185	0.214165
ENSMUSG00000040435:E006	ENSMUSG00000040435	E006	808.058	0.00349254	18.4589	1.7361e-05	0.0366598	33.1896	35.4741	-0.333888
ENSMUSG00000040723:E009	ENSMUSG00000040723	E009	232.873	0.00256967	47.4384	5.67612e-12	1.07248e-07	25.0373	21.3775	0.621527
ENSMUSG00000041890:E003	ENSMUSG00000041890	E003	242.816	0.00190519	18.9146	1.36704e-05	0.0305513	22.593	24.311	-0.28992
ENSMUSG00000042228:E006	ENSMUSG00000042228	E006	15.3641	0.00556857	18.2798	1.9072e-05	0.0381223	8.63252	5.45203	1.37261
ENSMUSG00000042659:E001	ENSMUSG00000042659	E001	450.334	0.00400956	29.3079	6.17443e-08	0.000401031	30.371	27.9222	0.376544
ENSMUSG00000044768:E001	ENSMUSG00000044768	E001	302.19	0.0045405	38.5608	5.30745e-10	6.89442e-06	27.3338	23.4238	0.63631
ENSMUSG00000044847:E004	ENSMUSG00000044847	E004	4.91207	0.0263696	26.5563	2.55967e-07	0.00126668	1.52546	5.03014	-3.46675
ENSMUSG00000045098:E043	ENSMUSG00000045098	E043	638.598	0.00227383	17.7322	2.5429e-05	0.0450826	31.6966	32.9978	-0.193314
ENSMUSG00000047141:E001	ENSMUSG00000047141	E001	80.6037	0.00322712	18.0957	2.1008e-05	0.040429	16.085	14.364	0.379699
ENSMUSG00000047141:E002	ENSMUSG00000047141	E002	60.0961	0.00331288	18.0155	2.19111e-05	0.0410272	11.901	13.974	-0.518264
ENSMUSG00000047415:E002	ENSMUSG00000047415	E002	7.34462	0.0123272	21.7985	3.02844e-06	0.0101522	3.36037	6.42228	-1.90023
ENSMUSG00000048163:E012	ENSMUSG00000048163	E012	197.619	0.0040577	44.7165	2.27732e-11	3.94434e-07	24.1973	19.4953	0.825204
ENSMUSG00000048234+ENSMUSG00000085894:E004	ENSMUSG00000048234+ENSMUSG00000085894	E004	1212.26	0.0019132	17.6354	2.67555e-05	0.0458059	37.7186	39.534	-0.258282
ENSMUSG00000048720:E013	ENSMUSG00000048720	E013	8.62177	0.0580543	19.6774	9.16774e-06	0.0238179	5.5889	4.98223	0.338247
ENSMUSG00000051396:E020	ENSMUSG00000051396	E020	15.6221	0.00416592	19.3425	1.09247e-05	0.0267065	8.66433	5.74271	1.23052
ENSMUSG00000052534:E002	ENSMUSG00000052534	E002	798.861	0.00235158	35.4103	2.67074e-09	2.77545e-05	33.618	35.5674	-0.284353
ENSMUSG00000053641:E004	ENSMUSG00000053641	E004	123.066	0.000813847	56.0932	6.91163e-14	2.3942e-09	15.9446	19.5676	-0.719883
ENSMUSG00000053641:E005	ENSMUSG00000053641	E005	147.801	0.00535483	52.5517	4.19068e-13	9.67773e-09	16.502	21.449	-0.943738
ENSMUSG00000057666:E005	ENSMUSG00000057666	E005	30.403	0.00222627	17.4749	2.91124e-05	0.049193	11.1583	8.41042	0.871344
ENSMUSG00000057666:E013	ENSMUSG00000057666	E013	601.419	0.000270427	19.2506	1.14634e-05	0.0273857	30.7157	32.2147	-0.2246
ENSMUSG00000063558:E041	ENSMUSG00000063558	E041	1.09466	0.0543532	17.7037	2.58122e-05	0.0450826	0.00595847	4.29202	-19.0043
ENSMUSG00000064966+ENSMUSG00000030744:E004	ENSMUSG00000064966+ENSMUSG00000030744	E004	170.19	0.0039075	22.9936	1.62545e-06	0.00637426	22.3906	18.8815	0.635058
ENSMUSG00000064966+ENSMUSG00000030744:E012	ENSMUSG00000064966+ENSMUSG00000030744	E012	157.082	0.00111276	18.817	1.43877e-05	0.0318123	18.9902	20.7722	-0.329166
ENSMUSG00000066684:E003	ENSMUSG00000066684	E003	102.366	0.00371028	18.2076	1.9809e-05	0.0392107	18.2982	15.4927	0.575743
ENSMUSG00000067235:E007	ENSMUSG00000067235	E007	1564.16	0.000298683	51.0201	9.14231e-13	1.90015e-08	42.3868	40.6933	0.237847
ENSMUSG00000070780+ENSMUSG00000107390:E023	ENSMUSG00000070780+ENSMUSG00000107390	E023	130.9	0.000979657	57.0039	4.34954e-14	1.80803e-09	19.9418	16.3072	0.71254
ENSMUSG00000071650:E020	ENSMUSG00000071650	E020	15.4508	0.00387564	17.8896	2.34102e-05	0.0426734	5.22835	8.09577	-1.30143
ENSMUSG00000079419:E004	ENSMUSG00000079419	E004	25.8983	0.00521775	22.462	2.14346e-06	0.00781575	5.90598	8.24566	-0.997392
ENSMUSG00000080527+ENSMUSG00000055024:E010	ENSMUSG00000080527+ENSMUSG00000055024	E010	85.1692	0.00153307	19.7672	8.7469e-06	0.0233072	13.9765	16.4905	-0.554998
ENSMUSG00000090733:E002	ENSMUSG00000090733	E002	8.0453	0.00709662	21.4708	3.59261e-06	0.0113135	2.66571	6.21081	-2.47342
ENSMUSG00000092935+ENSMUSG00000024491:E023	ENSMUSG00000092935+ENSMUSG00000024491	E023	113.573	0.00230509	22.1186	2.56311e-06	0.0091848	18.6011	16.5731	0.404741
ENSMUSG00000092995+ENSMUSG00000097589:E013	ENSMUSG00000092995+ENSMUSG00000097589	E013	32.7442	0.00386626	24.1642	8.84633e-07	0.00367726	11.6269	8.27467	1.05036
ENSMUSG00000098792+ENSMUSG00000056962:E006	ENSMUSG00000098792+ENSMUSG00000056962	E006	43.1256	0.00443141	32.3642	1.27819e-08	0.000120755	7.95481	11.9524	-1.25705
ENSMUSG00000098974+ENSMUSG00000092274+ENSMUSG00000098543+ENSMUSG00000098986:E001	ENSMUSG00000098974+ENSMUSG00000092274+ENSMUSG00000098543+ENSMUSG00000098986	E001	3795.45	0.00697381	21.5265	3.48971e-06	0.0111585	52.584	48.7846	0.521135
ENSMUSG00000106427+ENSMUSG00000027878:E023	ENSMUSG00000106427+ENSMUSG00000027878	E023	97.9448	0.00151892	23.449	1.28271e-06	0.00512692	17.7095	15.0545	0.5565

## Sheet: Blood (infected vs. non-infecte
	groupID	featureID	exonBaseMean	dispersion	stat	pvalue	padj	ALA	wt	log2fold_ALA_wt
ENSMUSG00000018736:E005	ENSMUSG00000018736	E005	212.512	0.0130558	33.5968	6.78049e-09	0.00103104	23.7963	19.8604	0.748258
ENSMUSG00000020014:E070	ENSMUSG00000020014	E070	4.22427	0.00887201	25.3807	4.70597e-07	0.0268008	2.12259	4.68353	-2.30857
ENSMUSG00000034361:E006	ENSMUSG00000034361	E006	72.2646	0.00287603	24.2721	8.36424e-07	0.038108	15.5352	13.478	0.492405
ENSMUSG00000064981+ENSMUSG00000008682:E025	ENSMUSG00000064981+ENSMUSG00000008682	E025	69.558	0.00131037	33.0349	9.052e-09	0.00103104	15.3094	12.9335	0.579568
ENSMUSG00000064981+ENSMUSG00000008682:E029	ENSMUSG00000064981+ENSMUSG00000008682	E029	82.2738	0.00277015	28.8184	7.94916e-08	0.00603614	16.3645	13.9838	0.55317

## Sheet: Blood wt (male vs. female)
	groupID	featureID	exonBaseMean	dispersion	stat	pvalue	padj	f	m	log2fold_m_f
ENSMUSG00000005198:E007	ENSMUSG00000005198	E007	128.481	0.000658661	22.0074	2.71604e-06	0.0291852	17.9436	19.2504	0.2469
ENSMUSG00000006699:E002	ENSMUSG00000006699	E002	98.6396	0.00100357	27.8796	1.29105e-07	0.0055492	18.1973	15.1646	-0.618496
ENSMUSG00000017176:E004	ENSMUSG00000017176	E004	6.32743	0.0102216	25.2393	5.06409e-07	0.0120003	3.31043	6.27326	1.87119
ENSMUSG00000019979:E005	ENSMUSG00000019979	E005	109.479	0.00476785	21.5477	3.45128e-06	0.0347397	15.8888	18.9723	0.609707
ENSMUSG00000024750:E007	ENSMUSG00000024750	E007	287.502	0.00242486	22.9908	1.62779e-06	0.0216652	26.5068	24.0642	-0.387134
ENSMUSG00000024750:E016	ENSMUSG00000024750	E016	78.6756	0.00116591	23.5777	1.19969e-06	0.0171884	13.7689	16.5952	0.617581
ENSMUSG00000024953:E010	ENSMUSG00000024953	E010	65.9096	0.00243883	49.0003	2.55918e-12	5.49993e-07	16.1094	11.7667	-1.01814
ENSMUSG00000025162:E010	ENSMUSG00000025162	E010	28.2298	0.027433	24.9134	5.99631e-07	0.0120003	11.2948	6.73361	-1.5694
ENSMUSG00000025609:E042	ENSMUSG00000025609	E042	145.291	0.001424	23.7277	1.10975e-06	0.0170354	20.8403	18.4773	-0.431049
ENSMUSG00000026395:E042	ENSMUSG00000026395	E042	93.3891	0.00809096	37.0273	1.16487e-09	6.25856e-05	13.6814	18.457	1.00444
ENSMUSG00000028901:E002	ENSMUSG00000028901	E002	125.998	0.00279467	24.0079	9.59421e-07	0.0158607	19.561	17.3222	-0.425606
ENSMUSG00000028982:E001	ENSMUSG00000028982	E001	148.808	0.00249272	22.8918	1.71378e-06	0.0216652	20.4082	18.8526	-0.283873
ENSMUSG00000031337:E034	ENSMUSG00000031337	E034	44.9216	0.00199378	21.2067	4.12322e-06	0.0347397	12.7923	10.7344	-0.551098
ENSMUSG00000031488:E005	ENSMUSG00000031488	E005	135.724	0.000602763	21.2782	3.97217e-06	0.0347397	20.1683	18.0875	-0.386157
ENSMUSG00000033623:E019	ENSMUSG00000033623	E019	37.735	0.00667742	22.1894	2.47032e-06	0.0291852	11.5032	10.07	-0.412801
ENSMUSG00000035851+ENSMUSG00000105704+ENSMUSG00000089851:E038	ENSMUSG00000035851+ENSMUSG00000105704+ENSMUSG00000089851	E038	300.622	0.00187305	20.6504	5.51269e-06	0.0408528	26.9397	24.8608	-0.325708
ENSMUSG00000037458:E003	ENSMUSG00000037458	E003	149.317	0.00271873	20.7791	5.15424e-06	0.0408528	18.4941	20.8759	0.434115
ENSMUSG00000037475:E054	ENSMUSG00000037475	E054	41.8818	0.00856437	21.4395	3.65175e-06	0.0347397	13.065	9.50422	-0.992961
ENSMUSG00000037936:E012	ENSMUSG00000037936	E012	2.93344	0.0156245	20.4285	6.19005e-06	0.0443435	1.42478	4.51088	3.34266
ENSMUSG00000050628:E005	ENSMUSG00000050628	E005	217.797	0.00240173	26.2094	3.0632e-07	0.0109719	23.3032	22.6366	-0.110918
ENSMUSG00000061232:E020	ENSMUSG00000061232	E020	11.8023	0.0208955	25.2205	5.11369e-07	0.0120003	4.37414	8.13285	1.83379
ENSMUSG00000064289:E013	ENSMUSG00000064289	E013	5.65443	0.00813787	40.0526	2.47211e-10	2.6564e-05	1.57261	5.95284	3.87197
ENSMUSG00000064981+ENSMUSG00000008682:E025	ENSMUSG00000064981+ENSMUSG00000008682	E025	79.0822	0.00118424	24.3486	8.03862e-07	0.0143965	16.1007	13.163	-0.66046
ENSMUSG00000064981+ENSMUSG00000008682:E029	ENSMUSG00000064981+ENSMUSG00000008682	E029	91.7904	0.00115126	37.0487	1.15215e-09	6.25856e-05	17.3404	13.7795	-0.764941
ENSMUSG00000068267+ENSMUSG00000027329:E014	ENSMUSG00000068267+ENSMUSG00000027329	E014	18.4254	0.0214152	20.3587	6.41996e-06	0.0445069	7.5495	7.86895	0.124208
ENSMUSG00000075284:E008	ENSMUSG00000075284	E008	20.5668	0.00232236	24.8671	6.14228e-07	0.0120003	6.40832	9.55815	1.20079
ENSMUSG00000080527+ENSMUSG00000055024:E005	ENSMUSG00000080527+ENSMUSG00000055024	E005	55.6427	0.00834346	21.17	4.20283e-06	0.0347397	15.0652	10.9498	-1.01979
ENSMUSG00000080527+ENSMUSG00000055024:E013	ENSMUSG00000080527+ENSMUSG00000055024	E013	48.5538	0.00175767	25.0389	5.61858e-07	0.0120003	10.7235	13.2468	0.665947
ENSMUSG00000080527+ENSMUSG00000055024:E018	ENSMUSG00000080527+ENSMUSG00000055024	E018	22.4569	0.00349418	21.3171	3.89245e-06	0.0347397	6.9172	9.53888	0.967749
ENSMUSG00000087222:E001	ENSMUSG00000087222	E001	21.1646	0.00980848	22.0419	2.66764e-06	0.0291852	8.94641	7.48878	-0.535642
ENSMUSG00000087222:E002	ENSMUSG00000087222	E002	6.44026	0.016153	20.6685	5.46078e-06	0.0408528	2.99011	5.78596	1.92789

## Sheet: Blood male (infected vs. non-in
	groupID	featureID	exonBaseMean	dispersion	stat	pvalue	padj	ALA	wt	log2fold_ALA_wt
ENSMUSG00000009687+ENSMUSG00000098783:E009	ENSMUSG00000009687+ENSMUSG00000098783	E009	2083.57	0.000813261	34.0469	5.3799e-09	0.000662941	44.2976	46.1583	-0.252235
ENSMUSG00000027360:E004	ENSMUSG00000027360	E004	304.228	0.00333328	33.7014	6.42537e-09	0.000662941	26.9905	24.5804	0.3834

## Sheet: BM ALA (male vs. female)
	groupID	featureID	exonBaseMean	dispersion	stat	pvalue	padj	f	m	log2fold_m_f
