# Supplementary material for: Testosterone affects type I/type II interferon response of neutrophils during hepatic amebiasis
Source: Front Immunol. 2023 Dec 21;14:1279245. doi: 10.3389/fimmu.2023.1279245 (PMC10764495; doi:10.3389/fimmu.2023.1279245)
Supplement: Supplementary file 4 [file Table_3.xlsx]

## Sheet: Overview (padj)
Transcriptionfactor	Blood ALA (male vs female)	Neutrophils Female (case vs ctrl)	Neutrophils Male (case vs ctrl)	Neutrophils WT (male vs female)	Neutrophils (case vs ctrl)	Blood Female (case vs ctrl)	Blood (case vs ctrl)	Blood WT (male vs female)	Blood Male (case vs ctrl)	Neutrophils ALA (male vs female)
Ahr	0.758857	0.140556	0.223315	0.191824	0.454459	0.231381	0.0241565	0.570136	0.318148	0.747202
Ar	0.950679	0.40103	0.0649874	0.268272	0.0253953	0.166019	0.18857	0.171181	0.889112	0.891144
Arid2	0.919173	0.403228	0.010911	0.311031	0.0118325	0.91226	0.577367	0.865858	0.658827	0.825976
Arid3a	0.919173	0.817531	0.097394	0.540386	0.0784139	0.446503	0.355116	0.942425	0.811455	0.510272
Arnt	0.378391	0.0422706	0.383584	0.230132	0.0202403	0.619144	0.976144	0.136109	0.82929	0.747202
Arntl	0.919173	0.327475	0.465754	0.31929	0.69042	0.794847	0.878614	0.292495	0.931693	0.936869
Ascl1	0.919173	0.201573	0.263148	0.946839	0.0450396	0.444868	0.271274	0.835775	0.677408	0.747202
Atf1	0.84994	0.140556	0.0901955	0.610054	0.00929389	0.966099	0.960291	0.755818	0.989541	0.747202
Atf2	0.899927	0.0124545	0.352743	0.191824	0.00809842	0.302375	0.0990227	0.736217	0.580164	0.46637
Atf3	0.513986	0.434101	0.391035	0.466514	0.881984	0.334206	0.0470974	0.787792	0.346781	0.747202
Atf4	0.314674	0.0832066	0.650091	0.332427	0.304646	0.183613	0.16197	0.809598	0.889112	0.686303
Atf6	0.30396	0.155028	0.102945	0.22751	0.834953	0.941262	0.97666	0.719064	0.936621	0.496001
Bach1	0.359578	0.233721	0.498384	0.75948	0.151428	0.320769	0.271274	0.736217	0.947446	0.747202
Bach2	0.758857	0.772527	0.391035	0.756381	0.708397	0.736633	0.482675	0.820392	0.786811	0.747202
Batf	0.919173	0.833832	0.168489	0.610054	0.392974	0.929296	0.428761	0.607878	0.580164	0.686303
Bcl11a	0.674143	0.150218	0.926738	0.411799	0.143267	0.736633	0.801942	0.823363	0.941345	0.747202
Bcl6	0.581434	0.0876323	0.728478	0.75948	0.132656	0.912744	0.967323	0.697262	0.852531	0.747202
Bhlhe22	0.582981	0.00757622	0.263276	0.268272	0.00428618	0.262332	0.385004	0.222689	0.941345	0.46637
Bhlhe40	0.645643	0.147752	0.445157	0.450312	0.455019	0.912744	0.87567	0.890886	0.993387	0.424678
Cdx2	0.784026	0.147752	0.415125	0.409279	0.923986	0.759851	0.397788	0.809598	0.580164	0.747202
Cebpa	0.615862	0.0405306	0.0749292	0.853814	0.00113731	0.895951	0.753904	0.776758	0.620115	0.811439
Cebpb	0.689192	0.0882065	0.0901955	0.522897	0.00537226	0.542277	0.637346	0.437885	0.82929	0.936869
Cebpd	0.893187	0.0747834	0.209166	0.557526	0.0118325	0.895951	0.957494	0.638301	0.811455	0.518425
Cebpe	0.416219	0.271103	0.0649874	0.468137	0.010998	0.619144	0.428761	0.189447	0.82929	0.811439
Cebpg	0.841555	0.0908094	0.108652	0.853814	0.00809842	0.895951	0.746102	0.876105	0.910912	0.92335
Clock	0.930964	0.839323	0.391035	0.275396	0.723904	0.931132	0.960291	0.690767	0.936621	0.92335
Creb1	0.675174	0.00757622	0.0858801	0.75948	0.00049852	0.164266	0.0426491	0.426485	0.539353	0.510272
Creb3	0.156708	0.456743	0.016946	0.173519	0.010998	0.245671	0.0241565	0.136109	0.251458	0.958207
Creb3l1	0.416219	0.0420808	0.103055	0.63718	0.00327246	0.957983	0.428761	0.890886	0.615955	0.747202
Crem	0.581434	0.309731	0.0858801	0.22751	0.47617	0.444868	0.0426491	0.442537	0.0141992	0.510272
Ctcf	0.306874	0.292102	0.0749292	0.432944	0.0184212	0.183613	0.0241565	0.835256	0.249758	0.824472
Ctcfl	0.642959	0.782931	0.391035	0.412717	0.694636	0.871486	0.967323	0.337876	0.952508	0.936869
Cux1	0.919173	0.819632	0.168489	0.416754	0.448591	0.367121	0.301527	0.525502	0.82929	0.747202
Deaf1	0.753214	0.513819	0.188525	0.557526	0.128662	0.895951	0.924448	0.776758	0.811455	0.891144
E2f1	0.709098	0.513819	0.481091	0.742559	0.982741	0.183613	0.0714642	0.309754	0.615955	0.747202
E2f2	0.258696	0.931554	0.244009	0.540386	0.348441	0.957983	0.604897	0.755818	0.484551	0.748971
E2f3	0.585374	0.713824	0.582548	0.827728	0.84306	0.782693	0.763065	0.68497	0.993387	0.747202
E2f4	0.258696	0.699735	0.166616	0.610054	0.117796	0.164266	0.117119	0.419525	0.936621	0.747202
E2f5	0.359578	0.121278	0.38295	0.985995	0.042765	0.685355	0.767724	0.186498	0.993387	0.754486
E2f6	0.615862	0.966298	0.286465	0.933145	0.352287	0.736633	0.559377	0.449525	0.82929	0.510272
E2f7	0.258696	0.734907	0.120382	0.523898	0.310053	0.931132	0.70987	0.327145	0.833424	0.496001
Ebf1	0.681411	0.864586	0.0858801	0.347966	0.0707684	0.570321	0.502492	0.383925	0.941345	0.747202
Egr1	0.942206	0.0832066	0.239007	0.548305	0.0179965	0.736633	0.397788	0.941411	0.620115	0.510272
Ehf	0.359578	0.0405306	0.0649874	0.258981	0.000666336	0.166019	0.0750366	0.993113	0.652278	0.424678
Elf1	0.519554	0.0369722	0.907678	0.256792	0.0595729	0.262332	0.0241565	0.80804	0.184469	0.735427
Elf3	0.775954	0.0359483	0.749244	0.932363	0.107189	0.909386	0.926744	0.437678	0.993387	0.510272
Elf5	0.120447	0.0422706	0.360878	0.330446	0.464993	0.164266	0.720137	0.736217	0.643847	0.424678
Elk1	0.901241	0.0868029	0.655556	0.466514	0.352287	0.959301	0.95505	0.796071	0.989541	0.508453
Elk4	0.359578	0.0512963	0.415125	0.409279	0.451139	0.444868	0.0470974	0.360812	0.249758	0.424678
Eomes	0.988454	0.145068	0.0858801	0.618583	0.0095777	0.409715	0.128528	0.638667	0.568042	0.797903
Epas1	0.84994	0.836889	0.632901	0.677895	0.838261	0.619144	0.824909	0.208168	0.786811	0.936869
Erg	0.51066	0.303205	0.120382	0.756381	0.0314104	0.959301	0.527736	0.80804	0.623341	0.747202
Esr1	0.83276	0.866748	0.0768371	0.191824	0.0781688	0.976913	0.804402	0.913579	0.755658	0.92335
Esr2	0.893187	0.185437	0.863413	0.462553	0.202519	0.728756	0.948953	0.456753	0.833424	0.786794
Esrra	0.30396	0.440795	0.481091	0.82694	0.222846	0.639198	0.73927	0.258206	0.993387	0.938435
Ets1	0.431613	0.285242	0.573353	0.923247	0.187675	0.371533	0.117119	0.538377	0.580164	0.92335
Ets2	0.359578	0.22183	0.400007	0.322062	0.834953	0.959301	0.648884	0.175851	0.658827	0.747202
Etv1	0.359578	0.316791	0.964308	0.276873	0.621264	0.60527	0.527736	0.309754	0.968343	0.617304
Etv4	0.359808	0.301464	0.582548	0.455012	0.168939	0.934464	0.89047	0.382726	0.811455	0.983186
Etv6	0.709098	0.0747834	0.444522	0.82694	0.0502875	0.444868	0.837198	0.193248	0.82929	0.919701
Fli1	0.775954	0.444492	0.168489	0.911712	0.0762282	0.957983	0.792011	0.371734	0.901997	0.92335
Fos	0.828267	0.493384	0.692278	0.853814	0.944214	0.482415	0.0815412	0.830583	0.277785	0.747202
Fosl1	0.258696	0.105416	0.383584	0.409279	0.0335629	0.164266	0.482675	0.449525	0.968582	0.936869
Fosl2	0.581434	0.0149632	0.124963	0.192274	0.00416505	0.395809	0.653948	0.719064	0.970461	0.424678
Foxa1	0.775954	0.327167	0.415125	0.258981	0.784408	0.929296	0.70987	0.942425	0.833424	0.891144
Foxa2	0.581434	0.390386	0.174087	0.673592	0.0580853	0.759851	0.700872	0.449525	0.497788	0.951754
Foxj2	0.784026	0.444292	0.131599	0.673592	0.84306	0.935382	0.911825	0.835775	0.9842	0.424678
Foxk1	0.804132	0.899997	0.168489	0.4462	0.347485	0.96675	0.571928	0.690767	0.658827	0.754486
Foxk2	0.90324	0.493384	0.583224	0.409279	0.981097	0.245671	0.385004	0.175851	0.989541	0.860846
Foxl2	0.751991	0.0154283	0.588387	0.32987	0.0219768	0.462843	0.397788	0.676444	0.917019	0.518425
Foxm1	0.280621	0.379903	0.0858801	0.63718	0.0279555	0.858303	0.960291	0.314511	0.993387	0.825976
Foxo1	0.615862	0.311718	0.168489	0.82694	0.043945	0.924671	0.950012	0.243152	0.993387	0.687382
Foxo3	0.919173	0.288677	0.140351	0.677895	0.0356044	0.619144	0.967323	0.449525	0.811455	0.747202
Foxo4	0.765688	0.0760471	0.708851	0.43435	0.0580853	0.504755	0.16197	0.809598	0.580164	0.686303
Foxp2	0.359578	0.150218	0.60328	0.63718	0.811845	0.444868	0.658377	0.175851	0.989541	0.596671
Gabpa	0.156708	0.0864209	0.325663	0.258981	0.0234197	0.329627	0.0750366	0.136109	0.535541	0.92335
Gata1	0.416219	0.379903	0.58415	0.757138	0.244834	0.557091	0.763065	0.732266	0.941345	0.936869
Gata2	0.919173	0.836889	0.974995	0.802537	0.944214	0.885632	0.802797	0.171181	0.811455	0.951754
Gata3	0.51681	0.513819	0.138919	0.409279	0.0645113	0.966099	0.522142	0.614716	0.580164	0.92335
Gata4	0.84994	0.0264601	0.010911	0.594993	2.96598e-05	0.885632	0.70566	0.787792	0.858052	0.92335
Gata6	0.258696	0.0685764	0.383584	0.428849	0.0253953	0.192164	0.0401715	0.449525	0.484551	0.92335
Gfi1b	0.581434	0.0422706	0.296907	0.3426	0.0118325	0.452846	0.704925	0.193248	0.980699	0.747202
Gli1	0.642354	0.951578	0.692278	0.775454	0.697126	0.736633	0.515456	0.493335	0.811455	0.994932
Gli2	0.694307	0.843321	0.548066	0.903717	0.47394	0.360185	0.374261	0.577203	0.947446	0.849172
Grhl2	0.985485	0.221694	0.708851	0.82694	0.156435	0.619144	0.301527	0.901848	0.658827	0.686303
Hbp1	0.519554	0.625859	0.692278	0.673592	0.84306	0.736633	0.11806	0.63385	0.184469	0.891144
Hes1	0.751991	0.228311	0.100201	0.853814	0.0207314	0.794847	0.926744	0.787792	0.917019	0.92335
Hhex	0.508706	0.226429	0.170862	0.800648	0.0314104	0.946169	0.802797	0.399757	0.910912	0.92335
Hic1	0.635927	0.292102	0.974995	0.450312	0.370988	0.736633	0.406567	0.736217	0.689692	0.958207
Hif1a	0.919173	0.544093	0.0905021	0.75948	0.0809957	0.610028	0.949063	0.159769	0.518339	0.902623
Hinfp	0.378391	0.240192	0.0901955	0.673592	0.0234197	0.736633	0.301527	0.719064	0.589255	0.747202
Hmbox1	0.581434	0.951578	0.0649874	0.409279	0.161975	0.818016	0.604897	0.538377	0.82929	0.891144
Hnf1a	0.673109	0.552185	0.809876	0.491514	0.513454	0.584827	0.390895	0.286958	0.811455	0.593745
Hnf1b	0.775954	0.105416	0.602247	0.81661	0.122449	0.164266	0.0241565	0.676444	0.428802	0.896215
Hnf4a	0.581434	0.544093	0.010911	0.173519	0.0521567	0.943093	0.231346	0.264545	0.249758	0.424678
Hnf4g	0.258696	0.403228	0.901575	0.986173	0.424105	0.329627	0.128528	0.314511	0.620115	0.510272
Hoxa9	0.634975	0.230335	0.246094	0.416754	0.642862	0.350424	0.18857	0.136109	0.798547	0.510272
Hoxb13	0.615862	0.444492	0.82018	0.933145	0.44243	0.912772	0.604897	0.787175	0.718667	0.825976
Hoxb7	0.378391	0.995528	0.262485	0.192274	0.382518	0.966099	0.406567	0.980762	0.484551	0.994932
Hsf1	0.51681	0.158269	0.728478	0.557526	0.723261	0.943093	0.621095	0.835256	0.428802	0.747202
Ikzf1	0.751991	0.0359483	0.131599	0.462553	0.00360857	0.60527	0.194964	0.399757	0.484551	0.424678
Irf1	0.581434	0.327167	0.607703	0.192274	0.195676	0.557091	0.0426491	0.0898409	0.184469	0.596671
Irf2	0.581434	0.833728	0.32251	0.887295	0.569239	0.444868	0.0241565	0.171181	0.0581735	0.510272
Irf3	0.615862	0.747389	0.391035	0.673592	0.304702	0.444868	0.406567	0.751226	0.968343	0.92335
Irf4	0.365781	0.461725	0.0970638	0.426773	0.051211	0.871486	0.967323	0.250812	0.658827	0.994932
Irf8	0.919173	0.0149632	0.138919	0.0772179	0.00260188	0.885632	0.960291	0.713094	0.941345	0.840684
Irf9	0.674143	0.105416	0.360519	0.409279	0.0326306	0.959301	0.268583	0.136109	0.249758	0.92335
Jun	0.967046	0.338666	0.89946	0.853814	0.584753	0.444868	0.129585	0.755818	0.580164	0.747202
Junb	0.675174	0.462905	0.384129	0.677895	0.176614	0.895951	0.807456	0.713094	0.947446	0.747202
Jund	0.931201	0.528445	0.632901	0.332427	0.838261	0.957983	0.960291	0.801281	0.993387	0.860846
Kdm5b	0.83276	0.00757622	0.708851	0.258981	0.0279555	0.233774	0.0241565	0.68497	0.281481	0.747202
Klf1	0.674143	0.158724	0.256593	0.837949	0.0322011	0.245671	0.301527	0.193248	0.993387	0.747202
Klf13	0.615862	0.825336	0.0666446	0.258981	0.21465	0.959301	0.993626	0.449672	0.993387	0.777842
Klf3	0.582981	0.104438	0.456351	0.756504	0.0480738	0.928632	0.711972	0.136109	0.580164	0.793188
Klf4	0.768515	0.202354	0.49883	0.43435	0.0872649	0.707258	0.604897	0.637459	0.946534	0.92335
Klf5	0.51681	0.150218	0.632634	0.672803	0.449445	0.959301	0.700872	0.771453	0.658827	0.424678
Klf6	0.642959	0.819632	0.118845	0.409279	0.304702	0.538483	0.194964	0.642355	0.615955	0.747202
Klf9	0.761682	0.0882065	0.82018	0.523898	0.161975	0.96675	0.70987	0.809401	0.658827	0.425733
Kmt2b	0.651767	0.819632	0.60328	0.554287	0.542845	0.504755	0.527736	0.719064	0.993387	0.891144
Lef1	0.359578	0.122342	0.484764	0.416754	0.452479	0.943093	0.993626	0.264603	0.984841	0.510272
Lhx2	0.30396	0.121278	0.402732	0.520225	0.0638107	0.959301	0.620563	0.193248	0.658827	0.92335
Lyl1	0.919173	0.184093	0.212732	0.698192	0.0325081	0.759851	0.801942	0.751226	0.993387	0.951754
Maf	0.919173	0.0359483	0.0649874	0.450312	0.000666336	0.192164	0.0345079	0.615659	0.484551	0.938435
Mafb	0.709098	0.231364	0.416173	0.513182	0.694636	0.853103	0.974664	0.755818	0.82929	0.510272
Maff	0.860787	0.243251	0.468736	0.230132	0.125366	0.736633	0.18857	0.68497	0.249758	0.426098
Mafg	0.907615	0.581808	0.567771	0.82694	0.993981	0.610028	0.527736	0.455271	0.993387	0.747202
Mafk	0.919173	0.1947	0.790434	0.450312	0.483237	0.446503	0.499091	0.382726	0.993387	0.860846
Max	0.522032	0.959215	0.564076	0.462808	0.659302	0.959301	0.61805	0.523218	0.580164	0.92335
Maz	0.642354	0.184093	0.0858801	0.82694	0.0108058	0.446503	0.587179	0.719064	0.993387	0.891144
Mbd1	0.84994	0.0903377	0.0649874	0.173519	0.00327246	0.794847	0.73927	0.809598	0.993387	0.687382
Mbd2	0.651767	0.159877	0.616381	0.965004	0.176614	0.619144	0.70566	0.835775	0.993387	0.747202
Mef2a	0.581434	0.458305	0.484764	0.192274	0.314178	0.736633	0.576696	0.755818	0.858052	0.686303
Mef2b	0.775954	0.833728	0.359429	0.557526	0.377047	0.233774	0.382591	0.171181	0.947446	0.747202
Mef2c	0.597167	0.158269	0.89946	0.677895	0.286874	0.693042	0.763065	0.912296	0.968343	0.824472
Meis1	0.359808	0.771312	0.181067	0.771774	0.150742	0.164266	0.139725	0.159769	0.993387	0.687382
Meis2	0.84994	0.0760471	0.926738	0.258981	0.192819	0.895951	0.674404	0.993113	0.82929	0.797903
Mitf	0.642959	0.379903	0.0901955	0.191824	0.55292	0.966099	0.672568	0.997267	0.589255	0.824472
Mnt	0.720477	0.207717	0.168489	0.3426	0.834953	0.243478	0.604897	0.267283	0.942151	0.501596
Mxi1	0.504743	0.836889	0.82018	0.965004	0.727744	0.453835	0.70566	0.314511	0.993387	0.983186
Myb	0.359578	0.0608649	0.909982	0.359856	0.168939	0.519716	0.210398	0.178607	0.626424	0.885597
Mybl2	0.258696	0.233992	0.0135791	0.47479	0.00488401	0.736633	0.976834	0.254785	0.989541	0.860846
Myc	0.809934	0.786518	0.188525	0.462808	0.345108	0.514561	0.763065	0.325857	0.82929	0.747202
Mycn	0.720477	0.58427	0.907678	0.934935	0.718837	0.452846	0.158658	0.383146	0.580164	0.747202
Myod1	0.84994	0.271103	0.982016	0.540386	0.286874	0.350424	0.515456	0.776758	0.946534	0.747202
Nanog	0.634975	0.661853	0.806591	0.523898	0.727744	0.759851	0.661534	0.865858	0.968343	0.949023
Ncoa1	0.720477	0.035602	0.262485	0.191824	0.00836023	0.736633	0.520123	0.382726	0.82929	0.92335
Ncoa2	0.845986	0.244567	0.0858801	0.173519	0.642862	0.871486	0.374344	0.835256	0.501682	0.92335
Ncoa3	0.582981	0.150218	0.548066	0.275962	0.0706815	0.798363	0.708588	0.243152	0.947446	0.994932
Neurod1	0.634975	0.434101	0.728478	0.673592	0.391648	0.164266	0.604897	0.525502	0.968343	0.902623
Nfatc1	0.581434	0.147515	0.115446	0.826879	0.0140196	0.360185	0.428765	0.437885	0.993387	0.46637
Nfatc2	0.369515	0.379903	0.835218	0.63718	0.52645	0.885632	0.138965	0.811916	0.184469	0.777842
Nfe2	0.365781	0.513819	0.195165	0.450312	0.366331	0.895951	0.993626	0.607878	0.843623	0.596671
Nfe2l1	0.919173	0.607581	0.359429	0.932363	0.248543	0.60527	0.957494	0.136109	0.580164	0.92335
Nfe2l2	0.634975	0.327475	0.146798	0.332427	0.0419386	0.444868	0.210398	0.538377	0.677232	0.793188
Nfic	0.919173	0.458305	0.0749292	0.515988	0.0314104	0.231381	0.142047	0.187435	0.811455	0.825976
Nfkb1	0.416219	0.502311	0.198036	0.173519	0.618455	0.839175	0.801942	0.178607	0.993387	0.92335
Nfkb2	0.581434	0.819632	0.286465	0.75948	0.392974	0.655823	0.0750366	0.940343	0.184469	0.556768
Nfya	0.504743	0.390386	0.0960423	0.933145	0.0335629	0.676306	0.502492	0.222689	0.82929	0.686303
Nfyb	0.96687	0.160363	0.0858801	0.557526	0.0108058	0.895951	0.505344	0.843853	0.595037	0.891144
Nr1h2	0.460888	0.220852	0.391035	0.932363	0.0790576	0.895951	0.61805	0.449525	0.67229	0.936869
Nr1h3	0.556685	0.911777	0.165472	0.409279	0.28001	0.895991	0.967323	0.570136	0.580164	0.747202
Nr1h4	0.912751	0.309731	0.0858801	0.409279	0.0219768	0.909386	0.61805	0.913579	0.786811	0.797903
Nr2c2	0.258696	0.458305	0.103055	0.826879	0.043901	0.736633	0.993626	0.399757	0.882293	0.556768
Nr2f1	0.615862	0.552185	0.0901955	0.31929	0.0436653	0.262332	0.0241565	0.47793	0.277785	0.92335
Nr2f2	0.919173	0.833728	0.391035	0.411799	0.359072	0.79339	0.957494	0.968327	0.993387	0.510272
Nr2f6	0.751115	0.475053	0.278446	0.75948	0.143267	0.957983	0.708588	0.443682	0.605439	0.92335
Nr3c1	0.703159	0.243251	0.564076	0.643546	0.133711	0.728756	0.949063	0.449525	0.643847	0.92335
Nr4a1	0.460888	0.301464	0.741749	0.32987	0.284147	0.444868	0.0426491	0.334928	0.249758	0.424678
Nr5a1	0.366729	0.540969	0.383266	0.63718	0.663858	0.539107	0.711972	0.604964	0.968343	0.687382
Nr5a2	0.888069	0.513819	0.170862	0.557526	0.594408	0.959301	0.960291	0.947753	0.993387	0.510272
Nrf1	0.771775	0.503227	0.0832112	0.409279	0.0706815	0.895951	0.526761	0.962449	0.658827	0.522
Nrif1	0.576573	0.502311	0.31516	0.258981	0.572372	0.885632	0.264826	0.894328	0.484551	0.777842
Onecut1	0.508706	0.897847	0.325663	0.846029	0.543804	0.444868	0.142047	0.446278	0.589465	0.930138
Otx2	0.775954	0.228311	0.286465	0.95213	0.051211	0.321887	0.375447	0.292495	0.889112	0.834385
Pax5	0.431613	0.414994	0.960334	0.826879	0.593747	0.597554	0.515456	0.136109	0.968343	0.92335
Pax6	0.771775	0.00757622	0.165472	0.192274	0.0015127	0.835451	0.413158	0.986971	0.643847	0.747202
Pax8	0.258696	0.12663	0.728923	0.346204	0.125122	0.909386	0.515456	0.337876	0.658827	0.936869
Pbx2	0.582981	0.410033	0.0649874	0.173519	0.0191346	0.959301	0.518436	0.189447	0.623341	0.92335
Pbx3	0.730405	0.0760471	0.907678	0.489817	0.439203	0.446503	0.522142	0.775909	0.988916	0.92335
Pdx1	0.674143	0.0124545	0.0186282	0.960335	2.96598e-05	0.446503	0.174121	0.912296	0.615955	0.633529
Pgr	0.416219	0.406631	0.218079	0.887295	0.0798046	0.444868	0.526761	0.136109	0.993387	0.938624
Pknox1	0.416219	0.0747834	0.357144	0.798333	0.0234197	0.164266	0.187081	0.956708	0.811455	0.747202
Pou2f1	0.686028	0.0261901	0.198036	0.673592	0.00488401	0.957983	0.789942	0.261408	0.718667	0.424678
Pou2f2	0.513986	0.607581	0.826861	0.912622	0.592206	0.959301	0.801942	0.234727	0.677408	0.983186
Pou4f2	0.999173	0.403228	0.118845	0.673592	0.0414536	0.895951	0.499091	0.736217	0.620115	0.812832
Pou5f1	0.96687	0.211026	0.192063	0.450312	0.0426876	0.245671	0.406567	0.755818	0.858052	0.983186
Ppara	0.508706	0.607581	0.383584	0.970346	0.84306	0.547419	0.181401	0.324002	0.580164	0.510272
Pparg	0.635927	0.158269	0.8443	0.192274	0.308992	0.984518	0.866378	0.80804	0.858052	0.786794
Prdm1	0.919173	0.43603	0.391035	0.901014	0.171373	0.759851	0.142047	0.310583	0.318148	0.92335
Prdm14	0.720477	0.0876323	0.0901955	0.902041	0.00537226	0.736633	0.16197	0.947753	0.318148	0.825976
Prox1	0.642959	0.872594	0.0649874	0.377479	0.286874	0.570321	0.301527	0.771453	0.658827	0.686303
Rara	0.30396	0.461725	0.138926	0.932363	0.0666179	0.329627	0.103111	0.136109	0.580164	0.747202
Rarb	0.590939	0.111157	0.359429	0.802159	0.0332071	0.203	0.0750366	0.809598	0.615955	0.747202
Rarg	0.877795	0.10664	0.160824	0.934935	0.0123508	0.911103	0.653948	0.997267	0.811455	0.994932
Rbpj	0.642959	0.860095	0.692278	0.75948	0.811845	0.924671	0.749206	0.382726	0.884428	0.92335
Rel	0.581434	0.0258038	0.673031	0.177845	0.0771505	0.959301	0.976144	0.193248	0.941345	0.98986
Rela	0.897672	0.184093	0.184448	0.258981	0.0282172	0.736633	0.960291	0.5836	0.882293	0.747202
Relb	0.756717	0.493384	0.0901955	0.866593	0.0402148	0.924671	0.541925	0.178607	0.652278	0.46637
Rest	0.967046	0.61848	0.100688	0.450312	0.111871	0.808045	0.754798	0.832914	0.968582	0.92335
Rfx1	0.694307	0.158269	0.0419823	0.826879	0.00360857	0.475499	0.658377	0.324002	0.993387	0.424678
Rfx2	0.581434	0.0655412	0.644022	0.370096	0.0639986	0.966099	0.711972	0.771453	0.681601	0.983186
Rfx5	0.581434	0.475053	0.351879	0.75948	0.825378	0.360185	0.158658	0.145309	0.658827	0.469053
Rreb1	0.919173	0.503227	0.448228	0.191824	0.251326	0.912744	0.268583	0.314511	0.439967	0.747202
Runx1	0.919173	0.266038	0.246094	0.43435	0.811845	0.444868	0.406567	0.480023	0.941345	0.510272
Runx2	0.581434	0.240192	0.0901955	0.919668	0.0191346	0.858303	0.70987	0.993113	0.663848	0.510272
Runx3	0.51066	0.104438	0.445157	0.513182	0.0417132	0.329627	0.214596	0.136109	0.82929	0.747202
Rxra	0.902106	0.837996	0.416173	0.832442	0.814603	0.853103	0.976834	0.736217	0.90931	0.686303
Rxrb	0.860787	0.0264601	0.0649874	0.779502	0.00049852	0.306213	0.0814561	0.736217	0.484551	0.92335
Rxrg	0.69045	0.0832066	0.198036	0.756504	0.029094	0.548784	0.61805	0.761081	0.993387	0.0512184
Satb1	0.967046	0.368936	0.0901955	0.216245	0.483237	0.895951	0.927095	0.615282	0.833424	0.747202
Six2	0.919173	0.309731	0.0858801	0.3426	0.0207057	0.895951	0.801942	0.325857	0.658827	0.92335
Six5	0.674959	0.513819	0.561124	0.36303	0.991851	0.848171	0.807227	0.755818	0.993387	0.747202
Smad1	0.919173	0.271103	0.0697648	0.409279	0.012843	0.895951	0.801942	0.731891	0.968343	0.687382
Smad3	0.508706	0.068005	0.124963	0.748356	0.00537226	0.334206	0.763065	0.615659	0.811455	0.936869
Smad4	0.513986	0.0692758	0.465754	0.513182	0.0354386	0.895951	0.604897	0.385006	0.71713	0.885597
Smad5	0.919173	0.458305	0.0726075	0.450312	0.0279555	0.794847	0.960291	0.309827	0.811455	0.747202
Snai1	0.500263	0.734907	0.168489	0.192274	0.348441	0.570321	0.960291	0.776758	0.663848	0.969378
Snai2	0.581434	0.185437	0.0749292	0.747233	0.0100844	0.367121	0.0241565	0.175851	0.184469	0.983186
Snapc4	0.648639	0.535883	0.671223	0.409279	0.39956	0.444868	0.352029	0.504727	0.941345	0.747202
Sox10	0.96687	0.93423	0.0749292	0.192274	0.0661827	0.798363	0.960291	0.538377	0.844885	0.891144
Sox11	0.76046	0.648763	0.578509	0.722829	0.41357	0.541929	0.385004	0.234727	0.811455	0.891144
Sox13	0.581434	0.819632	0.286465	0.22751	0.245001	0.245671	0.620563	0.175851	0.993387	0.686303
Sox2	0.76046	0.433544	0.662492	0.409279	0.297149	0.918349	0.46633	0.820392	0.580164	0.46637
Sox6	0.590939	0.1051	0.718675	0.933145	0.160664	0.895991	0.951798	0.222689	0.677232	0.510272
Sox9	0.919173	0.268923	0.82018	0.63718	0.252223	0.538483	0.142047	0.525502	0.209034	0.860846
Sp1	0.443059	0.0747834	0.165472	0.173519	0.834953	0.759851	0.927095	0.993113	0.658827	0.510272
Sp2	0.258696	0.747425	0.479514	0.268272	0.86499	0.444868	0.725049	0.642355	0.580164	0.956878
Sp3	0.513986	0.297084	0.0649874	0.722829	0.010998	0.848186	0.185417	0.261369	0.249758	0.686303
Sp4	0.258696	0.513819	0.655556	0.31929	0.981097	0.33853	0.685528	0.771453	0.677232	0.510272
Spi1	0.919173	0.502311	0.721957	0.638335	0.391296	0.360185	0.763065	0.136109	0.658827	0.974812
Spib	0.426706	0.93607	0.434796	0.216245	0.401387	0.444868	0.0750366	0.206177	0.249758	0.92335
Srebf1	0.359578	0.1051	0.168489	0.359856	0.012843	0.895951	0.960291	0.570136	0.993387	0.92335
Srebf2	0.581434	0.0973595	0.169448	0.409279	0.0123508	0.462843	0.428761	0.927513	0.936621	0.936869
Srf	0.258696	0.951578	0.970143	0.826879	0.942992	0.496956	0.812153	0.713094	0.620115	0.92335
Stat1	0.647431	0.379903	0.394166	0.466514	0.148837	0.166019	0.194964	0.719064	0.840603	0.747202
Stat2	0.359578	0.833728	0.728478	0.3834	0.658164	0.00584408	1.26198e-05	0.136109	0.0581735	0.426098
Stat3	0.673109	0.207717	0.325663	0.191824	0.712203	0.175735	0.11806	0.449525	0.60189	0.860846
Stat4	0.919173	0.0747834	0.299872	0.450312	0.0191346	0.504755	0.374261	0.676444	0.811455	0.747202
Stat5a	0.758857	0.607852	0.465754	0.409279	0.767426	0.334206	0.0764478	0.68497	0.501682	0.994932
Stat5b	0.233995	0.303205	0.391035	0.642943	0.132122	0.192164	0.118964	0.947753	0.82357	0.747202
Stat6	0.919173	0.496572	0.391035	0.557526	0.195887	0.957983	0.95505	0.801281	0.786811	0.748971
Tal1	0.359578	0.132096	0.448228	0.22751	0.605224	0.959301	0.866126	0.382726	0.786811	0.747202
Tbp	0.30396	0.0692758	0.851083	0.301092	0.068139	0.557091	0.949063	0.931026	0.580164	0.777842
Tbx21	0.919173	0.393309	0.286465	0.881199	0.106983	0.100629	0.103111	0.136109	0.858052	0.92335
Tcf12	0.836941	0.0405306	0.384129	0.416754	0.0207314	0.960789	0.710419	0.751226	0.782957	0.994932
Tcf3	0.651767	0.547388	0.0649874	0.82694	0.0298535	0.166019	0.0426491	0.20826	0.580164	0.424678
Tcf4	0.651767	0.0832066	0.18117	0.912622	0.0123508	0.676306	0.967323	0.449525	0.632152	0.860846
Tcf7	0.287471	0.121278	0.378456	0.826879	0.0382081	0.359351	0.515456	0.136109	0.993387	0.747202
Tcf7l1	0.919173	0.327475	0.165472	0.673592	0.0428649	0.676306	0.960291	0.443682	0.858052	0.891144
Tcf7l2	0.581434	0.275987	0.0649874	0.409279	0.0105557	0.966099	0.960291	0.487964	0.993387	0.936869
Tead1	0.720477	0.393309	0.951263	0.63718	0.592049	0.957983	0.957494	0.538377	0.993387	0.994932
Tead2	0.581434	0.877081	0.167844	0.409279	0.143267	0.934464	0.518436	0.980762	0.484551	0.8737
Tead4	0.751182	0.0422706	0.0697648	0.934935	0.00111807	0.859609	0.589595	0.642355	0.7146	0.982759
Tfap2a	0.911484	0.207717	0.383584	0.192274	0.723261	0.320769	0.301527	0.453384	0.901997	0.747202
Tfap2c	0.919173	0.951578	0.0902243	0.173519	0.075188	0.221253	0.00315265	0.736217	0.0598554	0.891144
Tfap4	0.912751	0.54968	0.38295	0.450312	0.91489	0.934464	0.924448	0.816889	0.993387	0.92335
Tfdp1	0.950814	0.959215	0.107974	0.409279	0.135949	0.231381	0.117119	0.676444	0.580164	0.747202
Tgif2	0.720477	0.379903	0.768525	0.673592	0.304646	0.830282	0.203416	0.136109	0.428802	0.936869
Thap1	0.120447	0.93423	0.168489	0.173519	0.160786	0.245671	0.117119	0.525502	0.318148	0.747202
Thap11	0.753214	0.718207	0.0726075	0.540386	0.051211	0.798089	0.397788	0.443682	0.580164	0.510272
Tp53	0.642354	0.228311	0.32251	0.322062	0.0580853	0.798363	0.97611	0.776758	0.811455	0.92335
Tp63	0.513986	0.18518	0.30291	0.75948	0.043255	0.96675	0.801942	0.676444	0.858052	0.747202
Tp73	0.751991	0.155028	0.383266	0.63718	0.0525843	0.203	0.280766	0.939671	0.82929	0.969378
Twist1	0.950679	0.228311	0.351879	0.409279	0.0809957	0.96675	0.801942	0.637459	0.889112	0.747202
Usf1	0.582981	0.22183	0.263276	0.853814	0.043901	0.360185	0.73764	0.437885	0.82929	0.891144
Usf2	0.768515	0.0882065	0.295025	0.428849	0.0346637	0.334206	0.271274	0.755818	0.82929	0.891144
Vdr	0.306874	0.487693	0.544431	0.673592	0.286874	0.96675	0.960291	0.257597	0.989541	0.824472
Wt1	0.508706	0.951578	0.952875	0.821175	0.932719	0.736633	0.807227	0.314511	0.993387	0.92335
Xbp1	0.460888	0.62148	0.498384	0.853814	0.347485	0.895951	0.620563	0.776758	0.615955	0.77228
Ybx1	0.359578	0.847259	0.0749292	0.173519	0.0566687	0.886896	0.620563	0.939671	0.484551	0.92335
Yy1	0.673109	0.385527	0.0749292	0.63718	0.0207642	0.925526	0.749206	0.76444	0.811455	0.687382
Zbtb11	0.581434	0.0359483	0.657253	0.409279	0.130166	0.329627	0.0470974	0.449525	0.428802	0.0512184
Zbtb33	0.258696	0.569592	0.564076	0.377479	0.352287	0.858303	0.156482	0.337876	0.249758	0.747202
Zbtb7a	0.76046	0.443331	0.0834715	0.486246	0.0282172	0.895951	0.355116	0.776758	0.484551	0.686303
Zc3h8	0.648639	0.0903377	0.0905021	0.807461	0.00619469	0.444868	0.18857	0.382726	0.658827	0.747202
Zeb1	0.582981	0.816667	0.564076	0.677895	0.474929	0.444868	0.315188	0.997267	0.82929	0.936869
Zeb2	0.743213	0.872594	0.616381	0.935255	0.811845	0.959301	0.70987	0.751226	0.748411	0.596671
Zfp217	0.582981	0.105416	0.383584	0.311031	0.834953	0.835451	0.960291	0.308054	0.936621	0.797903
Zfp384	0.359808	0.672362	0.112327	0.191824	0.44243	0.858303	0.967323	0.67029	0.811455	0.747202
Zfp644	0.582981	0.458305	0.0926633	0.537235	0.0400693	0.647798	0.688428	0.222689	0.993387	0.830154
Zfx	0.841555	0.937875	0.665196	0.75948	0.834953	0.798363	0.95505	0.570136	0.658827	0.825976
Zhx1	0.365781	0.226429	0.383266	0.192274	0.834953	0.444868	0.187081	0.136109	0.620115	0.860846
Zhx2	0.51681	0.0832066	0.901575	0.486246	0.248543	0.957983	0.717617	0.982298	0.72609	0.686303
Zkscan1	0.720477	0.46594	0.383584	0.557526	0.174314	0.334206	0.515456	0.136109	0.82929	0.891144
Znf143	0.771775	0.581808	0.279486	0.677895	0.168939	0.94264	0.960291	0.968327	0.941345	0.949023
Znf24	0.76046	0.603036	0.415125	0.253521	0.286874	0.386251	0.944385	0.175851	0.484551	0.518425
Znf263	0.365781	0.332746	0.0649874	0.486246	0.0202403	0.655823	0.406567	0.538377	0.677232	0.936869
Znf592	0.443059	0.292102	0.0660395	0.173519	0.496632	0.619144	0.686688	0.382726	0.993387	0.967364
Znf639	0.365781	0.245981	0.876094	0.191824	0.328022	0.694093	0.428761	0.206177	0.786811	0.983186
Znf740	0.642959	0.829024	0.176837	0.322062	0.684942	0.625307	0.621308	0.956708	0.993387	0.958207

## Sheet: Blood ALA (male vs female)
	p-value	padj
Thap1	0.000567312	0.120447
Elf5	0.000830667	0.120447
Creb3	0.00183263	0.156708
Gabpa	0.00216149	0.156708
Stat5b	0.00403439	0.233995
E2f7	0.00723764	0.258696
E2f4	0.0134574	0.258696
E2f2	0.00675972	0.258696
Srf	0.0157283	0.258696
Sp4	0.0113169	0.258696
Sp2	0.00909339	0.258696
Mybl2	0.0139471	0.258696
Gata6	0.016057	0.258696
Zbtb33	0.00846819	0.258696
Fosl1	0.0156784	0.258696
Nr2c2	0.0128052	0.258696
Hnf4g	0.0113478	0.258696
Pax8	0.0101381	0.258696
Foxm1	0.0183855	0.280621
Tcf7	0.0198256	0.287471
Atf6	0.0238827	0.30396
Tbp	0.0221174	0.30396
Lhx2	0.0262035	0.30396
Rara	0.0246079	0.30396
Esrra	0.0255965	0.30396
Ctcf	0.0285148	0.306874
Vdr	0.028571	0.306874
Atf4	0.0303823	0.314674
Elk4	0.0367119	0.359578
Ehf	0.0462832	0.359578
Tal1	0.0464638	0.359578
Foxp2	0.04707	0.359578
Ybx1	0.0499481	0.359578
Stat2	0.0498577	0.359578
E2f5	0.050444	0.359578
Myb	0.0472374	0.359578
Bach1	0.0505391	0.359578
Srebf1	0.0508369	0.359578
Etv1	0.0462608	0.359578
Ets2	0.0478282	0.359578
Lef1	0.0447922	0.359578
Zfp384	0.0525682	0.359808
Etv4	0.0545916	0.359808
Meis1	0.0534378	0.359808
Irf4	0.0595337	0.365781
Nfe2	0.0618044	0.365781
Znf639	0.0597953	0.365781
Znf263	0.0589586	0.365781
Zhx1	0.0609736	0.365781
Nr5a1	0.0632291	0.366729
Nfatc2	0.0649836	0.369515
Hoxb7	0.0698446	0.378391
Arnt	0.0704591	0.378391
Hinfp	0.0692103	0.378391
Pgr	0.0861144	0.416219
Nfkb1	0.0848299	0.416219
Gata1	0.0856574	0.416219
Creb3l1	0.0845485	0.416219
Cebpe	0.0852565	0.416219
Pknox1	0.0814158	0.416219
Spib	0.0897553	0.426706
Ets1	0.0931791	0.431613
Pax5	0.0937642	0.431613
Znf592	0.0979796	0.443059
Sp1	0.0993062	0.443059
Nr1h2	0.107086	0.460888
Nr4a1	0.10807	0.460888
Xbp1	0.105994	0.460888
Snai1	0.119028	0.500263
Nfya	0.123575	0.504743
Mxi1	0.121853	0.504743
Smad3	0.130664	0.508706
Wt1	0.12806	0.508706
Ppara	0.129713	0.508706
Onecut1	0.132575	0.508706
Hhex	0.133316	0.508706
Erg	0.136935	0.51066
Runx3	0.13735	0.51066
Smad4	0.14071	0.513986
Atf3	0.147106	0.513986
Pou2f2	0.146555	0.513986
Sp3	0.142182	0.513986
Tp63	0.143891	0.513986
Hsf1	0.151153	0.51681
Gata3	0.151519	0.51681
Zhx2	0.155043	0.51681
Klf5	0.154824	0.51681
Hbp1	0.157681	0.519554
Elf1	0.159449	0.519554
Max	0.16201	0.522032
Nr1h3	0.174684	0.556685
Nrif1	0.182913	0.576573
Irf1	0.200971	0.581434
Crem	0.215759	0.581434
Tead2	0.228564	0.581434
Srebf2	0.228158	0.581434
Nfkb2	0.198874	0.581434
Tcf7l2	0.198729	0.581434
Irf2	0.200066	0.581434
Fosl2	0.213518	0.581434
Rel	0.219633	0.581434
Snai2	0.188902	0.581434
Bcl6	0.21473	0.581434
Sox13	0.217646	0.581434
Hnf4a	0.200913	0.581434
Runx2	0.210154	0.581434
Hmbox1	0.212062	0.581434
Foxa2	0.228016	0.581434
Zbtb11	0.219201	0.581434
Gfi1b	0.222892	0.581434
Nfatc1	0.189577	0.581434
Rfx5	0.210323	0.581434
Mef2a	0.222992	0.581434
Rfx2	0.197257	0.581434
Bhlhe22	0.235713	0.582981
Klf3	0.231739	0.582981
Zeb1	0.245254	0.582981
Pbx2	0.244523	0.582981
Usf1	0.244248	0.582981
Zfp217	0.245085	0.582981
Zfp644	0.244898	0.582981
Ncoa3	0.242598	0.582981
E2f3	0.248279	0.585374
Rarb	0.254715	0.590939
Sox6	0.254255	0.590939
Mef2c	0.259459	0.597167
Foxo1	0.281932	0.615862
Klf13	0.278877	0.615862
Cebpa	0.282447	0.615862
Irf3	0.270192	0.615862
E2f6	0.28	0.615862
Nr2f1	0.277153	0.615862
Hoxb13	0.279801	0.615862
Neurod1	0.296996	0.634975
Nanog	0.299971	0.634975
Nfe2l2	0.293702	0.634975
Hoxa9	0.29854	0.634975
Hic1	0.304806	0.635927
Pparg	0.303672	0.635927
Gli1	0.314532	0.642354
Tp53	0.3137	0.642354
Maz	0.311169	0.642354
Prox1	0.326103	0.642959
Rbpj	0.324537	0.642959
Znf740	0.328131	0.642959
Klf6	0.324623	0.642959
Mitf	0.317106	0.642959
Ctcfl	0.321733	0.642959
Bhlhe40	0.331727	0.645643
Stat1	0.334878	0.647431
Zc3h8	0.33939	0.648639
Snapc4	0.339976	0.648639
Tcf3	0.346183	0.651767
Tcf4	0.350076	0.651767
Mbd2	0.350606	0.651767
Kmt2b	0.343971	0.651767
Hnf1a	0.36902	0.673109
Yy1	0.365363	0.673109
Stat3	0.369049	0.673109
Irf9	0.378915	0.674143
Pdx1	0.374373	0.674143
Klf1	0.378309	0.674143
Bcl11a	0.378421	0.674143
Six5	0.381701	0.674959
Junb	0.386479	0.675174
Creb1	0.384886	0.675174
Ebf1	0.392399	0.681411
Pou2f1	0.397423	0.686028
Cebpb	0.401632	0.689192
Rxrg	0.404747	0.69045
Gli2	0.410459	0.694307
Rfx1	0.411796	0.694307
Nr3c1	0.419471	0.703159
Mafb	0.428312	0.709098
Etv6	0.430349	0.709098
E2f1	0.428855	0.709098
Prdm14	0.454646	0.720477
Ncoa1	0.444975	0.720477
Zkscan1	0.448528	0.720477
Mycn	0.45139	0.720477
Tead1	0.453327	0.720477
Tgif2	0.442938	0.720477
Mnt	0.449549	0.720477
Pbx3	0.46343	0.730405
Zeb2	0.474118	0.743213
Nr2f6	0.48175	0.751115
Tead4	0.484383	0.751182
Ikzf1	0.495277	0.751991
Hes1	0.494012	0.751991
Tp73	0.490971	0.751991
Foxl2	0.490098	0.751991
Deaf1	0.501277	0.753214
Thap11	0.499821	0.753214
Relb	0.506218	0.756717
Stat5a	0.512308	0.758857
Bach2	0.515499	0.758857
Ahr	0.513878	0.758857
Zbtb7a	0.525893	0.76046
Sox2	0.520014	0.76046
Znf24	0.523288	0.76046
Sox11	0.527077	0.76046
Klf9	0.530551	0.761682
Foxo4	0.535981	0.765688
Klf4	0.541807	0.768515
Usf2	0.54326	0.768515
Pax6	0.549123	0.771775
Nrf1	0.553549	0.771775
Znf143	0.551621	0.771775
Foxa1	0.571147	0.775954
Fli1	0.5726	0.775954
Mef2b	0.56852	0.775954
Hnf1b	0.571464	0.775954
Otx2	0.564791	0.775954
Elf3	0.5665	0.775954
Foxj2	0.583461	0.784026
Cdx2	0.583964	0.784026
Foxk1	0.601712	0.804132
Myc	0.608847	0.809934
Fos	0.625484	0.828267
Esr1	0.634621	0.83276
Kdm5b	0.634198	0.83276
Tcf12	0.640693	0.836941
Zfx	0.650029	0.841555
Cebpg	0.647137	0.841555
Ncoa2	0.656368	0.845986
Atf1	0.669362	0.84994
Gata4	0.677004	0.84994
Mbd1	0.673059	0.84994
Meis2	0.666362	0.84994
Myod1	0.677021	0.84994
Epas1	0.66277	0.84994
Rxrb	0.691597	0.860787
Maff	0.689567	0.860787
Rarg	0.708289	0.877795
Nr5a2	0.719642	0.888069
Cebpd	0.72995	0.893187
Esr2	0.727427	0.893187
Rela	0.73671	0.897672
Atf2	0.741664	0.899927
Elk1	0.745855	0.901241
Rxra	0.749681	0.902106
Foxk2	0.753738	0.90324
Mafg	0.760519	0.907615
Tfap2a	0.766904	0.911484
Nr1h4	0.772597	0.912751
Tfap4	0.774264	0.912751
Nfic	0.849606	0.919173
Batf	0.864555	0.919173
Nfe2l1	0.858288	0.919173
Ascl1	0.814626	0.919173
Arntl	0.824064	0.919173
Arid3a	0.814098	0.919173
Arid2	0.853489	0.919173
Maf	0.844074	0.919173
Mafk	0.85227	0.919173
Hif1a	0.829864	0.919173
Tbx21	0.871121	0.919173
Smad1	0.813256	0.919173
Foxo3	0.825678	0.919173
Smad5	0.834668	0.919173
Prdm1	0.820197	0.919173
Gata2	0.785779	0.919173
Tfap2c	0.789319	0.919173
Sox9	0.817695	0.919173
Runx1	0.7967	0.919173
Spi1	0.803532	0.919173
Rreb1	0.845339	0.919173
Six2	0.87163	0.919173
Stat4	0.868044	0.919173
Stat6	0.82613	0.919173
Tcf7l1	0.865054	0.919173
Lyl1	0.858058	0.919173
Cux1	0.833252	0.919173
Nr2f2	0.813957	0.919173
Irf8	0.866395	0.919173
Clock	0.886021	0.930964
Jund	0.889458	0.931201
Egr1	0.903218	0.942206
Twist1	0.915286	0.950679
Ar	0.917897	0.950679
Tfdp1	0.921306	0.950814
Pou5f1	0.942627	0.96687
Nfyb	0.946865	0.96687
Sox10	0.94655	0.96687
Jun	0.950961	0.967046
Rest	0.953928	0.967046
Satb1	0.957042	0.967046
Grhl2	0.978688	0.985485
Eomes	0.985046	0.988454
Pou4f2	0.999173	0.999173

## Sheet: Neutrophils Female (case vs ctr
	p-value	padj
Kdm5b	6.72964e-05	0.00757622
Bhlhe22	7.94748e-05	0.00757622
Pax6	3.07747e-05	0.00757622
Creb1	0.0001045	0.00757622
Pdx1	0.000245944	0.0124545
Atf2	0.000257679	0.0124545
Fosl2	0.000401064	0.0149632
Irf8	0.000412778	0.0149632
Foxl2	0.000478808	0.0154283
Rel	0.000889787	0.0258038
Pou2f1	0.000993417	0.0261901
Gata4	0.00118614	0.0264601
Rxrb	0.00114101	0.0264601
Ncoa1	0.00171872	0.035602
Ikzf1	0.00223128	0.0359483
Zbtb11	0.0021883	0.0359483
Elf3	0.00200188	0.0359483
Maf	0.00219066	0.0359483
Elf1	0.00242232	0.0369722
Tcf12	0.00299612	0.0405306
Ehf	0.00307473	0.0405306
Cebpa	0.00298329	0.0405306
Creb3l1	0.00333745	0.0420808
Gfi1b	0.00364871	0.0422706
Elf5	0.00390848	0.0422706
Arnt	0.00351542	0.0422706
Tead4	0.00393554	0.0422706
Elk4	0.00495275	0.0512963
Myb	0.00608649	0.0608649
Rfx2	0.00678012	0.0655412
Smad3	0.0072695	0.068005
Gata6	0.00756705	0.0685764
Smad4	0.00800042	0.0692758
Tbp	0.00812199	0.0692758
Cebpd	0.0100421	0.0747834
Etv6	0.00997327	0.0747834
Stat4	0.0100571	0.0747834
Sp1	0.00988416	0.0747834
Pknox1	0.00990185	0.0747834
Meis2	0.0105753	0.0760471
Foxo4	0.0110137	0.0760471
Pbx3	0.0108824	0.0760471
Egr1	0.0130308	0.0832066
Rxrg	0.0131807	0.0832066
Atf4	0.0133632	0.0832066
Tcf4	0.0124145	0.0832066
Zhx2	0.0134852	0.0832066
Gabpa	0.0143041	0.0864209
Elk1	0.0146667	0.0868029
Prdm14	0.0153251	0.0876323
Bcl6	0.0154112	0.0876323
Usf2	0.0161117	0.0882065
Cebpb	0.0162145	0.0882065
Klf9	0.0164247	0.0882065
Zc3h8	0.0174445	0.0903377
Mbd1	0.0171414	0.0903377
Cebpg	0.0178488	0.0908094
Srebf2	0.0194719	0.0973595
Klf3	0.0216078	0.104438
Runx3	0.0213494	0.104438
Sox6	0.0224696	0.1051
Srebf1	0.0223337	0.1051
Irf9	0.0236494	0.105416
Fosl1	0.0234062	0.105416
Hnf1b	0.0235388	0.105416
Zfp217	0.0239913	0.105416
Rarg	0.0246375	0.10664
Rarb	0.0260645	0.111157
Lhx2	0.029244	0.121278
E2f5	0.0296922	0.121278
Tcf7	0.0294088	0.121278
Lef1	0.0303746	0.122342
Pax8	0.0318758	0.12663
Tal1	0.0337073	0.132096
Ahr	0.0368354	0.140556
Atf1	0.0364397	0.140556
Eomes	0.0385182	0.145068
Nfatc1	0.0396764	0.147515
Cdx2	0.0407593	0.147752
Bhlhe40	0.0404418	0.147752
Foxp2	0.0421514	0.150218
Bcl11a	0.043045	0.150218
Klf5	0.0435113	0.150218
Ncoa3	0.0429504	0.150218
Atf6	0.0455576	0.155028
Tp73	0.0459739	0.155028
Mef2c	0.0478635	0.158269
Rfx1	0.0489966	0.158269
Hsf1	0.049118	0.158269
Pparg	0.0488478	0.158269
Klf1	0.0498064	0.158724
Mbd2	0.0507195	0.159877
Nfyb	0.0514268	0.160363
Lyl1	0.0604378	0.184093
Rela	0.0597746	0.184093
Maz	0.060941	0.184093
Tp63	0.0619394	0.18518
Esr2	0.0632705	0.185437
Snai2	0.0633045	0.185437
Mafk	0.0671379	0.1947
Ascl1	0.0702029	0.201573
Klf4	0.0711728	0.202354
Tfap2a	0.0745712	0.207717
Stat3	0.0752079	0.207717
Mnt	0.0751723	0.207717
Pou5f1	0.0771335	0.211026
Nr1h2	0.0814868	0.220852
Grhl2	0.0825617	0.221694
Ets2	0.0841422	0.22183
Usf1	0.0837304	0.22183
Hhex	0.0874485	0.226429
Zhx1	0.0870558	0.226429
Otx2	0.090656	0.228311
Tp53	0.0891249	0.228311
Hes1	0.0906747	0.228311
Twist1	0.0913244	0.228311
Hoxa9	0.0929283	0.230335
Mafb	0.094141	0.231364
Bach1	0.0959064	0.233721
Mybl2	0.0968243	0.233992
Hinfp	0.100459	0.240192
Runx2	0.101046	0.240192
Maff	0.103733	0.243251
Nr3c1	0.104011	0.243251
Ncoa2	0.105417	0.244567
Znf639	0.106874	0.245981
Runx1	0.116506	0.266038
Sox9	0.118697	0.268923
Myod1	0.121345	0.271103
Cebpe	0.122258	0.271103
Smad1	0.122464	0.271103
Tcf7l2	0.125622	0.275987
Ets1	0.130818	0.285242
Foxo3	0.133389	0.288677
Ctcf	0.136227	0.292102
Znf592	0.137993	0.292102
Hic1	0.137519	0.292102
Sp3	0.141371	0.297084
Etv4	0.145534	0.301464
Nr4a1	0.14516	0.301464
Stat5b	0.14843	0.303205
Erg	0.148466	0.303205
Crem	0.154865	0.309731
Six2	0.153228	0.309731
Nr1h4	0.154596	0.309731
Foxo1	0.156934	0.311718
Etv1	0.16058	0.316791
Irf1	0.168096	0.327167
Foxa1	0.16801	0.327167
Arntl	0.169851	0.327475
Nfe2l2	0.171642	0.327475
Tcf7l1	0.171118	0.327475
Znf263	0.175552	0.332746
Jun	0.179843	0.338666
Satb1	0.19719	0.368936
Gata1	0.206479	0.379903
Stat1	0.20822	0.379903
Tgif2	0.210912	0.379903
Foxm1	0.2088	0.379903
Mitf	0.210606	0.379903
Nfatc2	0.204892	0.379903
Yy1	0.215363	0.385527
Nfya	0.22077	0.390386
Foxa2	0.220196	0.390386
Tbx21	0.224686	0.393309
Tead1	0.225135	0.393309
Ar	0.230938	0.40103
Hnf4g	0.235008	0.403228
Pou4f2	0.235584	0.403228
Arid2	0.236375	0.403228
Pgr	0.239772	0.406631
Pbx2	0.243192	0.410033
Pax5	0.247565	0.414994
Sox2	0.260126	0.433544
Neurod1	0.263379	0.434101
Atf3	0.263454	0.434101
Prdm1	0.266129	0.43603
Esrra	0.270557	0.440795
Zbtb7a	0.273643	0.443331
Foxj2	0.275767	0.444292
Fli1	0.27847	0.444492
Hoxb13	0.278957	0.444492
Creb3	0.28822	0.456743
Nr2c2	0.297108	0.458305
Zfp644	0.294187	0.458305
Smad5	0.291752	0.458305
Nfic	0.296202	0.458305
Mef2a	0.296027	0.458305
Irf4	0.301781	0.461725
Rara	0.302509	0.461725
Junb	0.304879	0.462905
Zkscan1	0.308485	0.46594
Rfx5	0.316987	0.475053
Nr2f6	0.317794	0.475053
Vdr	0.327932	0.487693
Fos	0.336638	0.493384
Relb	0.335964	0.493384
Foxk2	0.336862	0.493384
Stat6	0.340751	0.496572
Nrif1	0.349886	0.502311
Spi1	0.348901	0.502311
Nfkb1	0.348617	0.502311
Nrf1	0.353995	0.503227
Rreb1	0.352946	0.503227
Six5	0.373847	0.513819
Sp4	0.370069	0.513819
Gata3	0.373241	0.513819
Nfe2	0.373349	0.513819
E2f1	0.366302	0.513819
Nr5a2	0.371862	0.513819
Deaf1	0.369748	0.513819
Jund	0.386311	0.528445
Snapc4	0.393597	0.535883
Nr5a1	0.399198	0.540969
Hnf4a	0.403776	0.544093
Hif1a	0.405255	0.544093
Tcf3	0.409597	0.547388
Tfap4	0.413208	0.54968
Hnf1a	0.417553	0.552185
Nr2f1	0.418899	0.552185
Zbtb33	0.434068	0.569592
Znf143	0.44739	0.581808
Mafg	0.446711	0.581808
Mycn	0.451299	0.58427
Znf24	0.467873	0.603036
Ppara	0.47565	0.607581
Nfe2l1	0.475469	0.607581
Pou2f2	0.477685	0.607581
Stat5a	0.479994	0.607852
Rest	0.490519	0.61848
Xbp1	0.495041	0.62148
Hbp1	0.500687	0.625859
Sox11	0.521247	0.648763
Nanog	0.534047	0.661853
Zfp384	0.544845	0.672362
E2f4	0.569439	0.699735
E2f3	0.583367	0.713824
Thap11	0.589425	0.718207
Snai1	0.608199	0.734907
E2f7	0.605947	0.734907
Irf3	0.621106	0.747389
Sp2	0.623713	0.747425
Meis1	0.646306	0.771312
Bach2	0.649988	0.772527
Ctcfl	0.661442	0.782931
Myc	0.667184	0.786518
Zeb1	0.695575	0.816667
Arid3a	0.69913	0.817531
Klf6	0.707226	0.819632
Kmt2b	0.712316	0.819632
Cux1	0.71434	0.819632
Sox13	0.715058	0.819632
Nfkb2	0.709274	0.819632
Klf13	0.72288	0.825336
Znf740	0.72897	0.829024
Irf2	0.742781	0.833728
Stat2	0.744605	0.833728
Mef2b	0.739881	0.833728
Nr2f2	0.741883	0.833728
Batf	0.747574	0.833832
Mxi1	0.758972	0.836889
Epas1	0.756075	0.836889
Gata2	0.758111	0.836889
Rxra	0.762865	0.837996
Clock	0.766967	0.839323
Gli2	0.773529	0.843321
Ybx1	0.780063	0.847259
Rbpj	0.794846	0.860095
Ebf1	0.801978	0.864586
Esr1	0.806972	0.866748
Prox1	0.818433	0.872594
Zeb2	0.818378	0.872594
Tead2	0.825666	0.877081
Onecut1	0.84831	0.897847
Foxk1	0.853445	0.899997
Nr1h3	0.867761	0.911777
E2f2	0.889794	0.931554
Sox10	0.898794	0.93423
Thap1	0.895718	0.93423
Spib	0.903792	0.93607
Zfx	0.908769	0.937875
Tfap2c	0.93565	0.951578
Wt1	0.937752	0.951578
Gli1	0.938453	0.951578
Hmbox1	0.938145	0.951578
Srf	0.927491	0.951578
Max	0.949458	0.959215
Tfdp1	0.9526	0.959215
E2f6	0.962966	0.966298
Hoxb7	0.995528	0.995528

## Sheet: Neutrophils Male (case vs ctrl)
	p-value	padj
Hnf4a	5.98901e-05	0.010911
Arid2	0.000112872	0.010911
Gata4	8.77133e-05	0.010911
Mybl2	0.000187298	0.0135791
Creb3	0.000292173	0.016946
Pdx1	0.00038541	0.0186282
Rfx1	0.00101337	0.0419823
Ehf	0.00352989	0.0649874
Prox1	0.00353504	0.0649874
Rxrb	0.00448189	0.0649874
Cebpe	0.00402009	0.0649874
Tcf3	0.00284564	0.0649874
Mbd1	0.00447184	0.0649874
Pbx2	0.00394644	0.0649874
Maf	0.00361639	0.0649874
Hmbox1	0.00187675	0.0649874
Znf263	0.00355432	0.0649874
Ar	0.00440074	0.0649874
Tcf7l2	0.00265752	0.0649874
Sp3	0.00258338	0.0649874
Znf592	0.00478217	0.0660395
Klf13	0.00505579	0.0666446
Tead4	0.00565735	0.0697648
Smad1	0.00577364	0.0697648
Thap11	0.00647041	0.0726075
Smad5	0.00650963	0.0726075
Nfic	0.00852642	0.0749292
Ybx1	0.00758144	0.0749292
Snai2	0.00851684	0.0749292
Ctcf	0.00798991	0.0749292
Yy1	0.00707162	0.0749292
Sox10	0.00802255	0.0749292
Cebpa	0.00813432	0.0749292
Esr1	0.00900849	0.0768371
Nrf1	0.0100427	0.0832112
Zbtb7a	0.010362	0.0834715
Nr1h4	0.0135307	0.0858801
Six2	0.0123925	0.0858801
Ncoa2	0.0120521	0.0858801
Eomes	0.0134615	0.0858801
Ebf1	0.0117833	0.0858801
Foxm1	0.0136224	0.0858801
Maz	0.0119135	0.0858801
Crem	0.0134884	0.0858801
Creb1	0.011906	0.0858801
Nfyb	0.0132072	0.0858801
Hinfp	0.0150622	0.0901955
Prdm14	0.0170101	0.0901955
Mitf	0.0152876	0.0901955
Atf1	0.0156073	0.0901955
Relb	0.0171061	0.0901955
Cebpb	0.0169335	0.0901955
Satb1	0.0169118	0.0901955
Runx2	0.0170664	0.0901955
Nr2f1	0.014681	0.0901955
Tfap2c	0.0174226	0.0902243
Hif1a	0.0181004	0.0905021
Zc3h8	0.0180953	0.0905021
Zfp644	0.0188522	0.0926633
Nfya	0.0198708	0.0960423
Irf4	0.0204169	0.0970638
Arid3a	0.0208222	0.097394
Hes1	0.0217677	0.100201
Rest	0.0222209	0.100688
Atf6	0.023074	0.102945
Creb3l1	0.0238093	0.103055
Nr2c2	0.0235261	0.103055
Tfdp1	0.025318	0.107974
Cebpg	0.0258518	0.108652
Zfp384	0.0271134	0.112327
Nfatc1	0.0282645	0.115446
Klf6	0.0298037	0.118845
Pou4f2	0.0299161	0.118845
E2f7	0.0311334	0.120382
Erg	0.0308902	0.120382
Smad3	0.0331799	0.124963
Fosl2	0.0329097	0.124963
Ikzf1	0.0357367	0.131599
Foxj2	0.0358494	0.131599
Gata3	0.0387712	0.138919
Irf8	0.0388015	0.138919
Rara	0.0392824	0.138926
Foxo3	0.0401694	0.140351
Nfe2l2	0.0425209	0.146798
Rarg	0.0471382	0.160824
Pax6	0.0496475	0.165472
Sp1	0.0503108	0.165472
Nr1h3	0.0507829	0.165472
Tcf7l1	0.0504706	0.165472
E2f4	0.0517084	0.166616
Tead2	0.0526684	0.167844
Batf	0.0579791	0.168489
Thap1	0.0577214	0.168489
Cux1	0.0552216	0.168489
Foxo1	0.0580995	0.168489
Srebf1	0.0567288	0.168489
Snai1	0.0576391	0.168489
Fli1	0.057696	0.168489
Mnt	0.0570258	0.168489
Foxk1	0.0558495	0.168489
Srebf2	0.0590146	0.169448
Nr5a2	0.0601931	0.170862
Hhex	0.0606853	0.170862
Foxa2	0.0624313	0.174087
Znf740	0.0640273	0.176837
Meis1	0.066183	0.181067
Tcf4	0.0668454	0.18117
Rela	0.0686908	0.184448
Myc	0.0711785	0.188525
Deaf1	0.0715097	0.188525
Pou5f1	0.0735137	0.192063
Nfe2	0.075374	0.195165
Nfkb1	0.0785315	0.198036
Pou2f1	0.0782928	0.198036
Rxrg	0.0780758	0.198036
Cebpd	0.0836663	0.209166
Lyl1	0.0858265	0.212732
Pgr	0.0887357	0.218079
Ahr	0.0916362	0.223315
Egr1	0.0988995	0.239007
E2f2	0.101811	0.244009
Hoxa9	0.104378	0.246094
Runx1	0.103939	0.246094
Klf1	0.109716	0.256593
Hoxb7	0.113619	0.262485
Ncoa1	0.114045	0.262485
Ascl1	0.115241	0.263148
Bhlhe22	0.116991	0.263276
Usf1	0.117113	0.263276
Nr2f6	0.124821	0.278446
Znf143	0.12625	0.279486
Sox13	0.134342	0.286465
Otx2	0.132962	0.286465
Nfkb2	0.132807	0.286465
Tbx21	0.134184	0.286465
E2f6	0.133886	0.286465
Usf2	0.139374	0.295025
Gfi1b	0.141287	0.296907
Stat4	0.143732	0.299872
Tp63	0.146232	0.30291
Nrif1	0.153233	0.31516
Tp53	0.159031	0.32251
Irf2	0.15833	0.32251
Gabpa	0.163637	0.325663
Onecut1	0.162064	0.325663
Stat3	0.163954	0.325663
Twist1	0.178512	0.351879
Rfx5	0.179579	0.351879
Atf2	0.181237	0.352743
Pknox1	0.18473	0.357144
Mef2b	0.18963	0.359429
Rarb	0.188192	0.359429
Nfe2l1	0.189487	0.359429
Irf9	0.191448	0.360519
Elf5	0.192883	0.360878
Tcf7	0.203583	0.378456
Tfap4	0.208642	0.38295
E2f5	0.208282	0.38295
Nr5a1	0.212779	0.383266
Tp73	0.211037	0.383266
Zhx1	0.212198	0.383266
Fosl1	0.21531	0.383584
Ppara	0.222214	0.383584
Arnt	0.218559	0.383584
Gata6	0.218551	0.383584
Zfp217	0.221286	0.383584
Tfap2a	0.222063	0.383584
Zkscan1	0.217462	0.383584
Tcf12	0.224579	0.384129
Junb	0.225179	0.384129
Prdm1	0.233223	0.391035
Ctcfl	0.239034	0.391035
Clock	0.234559	0.391035
Nr1h2	0.24242	0.391035
Stat6	0.233404	0.391035
Atf3	0.240368	0.391035
Stat5b	0.238192	0.391035
Nr2f2	0.235156	0.391035
Bach2	0.242711	0.391035
Irf3	0.242479	0.391035
Stat1	0.246014	0.394166
Ets2	0.251039	0.400007
Lhx2	0.254138	0.402732
Foxa1	0.266525	0.415125
Elk4	0.267305	0.415125
Znf24	0.267684	0.415125
Cdx2	0.263472	0.415125
Mafb	0.270045	0.416173
Rxra	0.27123	0.416173
Spib	0.284867	0.434796
Etv6	0.292772	0.444522
Bhlhe40	0.295453	0.445157
Runx3	0.29626	0.445157
Tal1	0.301193	0.448228
Rreb1	0.301395	0.448228
Klf3	0.30843	0.456351
Stat5a	0.317725	0.465754
Smad4	0.319516	0.465754
Arntl	0.319604	0.465754
Maff	0.323266	0.468736
Sp2	0.332353	0.479514
E2f1	0.336195	0.481091
Esrra	0.336764	0.481091
Lef1	0.342672	0.484764
Mef2a	0.342678	0.484764
Xbp1	0.354152	0.498384
Bach1	0.355743	0.498384
Klf4	0.357781	0.49883
Vdr	0.392365	0.544431
Gli2	0.397848	0.548066
Ncoa3	0.398765	0.548066
Six5	0.410201	0.561124
Nr3c1	0.419077	0.564076
Zbtb33	0.419033	0.564076
Zeb1	0.418221	0.564076
Max	0.42014	0.564076
Mafg	0.424849	0.567771
Ets1	0.431003	0.573353
Sox11	0.436874	0.578509
E2f3	0.443942	0.582548
Etv4	0.44247	0.582548
Foxk2	0.446468	0.583224
Gata1	0.449191	0.58415
Foxl2	0.454478	0.588387
Hnf1b	0.467261	0.602247
Kmt2b	0.470251	0.60328
Foxp2	0.472223	0.60328
Irf1	0.47778	0.607703
Zeb2	0.488854	0.616381
Mbd2	0.487474	0.616381
Klf5	0.503926	0.632634
Epas1	0.508503	0.632901
Jund	0.507764	0.632901
Rfx2	0.519659	0.644022
Atf4	0.526798	0.650091
Elk1	0.534754	0.655556
Sp4	0.535748	0.655556
Zbtb11	0.539401	0.657253
Sox2	0.545985	0.662492
Zfx	0.550507	0.665196
Snapc4	0.557809	0.671223
Rel	0.561633	0.673031
Gli1	0.584415	0.692278
Rbpj	0.586792	0.692278
Hbp1	0.580562	0.692278
Fos	0.587242	0.692278
Kdm5b	0.606724	0.708851
Grhl2	0.608634	0.708851
Foxo4	0.604089	0.708851
Sox6	0.619547	0.718675
Spi1	0.624866	0.721957
Stat2	0.638587	0.728478
Neurod1	0.640558	0.728478
Hsf1	0.639051	0.728478
Bcl6	0.637212	0.728478
Pax8	0.643463	0.728923
Nr4a1	0.657343	0.741749
Elf3	0.666568	0.749244
Tgif2	0.686372	0.768525
Mafk	0.708665	0.790434
Nanog	0.725932	0.806591
Hnf1a	0.731681	0.809876
Hoxb13	0.745261	0.82018
Klf9	0.749565	0.82018
Sox9	0.750117	0.82018
Mxi1	0.752303	0.82018
Pou2f2	0.761282	0.826861
Nfatc2	0.771857	0.835218
Pparg	0.783161	0.8443
Tbp	0.792387	0.851083
Esr2	0.806844	0.863413
Znf639	0.821716	0.876094
Jun	0.849835	0.89946
Mef2c	0.849333	0.89946
Zhx2	0.855415	0.901575
Hnf4g	0.85805	0.901575
Elf1	0.873249	0.907678
Mycn	0.86705	0.907678
Pbx3	0.873145	0.907678
Myb	0.878603	0.909982
Meis2	0.901173	0.926738
Bcl11a	0.899936	0.926738
Tead1	0.928301	0.951263
Wt1	0.93316	0.952875
Pax5	0.943776	0.960334
Etv1	0.951007	0.964308
Srf	0.960107	0.970143
Hic1	0.96982	0.974995
Gata2	0.971632	0.974995
Myod1	0.982016	0.982016

## Sheet: Neutrophils WT (male vs female)
	p-value	padj
Irf8	0.000266269	0.0772179
Creb3	0.0059172	0.173519
Hnf4a	0.00132627	0.173519
Znf592	0.00268812	0.173519
Sp1	0.00602713	0.173519
Mbd1	0.00601574	0.173519
Pbx2	0.00405312	0.173519
Nfkb1	0.00217223	0.173519
Ncoa2	0.0071801	0.173519
Ybx1	0.00699425	0.173519
Thap1	0.00595786	0.173519
Tfap2c	0.00460746	0.173519
Rel	0.00797236	0.177845
Rreb1	0.0102939	0.191824
Stat3	0.0107551	0.191824
Ncoa1	0.013509	0.191824
Ahr	0.00953176	0.191824
Mitf	0.0122639	0.191824
Zfp384	0.0140652	0.191824
Atf2	0.0112596	0.191824
Esr1	0.0145521	0.191824
Znf639	0.0138079	0.191824
Mef2a	0.0170613	0.192274
Pax6	0.0202634	0.192274
Pparg	0.0166082	0.192274
Irf1	0.0203473	0.192274
Hoxb7	0.0208482	0.192274
Snai1	0.0194515	0.192274
Fosl2	0.0207802	0.192274
Tfap2a	0.0202733	0.192274
Zhx1	0.0212165	0.192274
Sox10	0.0210815	0.192274
Spib	0.0253529	0.216245
Satb1	0.0247754	0.216245
Crem	0.0298117	0.22751
Tal1	0.029641	0.22751
Sox13	0.0293037	0.22751
Atf6	0.0292062	0.22751
Arnt	0.0309992	0.230132
Maff	0.0317423	0.230132
Znf24	0.0358426	0.253521
Elf1	0.0371905	0.256792
Gabpa	0.0387614	0.258981
Kdm5b	0.044004	0.258981
Klf13	0.044652	0.258981
Rela	0.0442663	0.258981
Meis2	0.0398464	0.258981
Foxa1	0.043088	0.258981
Ehf	0.0408123	0.258981
Nrif1	0.0427273	0.258981
Bhlhe22	0.0481912	0.268272
Ar	0.0484765	0.268272
Sp2	0.0490289	0.268272
Clock	0.0512807	0.275396
Ncoa3	0.0523376	0.275962
Etv1	0.0534652	0.276873
Tbp	0.0591802	0.301092
Zfp217	0.0632787	0.311031
Arid2	0.0629188	0.311031
Nr2f1	0.0677377	0.31929
Arntl	0.0677344	0.31929
Sp4	0.0682619	0.31929
Tp53	0.0721864	0.322062
Znf740	0.0715178	0.322062
Ets2	0.0712095	0.322062
Foxl2	0.0762113	0.32987
Nr4a1	0.0753937	0.32987
Elf5	0.077484	0.330446
Atf4	0.0798032	0.332427
Nfe2l2	0.0808132	0.332427
Jund	0.0813874	0.332427
Mnt	0.0874222	0.3426
Gfi1b	0.0869555	0.3426
Six2	0.086492	0.3426
Pax8	0.0895355	0.346204
Ebf1	0.0911911	0.347966
Srebf1	0.0967889	0.359856
Myb	0.0958497	0.359856
Six5	0.0988943	0.36303
Rfx2	0.102096	0.370096
Prox1	0.10583	0.377479
Zbtb33	0.106735	0.377479
Stat2	0.109732	0.3834
Fosl1	0.142242	0.409279
Klf6	0.119997	0.409279
Nrf1	0.144238	0.409279
Smad1	0.139495	0.409279
Elk4	0.130709	0.409279
Irf9	0.128148	0.409279
Sox2	0.132569	0.409279
Nr1h4	0.146193	0.409279
Nr1h3	0.136592	0.409279
Srebf2	0.125137	0.409279
Snapc4	0.143662	0.409279
Gata3	0.119161	0.409279
Twist1	0.146776	0.409279
Tfdp1	0.142882	0.409279
Hmbox1	0.143109	0.409279
Foxk2	0.125869	0.409279
Stat5a	0.142576	0.409279
Tead2	0.144577	0.409279
Cdx2	0.122331	0.409279
Tcf7l2	0.144142	0.409279
Zbtb11	0.132709	0.409279
Bcl11a	0.150468	0.411799
Nr2f2	0.15052	0.411799
Ctcfl	0.152278	0.412717
Hoxa9	0.159516	0.416754
Lef1	0.159431	0.416754
Tcf12	0.159044	0.416754
Cux1	0.156161	0.416754
Irf4	0.164823	0.426773
Usf2	0.168543	0.428849
Gata6	0.168582	0.428849
Ctcf	0.171685	0.432944
Runx1	0.176735	0.43435
Foxo4	0.173837	0.43435
Klf4	0.175999	0.43435
Foxk1	0.183096	0.4462
Rest	0.196367	0.450312
Pou5f1	0.19897	0.450312
Mafk	0.196806	0.450312
Maf	0.200311	0.450312
Nfe2	0.186493	0.450312
Stat4	0.195531	0.450312
Hic1	0.199935	0.450312
Smad5	0.194561	0.450312
Tfap4	0.191908	0.450312
Bhlhe40	0.191664	0.450312
Etv4	0.203971	0.455012
Esr2	0.20942	0.462553
Ikzf1	0.210541	0.462553
Myc	0.212611	0.462808
Max	0.213849	0.462808
Stat1	0.219723	0.466514
Elk1	0.220387	0.466514
Atf3	0.218403	0.466514
Cebpe	0.222769	0.468137
Mybl2	0.227572	0.47479
Zhx2	0.235376	0.486246
Znf263	0.236734	0.486246
Zbtb7a	0.238093	0.486246
Pbx3	0.241531	0.489817
Hnf1a	0.244062	0.491514
Smad4	0.257088	0.513182
Runx3	0.260094	0.513182
Mafb	0.26013	0.513182
Nfic	0.263332	0.515988
Lhx2	0.267288	0.520225
Cebpb	0.270464	0.522897
E2f7	0.276401	0.523898
Nanog	0.274868	0.523898
Klf9	0.274319	0.523898
Zfp644	0.28529	0.537235
E2f2	0.292924	0.540386
Thap11	0.290677	0.540386
Arid3a	0.290823	0.540386
Myod1	0.294417	0.540386
Egr1	0.300622	0.548305
Kmt2b	0.305813	0.554287
Mef2b	0.313854	0.557526
Deaf1	0.318512	0.557526
Stat6	0.322204	0.557526
Hsf1	0.316001	0.557526
Nr5a2	0.320049	0.557526
Cebpd	0.318879	0.557526
Zkscan1	0.315468	0.557526
Nfyb	0.322981	0.557526
Gata4	0.346737	0.594993
Batf	0.361825	0.610054
E2f4	0.361386	0.610054
Atf1	0.359757	0.610054
Eomes	0.369017	0.618583
Tp73	0.383062	0.63718
Nr5a1	0.397604	0.63718
Foxp2	0.39546	0.63718
Foxm1	0.393153	0.63718
Tead1	0.399252	0.63718
Sox9	0.387447	0.63718
Creb3l1	0.388739	0.63718
Nfatc2	0.396017	0.63718
Yy1	0.399885	0.63718
Spi1	0.402811	0.638335
Stat5b	0.407936	0.642943
Nr3c1	0.410538	0.643546
Klf5	0.431522	0.672803
Irf3	0.451478	0.673592
Pou4f2	0.447688	0.673592
Pou2f1	0.438193	0.673592
Hinfp	0.454332	0.673592
Tgif2	0.445499	0.673592
Foxj2	0.443318	0.673592
Tcf7l1	0.457317	0.673592
Foxa2	0.457578	0.673592
Hbp1	0.447699	0.673592
Neurod1	0.454643	0.673592
Vdr	0.441819	0.673592
Epas1	0.474223	0.677895
Junb	0.471591	0.677895
Zeb1	0.474527	0.677895
Znf143	0.465734	0.677895
Foxo3	0.47034	0.677895
Mef2c	0.469083	0.677895
Lyl1	0.491142	0.698192
Sp3	0.512528	0.722829
Sox11	0.513458	0.722829
E2f1	0.530034	0.742559
Snai2	0.535946	0.747233
Smad3	0.539332	0.748356
Erg	0.549389	0.756381
Bach2	0.550333	0.756381
Rxrg	0.553258	0.756504
Klf3	0.555639	0.756504
Gata1	0.558716	0.757138
Creb1	0.58067	0.75948
Hif1a	0.57726	0.75948
Tp63	0.577453	0.75948
Bcl6	0.586633	0.75948
Zfx	0.579236	0.75948
Nr2f6	0.584206	0.75948
Nfkb2	0.579092	0.75948
Bach1	0.585724	0.75948
Rbpj	0.577918	0.75948
Rfx5	0.580351	0.75948
Meis1	0.59879	0.771774
Gli1	0.604319	0.775454
Rxrb	0.610162	0.779502
Pknox1	0.627655	0.798333
Hhex	0.632235	0.800648
Rarb	0.636195	0.802159
Gata2	0.639262	0.802537
Zc3h8	0.645968	0.807461
Hnf1b	0.656104	0.81661
Wt1	0.662603	0.821175
Rfx1	0.678512	0.826879
Nr2c2	0.673837	0.826879
Srf	0.680175	0.826879
Nfatc1	0.684114	0.826879
Pax5	0.684314	0.826879
Tcf7	0.681549	0.826879
Tcf3	0.696567	0.82694
Etv6	0.699426	0.82694
Mafg	0.703663	0.82694
Foxo1	0.694872	0.82694
Esrra	0.692625	0.82694
Maz	0.704324	0.82694
Grhl2	0.68725	0.82694
E2f3	0.70785	0.827728
Rxra	0.714752	0.832442
Klf1	0.72237	0.837949
Onecut1	0.732253	0.846029
Xbp1	0.750907	0.853814
Usf1	0.748819	0.853814
Fos	0.7596	0.853814
Hes1	0.745856	0.853814
Cebpa	0.75504	0.853814
Cebpg	0.750271	0.853814
Jun	0.758674	0.853814
Relb	0.773957	0.866593
Tbx21	0.79004	0.881199
Pgr	0.799524	0.887295
Irf2	0.801626	0.887295
Prdm1	0.817126	0.901014
Prdm14	0.821168	0.902041
Gli2	0.825811	0.903717
Fli1	0.83626	0.911712
Tcf4	0.84056	0.912622
Pou2f2	0.843389	0.912622
Runx2	0.853072	0.919668
Ets1	0.859575	0.923247
Rara	0.880774	0.932363
Nr1h2	0.874293	0.932363
Elf3	0.87542	0.932363
Nfe2l1	0.880922	0.932363
Sox6	0.891436	0.933145
Hoxb13	0.885462	0.933145
E2f6	0.894532	0.933145
Nfya	0.893139	0.933145
Rarg	0.90592	0.934935
Mycn	0.899833	0.934935
Tead4	0.90464	0.934935
Zeb2	0.909455	0.935255
Ascl1	0.923984	0.946839
Otx2	0.93243	0.95213
Pdx1	0.943777	0.960335
Mxi1	0.954478	0.965004
Mbd2	0.955021	0.965004
Ppara	0.963654	0.970346
E2f5	0.982595	0.985995
Hnf4g	0.986173	0.986173

## Sheet: Neutrophils  (case vs ctrl)
	p-value	padj
Pdx1	2.0455e-07	2.96598e-05
Gata4	1.61425e-07	2.96598e-05
Rxrb	6.87614e-06	0.00049852
Creb1	5.51199e-06	0.00049852
Ehf	1.37863e-05	0.000666336
Maf	1.18751e-05	0.000666336
Tead4	2.69879e-05	0.00111807
Cebpa	3.13739e-05	0.00113731
Pax6	4.6946e-05	0.0015127
Irf8	8.97201e-05	0.00260188
Mbd1	0.000131719	0.00327246
Creb3l1	0.000135412	0.00327246
Rfx1	0.000174207	0.00360857
Ikzf1	0.000163666	0.00360857
Fosl2	0.000215434	0.00416505
Bhlhe22	0.000236479	0.00428618
Pou2f1	0.000303145	0.00488401
Mybl2	0.000292301	0.00488401
Prdm14	0.000363718	0.00537226
Smad3	0.000373807	0.00537226
Cebpb	0.000389025	0.00537226
Zc3h8	0.000469942	0.00619469
Cebpg	0.00064868	0.00809842
Atf2	0.000670214	0.00809842
Ncoa1	0.00072071	0.00836023
Atf1	0.000833245	0.00929389
Eomes	0.000891717	0.0095777
Snai2	0.000973666	0.0100844
Tcf7l2	0.00105557	0.0105557
Nfyb	0.00112544	0.0108058
Maz	0.0011551	0.0108058
Sp3	0.001246	0.010998
Creb3	0.00128943	0.010998
Cebpe	0.00126867	0.010998
Cebpd	0.00150966	0.0118325
Arid2	0.00150823	0.0118325
Gfi1b	0.00145063	0.0118325
Srebf2	0.00170356	0.0123508
Tcf4	0.0016361	0.0123508
Rarg	0.00168919	0.0123508
Smad1	0.00181679	0.012843
Srebf1	0.00186002	0.012843
Nfatc1	0.00207877	0.0140196
Egr1	0.00273051	0.0179965
Ctcf	0.00285846	0.0184212
Stat4	0.0030984	0.0191346
Pbx2	0.00310698	0.0191346
Runx2	0.0031671	0.0191346
Znf263	0.0034897	0.0202403
Arnt	0.00348201	0.0202403
Six2	0.00364134	0.0207057
Hes1	0.00378883	0.0207314
Tcf12	0.00376982	0.0207314
Yy1	0.00386645	0.0207642
Nr1h4	0.00417232	0.0219768
Foxl2	0.00424379	0.0219768
Hinfp	0.00463633	0.0234197
Pknox1	0.00470476	0.0234197
Gabpa	0.0047647	0.0234197
Ar	0.00527519	0.0253953
Gata6	0.00534177	0.0253953
Foxm1	0.00616948	0.0279555
Kdm5b	0.00613647	0.0279555
Smad5	0.00611311	0.0279555
Zbtb7a	0.00642079	0.0282172
Rela	0.00642185	0.0282172
Rxrg	0.00672172	0.029094
Tcf3	0.00700012	0.0298535
Nfic	0.00765305	0.0314104
Hhex	0.00765721	0.0314104
Erg	0.00769012	0.0314104
Klf1	0.00799476	0.0322011
Lyl1	0.00818307	0.0325081
Irf9	0.00832643	0.0326306
Rarb	0.00858803	0.0332071
Nfya	0.00891154	0.0335629
Fosl1	0.00879682	0.0335629
Usf2	0.00932333	0.0346637
Smad4	0.00965397	0.0354386
Foxo3	0.0098219	0.0356044
Tcf7	0.0106719	0.0382081
Zfp644	0.0113299	0.0400693
Relb	0.0115098	0.0402148
Pou4f2	0.0120073	0.0414536
Runx3	0.0122263	0.0417132
Nfe2l2	0.012437	0.0419386
Pou5f1	0.0128063	0.0426876
E2f5	0.012977	0.042765
Tcf7l1	0.0131551	0.0428649
Tp63	0.013424	0.043255
Nr2f1	0.0137019	0.0436653
Nr2c2	0.0140786	0.043901
Usf1	0.0139863	0.043901
Foxo1	0.0142442	0.043945
Ascl1	0.0147543	0.0450396
Klf3	0.0159141	0.0480738
Etv6	0.0168203	0.0502875
Thap11	0.0174018	0.051211
Irf4	0.0175501	0.051211
Otx2	0.017659	0.051211
Hnf4a	0.0181649	0.0521567
Tp73	0.0184952	0.0525843
Ybx1	0.0201272	0.0566687
Tp53	0.0210903	0.0580853
Foxa2	0.0211353	0.0580853
Foxo4	0.0212312	0.0580853
Elf1	0.0219804	0.0595729
Lhx2	0.023764	0.0638107
Rfx2	0.0240547	0.0639986
Gata3	0.0244698	0.0645113
Sox10	0.025332	0.0661827
Rara	0.0257283	0.0666179
Tbp	0.0265507	0.068139
Nrf1	0.0280289	0.0706815
Ncoa3	0.0279435	0.0706815
Ebf1	0.0283073	0.0707684
Tfap2c	0.0303345	0.075188
Fli1	0.031017	0.0762282
Rel	0.0316583	0.0771505
Esr1	0.0323457	0.0781688
Arid3a	0.0327175	0.0784139
Nr1h2	0.0332587	0.0790576
Pgr	0.0338481	0.0798046
Twist1	0.0346874	0.0809957
Hif1a	0.0349119	0.0809957
Klf4	0.0379151	0.0872649
Tbx21	0.0468512	0.106983
Elf3	0.0473112	0.107189
Rest	0.0497633	0.111871
E2f4	0.0528052	0.117796
Hnf1b	0.0553132	0.122449
Pax8	0.0569523	0.125122
Maff	0.0574956	0.125366
Deaf1	0.0594506	0.128662
Zbtb11	0.0605945	0.130166
Stat5b	0.0619608	0.132122
Bcl6	0.0626685	0.132656
Nr3c1	0.063628	0.133711
Tfdp1	0.065162	0.135949
Nr2f6	0.0701514	0.143267
Bcl11a	0.0701216	0.143267
Tead2	0.0693626	0.143267
Stat1	0.0733923	0.148837
Meis1	0.074851	0.150742
Bach1	0.0757139	0.151428
Grhl2	0.0787571	0.156435
Sox6	0.0814401	0.160664
Thap1	0.0820564	0.160786
Klf9	0.0835252	0.161975
Hmbox1	0.0837802	0.161975
Znf143	0.0890365	0.168939
Etv4	0.0886855	0.168939
Myb	0.0891301	0.168939
Prdm1	0.0910049	0.171373
Zkscan1	0.0931676	0.174314
Mbd2	0.0956153	0.176614
Junb	0.0953348	0.176614
Ets1	0.102251	0.187675
Meis2	0.105718	0.192819
Irf1	0.107959	0.195676
Stat6	0.108751	0.195887
Esr2	0.113131	0.202519
Klf13	0.120648	0.21465
Esrra	0.126023	0.222846
Gata1	0.139302	0.244834
Sox13	0.140242	0.245001
Nfe2l1	0.143984	0.248543
Zhx2	0.143127	0.248543
Rreb1	0.146462	0.251326
Sox9	0.147855	0.252223
Nr1h3	0.165109	0.28001
Nr4a1	0.168529	0.284147
Myod1	0.172836	0.286874
Mef2c	0.174834	0.286874
Vdr	0.174663	0.286874
Znf24	0.175092	0.286874
Prox1	0.173457	0.286874
Sox2	0.182388	0.297149
Tgif2	0.189091	0.304646
Atf4	0.189027	0.304646
Klf6	0.190964	0.304702
Irf3	0.191227	0.304702
Pparg	0.194985	0.308992
E2f7	0.196723	0.310053
Mef2a	0.200424	0.314178
Znf639	0.210386	0.328022
Myc	0.222535	0.345108
Foxk1	0.226464	0.347485
Xbp1	0.225984	0.347485
E2f2	0.229491	0.348441
Snai1	0.2293	0.348441
Elk1	0.234929	0.352287
E2f6	0.235453	0.352287
Zbtb33	0.235668	0.352287
Nr2f2	0.241445	0.359072
Nfe2	0.247589	0.366331
Hic1	0.252016	0.370988
Mef2b	0.257432	0.377047
Hoxb7	0.262486	0.382518
Spi1	0.269859	0.391296
Neurod1	0.271452	0.391648
Batf	0.275082	0.392974
Nfkb2	0.273895	0.392974
Snapc4	0.28107	0.39956
Spib	0.283739	0.401387
Sox11	0.293777	0.41357
Hnf4g	0.302723	0.424105
Pbx3	0.315014	0.439203
Zfp384	0.319728	0.44243
Hoxb13	0.32038	0.44243
Cux1	0.326389	0.448591
Klf5	0.32856	0.449445
Elk4	0.331353	0.451139
Lef1	0.333898	0.452479
Ahr	0.336927	0.454459
Bhlhe40	0.338911	0.455019
Elf5	0.347943	0.464993
Gli2	0.356272	0.47394
Zeb1	0.358653	0.474929
Crem	0.361232	0.47617
Mafk	0.369926	0.483237
Satb1	0.368271	0.483237
Znf592	0.381893	0.496632
Hnf1a	0.396599	0.513454
Nfatc2	0.408452	0.52645
Kmt2b	0.423045	0.542845
Onecut1	0.425667	0.543804
Mitf	0.43471	0.55292
Irf2	0.449503	0.569239
Nrif1	0.45395	0.572372
Jun	0.465786	0.584753
Tead1	0.473639	0.592049
Pou2f2	0.475807	0.592206
Pax5	0.479092	0.593747
Nr5a2	0.481675	0.594408
Tal1	0.492527	0.605224
Nfkb1	0.505427	0.618455
Etv1	0.509865	0.621264
Hoxa9	0.532024	0.642862
Ncoa2	0.531514	0.642862
Stat2	0.546957	0.658164
Max	0.550176	0.659302
Nr5a1	0.556267	0.663858
Znf740	0.576296	0.684942
Arntl	0.583286	0.69042
Ctcfl	0.591136	0.694636
Mafb	0.591638	0.694636
Gli1	0.596163	0.697126
Bach2	0.608245	0.708397
Stat3	0.613968	0.712203
Mycn	0.622165	0.718837
Hsf1	0.629456	0.723261
Tfap2a	0.630983	0.723261
Clock	0.63404	0.723904
Mxi1	0.642423	0.727744
Nanog	0.642247	0.727744
Stat5a	0.680098	0.767426
Foxa1	0.697852	0.784408
Rbpj	0.727416	0.811845
Runx1	0.732137	0.811845
Foxp2	0.732055	0.811845
Zeb2	0.73346	0.811845
Rxra	0.73876	0.814603
Rfx5	0.751379	0.825378
Atf6	0.778181	0.834953
Zhx1	0.780249	0.834953
Sp1	0.772919	0.834953
Zfx	0.774583	0.834953
Mnt	0.767106	0.834953
Zfp217	0.763483	0.834953
Ets2	0.77445	0.834953
Epas1	0.78717	0.838261
Jund	0.789121	0.838261
E2f3	0.797647	0.84306
Ppara	0.802765	0.84306
Foxj2	0.801414	0.84306
Hbp1	0.805268	0.84306
Sp2	0.829198	0.86499
Atf3	0.84853	0.881984
Tfap4	0.883342	0.91489
Cdx2	0.895311	0.923986
Wt1	0.906988	0.932719
Srf	0.92023	0.942992
Fos	0.927935	0.944214
Gata2	0.927457	0.944214
Sp4	0.968429	0.981097
Foxk2	0.970948	0.981097
E2f1	0.975963	0.982741
Six5	0.988431	0.991851
Mafg	0.993981	0.993981

## Sheet: Blood Female (case vs ctrl)
	p-value	padj
Stat2	2.0152e-05	0.00584408
Tbx21	0.000693995	0.100629
Elf5	0.00468579	0.164266
Neurod1	0.00557294	0.164266
Pknox1	0.00566435	0.164266
Hnf1b	0.00515601	0.164266
E2f4	0.00312373	0.164266
Meis1	0.00171141	0.164266
Fosl1	0.0026025	0.164266
Creb1	0.00553844	0.164266
Ar	0.00700175	0.166019
Tcf3	0.00756433	0.166019
Stat1	0.00801473	0.166019
Ehf	0.00654083	0.166019
Stat3	0.00908975	0.175735
E2f1	0.0113967	0.183613
Ctcf	0.0109291	0.183613
Atf4	0.0105503	0.183613
Gata6	0.013511	0.192164
Stat5b	0.0128976	0.192164
Maf	0.0139154	0.192164
Rarb	0.0156235	0.203
Tp73	0.0161	0.203
Tfap2c	0.0183106	0.221253
Tfdp1	0.0205479	0.231381
Nfic	0.0211985	0.231381
Ahr	0.0215423	0.231381
Kdm5b	0.0233774	0.233774
Mef2b	0.0231403	0.233774
Mnt	0.0251873	0.243478
Klf1	0.0296683	0.245671
Creb3	0.0286746	0.245671
Sox13	0.0291554	0.245671
Foxk2	0.0304971	0.245671
Thap1	0.0287008	0.245671
Pou5f1	0.0297267	0.245671
Nr2f1	0.0352791	0.262332
Elf1	0.0341224	0.262332
Bhlhe22	0.0346889	0.262332
Atf2	0.0417069	0.302375
Rxrb	0.0432921	0.306213
Bach1	0.0469322	0.320769
Tfap2a	0.0475623	0.320769
Otx2	0.0488381	0.321887
Runx3	0.0535243	0.329627
Zbtb11	0.0524361	0.329627
Gabpa	0.0527297	0.329627
Hnf4g	0.0546981	0.329627
Rara	0.0556956	0.329627
Smad3	0.0589773	0.334206
Atf3	0.0622315	0.334206
Usf2	0.061539	0.334206
Stat5a	0.0612179	0.334206
Zkscan1	0.0577118	0.334206
Sp4	0.064204	0.33853
Myod1	0.0680638	0.350424
Hoxa9	0.0688765	0.350424
Tcf7	0.0718701	0.359351
Gli2	0.0756439	0.360185
Rfx5	0.0773431	0.360185
Spi1	0.0771986	0.360185
Usf1	0.0765077	0.360185
Nfatc1	0.078247	0.360185
Snai2	0.0822858	0.367121
Cux1	0.0819936	0.367121
Ets1	0.0845558	0.371533
Znf24	0.0892373	0.386251
Fosl2	0.0928105	0.395809
Eomes	0.0974839	0.409715
Crem	0.115983	0.444868
Zeb1	0.134174	0.444868
Zc3h8	0.120357	0.444868
Pgr	0.110743	0.444868
Irf2	0.116603	0.444868
Spib	0.134433	0.444868
Irf3	0.133538	0.444868
Runx1	0.131275	0.444868
Sp2	0.134994	0.444868
Onecut1	0.119395	0.444868
Jun	0.126597	0.444868
Nr4a1	0.127112	0.444868
Foxp2	0.130535	0.444868
Nfe2l2	0.12953	0.444868
Etv6	0.128587	0.444868
Zhx1	0.117322	0.444868
Snapc4	0.114327	0.444868
Ascl1	0.115599	0.444868
Elk4	0.118081	0.444868
Arid3a	0.139167	0.446503
Pbx3	0.142512	0.446503
Mafk	0.138547	0.446503
Maz	0.141639	0.446503
Pdx1	0.143189	0.446503
Mycn	0.146863	0.452846
Gfi1b	0.148346	0.452846
Mxi1	0.150235	0.453835
Foxl2	0.156409	0.462843
Srebf2	0.155069	0.462843
Rfx1	0.162326	0.475499
Fos	0.16635	0.482415
Srf	0.173078	0.496956
Kmt2b	0.181016	0.504755
Stat4	0.180472	0.504755
Foxo4	0.179672	0.504755
Myc	0.186306	0.514561
Myb	0.189965	0.519716
Klf6	0.199858	0.538483
Sox9	0.200538	0.538483
Nr5a1	0.20263	0.539107
Sox11	0.205559	0.541929
Cebpb	0.207561	0.542277
Ppara	0.211417	0.547419
Rxrg	0.213837	0.548784
Tbp	0.222836	0.557091
Irf1	0.220152	0.557091
Gata1	0.222018	0.557091
Ebf1	0.234028	0.570321
Snai1	0.232941	0.570321
Prox1	0.233016	0.570321
Hnf1a	0.241998	0.584827
Pax5	0.249324	0.597554
Etv1	0.255878	0.60527
Nfe2l1	0.258284	0.60527
Ikzf1	0.258805	0.60527
Mafg	0.26365	0.610028
Hif1a	0.265047	0.610028
Znf592	0.283952	0.619144
Grhl2	0.274785	0.619144
Epas1	0.272073	0.619144
Foxo3	0.281275	0.619144
Arnt	0.28236	0.619144
Mbd2	0.282097	0.619144
Cebpe	0.283239	0.619144
Znf740	0.288935	0.625307
Esrra	0.297558	0.639198
Zfp644	0.303795	0.647798
Znf263	0.310738	0.655823
Nfkb2	0.312081	0.655823
Nfya	0.325019	0.676306
Tcf7l1	0.328825	0.676306
Tcf4	0.328088	0.676306
E2f5	0.335587	0.685355
Mef2c	0.341741	0.693042
Znf639	0.344653	0.694093
Klf4	0.353629	0.707258
Esr2	0.36707	0.728756
Nr3c1	0.369404	0.728756
Bcl11a	0.408722	0.736633
Prdm14	0.400727	0.736633
Nr2c2	0.402038	0.736633
Hic1	0.378981	0.736633
Rela	0.39566	0.736633
Hbp1	0.395771	0.736633
Gli1	0.38686	0.736633
Bach2	0.398492	0.736633
Ncoa1	0.386133	0.736633
Mef2a	0.410191	0.736633
Mybl2	0.410743	0.736633
Wt1	0.414003	0.736633
Hinfp	0.391814	0.736633
Egr1	0.404039	0.736633
E2f6	0.414039	0.736633
Maff	0.390415	0.736633
Foxa2	0.441567	0.759851
Sp1	0.434736	0.759851
Prdm1	0.44281	0.759851
Cdx2	0.438088	0.759851
Nanog	0.432064	0.759851
Lyl1	0.439875	0.759851
E2f3	0.45882	0.782693
Nr2f2	0.467827	0.79339
Smad5	0.476083	0.794847
Arntl	0.477877	0.794847
Mbd1	0.477972	0.794847
Hes1	0.479649	0.794847
Thap11	0.484357	0.798089
Sox10	0.493312	0.798363
Zfx	0.490167	0.798363
Ncoa3	0.495536	0.798363
Tp53	0.49326	0.798363
Rest	0.504332	0.808045
Hmbox1	0.513376	0.818016
Tgif2	0.523936	0.830282
Zfp217	0.53296	0.835451
Pax6	0.532031	0.835451
Nfkb1	0.538229	0.839175
Six5	0.546924	0.848171
Sp3	0.549859	0.848186
Rxra	0.556888	0.853103
Mafb	0.55893	0.853103
Foxm1	0.574175	0.858303
Zbtb33	0.573822	0.858303
Runx2	0.573524	0.858303
Zfp384	0.56686	0.858303
Tead4	0.578013	0.859609
Ctcfl	0.595014	0.871486
Irf4	0.593712	0.871486
Ncoa2	0.593253	0.871486
Irf8	0.619942	0.885632
Nfatc2	0.614069	0.885632
Gata4	0.618055	0.885632
Gata2	0.617229	0.885632
Nrif1	0.61469	0.885632
Ybx1	0.623885	0.886896
Deaf1	0.665066	0.895951
Cebpg	0.685866	0.895951
Zbtb7a	0.642773	0.895951
Srebf1	0.670838	0.895951
Cebpd	0.685541	0.895951
Cebpa	0.667745	0.895951
Meis2	0.671404	0.895951
Smad4	0.672372	0.895951
Xbp1	0.649924	0.895951
Junb	0.680962	0.895951
Six2	0.674771	0.895951
Nrf1	0.661602	0.895951
Pou4f2	0.681591	0.895951
Smad1	0.675366	0.895951
Nr1h2	0.672554	0.895951
Nfyb	0.63549	0.895951
Nfe2	0.680578	0.895951
Satb1	0.679442	0.895951
Sox6	0.692076	0.895991
Nr1h3	0.689011	0.895991
Pax8	0.710371	0.909386
Nr1h4	0.71183	0.909386
Elf3	0.711789	0.909386
Rarg	0.716316	0.911103
Arid2	0.720371	0.91226
Bcl6	0.72613	0.912744
Rreb1	0.730195	0.912744
Bhlhe40	0.728459	0.912744
Hoxb13	0.733365	0.912772
Sox2	0.741012	0.918349
Rbpj	0.74944	0.924671
Relb	0.755679	0.924671
Foxo1	0.754933	0.924671
Yy1	0.75957	0.925526
Klf3	0.765321	0.928632
Foxa1	0.772277	0.929296
Batf	0.770971	0.929296
E2f7	0.780224	0.931132
Clock	0.779918	0.931132
Tfap4	0.789282	0.934464
Tead2	0.790164	0.934464
Etv4	0.792683	0.934464
Foxj2	0.796688	0.935382
Atf6	0.804941	0.941262
Znf143	0.80937	0.94264
Hsf1	0.814607	0.943093
Hnf4a	0.819515	0.943093
Lef1	0.818953	0.943093
Hhex	0.825451	0.946169
E2f2	0.853144	0.957983
Zhx2	0.861845	0.957983
Jund	0.859736	0.957983
Pou2f1	0.862948	0.957983
Nr2f6	0.863018	0.957983
Fli1	0.842217	0.957983
Tead1	0.848701	0.957983
Creb3l1	0.846784	0.957983
Stat6	0.865488	0.957983
Pou2f2	0.909137	0.959301
Zeb2	0.876972	0.959301
Klf13	0.91299	0.959301
Irf9	0.908742	0.959301
Tal1	0.906579	0.959301
Max	0.912925	0.959301
Lhx2	0.887229	0.959301
Erg	0.883329	0.959301
Elk1	0.909061	0.959301
Klf5	0.906256	0.959301
Nr5a2	0.886307	0.959301
Rel	0.904064	0.959301
Pbx2	0.90306	0.959301
Ets2	0.896622	0.959301
Tcf12	0.917719	0.960789
Tcf7l2	0.9331	0.966099
Atf1	0.942779	0.966099
Gata3	0.930115	0.966099
Hoxb7	0.939931	0.966099
Rfx2	0.93122	0.966099
Mitf	0.937044	0.966099
Vdr	0.960083	0.96675
Twist1	0.955107	0.96675
Foxk1	0.95392	0.96675
Tp63	0.959265	0.96675
Klf9	0.951389	0.96675
Esr1	0.973544	0.976913
Pparg	0.984518	0.984518

## Sheet: Blood  (case vs ctrl)
	p-value	padj
Stat2	4.35164e-08	1.26198e-05
Tfap2c	2.17424e-05	0.00315265
Ahr	0.00091628	0.0241565
Kdm5b	0.000836891	0.0241565
Irf2	0.000660134	0.0241565
Hnf1b	0.000475243	0.0241565
Snai2	0.000823735	0.0241565
Elf1	0.000307695	0.0241565
Ctcf	0.000371251	0.0241565
Creb3	0.000605344	0.0241565
Nr2f1	0.00085951	0.0241565
Maf	0.00142791	0.0345079
Gata6	0.00180079	0.0401715
Nr4a1	0.00264697	0.0426491
Irf1	0.00245724	0.0426491
Tcf3	0.00238828	0.0426491
Crem	0.00264719	0.0426491
Creb1	0.00230418	0.0426491
Zbtb11	0.00339299	0.0470974
Elk4	0.0034105	0.0470974
Atf3	0.00338262	0.0470974
E2f1	0.00542142	0.0714642
Spib	0.00645787	0.0750366
Nfkb2	0.00642619	0.0750366
Ehf	0.00698617	0.0750366
Gabpa	0.00648309	0.0750366
Rarb	0.00680775	0.0750366
Stat5a	0.00738116	0.0764478
Rxrb	0.00814561	0.0814561
Fos	0.0084353	0.0815412
Atf2	0.0105852	0.0990227
Tbx21	0.0117333	0.103111
Rara	0.011562	0.103111
Thap1	0.013743	0.117119
Ets1	0.0143974	0.117119
E2f4	0.0149427	0.117119
Tfdp1	0.0146706	0.117119
Stat3	0.0155602	0.11806
Hbp1	0.015877	0.11806
Stat5b	0.0164088	0.118964
Eomes	0.0184025	0.128528
Hnf4g	0.0186144	0.128528
Jun	0.0192143	0.129585
Nfatc2	0.0210844	0.138965
Meis1	0.0216814	0.139725
Sox9	0.0234247	0.142047
Prdm1	0.0236918	0.142047
Onecut1	0.0240011	0.142047
Nfic	0.0236285	0.142047
Zbtb33	0.0269797	0.156482
Rfx5	0.028449	0.158658
Mycn	0.0283878	0.158658
Foxo4	0.0307184	0.16197
Prdm14	0.0302113	0.16197
Atf4	0.0298202	0.16197
Pdx1	0.0336235	0.174121
Ppara	0.0356547	0.181401
Sp3	0.0370833	0.185417
Zhx1	0.0385873	0.187081
Pknox1	0.0387064	0.187081
Hoxa9	0.0404373	0.18857
Zc3h8	0.0416155	0.18857
Ar	0.0413316	0.18857
Maff	0.0412041	0.18857
Stat1	0.0438818	0.194964
Klf6	0.0450434	0.194964
Ikzf1	0.0446948	0.194964
Tgif2	0.0476975	0.203416
Myb	0.050334	0.210398
Nfe2l2	0.0507857	0.210398
Runx3	0.0525389	0.214596
Hnf4a	0.0574376	0.231346
Nrif1	0.0666632	0.264826
Irf9	0.069461	0.268583
Rreb1	0.0694515	0.268583
Bach1	0.0729634	0.271274
Ascl1	0.072704	0.271274
Usf2	0.0725551	0.271274
Tp73	0.0764846	0.280766
Tfap2a	0.0838022	0.301527
Klf1	0.0856945	0.301527
Prox1	0.086899	0.301527
Cux1	0.0877768	0.301527
Hinfp	0.0883785	0.301527
Grhl2	0.0869552	0.301527
Zeb1	0.0934695	0.315188
Snapc4	0.105609	0.352029
Arid3a	0.108984	0.355116
Zbtb7a	0.108657	0.355116
Stat4	0.11744	0.374261
Gli2	0.116892	0.374261
Ncoa2	0.118757	0.374344
Otx2	0.120402	0.375447
Mef2b	0.124012	0.382591
Foxk2	0.128777	0.385004
Sox11	0.127821	0.385004
Bhlhe22	0.127806	0.385004
Hnf1a	0.132095	0.390895
Foxl2	0.13886	0.397788
Cdx2	0.139912	0.397788
Thap11	0.139902	0.397788
Egr1	0.138925	0.397788
Znf263	0.148191	0.406567
Irf3	0.151411	0.406567
Pou5f1	0.150418	0.406567
Hic1	0.147172	0.406567
Runx1	0.145473	0.406567
Hoxb7	0.151058	0.406567
Pax6	0.15529	0.413158
Cebpe	0.167623	0.428761
Znf639	0.168548	0.428761
Srebf2	0.167793	0.428761
Batf	0.167377	0.428761
Creb3l1	0.168375	0.428761
Nfatc1	0.170028	0.428765
Sox2	0.186532	0.46633
Bach2	0.196399	0.482675
Fosl1	0.194974	0.482675
Pou4f2	0.206521	0.499091
Mafk	0.205959	0.499091
Nfya	0.211393	0.502492
Ebf1	0.210744	0.502492
Nfyb	0.214335	0.505344
Pax5	0.222487	0.515456
Myod1	0.225823	0.515456
Pax8	0.222416	0.515456
Gli1	0.228307	0.515456
Zkscan1	0.229289	0.515456
Tcf7	0.228328	0.515456
Tead2	0.23419	0.518436
Pbx2	0.233928	0.518436
Ncoa1	0.236746	0.520123
Gata3	0.241266	0.522142
Pbx3	0.240196	0.522142
Nrf1	0.245694	0.526761
Pgr	0.247033	0.526761
Erg	0.254769	0.527736
Mafg	0.253256	0.527736
Kmt2b	0.254152	0.527736
Etv1	0.25426	0.527736
Relb	0.263488	0.541925
E2f6	0.273902	0.559377
Foxk1	0.28202	0.571928
Mef2a	0.286359	0.576696
Arid2	0.288684	0.577367
Maz	0.295614	0.587179
Tead4	0.298864	0.589595
Klf4	0.318733	0.604897
Mnt	0.318927	0.604897
Neurod1	0.321221	0.604897
Smad4	0.31539	0.604897
Hmbox1	0.31671	0.604897
Hoxb13	0.319007	0.604897
E2f2	0.319139	0.604897
Nr1h4	0.335871	0.61805
Nr1h2	0.333821	0.61805
Max	0.336053	0.61805
Rxrg	0.336731	0.61805
Sox13	0.343782	0.620563
Ybx1	0.34666	0.620563
Xbp1	0.344098	0.620563
Lhx2	0.345025	0.620563
Hsf1	0.349098	0.621095
Znf740	0.35136	0.621308
Cebpb	0.362628	0.637346
Ets2	0.37143	0.648884
Fosl2	0.377902	0.653948
Rarg	0.378839	0.653948
Foxp2	0.385945	0.658377
Rfx1	0.384647	0.658377
Nanog	0.390077	0.661534
Mitf	0.398902	0.672568
Meis2	0.402317	0.674404
Sp4	0.411317	0.685528
Znf592	0.414381	0.686688
Zfp644	0.417805	0.688428
Klf5	0.428052	0.700872
Foxa2	0.430191	0.700872
Gfi1b	0.435109	0.704925
Mxi1	0.442863	0.70566
Gata4	0.439019	0.70566
Mbd2	0.441653	0.70566
Ncoa3	0.449587	0.708588
Nr2f6	0.449441	0.708588
Runx2	0.459513	0.70987
Klf9	0.462639	0.70987
Zeb2	0.45789	0.70987
E2f7	0.460549	0.70987
Foxa1	0.461009	0.70987
Tcf12	0.465447	0.710419
Klf3	0.47383	0.711972
Nr5a1	0.4736	0.711972
Rfx2	0.472725	0.711972
Zhx2	0.480061	0.717617
Elf5	0.48423	0.720137
Sp2	0.490033	0.725049
Usf1	0.501086	0.73764
Mbd1	0.507292	0.73927
Esrra	0.507284	0.73927
Cebpg	0.514553	0.746102
Yy1	0.521861	0.749206
Rbpj	0.521787	0.749206
Cebpa	0.527733	0.753904
Rest	0.530962	0.754798
E2f3	0.547778	0.763065
Spi1	0.548464	0.763065
Mef2c	0.541601	0.763065
Myc	0.546521	0.763065
Smad3	0.551039	0.763065
Gata1	0.552564	0.763065
E2f5	0.558585	0.767724
Pou2f1	0.577475	0.789942
Fli1	0.581718	0.792011
Pou2f2	0.600907	0.801942
Twist1	0.605225	0.801942
Lyl1	0.608777	0.801942
Bcl11a	0.606306	0.801942
Smad1	0.604645	0.801942
Six2	0.601805	0.801942
Nfkb1	0.611135	0.801942
Tp63	0.601779	0.801942
Gata2	0.617323	0.802797
Hhex	0.615289	0.802797
Esr1	0.621331	0.804402
Wt1	0.62908	0.807227
Six5	0.628425	0.807227
Junb	0.632043	0.807456
Srf	0.63852	0.812153
Epas1	0.651393	0.824909
Etv6	0.663985	0.837198
Tal1	0.689914	0.866126
Pparg	0.693102	0.866378
Bhlhe40	0.703555	0.87567
Arntl	0.708951	0.878614
Etv4	0.721588	0.89047
Foxj2	0.742037	0.911825
Tfap4	0.756351	0.924448
Deaf1	0.758685	0.924448
Elf3	0.764899	0.926744
Hes1	0.76696	0.926744
Satb1	0.770647	0.927095
Sp1	0.773645	0.927095
Znf24	0.79133	0.944385
Esr2	0.798429	0.948953
Tbp	0.80834	0.949063
Hif1a	0.806902	0.949063
Nr3c1	0.807401	0.949063
Foxo1	0.812424	0.950012
Sox6	0.817234	0.951798
Zfx	0.825984	0.95505
Elk1	0.827296	0.95505
Stat6	0.829905	0.95505
Nfe2l1	0.843668	0.957494
Cebpd	0.83586	0.957494
Nr2f2	0.845236	0.957494
Tead1	0.8439	0.957494
Jund	0.900686	0.960291
Irf8	0.881802	0.960291
Znf143	0.874015	0.960291
Atf1	0.885054	0.960291
Nr5a2	0.898365	0.960291
Zfp217	0.892491	0.960291
Snai1	0.856616	0.960291
Sox10	0.863943	0.960291
Foxm1	0.88154	0.960291
Vdr	0.892497	0.960291
Smad5	0.897103	0.960291
Rela	0.895568	0.960291
Srebf1	0.852544	0.960291
Tcf7l2	0.873284	0.960291
Tcf7l1	0.880768	0.960291
Clock	0.885373	0.960291
Tcf4	0.928733	0.967323
Irf4	0.911552	0.967323
Nr1h3	0.925837	0.967323
Ctcfl	0.929497	0.967323
Zfp384	0.92336	0.967323
Bcl6	0.914305	0.967323
Foxo3	0.930631	0.967323
Mafb	0.941055	0.974664
Tp53	0.945817	0.97611
Rel	0.952206	0.976144
Arnt	0.952582	0.976144
Atf6	0.956453	0.97666
Mybl2	0.96288	0.976834
Rxra	0.963361	0.976834
Klf13	0.983358	0.993626
Lef1	0.989605	0.993626
Nfe2	0.991573	0.993626
Nr2c2	0.993626	0.993626

## Sheet: Blood WT (male vs female)
	p-value	padj
Irf1	0.000309796	0.0898409
Zkscan1	0.00447976	0.136109
Creb3	0.00856912	0.136109
Nfe2l1	0.00653588	0.136109
Spi1	0.00692591	0.136109
Zhx1	0.0078299	0.136109
Klf3	0.00891751	0.136109
Gabpa	0.00359055	0.136109
Stat2	0.00279285	0.136109
Pax5	0.00848831	0.136109
Runx3	0.00570212	0.136109
Tgif2	0.00732638	0.136109
Rara	0.00741502	0.136109
Tcf7	0.0072281	0.136109
Irf9	0.00242119	0.136109
Pgr	0.00455125	0.136109
Arnt	0.0075782	0.136109
Tbx21	0.00179335	0.136109
Hoxa9	0.00287069	0.136109
Rfx5	0.0100213	0.145309
Meis1	0.0121204	0.159769
Hif1a	0.0120083	0.159769
Irf2	0.0142999	0.171181
Gata2	0.0151002	0.171181
Mef2b	0.0143428	0.171181
Ar	0.0153473	0.171181
Sox13	0.0186278	0.175851
Foxk2	0.0193302	0.175851
Ets2	0.0194042	0.175851
Znf24	0.0164793	0.175851
Foxp2	0.0174845	0.175851
Snai2	0.0185016	0.175851
Myb	0.0212058	0.178607
Relb	0.0204689	0.178607
Nfkb1	0.021556	0.178607
E2f5	0.0231515	0.186498
Nfic	0.0239141	0.187435
Pbx2	0.0254774	0.189447
Cebpe	0.0248314	0.189447
Etv6	0.0280489	0.193248
Rel	0.0281694	0.193248
Gfi1b	0.0293204	0.193248
Klf1	0.028558	0.193248
Lhx2	0.0291901	0.193248
Znf639	0.032704	0.206177
Spib	0.0322486	0.206177
Epas1	0.0337376	0.208168
Tcf3	0.0344706	0.20826
Bhlhe22	0.0389939	0.222689
Zfp644	0.0399305	0.222689
Nfya	0.0383456	0.222689
Sox6	0.0399095	0.222689
Pou2f2	0.0437077	0.234727
Sox11	0.0431671	0.234727
Ncoa3	0.0469534	0.243152
Foxo1	0.0462934	0.243152
Irf4	0.0492975	0.250812
Mybl2	0.050957	0.254785
Vdr	0.0524077	0.257597
Esrra	0.0534219	0.258206
Sp3	0.0549777	0.261369
Pou2f1	0.0558872	0.261408
Hnf4a	0.0574702	0.264545
Lef1	0.0583951	0.264603
Mnt	0.0599082	0.267283
Hnf1a	0.0653077	0.286958
Otx2	0.068585	0.292495
Arntl	0.0679067	0.292495
Zfp217	0.0732955	0.308054
Etv1	0.0758363	0.309754
E2f1	0.075109	0.309754
Smad5	0.0769226	0.309827
Prdm1	0.0781812	0.310583
Foxm1	0.0820196	0.314511
Rreb1	0.0831011	0.314511
Wt1	0.0845925	0.314511
Mxi1	0.0818487	0.314511
Hnf4g	0.0838376	0.314511
Rfx1	0.0893798	0.324002
Ppara	0.0889203	0.324002
Myc	0.0911855	0.325857
Six2	0.092139	0.325857
E2f7	0.0936312	0.327145
Nr4a1	0.0970137	0.334928
Pax8	0.100788	0.337876
Ctcfl	0.100173	0.337876
Zbtb33	0.101363	0.337876
Elk4	0.109488	0.360812
Fli1	0.114084	0.371734
Ncoa1	0.126696	0.382726
Znf592	0.123832	0.382726
Mafk	0.125589	0.382726
Rbpj	0.120725	0.382726
Zc3h8	0.123154	0.382726
Tal1	0.126567	0.382726
Etv4	0.122466	0.382726
Mycn	0.128156	0.383146
Ebf1	0.12974	0.383925
Smad4	0.131433	0.385006
Hhex	0.138012	0.399757
Nr2c2	0.140604	0.399757
Ikzf1	0.140486	0.399757
E2f4	0.149004	0.419525
Creb1	0.152946	0.426485
Elf3	0.15847	0.437678
Usf1	0.163075	0.437885
Nfatc1	0.162611	0.437885
Cebpb	0.160334	0.437885
Crem	0.166333	0.442537
Tcf7l1	0.16901	0.443682
Thap11	0.171353	0.443682
Nr2f6	0.170903	0.443682
Onecut1	0.173895	0.446278
Zbtb11	0.189117	0.449525
Nr1h2	0.180206	0.449525
Foxo3	0.180948	0.449525
Nr3c1	0.183178	0.449525
Tcf4	0.186133	0.449525
Stat3	0.190661	0.449525
Gata6	0.187869	0.449525
E2f6	0.183534	0.449525
Foxa2	0.186792	0.449525
Fosl1	0.190487	0.449525
Klf13	0.192274	0.449672
Tfap2a	0.195424	0.453384
Mafg	0.197807	0.455271
Esr2	0.200026	0.456753
Nr2f1	0.210948	0.47793
Runx1	0.213528	0.480023
Tcf7l2	0.218742	0.487964
Gli1	0.222851	0.493335
Snapc4	0.229738	0.504727
Max	0.239959	0.523218
Thap1	0.248255	0.525502
Sox9	0.246694	0.525502
Neurod1	0.244597	0.525502
Cux1	0.247143	0.525502
Sox10	0.259696	0.538377
Tead1	0.258965	0.538377
Ets1	0.264354	0.538377
Hmbox1	0.265475	0.538377
Nfe2l2	0.260524	0.538377
Znf263	0.264369	0.538377
Srebf1	0.285737	0.570136
Nr1h3	0.287927	0.570136
Ahr	0.285004	0.570136
Zfx	0.289	0.570136
Gli2	0.294573	0.577203
Rela	0.299849	0.5836
Nr5a1	0.312912	0.604964
Batf	0.318612	0.607878
Nfe2	0.317359	0.607878
Gata3	0.324315	0.614716
Satb1	0.326736	0.615282
Maf	0.331182	0.615659
Smad3	0.330137	0.615659
Hbp1	0.343153	0.63385
Twist1	0.349503	0.637459
Klf4	0.348797	0.637459
Cebpd	0.352166	0.638301
Eomes	0.35457	0.638667
Tead4	0.363263	0.642355
Klf6	0.3602	0.642355
Sp2	0.361495	0.642355
Zfp384	0.381372	0.67029
Tfdp1	0.396536	0.676444
Tp63	0.394588	0.676444
Hnf1b	0.39067	0.676444
Stat4	0.396104	0.676444
Foxl2	0.395959	0.676444
Maff	0.408699	0.68497
Kdm5b	0.407782	0.68497
Stat5a	0.405658	0.68497
E2f3	0.410982	0.68497
Clock	0.417373	0.690767
Foxk1	0.419224	0.690767
Bcl6	0.42557	0.697262
Irf8	0.44261	0.713094
Junb	0.442126	0.713094
Srf	0.440713	0.713094
Stat1	0.459716	0.719064
Fosl2	0.453941	0.719064
Atf6	0.461193	0.719064
Kmt2b	0.456174	0.719064
Hinfp	0.460505	0.719064
Maz	0.456612	0.719064
Smad1	0.471944	0.731891
Gata1	0.474711	0.732266
Pou4f2	0.490227	0.736217
Tfap2c	0.482115	0.736217
Elf5	0.49565	0.736217
Atf2	0.485745	0.736217
Hic1	0.493014	0.736217
Rxrb	0.4852	0.736217
Bach1	0.497581	0.736217
Rxra	0.495488	0.736217
Lyl1	0.517226	0.751226
Irf3	0.513967	0.751226
Tcf12	0.518087	0.751226
Zeb2	0.513031	0.751226
Jun	0.53736	0.755818
E2f2	0.531245	0.755818
Pou5f1	0.537002	0.755818
Usf2	0.528004	0.755818
Mafb	0.542104	0.755818
Atf1	0.524046	0.755818
Mef2a	0.541765	0.755818
Six5	0.540301	0.755818
Rxrg	0.548503	0.761081
Yy1	0.55356	0.76444
Prox1	0.568463	0.771453
Klf5	0.566912	0.771453
Sp4	0.569279	0.771453
Rfx2	0.565751	0.771453
Pbx3	0.575243	0.775909
Zbtb7a	0.585907	0.776758
Deaf1	0.588361	0.776758
Snai1	0.588733	0.776758
Tp53	0.593408	0.776758
Xbp1	0.593139	0.776758
Cebpa	0.581413	0.776758
Myod1	0.594622	0.776758
Hoxb13	0.60531	0.787175
Hes1	0.612894	0.787792
Gata4	0.613934	0.787792
Atf3	0.612901	0.787792
Elk1	0.623131	0.796071
Jund	0.63022	0.801281
Stat6	0.632736	0.801281
Elf1	0.646432	0.80804
Erg	0.642466	0.80804
Pparg	0.645352	0.80804
Klf9	0.650312	0.809401
Foxo4	0.659396	0.809598
Rarb	0.662167	0.809598
Cdx2	0.664428	0.809598
Atf4	0.654636	0.809598
Mbd1	0.661111	0.809598
Nfatc2	0.669131	0.811916
Tfap4	0.676046	0.816889
Sox2	0.684603	0.820392
Bach2	0.68196	0.820392
Bcl11a	0.689922	0.823363
Fos	0.698835	0.830583
Rest	0.703669	0.832914
Hsf1	0.710701	0.835256
Ctcf	0.714288	0.835256
Ncoa2	0.712996	0.835256
Foxj2	0.720897	0.835775
Mbd2	0.719712	0.835775
Ascl1	0.723378	0.835775
Nfyb	0.73328	0.843853
Nanog	0.755706	0.865858
Arid2	0.758372	0.865858
Cebpg	0.770368	0.876105
Creb3l1	0.789509	0.890886
Bhlhe40	0.786712	0.890886
Nrif1	0.795644	0.894328
Grhl2	0.805444	0.901848
Pdx1	0.821066	0.912296
Mef2c	0.820255	0.912296
Esr1	0.826917	0.913579
Nr1h4	0.828522	0.913579
Srebf2	0.844356	0.927513
Tbp	0.850765	0.931026
Tp73	0.865146	0.939671
Ybx1	0.862542	0.939671
Nfkb2	0.869007	0.940343
Egr1	0.87324	0.941411
Arid3a	0.877556	0.942425
Foxa1	0.88068	0.942425
Stat5b	0.895463	0.947753
Nr5a2	0.89016	0.947753
Prdm14	0.893815	0.947753
Znf740	0.910522	0.956708
Pknox1	0.910147	0.956708
Nrf1	0.919304	0.962449
Nr2f2	0.931597	0.968327
Znf143	0.929034	0.968327
Tead2	0.947391	0.980762
Hoxb7	0.950325	0.980762
Zhx2	0.9552	0.982298
Pax6	0.963148	0.986971
Meis2	0.974195	0.993113
Ehf	0.981475	0.993113
Runx2	0.979385	0.993113
Sp1	0.982839	0.993113
Zeb1	0.994756	0.997267
Rarg	0.996135	0.997267
Mitf	0.997267	0.997267

## Sheet: Blood Male (case vs ctrl)
	p-value	padj
Crem	4.89628e-05	0.0141992
Irf2	0.000599933	0.0581735
Stat2	0.000601795	0.0581735
Tfap2c	0.000825592	0.0598554
Elf1	0.00615501	0.184469
Irf1	0.0035778	0.184469
Nfkb2	0.00540313	0.184469
Hbp1	0.00507837	0.184469
Snai2	0.006361	0.184469
Nfatc2	0.00623231	0.184469
Sox9	0.00792888	0.209034
Ctcf	0.0161675	0.249758
Elk4	0.0158646	0.249758
Irf9	0.0113362	0.249758
Nr4a1	0.0120074	0.249758
Maff	0.0131657	0.249758
Hnf4a	0.0143333	0.249758
Spib	0.0129273	0.249758
Sp3	0.0169299	0.249758
Zbtb33	0.0172247	0.249758
Creb3	0.018209	0.251458
Fos	0.0220313	0.277785
Nr2f1	0.0212498	0.277785
Kdm5b	0.023295	0.281481
Thap1	0.0292282	0.318148
Prdm1	0.0307178	0.318148
Prdm14	0.027966	0.318148
Ahr	0.0303641	0.318148
Atf3	0.0346781	0.346781
Hsf1	0.0487947	0.428802
Zbtb11	0.047043	0.428802
Tgif2	0.0482015	0.428802
Hnf1b	0.0463451	0.428802
Rreb1	0.0515823	0.439967
Nrif1	0.068176	0.484551
Znf24	0.0730884	0.484551
Tead2	0.0655304	0.484551
Zbtb7a	0.0751889	0.484551
Gata6	0.0679194	0.484551
Rxrb	0.0685403	0.484551
Ybx1	0.0615042	0.484551
Ikzf1	0.0735203	0.484551
E2f2	0.0695551	0.484551
Hoxb7	0.0716583	0.484551
Maf	0.0619328	0.484551
Foxa2	0.0789595	0.497788
Ncoa2	0.0826489	0.501682
Stat5a	0.0830369	0.501682
Hif1a	0.0875815	0.518339
Gabpa	0.0923347	0.535541
Creb1	0.0948518	0.539353
Eomes	0.101856	0.568042
Gata3	0.131624	0.580164
Tfdp1	0.124706	0.580164
Klf3	0.122061	0.580164
Foxo4	0.12792	0.580164
Batf	0.112244	0.580164
Sox2	0.140553	0.580164
Sp2	0.119568	0.580164
Max	0.142274	0.580164
Mycn	0.14002	0.580164
Thap11	0.118437	0.580164
Atf2	0.143471	0.580164
Jun	0.114873	0.580164
Tcf3	0.124563	0.580164
Rara	0.144041	0.580164
Ppara	0.117631	0.580164
Nr1h3	0.140391	0.580164
Nfe2l1	0.139776	0.580164
Ets1	0.118439	0.580164
Tbp	0.117109	0.580164
Cdx2	0.142377	0.580164
Hinfp	0.150362	0.589255
Mitf	0.150108	0.589255
Onecut1	0.152448	0.589465
Nfyb	0.155941	0.595037
Stat3	0.159812	0.60189
Nr2f6	0.162842	0.605439
Creb3l1	0.177611	0.615955
Xbp1	0.177159	0.615955
Rarb	0.178414	0.615955
E2f1	0.172639	0.615955
Pdx1	0.176544	0.615955
Klf6	0.171714	0.615955
Cebpa	0.190768	0.620115
Zhx1	0.191073	0.620115
Pou4f2	0.187118	0.620115
Hnf4g	0.19245	0.620115
Egr1	0.187068	0.620115
Srf	0.184682	0.620115
Erg	0.197749	0.623341
Pbx2	0.196005	0.623341
Myb	0.200888	0.626424
Tcf4	0.204904	0.632152
Nr3c1	0.212763	0.643847
Pax6	0.215356	0.643847
Elf5	0.213954	0.643847
Relb	0.222674	0.652278
Ehf	0.221915	0.652278
Pax8	0.241897	0.658827
Nrf1	0.263531	0.658827
Sp1	0.26202	0.658827
Rfx5	0.256046	0.658827
Prox1	0.2593	0.658827
Spi1	0.243774	0.658827
Lhx2	0.24449	0.658827
Six2	0.255887	0.658827
Klf9	0.237571	0.658827
Klf5	0.25448	0.658827
Zfx	0.24084	0.658827
Foxk1	0.248982	0.658827
Arid2	0.233763	0.658827
Grhl2	0.238149	0.658827
Ets2	0.235592	0.658827
Zc3h8	0.252475	0.658827
Irf4	0.257241	0.658827
Snai1	0.270117	0.663848
Runx2	0.268966	0.663848
Nr1h2	0.275871	0.67229
Sp4	0.282247	0.677232
Nfe2l2	0.28724	0.677232
Znf263	0.287181	0.677232
Sox6	0.285488	0.677232
Pou2f2	0.291986	0.677408
Ascl1	0.290986	0.677408
Rfx2	0.296144	0.681601
Hic1	0.302038	0.689692
Tead4	0.31541	0.7146
Smad4	0.318999	0.71713
Hoxb13	0.322411	0.718667
Pou2f1	0.324639	0.718667
Zhx2	0.330496	0.72609
Zeb2	0.343237	0.748411
Esr1	0.349166	0.755658
Tcf12	0.36448	0.782957
Znf639	0.381753	0.786811
Tal1	0.381982	0.786811
Stat6	0.382553	0.786811
Bach2	0.376658	0.786811
Nr1h4	0.377219	0.786811
Epas1	0.375077	0.786811
Hoxa9	0.391013	0.798547
Rarg	0.433844	0.811455
Zfp384	0.406404	0.811455
Cebpd	0.411275	0.811455
Gli1	0.425103	0.811455
Nfic	0.447699	0.811455
Gata2	0.426855	0.811455
Stat4	0.428437	0.811455
Tp53	0.422709	0.811455
Smad3	0.446644	0.811455
Smad5	0.419697	0.811455
Deaf1	0.443193	0.811455
Arid3a	0.410607	0.811455
Hnf1a	0.425102	0.811455
Sox11	0.447037	0.811455
Pknox1	0.428438	0.811455
Foxo3	0.424917	0.811455
Yy1	0.440912	0.811455
Etv4	0.434852	0.811455
Stat5b	0.457223	0.82357
Etv6	0.495223	0.82929
E2f6	0.480153	0.82929
Runx3	0.494348	0.82929
Tp73	0.488672	0.82929
Hmbox1	0.50218	0.82929
Arnt	0.511807	0.82929
Ncoa1	0.475541	0.82929
Meis2	0.5076	0.82929
Mafb	0.499117	0.82929
Cux1	0.506117	0.82929
Usf2	0.498518	0.82929
Zeb1	0.509674	0.82929
Usf1	0.498557	0.82929
Cebpb	0.489881	0.82929
Nfya	0.483238	0.82929
Cebpe	0.467259	0.82929
Zkscan1	0.511872	0.82929
Myc	0.505439	0.82929
E2f7	0.522674	0.833424
Satb1	0.523876	0.833424
Foxa1	0.52592	0.833424
Esr2	0.52271	0.833424
Stat1	0.533348	0.840603
Nfe2	0.538173	0.843623
Sox10	0.541892	0.844885
Bcl6	0.549735	0.852531
Tcf7l1	0.569048	0.858052
Tp63	0.565105	0.858052
Pou5f1	0.571736	0.858052
Pparg	0.574007	0.858052
Tbx21	0.556797	0.858052
Mef2a	0.57231	0.858052
Gata4	0.56204	0.858052
Nr2c2	0.593464	0.882293
Rela	0.596309	0.882293
Rbpj	0.600801	0.884428
Atf4	0.613762	0.889112
Otx2	0.616247	0.889112
Ar	0.61499	0.889112
Twist1	0.611702	0.889112
Fli1	0.628722	0.901997
Tfap2a	0.631398	0.901997
Rxra	0.639652	0.90931
Cebpg	0.647062	0.910912
Hhex	0.644042	0.910912
Hes1	0.656939	0.917019
Foxl2	0.657724	0.917019
Arntl	0.671461	0.931693
Atf6	0.684808	0.936621
Srebf2	0.68583	0.936621
Zfp217	0.691162	0.936621
Clock	0.69038	0.936621
E2f4	0.679506	0.936621
Bcl11a	0.7232	0.941345
Gata1	0.71772	0.941345
Ebf1	0.708712	0.941345
Snapc4	0.7162	0.941345
Irf8	0.71478	0.941345
Rel	0.703218	0.941345
Bhlhe22	0.715415	0.941345
Runx1	0.723862	0.941345
Znf143	0.717496	0.941345
Mnt	0.727731	0.942151
Myod1	0.736772	0.946534
Klf4	0.737644	0.946534
Bach1	0.754565	0.947446
Ncoa3	0.752665	0.947446
Mef2b	0.75469	0.947446
Gli2	0.751914	0.947446
Junb	0.74624	0.947446
Ctcfl	0.762006	0.952508
Nanog	0.778429	0.968343
Neurod1	0.797991	0.968343
Mef2c	0.794222	0.968343
Nr5a1	0.799254	0.968343
Pax5	0.79856	0.968343
Smad1	0.801388	0.968343
Irf3	0.796645	0.968343
Etv1	0.79251	0.968343
Rest	0.808265	0.968582
Fosl1	0.807382	0.968582
Fosl2	0.813179	0.970461
Gfi1b	0.82514	0.980699
Foxj2	0.83148	0.9842
Lef1	0.835417	0.984841
Pbx3	0.842284	0.988916
Foxp2	0.858698	0.989541
Foxk2	0.855393	0.989541
Mybl2	0.851475	0.989541
Vdr	0.863289	0.989541
Elk1	0.860628	0.989541
Atf1	0.846587	0.989541
Zfp644	0.966039	0.993387
Esrra	0.895819	0.993387
Elf3	0.992954	0.993387
E2f5	0.982911	0.993387
Foxm1	0.91886	0.993387
Foxo1	0.974495	0.993387
E2f3	0.949936	0.993387
Bhlhe40	0.918405	0.993387
Jund	0.979835	0.993387
Znf592	0.959211	0.993387
Wt1	0.990263	0.993387
Sox13	0.88142	0.993387
Lyl1	0.965966	0.993387
Klf13	0.880154	0.993387
Six5	0.992715	0.993387
Rxrg	0.96197	0.993387
Rfx1	0.972412	0.993387
Pgr	0.925847	0.993387
Nr5a2	0.993387	0.993387
Nr2f2	0.990039	0.993387
Nfkb1	0.948731	0.993387
Nfatc1	0.88551	0.993387
Tcf7	0.964247	0.993387
Tcf7l2	0.88825	0.993387
Tead1	0.949467	0.993387
Mxi1	0.941373	0.993387
Meis1	0.901817	0.993387
Tfap4	0.900766	0.993387
Mbd2	0.983041	0.993387
Mbd1	0.919914	0.993387
Maz	0.895389	0.993387
Mafk	0.967878	0.993387
Mafg	0.96101	0.993387
Srebf1	0.935813	0.993387
Kmt2b	0.932544	0.993387
Klf1	0.929041	0.993387
Znf740	0.941306	0.993387

[truncated: 1 more sheets: Neutrophils ALA (male vs female]
