# Supplementary material for: Testosterone affects type I/type II interferon response of neutrophils during hepatic amebiasis
Source: Front Immunol. 2023 Dec 21;14:1279245. doi: 10.3389/fimmu.2023.1279245 (PMC10764495; doi:10.3389/fimmu.2023.1279245)
Supplement: Supplementary file 5 [file Table_4.xlsx]

## Sheet: blood_female
Row.names	baseMean	log2FoldChange	lfcSE	stat	pvalue	padj	mgi_symbol
ENSMUSG00000000001	965.586	0.374634	0.158003	2.37106	0.0177373	0.131142	Gnai3
ENSMUSG00000000003	0						Pbsn
ENSMUSG00000000028	45.9362	0.264545	0.363387	0.727997	0.466615	0.752004	Cdc45
ENSMUSG00000000031	0.138501	-0.572166	3.81695	-0.149901	0.880842		H19
ENSMUSG00000000037	0						Scml2
ENSMUSG00000000049	0.850783	0.303851	2.45412	0.123813	0.901464		Apoh
ENSMUSG00000000056	455.094	0.452684	0.184521	2.45329	0.0141557	0.115037	Narf
ENSMUSG00000000058	1.97635	0.985976	1.49546	0.659313	0.509695		Cav2
ENSMUSG00000000078	7361.9	0.0747327	0.150512	0.496525	0.619524	0.844673	Klf6
ENSMUSG00000000085	38.7511	0.466335	0.389599	1.19696	0.231322	0.544725	Scmh1
ENSMUSG00000000088	125.803	0.0321455	0.212702	0.151129	0.879874	0.957451	Cox5a
ENSMUSG00000000093	1.87957	1.72395	1.79719	0.959249	0.337433		Tbx2
ENSMUSG00000000094	0						Tbx4
ENSMUSG00000000120	3.13435	-1.20668	1.45139	-0.831401	0.405747		Ngfr
ENSMUSG00000000125	0.754919	2.30084	2.74409	0.838472	0.401766		Wnt3
ENSMUSG00000000126	0.138362	-0.571746	3.81695	-0.149791	0.880929		Wnt9a
ENSMUSG00000000127	20.5339	1.00068	0.595228	1.68117	0.09273	0.345232	Fer
ENSMUSG00000000131	2475.19	0.394444	0.138247	2.85318	0.00432842	0.0513001	Xpo6
ENSMUSG00000000134	857.897	0.126091	0.120047	1.05035	0.293558	0.608719	Tfe3
ENSMUSG00000000142	9.52193	0.122321	0.728212	0.167975	0.866603	0.950476	Axin2
ENSMUSG00000000148	272.33	-0.277081	0.165316	-1.67607	0.0937247	0.346828	Brat1
ENSMUSG00000000149	51.3665	-0.445784	0.315276	-1.41395	0.157377	0.453294	Gna12
ENSMUSG00000000154	0.221086	0.587315	3.81481	0.153956	0.877644		Slc22a18
ENSMUSG00000000157	205.746	1.23391	0.641646	1.92304	0.0544754	0.258256	Itgb2l
ENSMUSG00000000159	0.970563	-3.04953	3.0452	-1.00142	0.316623		Igsf5
ENSMUSG00000000167	1.81868	-0.982763	1.66086	-0.59172	0.554038		Pih1d2
ENSMUSG00000000168	62.4688	-0.673195	0.372971	-1.80495	0.0710821	0.301063	Dlat
ENSMUSG00000000171	310.671	0.45662	0.164027	2.7838	0.00537259	0.0591092	Sdhd
ENSMUSG00000000182	0						Fgf23
ENSMUSG00000000183	0						Fgf6
ENSMUSG00000000184	379.216	0.662531	0.316691	2.09204	0.0364347	0.205119	Ccnd2
ENSMUSG00000000194	416.571	-0.233349	0.166849	-1.39856	0.161945	0.459384	Gpr107
ENSMUSG00000000197	0						Nalcn
ENSMUSG00000000202	0.604781	0.942419	3.04368	0.309631	0.756841		Btbd17
ENSMUSG00000000204	79493.2	0.979255	0.172799	5.66703	1.45292e-08	1.78322e-06	Slfn4
ENSMUSG00000000214	0						Th
ENSMUSG00000000215	0						Ins2
ENSMUSG00000000216	0.715763	1.12063	3.28348	0.341294	0.732882		Scnn1g
ENSMUSG00000000223	0.179697	-0.704134	3.81695	-0.184476	0.85364		Drp2
ENSMUSG00000000244	152.328	-0.498035	0.291366	-1.70931	0.0873934	0.336945	Tspan32
ENSMUSG00000000247	0.596489	1.11371	3.50407	0.317833	0.750612		Lhx2
ENSMUSG00000000248	2.44621	-3.83027	1.77197	-2.16159	0.0306501		Clec2g
ENSMUSG00000000253	1.13909	-1.44575	2.29949	-0.628728	0.529527		Gmpr
ENSMUSG00000000263	0						Glra1
ENSMUSG00000000266	0.0690295	-0.277371	3.81411	-0.0727222	0.942027		Mid2
ENSMUSG00000000275	2087.91	0.521377	0.11493	4.53647	5.72041e-06	0.000298055	Trim25
ENSMUSG00000000276	160.491	0.271404	0.228297	1.18882	0.234511	0.547726	Dgke
ENSMUSG00000000278	35.0127	-1.79123	0.487971	-3.67078	0.000241813	0.00643631	Scpep1
ENSMUSG00000000282	235.885	-0.000391818	0.190737	-0.00205423	0.998361	0.999266	Mnt
ENSMUSG00000000290	8275.71	0.257608	0.0987542	2.60858	0.00909188	0.0856902	Itgb2
ENSMUSG00000000295	2.96845	1.24723	1.19257	1.04583	0.29564		Hddc2
ENSMUSG00000000296	0						Tpd52l1
ENSMUSG00000000301	0.29252	1.67907	3.773	0.445022	0.656304		Pemt
ENSMUSG00000000303	2.30821	-1.4018	1.76916	-0.792355	0.428153		Cdh1
ENSMUSG00000000305	0						Cdh4
ENSMUSG00000000308	0						Ckmt1
ENSMUSG00000000317	0						Bcl6b
ENSMUSG00000000318	11.3452	-2.99459	1.15386	-2.59529	0.00945123	0.0878035	Clec10a
ENSMUSG00000000320	10.3667	-0.298875	0.839289	-0.356104	0.721762	0.8963	Alox12
ENSMUSG00000000325	3.14102	-0.124894	1.22074	-0.102311	0.91851
ENSMUSG00000000326	38.1347	-0.904692	0.450403	-2.00863	0.0445768	0.229234	Comt
ENSMUSG00000000339	20.1185	-0.425937	0.530894	-0.802301	0.422379	0.721114	Rtca
ENSMUSG00000000340	11.4219	-0.0947789	0.629664	-0.150523	0.880352	0.957688	Dbt
ENSMUSG00000000346	3167.59	0.369437	0.128893	2.86624	0.00415379	0.0499812	Dazap2
ENSMUSG00000000355	31.2074	0.221021	0.406863	0.543231	0.586971	0.827999	Mcts1
ENSMUSG00000000359	0.684394	-2.63351	2.85989	-0.920843	0.357132		Rem1
ENSMUSG00000000365	0.141482	-0.571986	3.81695	-0.149854	0.88088		Rnf17
ENSMUSG00000000374	272.732	0.0727845	0.182487	0.398847	0.690006	0.87971	Trappc10
ENSMUSG00000000378	578.458	0.217412	0.138529	1.56944	0.116546	0.390821	Ccm2
ENSMUSG00000000381	0						Wap
ENSMUSG00000000384	108.691	-0.0802862	0.237978	-0.337368	0.735839	0.901218	Tbrg4
ENSMUSG00000000385	0						Tmprss2
ENSMUSG00000000386	120.815	-2.42651	0.955386	-2.53983	0.0110908	0.0969981	Mx1
ENSMUSG00000000392	24.2345	0.855458	0.497606	1.71915	0.0855871	0.332953	Fap
ENSMUSG00000000394	0						Gcg
ENSMUSG00000000399	28.4272	0.173515	0.455921	0.380581	0.703514	0.887102	Ndufa9
ENSMUSG00000000402	0.141562	-0.572223	3.81695	-0.149916	0.880831		Egfl6
ENSMUSG00000000409	91.5122	-1.42849	0.506031	-2.82293	0.00475876	0.0548378	Lck
ENSMUSG00000000411	3.01386	0.159744	1.14199	0.139882	0.888753		Tssk3
ENSMUSG00000000416	0.433097	-1.18645	3.79363	-0.312748	0.754472		Cttnbp2
ENSMUSG00000000420	167.02	-0.216655	0.197485	-1.09707	0.27261	0.587557	Galnt1
ENSMUSG00000000435	0						Myf5
ENSMUSG00000000439	49.4043	-0.0417257	0.401528	-0.103917	0.917235	0.972195	Mkrn2
ENSMUSG00000000440	5.31128	-3.63584	1.64856	-2.20545	0.0274222		Pparg
ENSMUSG00000000441	3694.51	0.0950561	0.0995637	0.954727	0.339716	0.651929	Raf1
ENSMUSG00000000486	122.355	0.109315	0.268628	0.406939	0.684053	0.876194	Septin1
ENSMUSG00000000489	11.2588	-1.68769	0.899469	-1.87631	0.0606121	0.273495	Pdgfb
ENSMUSG00000000530	45.2378	2.87475	0.565994	5.07911	3.79201e-07	2.94975e-05	Acvrl1
ENSMUSG00000000531	1.26097	-0.432847	1.94438	-0.222614	0.823836		Tamalin
ENSMUSG00000000532	146.324	0.843866	0.23652	3.56784	0.000359942	0.00873829	Acvr1b
ENSMUSG00000000538	122.969	0.211887	0.231559	0.915046	0.360167	0.669785	Tom1l2
ENSMUSG00000000544	0						Gpa33
ENSMUSG00000000552	8.99491	-1.04043	0.860887	-1.20855	0.226836	0.539918	Zfp385a
ENSMUSG00000000555	220.666	-0.337673	0.199482	-1.69275	0.0905028	0.341893	Itga5
ENSMUSG00000000560	0						Gabra2
ENSMUSG00000000561	448.804	0.150721	0.174902	0.861747	0.388827	0.694026	Wdr77
ENSMUSG00000000562	29.921	1.38668	0.497912	2.785	0.00535281	0.0590703	Adora3
ENSMUSG00000000563	264.75	0.39532	0.184212	2.146	0.0318729	0.188333	Atp5pb
ENSMUSG00000000567	0						Sox9
ENSMUSG00000000568	186.352	0.0690647	0.186158	0.371	0.710637	0.891144	Hnrnpd
ENSMUSG00000000579	345.567	-0.138437	0.211609	-0.65421	0.512976	0.7859	Dynlt1c
ENSMUSG00000000581	66.7304	0.363337	0.28692	1.26634	0.205393	0.514043	C1d
ENSMUSG00000000594	2258.93	0.324788	0.140182	2.31691	0.0205087	0.143743	Gm2a
ENSMUSG00000000600	489.11	0.234947	0.153134	1.53425	0.124967	0.406595	Krit1
ENSMUSG00000000605	355.21	-0.124613	0.139732	-0.891798	0.372501	0.680107	Clcn4
ENSMUSG00000000606	0						Vmn2r88
ENSMUSG00000000617	1.12618	-1.02567	1.90843	-0.537443	0.590962		Grm6
ENSMUSG00000000627	35.5899	-0.397498	0.356606	-1.11467	0.264991	0.580971	Sema4f
ENSMUSG00000000628	345.637	0.518211	0.290968	1.78099	0.0749141	0.31042	Hk2
ENSMUSG00000000631	186.912	-0.409514	0.275188	-1.48813	0.136718	0.423928	Myo18a
ENSMUSG00000000632	0.0942416	0.844404	3.81501	0.221337	0.82483		Sez6
ENSMUSG00000000673	143.026	-0.184818	0.230888	-0.800467	0.42344	0.722064	Haao
ENSMUSG00000000682	1715.81	0.645369	0.117766	5.48008	4.25136e-08	4.23068e-06	Cd52
ENSMUSG00000000686	173.513	-0.185759	0.215116	-0.863531	0.387846	0.694026	Abhd15
ENSMUSG00000000690	0						Hoxb6
ENSMUSG00000000693	10.5812	-0.616272	0.692746	-0.889607	0.373677	0.681321	Loxl3
ENSMUSG00000000701	0						Tcl1b5
ENSMUSG00000000706	0						Btn1a1
ENSMUSG00000000708	823.683	0.173612	0.141318	1.22852	0.219251	0.530178	Kat2b
ENSMUSG00000000711	708.435	0.454695	0.137506	3.30672	0.000943961	0.0174364	Rab5b
ENSMUSG00000000724	0.644836	-2.5817	3.37895	-0.764054	0.444835		Cryba1
ENSMUSG00000000730	1.62611	0.306985	1.74438	0.175985	0.860306		Dnmt3l
ENSMUSG00000000731	0.135503	-0.572166	3.81695	-0.149901	0.880842		Aire
ENSMUSG00000000732	420.844	-0.243115	0.155406	-1.56439	0.117726	0.393109	Icosl
ENSMUSG00000000738	150.636	-0.0526192	0.213758	-0.246162	0.805557	0.928565	Spg7
ENSMUSG00000000739	0						Sult5a1
ENSMUSG00000000740	96.4166	-0.131112	0.303678	-0.431747	0.665925	0.866408	Rpl13
ENSMUSG00000000743	365.463	0.358262	0.155813	2.29931	0.0214876	0.148847	Chmp1a
ENSMUSG00000000751	32.1033	-0.573402	0.427252	-1.34207	0.179573	0.483101	Rpa1
ENSMUSG00000000753	2.75743	-1.89894	1.81375	-1.04697	0.295115		Serpinf1
ENSMUSG00000000759	410.01	0.0911843	0.180228	0.505938	0.6129	0.842101	Tubgcp3
ENSMUSG00000000766	15.0798	0.0647038	0.587405	0.110152	0.912289	0.969724	Oprm1
ENSMUSG00000000776	11.1163	-0.98907	0.647298	-1.528	0.126513	0.409693	Polr3d
ENSMUSG00000000782	108.029	-0.93225	0.932828	-0.999379	0.317611	0.630882	Tcf7
ENSMUSG00000000787	4622.01	0.177701	0.235518	0.75451	0.450543	0.740359	Ddx3x
ENSMUSG00000000791	1.77957	-3.99497	1.88969	-2.11409	0.0345076		Il12rb1
ENSMUSG00000000792	0.135503	-0.572166	3.81695	-0.149901	0.880842		Slc5a5
ENSMUSG00000000794	7.83929	1.48687	1.08614	1.36895	0.171015	0.470695	Kcnn3
ENSMUSG00000000804	1945	0.576282	0.150539	3.82812	0.000129127	0.00387591	Usp32
ENSMUSG00000000805	0.229575	1.58401	3.79872	0.416984	0.67669		Car4
ENSMUSG00000000811	3.64953	0.69055	1.05491	0.654606	0.512722		Txnrd3
ENSMUSG00000000817	6.11902	-1.62429	1.03375	-1.57125	0.116124		Fasl
ENSMUSG00000000823	68.6533	-0.343487	0.294907	-1.16473	0.244128	0.557482	Zfp512b
ENSMUSG00000000826	1719.97	0.0914541	0.109285	0.836839	0.402683	0.704535	Dnajc5
ENSMUSG00000000827	108.808	0.0951402	0.241391	0.394133	0.693483	0.881193	Tpd52l2
ENSMUSG00000000838	290.955	0.087988	0.173293	0.507742	0.611635	0.841328	Fmr1
ENSMUSG00000000861	84.7251	-1.03419	0.451344	-2.29136	0.0219427	0.150514	Bcl11a
ENSMUSG00000000869	3.46292	1.36559	1.24028	1.10104	0.270881		Il4
ENSMUSG00000000876	58.4037	0.354202	0.289596	1.22309	0.221296	0.533419	Pxmp4
ENSMUSG00000000881	2.02342	-1.35929	1.6926	-0.803078	0.42193		Dlg3
ENSMUSG00000000884	1.72882	1.3642	1.79589	0.759623	0.44748		Gnb1l
ENSMUSG00000000889	0						Dbh
ENSMUSG00000000901	0.78666	-2.78538	3.14416	-0.885889	0.375677		Mmp11
ENSMUSG00000000902	28.8149	-0.257254	0.44093	-0.583434	0.559601	0.812908	Smarcb1
ENSMUSG00000000903	0.984025	-1.91868	2.18227	-0.879213	0.379286		Vpreb3
ENSMUSG00000000915	817.1	-0.119226	0.190593	-0.62555	0.53161	0.797491	Hip1r
ENSMUSG00000000916	30.7222	-0.55804	0.487662	-1.14432	0.252492	0.567452	Nsun5
ENSMUSG00000000934	1.98709	-0.26994	1.39568	-0.193411	0.846637		Top1mt
ENSMUSG00000000938	0						Hoxa10
ENSMUSG00000000942	0.288332	0.393183	3.81695	0.10301	0.917955		Hoxa4
ENSMUSG00000000948	0						Gm38393
ENSMUSG00000000957	0.703215	0.00438806	2.60118	0.00168695	0.998654		Mmp14
ENSMUSG00000000958	18.0275	-0.551005	0.53978	-1.0208	0.307351	0.621794	Slc7a7
ENSMUSG00000000959	90.6173	0.0702359	0.252411	0.27826	0.780813	0.920117	Oxa1l
ENSMUSG00000000976	230.491	-0.189908	0.190292	-0.997981	0.318289	0.63166	Heatr6
ENSMUSG00000000982	69.339	-1.53115	0.43066	-3.55536	0.000377462	0.00898587	Ccl3
ENSMUSG00000000983	11.574	2.55193	0.76414	3.33962	0.000838946	0.0162865	Wfdc18
ENSMUSG00000001014	0.276665	-1.29972	3.81483	-0.340702	0.733328		Icam4
ENSMUSG00000001016	30.7956	-0.77905	0.429333	-1.81456	0.0695914	0.297372	Ilf2
ENSMUSG00000001017	240.227	-0.163635	0.168467	-0.971319	0.331389	0.644302	Chtop
ENSMUSG00000001018	86.6583	-0.609713	0.263591	-2.3131	0.0207172	0.14502	Snapin
ENSMUSG00000001020	20.2407	-1.2959	0.990338	-1.30854	0.190689	0.495844	S100a4
ENSMUSG00000001021	6.28346	-0.286522	0.848471	-0.337693	0.735595		S100a3
ENSMUSG00000001023	0						S100a5
ENSMUSG00000001025	1078	0.895395	0.13394	6.68503	2.30883e-11	6.22034e-09	S100a6
ENSMUSG00000001027	7.26745	-0.699573	0.883291	-0.792008	0.428356	0.726155	Scn4a
ENSMUSG00000001029	110.918	-0.637011	0.328998	-1.93621	0.0528417	0.253599	Icam2
ENSMUSG00000001034	148.504	-0.499203	0.219823	-2.27093	0.023151	0.154704	Mapk7
ENSMUSG00000001036	0.852644	0.564065	2.41695	0.233379	0.815467		Epn2
ENSMUSG00000001039	0.212981	1.29251	3.81695	0.338625	0.734892		B9d1
ENSMUSG00000001052	369.338	0.196219	0.149085	1.31616	0.188122	0.492862	Sec24b
ENSMUSG00000001053	14.0263	-0.93707	0.620583	-1.50998	0.131048	0.416186	N4bp3
ENSMUSG00000001054	168.761	0.0647225	0.250601	0.258269	0.796199	0.926083	Rmnd5b
ENSMUSG00000001056	14.3071	-0.611035	0.606704	-1.00714	0.313868	0.627622	Nhp2
ENSMUSG00000001062	346.954	-0.0736426	0.188615	-0.390438	0.696212	0.882158	Vps9d1
ENSMUSG00000001065	704.183	-0.0187506	0.151723	-0.123584	0.901645	0.966171	Zfp276
ENSMUSG00000001076	0						C1ql4
ENSMUSG00000001082	61.9793	0.232292	0.300311	0.773503	0.439225	0.732598	Mfsd10
ENSMUSG00000001089	13.0506	-3.0161	0.993964	-3.03441	0.00241007	0.0349824	Luzp1
ENSMUSG00000001095	0.154097	1.11095	3.81695	0.291057	0.771008		Slc13a2
ENSMUSG00000001098	731.228	0.741401	0.175078	4.23469	2.2887e-05	0.000954001	Kctd10
ENSMUSG00000001100	34.7772	-0.46019	0.38423	-1.1977	0.231035	0.544725	Poldip2
ENSMUSG00000001103	0.154097	1.11095	3.81695	0.291057	0.771008		Sebox
ENSMUSG00000001105	68.6952	-0.0848446	0.263716	-0.321727	0.74766	0.904974	Ift20
ENSMUSG00000001119	0						Col6a1
ENSMUSG00000001120	2.18659	-1.38759	1.65013	-0.840901	0.400403		Pcbp3
ENSMUSG00000001123	740.604	0.838181	0.116235	7.2111	5.55029e-13	2.18959e-10	Lgals9
ENSMUSG00000001127	583.398	-0.27894	0.134704	-2.07076	0.038381	0.210714	Araf
ENSMUSG00000001128	313.953	-0.028232	0.175191	-0.16115	0.871976	0.953176	Cfp
ENSMUSG00000001131	1.41098	-0.658737	1.7351	-0.379653	0.704203		Timp1
ENSMUSG00000001134	12.6105	0.153451	0.608636	0.252123	0.800946	0.927191	Uxt
ENSMUSG00000001138	213.389	0.060125	0.232743	0.258332	0.79615	0.926083	Cnnm3
ENSMUSG00000001143	131.429	-0.11167	0.271783	-0.410879	0.681162	0.874724	Lman2l
ENSMUSG00000001150	732.108	0.0279372	0.157918	0.176909	0.85958	0.947691	Mcm3ap
ENSMUSG00000001151	152.423	-0.136227	0.240319	-0.566859	0.57081	0.81864	Pcnt
ENSMUSG00000001155	0.290003	0.564915	3.81695	0.148002	0.882341		Ftcd
ENSMUSG00000001156	10901	0.482648	0.159616	3.0238	0.00249621	0.0357771	Mxd1
ENSMUSG00000001157	115.823	-0.499083	0.247447	-2.01693	0.043703	0.226853	Gmcl1
ENSMUSG00000001158	74.3589	0.467027	0.275616	1.69448	0.0901739	0.341655	Snrnp27
ENSMUSG00000001166	116.285	0.256687	0.237051	1.08283	0.278884	0.594242	Oas1c
ENSMUSG00000001168	0.36299	-0.257844	3.81343	-0.0676146	0.946092		Oas1h
ENSMUSG00000001173	61.5443	0.11593	0.41689	0.278082	0.78095	0.920117	Ocrl
ENSMUSG00000001175	3126.25	0.2681	0.119226	2.24867	0.0245338	0.160735	Calm1
ENSMUSG00000001211	32.9965	-0.826589	0.471881	-1.75169	0.079827	0.321814	Agpat3
ENSMUSG00000001225	0.425619	0.394591	3.79138	0.104076	0.917109		Slc26a3
ENSMUSG00000001227	94.9827	0.771103	0.336171	2.29378	0.0218032	0.149961	Sema6b
ENSMUSG00000001228	2.44414	-0.260037	1.36287	-0.190801	0.848681		Uhrf1
ENSMUSG00000001229	92.4522	0.060502	0.243005	0.248975	0.80338	0.927831	Dpp9
ENSMUSG00000001240	0						Ramp2
ENSMUSG00000001247	14.9885	-0.0964348	0.630396	-0.152975	0.878418	0.956621	Lsr
ENSMUSG00000001248	1371.82	0.0121141	0.163044	0.0742996	0.940772	0.980355	Gramd1a
ENSMUSG00000001249	4.26332	1.04113	1.06046	0.981768	0.326214		Hpn
ENSMUSG00000001260	0						Gabrg1
ENSMUSG00000001270	42.3319	-0.353874	0.49784	-0.710818	0.477197	0.759527	Ckb
ENSMUSG00000001280	587.821	0.213292	0.16028	1.33074	0.183273	0.487374	Sp1
ENSMUSG00000001281	403.885	-0.732367	0.159622	-4.58813	4.47239e-06	0.000245781	Itgb7
ENSMUSG00000001285	67.9382	-0.268211	0.297525	-0.901473	0.367337	0.676209	Myg1
ENSMUSG00000001288	198.396	-0.343218	0.185833	-1.84692	0.064759	0.28465	Rarg
ENSMUSG00000001289	354.166	0.4567	0.152945	2.98604	0.00282616	0.0386838	Pfdn5
ENSMUSG00000001300	5.91385	-0.11654	0.946657	-0.123107	0.902022		Efnb2
ENSMUSG00000001305	4.00121	-2.5249	1.25895	-2.00555	0.0449039		Rrp15
ENSMUSG00000001313	0.860095	2.53942	2.62378	0.967847	0.333121		Rnd2
ENSMUSG00000001323	23.0715	-0.203719	0.582048	-0.350003	0.726336	0.897406	Srr
ENSMUSG00000001333	1.25875	-2.34382	2.246	-1.04355	0.296693		Sync
ENSMUSG00000001334	0.29644	1.97912	3.77395	0.524416	0.599989		Fndc5
ENSMUSG00000001348	36.3313	-0.830233	0.650983	-1.27535	0.202184	0.510327	Acp5
ENSMUSG00000001349	0.412136	-1.88453	3.77082	-0.499766	0.61724		Cnn1
ENSMUSG00000001366	253.717	-0.010686	0.201087	-0.0531412	0.957619	0.985341	Fbxo9
ENSMUSG00000001376	15.5828	-0.536222	0.650663	-0.824116	0.409874	0.710649	Vps50
ENSMUSG00000001380	47.0259	-0.0479019	0.315146	-0.151999	0.879188	0.957082	Hars
ENSMUSG00000001383	66.7936	-0.105196	0.268042	-0.392463	0.694716	0.881715	Zmat2
ENSMUSG00000001403	10.3713	0.358803	0.869236	0.41278	0.679768	0.874718	Ube2c
ENSMUSG00000001415	259.226	-0.14614	0.255917	-0.571046	0.567969	0.817651	Smg5
ENSMUSG00000001416	58.7097	-0.655823	0.455587	-1.43951	0.150005	0.4428	Cct3
ENSMUSG00000001418	169.506	0.343528	0.212344	1.61779	0.105709	0.37151	Glmp
ENSMUSG00000001419	802.481	-0.454979	0.155387	-2.92804	0.0034111	0.0441207	Mef2d
ENSMUSG00000001420	0.250656	1.71223	3.78996	0.45178	0.651427		Tmem79
ENSMUSG00000001424	37.5773	-1.28624	0.413131	-3.11341	0.0018494	0.0287734	Snd1
ENSMUSG00000001435	0.820346	-2.87892	2.40906	-1.19504	0.232072		Col18a1
ENSMUSG00000001436	2.87786	-2.58349	1.57467	-1.64066	0.100868		Slc19a1
ENSMUSG00000001440	595.571	-0.124887	0.162669	-0.767738	0.442643	0.735032	Kpnb1
ENSMUSG00000001441	499.629	0.53967	0.19788	2.72726	0.00638624	0.0669919	Npepps
ENSMUSG00000001444	13.4206	-2.39595	0.860471	-2.78446	0.00536167	0.0591068	Tbx21
ENSMUSG00000001445	324.999	0.221204	0.176208	1.25535	0.209351	0.518147	Mrpl10
ENSMUSG00000001467	17.9867	-0.863448	0.62107	-1.39026	0.16445	0.462572	Cyp51
ENSMUSG00000001472	2073.77	0.0678246	0.11313	0.599529	0.54882	0.807077	Tcf25
ENSMUSG00000001473	46.2034	-0.606503	0.465134	-1.30393	0.192257	0.497877	Tubb6
ENSMUSG00000001482	26.0707	0.0733588	0.528709	0.138751	0.889647	0.961174	Def8
ENSMUSG00000001493	0						Meox1
ENSMUSG00000001494	0						Sost
ENSMUSG00000001496	0						Nkx2-1
ENSMUSG00000001497	0						Pax9
ENSMUSG00000001504	0						Irx2
ENSMUSG00000001506	2.60616	-4.45236	2.16611	-2.05546	0.0398343		Col1a1
ENSMUSG00000001507	1.67504	-0.984726	1.95696	-0.503192	0.614829		Itga3
ENSMUSG00000001508	0						Sgca
ENSMUSG00000001510	0						Dlx3
ENSMUSG00000001517	6.43881	0.15246	1.11072	0.137262	0.890824		Foxm1
ENSMUSG00000001518	7.31723	-2.70933	0.935785	-2.89525	0.00378858	0.04731	Itfg2
ENSMUSG00000001520	2.82933	-1.95774	1.55784	-1.25671	0.20886		Nrip2
ENSMUSG00000001521	8.5426	-0.601501	0.780924	-0.770242	0.441156	0.733777	Tulp3
ENSMUSG00000001524	4.69599	-1.45615	1.03003	-1.4137	0.15745		Gtf2h4
ENSMUSG00000001525	198.619	-0.227453	0.243202	-0.935243	0.349663	0.659897	Tubb5
ENSMUSG00000001542	118.908	0.108105	0.231345	0.467288	0.640294	0.853229	Ell2
ENSMUSG00000001552	31.5807	1.5858	0.588265	2.69573	0.00702346	0.0718344	Jup
ENSMUSG00000001555	0.325623	-1.59792	3.80364	-0.420103	0.67441		Fkbp10
ENSMUSG00000001558	0.753612	-0.738488	2.8458	-0.259501	0.795249		Klhl10
ENSMUSG00000001566	0						Mnx1
ENSMUSG00000001569	38.6135	-1.59524	0.555121	-2.87368	0.00405725	0.0493768	Nom1
ENSMUSG00000001576	76.6432	-0.429953	0.348296	-1.23445	0.217036	0.527104	Ergic1
ENSMUSG00000001583	0						Tnk1
ENSMUSG00000001588	1890.97	-0.0300161	0.160583	-0.18692	0.851723	0.945184	Acap1
ENSMUSG00000001604	7.2804	-2.38881	0.902358	-2.64729	0.00811389	0.0790857	Tcea3
ENSMUSG00000001622	0.138501	-0.572166	3.81695	-0.149901	0.880842		Csn3
ENSMUSG00000001627	91.6595	0.575742	0.418405	1.37604	0.168809	0.468744	Ifrd1
ENSMUSG00000001630	97.5239	-0.178071	0.228728	-0.778528	0.436258	0.731578	Stk38l
ENSMUSG00000001632	604.812	0.0641398	0.187976	0.341213	0.732943	0.900566	Brpf1
ENSMUSG00000001642	42.0111	-0.941097	0.57137	-1.64709	0.0995396	0.358382	Akr1b3
ENSMUSG00000001655	0						Hoxc13
ENSMUSG00000001656	0						Hoxc11
ENSMUSG00000001657	0						Hoxc8
ENSMUSG00000001661	0						Hoxc6
ENSMUSG00000001663	0.308194	2.02779	3.76926	0.537982	0.59059		Gstt1
ENSMUSG00000001665	1.99866	-4.44524	1.86305	-2.386	0.0170325		Gstt3
ENSMUSG00000001666	3.09436	-1.0398	1.50439	-0.691177	0.489454		Ddt
ENSMUSG00000001670	0.138501	-0.572166	3.81695	-0.149901	0.880842		Tat
ENSMUSG00000001672	0.277001	-1.31556	3.81424	-0.344908	0.730163		Marveld3
ENSMUSG00000001674	38.5038	-1.60988	0.447794	-3.59514	0.000324214	0.00808378	Ddx18
ENSMUSG00000001687	716.386	0.452039	0.157038	2.87853	0.00399528	0.0488184	Ubl3
ENSMUSG00000001700	74.2867	-1.34711	1.02507	-1.31415	0.188794	0.493739	Gramd3
ENSMUSG00000001707	1.28841	-0.443846	1.84043	-0.241164	0.809428		Eef1e1
ENSMUSG00000001729	3013.74	0.127056	0.114939	1.10542	0.268977	0.585049	Akt1
ENSMUSG00000001739	106.164	0.778777	0.248004	3.14018	0.00168842	0.0270686	Cldn15
ENSMUSG00000001741	2760.82	-0.0316652	0.126733	-0.249858	0.802697	0.92773	Il16
ENSMUSG00000001750	730.424	-0.235686	0.17758	-1.32721	0.18444	0.488559	Tcirg1
ENSMUSG00000001751	20.5984	-0.456288	0.481932	-0.94679	0.343746	0.654928	Naglu
ENSMUSG00000001755	50.5148	-0.183785	0.323838	-0.567521	0.57036	0.818314	Coasy
ENSMUSG00000001761	0.954908	-1.68748	2.16393	-0.779823	0.435495		Smo
ENSMUSG00000001763	0.59853	1.89551	3.45045	0.54935	0.582765		Tspan33
ENSMUSG00000001767	128.201	0.293209	0.237459	1.23478	0.216914	0.527063	Crnkl1
ENSMUSG00000001768	180.604	0.779845	0.401373	1.94295	0.0520227	0.251815	Rin2
ENSMUSG00000001773	0						Folh1
ENSMUSG00000001774	21.3762	0.0228804	0.508169	0.0450252	0.964087	0.987406	Chordc1
ENSMUSG00000001783	65.9599	-0.464976	0.293749	-1.5829	0.113444	0.385484	Rtcb
ENSMUSG00000001785	43.2522	0.16027	0.339357	0.472275	0.636731	0.851183	Pwp1
ENSMUSG00000001786	36.8847	-0.441105	0.37142	-1.18762	0.234984	0.54797	Fbxo7
ENSMUSG00000001794	445.307	0.328118	0.132898	2.46895	0.0135509	0.111228	Capns1
ENSMUSG00000001802	0						Lrp3
ENSMUSG00000001804	0						Dsg4
ENSMUSG00000001815	0.398359	0.897848	3.81695	0.235227	0.814033		Evx2
ENSMUSG00000001819	0						Hoxd13
ENSMUSG00000001823	0						Hoxd12
ENSMUSG00000001827	0						Folr1
ENSMUSG00000001829	4.40809	-0.703277	1.24506	-0.564856	0.572172		Clpb
ENSMUSG00000001833	224.222	0.29138	0.195461	1.49074	0.136031	0.423505	Septin7
ENSMUSG00000001844	85.0052	-0.0557823	0.277729	-0.200851	0.840815	0.941738	Zdhhc4
ENSMUSG00000001847	1598.69	0.432806	0.134575	3.21609	0.00129949	0.022492	Rac1
ENSMUSG00000001855	132.805	0.180652	0.257409	0.701809	0.482798	0.764915	Nup214
ENSMUSG00000001864	0.148171	1.11095	3.81695	0.291057	0.771008		Aif1l
ENSMUSG00000001865	10.2275	1.88587	1.37491	1.37163	0.17018	0.470305	Cpa3
ENSMUSG00000001870	22.4109	-2.04379	0.812444	-2.51561	0.0118828	0.101592	Ltbp1
ENSMUSG00000001891	864.103	0.242284	0.131238	1.84614	0.0648725	0.28465	Ugp2
ENSMUSG00000001901	0.550659	-2.28783	3.53873	-0.646512	0.517948		Kcnh6
ENSMUSG00000001909	32.8788	-0.538827	0.58122	-0.927061	0.353895	0.664674	Trmt1
ENSMUSG00000001910	121.014	0.111564	0.228906	0.48738	0.625989	0.847571	Nacc1
ENSMUSG00000001911	17.1432	-1.19228	0.740381	-1.61036	0.10732	0.375263	Nfix
ENSMUSG00000001918	204.872	-0.985692	0.36682	-2.68713	0.00720698	0.073223	Slc1a5
ENSMUSG00000001924	690.784	0.324745	0.134557	2.41343	0.015803	0.121893	Uba1
ENSMUSG00000001930	23.1989	-0.505782	0.711853	-0.710514	0.477385	0.759718	Vwf
ENSMUSG00000001942	7.45303	-0.625801	0.918657	-0.681213	0.495737	0.774371	Siae
ENSMUSG00000001943	0.154095	1.11094	3.81695	0.291055	0.771009		Vsig2
ENSMUSG00000001946	1.40312	0.601005	1.82734	0.328897	0.742234		Esam
ENSMUSG00000001948	0.138501	-0.572166	3.81695	-0.149901	0.880842		Spa17
ENSMUSG00000001962	195.281	0.0118567	0.238158	0.0497849	0.960294	0.985971	Fam50a
ENSMUSG00000001964	251.487	0.309547	0.164657	1.87995	0.060115	0.272798	Emd
ENSMUSG00000001983	9.87215	-1.07683	0.747591	-1.4404	0.149755	0.442687	Taco1
ENSMUSG00000001985	0						Grik3
ENSMUSG00000001986	4.2441	-2.6632	1.34696	-1.97719	0.0480196		Gria3
ENSMUSG00000001988	0						Npas1
ENSMUSG00000001995	615.455	0.200557	0.143754	1.39514	0.162973	0.460763	Sipa1l2
ENSMUSG00000001998	46.9444	-0.252725	0.369657	-0.683674	0.494181	0.773372	Ap4e1
ENSMUSG00000001999	14.3975	0.314287	0.696272	0.451386	0.651711	0.860381	Blvra
ENSMUSG00000002006	6.46197	-0.574559	0.881369	-0.651895	0.514469		Pdzd4
ENSMUSG00000002007	88.2184	-0.826772	1.03554	-0.798397	0.42464	0.723494	Srpk3
ENSMUSG00000002010	823.023	-0.0282932	0.165517	-0.170939	0.864272	0.949005	Idh3g
ENSMUSG00000002012	0.43911	-0.0753475	3.37718	-0.0223108	0.9822		Pnck
ENSMUSG00000002014	122.34	-0.286864	0.242031	-1.18524	0.235924	0.548751	Ssr4
ENSMUSG00000002015	199.604	0.0772919	0.171592	0.450439	0.652394	0.860973	Bcap31
ENSMUSG00000002017	40.0529	-0.938023	0.382576	-2.45186	0.0142121	0.115262	Fam98a
ENSMUSG00000002020	0						Ltbp2
ENSMUSG00000002028	1049.03	-0.412576	0.157937	-2.61228	0.00899414	0.0852052	Kmt2a
ENSMUSG00000002031	138.839	0.0146088	0.253056	0.0577296	0.953964	0.984079	Ift46
ENSMUSG00000002032	1.14788	0.547562	2.00381	0.273261	0.784653		Tmem25
ENSMUSG00000002033	27.7035	-1.71745	0.619926	-2.77041	0.00559861	0.0609884	Cd3g
ENSMUSG00000002043	10.8341	0.747812	0.697568	1.07203	0.283708	0.599508	Trappc6a
ENSMUSG00000002052	485.013	-0.104457	0.137641	-0.758905	0.447909	0.73889	Supt6
ENSMUSG00000002055	8.78894	-0.595192	1.1987	-0.496531	0.61952	0.844673	Spag5
ENSMUSG00000002057	0						Foxn1
ENSMUSG00000002058	569.732	0.274877	0.157482	1.74545	0.0809065	0.323198	Unc119
ENSMUSG00000002059	0.572845	1.91278	3.52481	0.542661	0.587363		Rab34
ENSMUSG00000002064	167.526	0.969319	0.386601	2.50728	0.0121663	0.103138	Sdf2
ENSMUSG00000002068	20.3358	-0.0534699	0.571122	-0.0936226	0.925409	0.974526	Ccne1
ENSMUSG00000002076	0.138257	-0.571427	3.81695	-0.149708	0.880995		Hsf2bp
ENSMUSG00000002083	82.0667	0.120778	0.33121	0.364658	0.715367	0.893131	Bbc3
ENSMUSG00000002100	46.9539	0.359391	0.35916	1.00064	0.317	0.630574	Mybpc3
ENSMUSG00000002102	94.97	0.141816	0.247949	0.571955	0.567352	0.817651	Psmc3
ENSMUSG00000002103	97.9846	0.098427	0.241168	0.408127	0.68318	0.875894	Acp2
ENSMUSG00000002104	0.141543	-0.572166	3.81695	-0.149901	0.880842		Rapsn
ENSMUSG00000002105	210.133	0.0128037	0.234938	0.0544982	0.956538	0.98479	Slc39a13
ENSMUSG00000002107	2837.34	0.204251	0.13982	1.46081	0.144067	0.433259	Celf2
ENSMUSG00000002108	5.30227	0.729206	0.970322	0.751509	0.452346		Nr1h3
ENSMUSG00000002109	209.632	-0.0897378	0.228823	-0.392171	0.694932	0.881715	Ddb2
ENSMUSG00000002111	2004.26	0.233669	0.14338	1.62972	0.103161	0.365817	Spi1
ENSMUSG00000002129	104.203	0.0165291	0.248041	0.0666385	0.946869	0.982178	Sf3a1
ENSMUSG00000002147	3234.49	-0.031085	0.105905	-0.293518	0.769126	0.913659	Stat6
ENSMUSG00000002190	0.171962	-0.672428	3.81695	-0.176169	0.860161		Clgn
ENSMUSG00000002204	322.616	-0.0761852	0.196895	-0.386932	0.698806	0.883688	Napsa
ENSMUSG00000002205	729.902	0.518016	0.131821	3.92969	8.50546e-05	0.00285566	Vrk3
ENSMUSG00000002210	160.683	-0.209202	0.22766	-0.918924	0.358136	0.668012	Smg9
ENSMUSG00000002221	50.4001	-1.8573	0.635818	-2.92112	0.00348771	0.0447968	Paxip1
ENSMUSG00000002222	505.413	0.0701034	0.174607	0.401493	0.688057	0.87895	Rmnd5a
ENSMUSG00000002227	407.346	1.13596	0.20094	5.65321	1.57474e-08	1.85049e-06	Mov10
ENSMUSG00000002228	5.28526	-1.18637	1.10496	-1.07367	0.282969		Ppm1j
ENSMUSG00000002233	57.8988	0.276838	0.374208	0.739796	0.459424	0.746842	Rhoc
ENSMUSG00000002240	0						Prr27
ENSMUSG00000002249	0						Tead3
ENSMUSG00000002250	174.433	0.214492	0.24469	0.876586	0.380711	0.687777	Ppard
ENSMUSG00000002257	189.941	0.154729	0.222248	0.696197	0.486306	0.767062	Def6
ENSMUSG00000002265	0.521353	-2.24715	3.75583	-0.59831	0.549633		Peg3
ENSMUSG00000002266	0						Zim1
ENSMUSG00000002274	1.11683	1.142	2.53485	0.45052	0.652336		Metrn
ENSMUSG00000002279	5.56945	-0.190081	0.985614	-0.192855	0.847072		Lmf1
ENSMUSG00000002280	177.086	-0.299544	0.192147	-1.55893	0.119013	0.395571	Ciao3
ENSMUSG00000002289	0.459644	-2.02343	3.75972	-0.538185	0.590449		Angptl4
ENSMUSG00000002297	8.83101	-1.30895	0.848491	-1.54268	0.122909	0.402387	Dbf4
ENSMUSG00000002307	498.339	-0.0202687	0.129917	-0.156012	0.876024	0.95486	Daxx
ENSMUSG00000002308	1.47575	1.82162	2.08929	0.871882	0.383273		Cd320
ENSMUSG00000002319	16.1445	0.304774	0.635004	0.479957	0.631258	0.84961	Ipo4
ENSMUSG00000002320	141.809	-0.497752	0.214679	-2.31859	0.0204174	0.143376	Tm9sf1
ENSMUSG00000002324	2.33345	-0.646873	1.71029	-0.378224	0.705264		Rec8
ENSMUSG00000002325	1447.44	0.629624	0.144835	4.34719	1.37895e-05	0.000626825	Irf9
ENSMUSG00000002326	51.7764	-0.139412	0.312363	-0.446315	0.655369	0.862088	Gmpr2
ENSMUSG00000002329	88.6824	-1.00441	0.367431	-2.7336	0.00626456	0.065966	Mdp1
ENSMUSG00000002332	120.774	0.618945	0.270274	2.29006	0.0220179	0.150781	Dhrs1
ENSMUSG00000002341	0						Ncan
ENSMUSG00000002342	42.4327	-0.105651	0.348663	-0.303018	0.761876	0.911677	Tmem161a
ENSMUSG00000002343	11.3203	-0.573272	0.744669	-0.769835	0.441398	0.734068	Armc6
ENSMUSG00000002345	40.9013	-0.0726655	0.348846	-0.208303	0.834993	0.938952	Borcs8
ENSMUSG00000002346	9.5809	0.292244	0.736566	0.396765	0.691541	0.880371	Slc25a42
ENSMUSG00000002365	144.198	-0.0182837	0.214108	-0.0853947	0.931948	0.976318	Snx9
ENSMUSG00000002372	112.387	-0.197063	0.227535	-0.866076	0.386448	0.693124	Ranbp3
ENSMUSG00000002379	4.28877	0.544313	1.15775	0.470147	0.63825		Ndufa11
ENSMUSG00000002384	0.402865	-0.430325	3.47269	-0.123917	0.901381		Bmp8b
ENSMUSG00000002393	37.2255	-0.133501	0.378481	-0.352729	0.724291	0.896803	Nr2f6
ENSMUSG00000002395	429.654	0.249076	0.16599	1.50055	0.133471	0.419317	Use1
ENSMUSG00000002396	130.749	0.16313	0.2408	0.677449	0.498121	0.775729	Ocel1
ENSMUSG00000002409	31.8026	0.235773	0.379883	0.620644	0.534834	0.799033	Dyrk1b
ENSMUSG00000002413	948.514	0.39339	0.196095	2.00612	0.044843	0.229748	Braf
ENSMUSG00000002416	15.3332	0.442173	0.782946	0.564756	0.57224	0.819414	Ndufb2
ENSMUSG00000002428	346.727	0.28638	0.140803	2.03391	0.0419609	0.221983	Hltf
ENSMUSG00000002455	254.406	-0.291042	0.177337	-1.64118	0.10076	0.360659	Prpf6
ENSMUSG00000002458	850.798	0.503175	0.133229	3.77677	0.000158875	0.00458207	Rgs19
ENSMUSG00000002459	0.277018	-0.886253	3.81695	-0.232189	0.816391		Rgs20
ENSMUSG00000002475	0.4029	-1.85477	3.77265	-0.491635	0.622977		Abhd3
ENSMUSG00000002477	1.69284	-0.411173	1.48996	-0.275962	0.782577		Snrpd1
ENSMUSG00000002486	28.2562	-0.377805	0.403496	-0.93633	0.349103	0.659291	Tchp
ENSMUSG00000002489	110.505	-0.673768	0.37919	-1.77686	0.075591	0.311642	Tiam1
ENSMUSG00000002496	150.606	-0.11	0.246414	-0.446404	0.655306	0.862088	Tsc2
ENSMUSG00000002500	6.66942	-0.377844	0.797966	-0.473509	0.63585	0.851183	Rpl3l
ENSMUSG00000002504	14.8112	-1.41796	0.639961	-2.2157	0.0267124	0.168286	Slc9a3r2
ENSMUSG00000002524	242.671	-0.389817	0.202778	-1.92239	0.0545568	0.25853	Puf60
ENSMUSG00000002546	1198.42	0.0503115	0.1284	0.391833	0.695182	0.881896	Golga2
ENSMUSG00000002550	101.266	-0.0956707	0.280561	-0.340998	0.733105	0.900583	Uck1
ENSMUSG00000002565	0.152453	1.11095	3.81695	0.291057	0.771008		Scin
ENSMUSG00000002578	0.206687	-0.731474	3.81695	-0.191638	0.848025		Ikzf4
ENSMUSG00000002580	36.4701	0.613387	0.363355	1.68812	0.0913885	0.342777	Mien1
ENSMUSG00000002588	0.880419	0.564856	2.70377	0.208914	0.834515		Pon1
ENSMUSG00000002602	17.8953	-1.57538	0.746187	-2.11124	0.0347516	0.199436	Axl
ENSMUSG00000002603	323.518	-0.34771	0.170347	-2.04119	0.041232	0.219617	Tgfb1
ENSMUSG00000002608	411.855	-0.0714778	0.154185	-0.463584	0.642946	0.854425	Ccdc97
ENSMUSG00000002617	5.00643	-1.21765	1.06995	-1.13804	0.255103		Zfp40
ENSMUSG00000002625	461.031	-0.245906	0.194012	-1.26748	0.204985	0.513546	Akap8l
ENSMUSG00000002633	0						Shh
ENSMUSG00000002635	93.9274	0.408162	0.316358	1.29019	0.196984	0.504719	Pdcd2l
ENSMUSG00000002658	95.446	0.135371	0.339595	0.398626	0.690169	0.879816	Gtf2f1
ENSMUSG00000002660	8.59176	-0.915289	0.760207	-1.204	0.22859	0.541846	Clpp
ENSMUSG00000002661	4.1454	1.09693	1.0781	1.01746	0.308933		Alkbh7
ENSMUSG00000002664	0.148355	1.11165	3.81695	0.29124	0.770868		Pspn
ENSMUSG00000002668	3293.34	0.0285196	0.147063	0.193927	0.846233	0.943377	Dennd1c
ENSMUSG00000002679	55.2858	0.206046	0.338933	0.607925	0.543237	0.803508	Med6
ENSMUSG00000002688	0						Prkd1
ENSMUSG00000002699	5154.47	0.245715	0.115417	2.12894	0.0332592	0.193494	Lcp2
ENSMUSG00000002718	42.9453	-0.707184	0.373759	-1.89209	0.0584793	0.269658	Cse1l
ENSMUSG00000002728	58.574	0.0188531	0.307832	0.0612448	0.951164	0.983506	Naa20
ENSMUSG00000002731	67.457	0.702285	0.36451	1.92666	0.0540223	0.256879	Prkra
ENSMUSG00000002732	0.938881	-1.1554	2.20718	-0.523472	0.600645		Fkbp7
ENSMUSG00000002733	36.0943	-0.784586	0.384243	-2.0419	0.0411615	0.219435	Plekha3
ENSMUSG00000002741	205.965	-0.0396305	0.199865	-0.198286	0.842821	0.942172	Ykt6
ENSMUSG00000002748	385.8	-0.289161	0.195297	-1.48062	0.138708	0.425839	Baz1b
ENSMUSG00000002763	183.944	-0.3141	0.183509	-1.71164	0.0869639	0.335993	Pex6
ENSMUSG00000002767	36.1454	-0.341566	0.445654	-0.766437	0.443417	0.735098	Mrpl2
ENSMUSG00000002768	56.782	0.100608	0.30178	0.333384	0.738845	0.902866	Mea1
ENSMUSG00000002769	13.7357	0.482968	0.580904	0.831407	0.405744	0.70718	Gnmt
ENSMUSG00000002771	0.289542	0.390137	3.81695	0.102212	0.918588		Grin2d
ENSMUSG00000002778	138.021	0.320425	0.193179	1.6587	0.097177	0.353563	Kdelr1
ENSMUSG00000002781	12.4688	-1.23124	0.634016	-1.94197	0.0521402	0.252034	Tmem143
ENSMUSG00000002791	0.138501	-0.572166	3.81695	-0.149901	0.880842		Pdxk-ps
ENSMUSG00000002797	57.8158	-0.942235	0.515028	-1.82948	0.0673271	0.291232	Ggct
ENSMUSG00000002799	1.24485	-2.32885	2.03516	-1.14431	0.252497		Jag2
ENSMUSG00000002803	9.23718	0.476118	0.73846	0.644745	0.519093	0.78845	Btbd6
ENSMUSG00000002804	6.41407	-0.286258	0.852149	-0.335925	0.736927		Nudt14
ENSMUSG00000002808	0						Epdr1
ENSMUSG00000002812	2100.18	0.295917	0.13731	2.1551	0.0311542	0.185962	Flii
ENSMUSG00000002814	57.9946	-0.401531	0.468118	-0.857755	0.391028	0.696355	Top3a
ENSMUSG00000002820	239.289	0.0311846	0.170253	0.183166	0.854668	0.946432	Atg4d
ENSMUSG00000002825	3.37621	-0.424664	1.15174	-0.368714	0.712341		Qtrt1
ENSMUSG00000002831	32.9523	0.786414	0.42209	1.86314	0.0624422	0.27902	Plin4
ENSMUSG00000002833	145.416	-0.226762	0.264365	-0.857763	0.391024	0.696355	Hdgfl2
ENSMUSG00000002835	1.44099	1.15379	1.84775	0.624434	0.532343		Chaf1a
ENSMUSG00000002844	1539.56	0.150535	0.137139	1.09769	0.272341	0.587441	Adprh
ENSMUSG00000002845	41.9416	-0.533414	0.48171	-1.10734	0.268149	0.584048	Tmem39a
ENSMUSG00000002846	30.9936	-0.3003	0.41982	-0.715308	0.474419	0.757786	Timmdc1
ENSMUSG00000002847	5.80536	-0.380815	0.843962	-0.451223	0.651829		Pla1a
ENSMUSG00000002870	11.4193	-1.0295	0.876235	-1.17492	0.240028	0.553056	Mcm2
ENSMUSG00000002871	96.2329	-0.0686992	0.261053	-0.263162	0.792426	0.924995	Tpra1
ENSMUSG00000002881	225.433	0.128726	0.261644	0.491989	0.622727	0.846829	Nab1
ENSMUSG00000002885	23316.5	-0.0459559	0.144799	-0.317378	0.750957	0.905461	Adgre5
ENSMUSG00000002897	2251.08	0.084912	0.108388	0.78341	0.433386	0.729865	Il17ra
ENSMUSG00000002900	0.262492	-1.27101	3.8161	-0.333066	0.739084		Lamb1
ENSMUSG00000002908	0.135423	-0.571916	3.81695	-0.149836	0.880894		Kcnn1
ENSMUSG00000002910	43.7748	0.0115446	0.320909	0.0359745	0.971303	0.98962	Arrdc2
ENSMUSG00000002930	0						Ppp1r17
ENSMUSG00000002944	36.9258	-1.00478	0.727729	-1.38071	0.167368	0.466857	Cd36
ENSMUSG00000002948	108.243	-0.235975	0.246719	-0.956452	0.338844	0.650934	Map2k7
ENSMUSG00000002949	86.1051	-0.329166	0.351854	-0.935518	0.349521	0.659742	Timm44
ENSMUSG00000002957	263.756	0.291975	0.199258	1.46531	0.142835	0.432049	Ap2a2
ENSMUSG00000002963	789.323	0.312562	0.135154	2.31263	0.0207429	0.145045	Pnkp
ENSMUSG00000002968	134.362	-0.362968	0.247809	-1.46471	0.143	0.432049	Med25
ENSMUSG00000002980	1.33699	1.57101	2.34287	0.670549	0.502508		Bcam
ENSMUSG00000002981	239.263	0.165389	0.182174	0.907864	0.36395	0.673058	Clptm1
ENSMUSG00000002983	152.369	-0.03318	0.207616	-0.159814	0.873028	0.953331	Relb
ENSMUSG00000002984	8.04797	0.87817	0.800642	1.09683	0.272714	0.587557	Tomm40
ENSMUSG00000002985	678.506	-0.199371	0.506303	-0.393779	0.693745	0.88132	Apoe
ENSMUSG00000002992	163.987	1.36621	0.337651	4.04621	5.20538e-05	0.0018852	Apoc2
ENSMUSG00000002996	1525.03	0.257501	0.117726	2.18729	0.0287215	0.17528	Hbp1
ENSMUSG00000002997	723.746	0.10326	0.120702	0.855496	0.392276	0.696647	Prkar2b
ENSMUSG00000003031	887.491	0.164527	0.133834	1.22934	0.218945	0.529784	Cdkn1b
ENSMUSG00000003032	69.5361	-1.56421	1.02911	-1.51995	0.128523	0.413183	Klf4
ENSMUSG00000003033	877.478	-0.0307591	0.130153	-0.236331	0.813176	0.930138	Ap1m1
ENSMUSG00000003037	1883.22	0.192788	0.116421	1.65596	0.0977297	0.35426	Rab8a
ENSMUSG00000003038	2238.63	0.539628	0.121793	4.43068	9.39356e-06	0.000452748	Hmgn2
ENSMUSG00000003039	2273.77	0.260755	0.0972727	2.68065	0.00734783	0.0742339	Fam32a
ENSMUSG00000003051	0.27955	0.391862	3.81695	0.102664	0.91823		Elf3
ENSMUSG00000003053	0.415502	-1.8955	3.77018	-0.50276	0.615133		Cyp2c29
ENSMUSG00000003062	48.9495	0.512732	0.430156	1.19197	0.233274	0.546498	Stard3nl
ENSMUSG00000003068	1211.58	0.0434998	0.136997	0.317523	0.750847	0.905461	Stk11
ENSMUSG00000003070	0.131035	-0.57125	3.81695	-0.149662	0.881032		Efna2
ENSMUSG00000003072	24.6349	0.174729	0.416948	0.419066	0.675168	0.871736	Atp5d
ENSMUSG00000003099	63.9774	-0.560042	0.476628	-1.17501	0.239991	0.553056	Ppp5c
ENSMUSG00000003119	934.515	0.220215	0.125089	1.76047	0.0783287	0.317978	Cdk12
ENSMUSG00000003123	437.213	0.497674	0.245309	2.02876	0.0424824	0.223725	Lipe
ENSMUSG00000003131	133.429	-0.0871522	0.223494	-0.389954	0.696571	0.882358	Pafah1b2
ENSMUSG00000003134	515.312	0.395497	0.22639	1.74697	0.0806417	0.323093	Tbc1d8
ENSMUSG00000003135	107.995	-0.457334	0.263169	-1.7378	0.082246	0.326332	Cnot11
ENSMUSG00000003153	7335.38	0.287796	0.142254	2.02312	0.0430606	0.225066	Slc2a3
ENSMUSG00000003154	965.577	0.00779936	0.138206	0.0564328	0.954997	0.984583	Foxj2
ENSMUSG00000003161	599.877	1.35274	0.145175	9.31801	1.18543e-20	1.45492e-17	Sri
ENSMUSG00000003166	152.135	-0.242501	0.228435	-1.06158	0.288427	0.603746	Dgcr2
ENSMUSG00000003178	0.688261	-2.62442	2.88637	-0.909244	0.363221
ENSMUSG00000003184	475.841	-0.303465	0.218506	-1.38882	0.164888	0.463213	Irf3
ENSMUSG00000003190	10.362	-0.692735	0.701297	-0.987792	0.323254	0.636369	Bcl2l12
ENSMUSG00000003198	32.5166	-0.301028	0.36278	-0.829781	0.406663	0.70807	Zfp959
ENSMUSG00000003199	80.6051	-0.0604885	0.293043	-0.206415	0.836466	0.939542	Mpnd
ENSMUSG00000003200	454.298	-0.00838814	0.139157	-0.0602782	0.951934	0.983636	Sh3gl1
ENSMUSG00000003206	143.48	0.560657	0.214501	2.61378	0.00895467	0.0851233	Ebi3
ENSMUSG00000003208	24.5453	0.397961	0.599069	0.664299	0.506499	0.781662	Yju2
ENSMUSG00000003226	246.397	-0.229127	0.172196	-1.33062	0.183315	0.487374	Ranbp2
ENSMUSG00000003227	0						Edar
ENSMUSG00000003228	292.141	-0.0927331	0.192631	-0.481402	0.630231	0.849239	Grk5
ENSMUSG00000003233	62.7251	-0.778824	0.347913	-2.23856	0.0251847	0.163267	Dvl3
ENSMUSG00000003234	123.935	-0.105157	0.230052	-0.4571	0.647599	0.858131	Abcf3
ENSMUSG00000003235	37.959	-0.836272	0.412261	-2.0285	0.0425091	0.223725	Eif2b5
ENSMUSG00000003269	355.463	-0.0537924	0.153026	-0.351525	0.725194	0.897118	Cyth2
ENSMUSG00000003271	0.735166	-0.324293	2.89005	-0.11221	0.910657		Sult2b1
ENSMUSG00000003273	0						Car11
ENSMUSG00000003279	0.298041	-1.46084	3.81092	-0.383331	0.701475		Dlgap1
ENSMUSG00000003282	3.87943	-0.454559	1.13777	-0.399518	0.689511		Plag1
ENSMUSG00000003283	959.191	0.393789	0.134956	2.9179	0.00352399	0.0451578	Hck
ENSMUSG00000003299	72.6922	-0.154086	0.276322	-0.557633	0.577095	0.82168	Mrpl4
ENSMUSG00000003308	78.6568	-0.102041	0.340441	-0.299732	0.764382	0.912404	Keap1
ENSMUSG00000003309	27.2771	-0.118955	0.464899	-0.255873	0.798049	0.926653	Ap1m2
ENSMUSG00000003316	690.541	0.261243	0.149071	1.75247	0.079693	0.321587	Glg1
ENSMUSG00000003341	0.424994	-0.352343	3.81428	-0.0923747	0.9264		Atp8b3
ENSMUSG00000003344	93.5088	-0.447259	0.287078	-1.55797	0.119241	0.395773	Btbd2
ENSMUSG00000003345	1085.48	0.0192674	0.143535	0.134235	0.893217	0.962301	Csnk1g2
ENSMUSG00000003346	28.0198	-0.207161	0.468092	-0.442564	0.658081	0.86285	Abhd17a
ENSMUSG00000003348	1643.5	0.322083	0.155275	2.07427	0.0380543	0.209971	Mob3a
ENSMUSG00000003352	0.847192	-0.408649	2.24115	-0.182339	0.855317		Cacnb3
ENSMUSG00000003354	0						Ccdc65
ENSMUSG00000003355	5.3353	0.515554	0.987714	0.521967	0.601693		Fkbp11
ENSMUSG00000003360	136.664	-0.351891	0.282577	-1.24529	0.213025	0.522906	Ddx23
ENSMUSG00000003363	25.5723	-0.281967	0.471889	-0.597529	0.550154	0.807453	Pld3
ENSMUSG00000003378	30.4075	-0.262834	0.374032	-0.702704	0.48224	0.764579	Grik5
ENSMUSG00000003379	202.428	-0.92415	1.03483	-0.893046	0.371833	0.679417	Cd79a
ENSMUSG00000003380	81.8194	0.160911	0.316073	0.509092	0.610687	0.841118	Rabac1
ENSMUSG00000003382	243.134	0.30715	0.204239	1.50387	0.132614	0.418171	Etv3
ENSMUSG00000003402	40.8111	-0.386696	0.373029	-1.03664	0.299905	0.614496	Prkcsh
ENSMUSG00000003410	0.135414	-0.57189	3.81695	-0.149829	0.880899		Elavl3
ENSMUSG00000003411	1.18725	-3.63264	2.14459	-1.69386	0.0902918		Rab3b
ENSMUSG00000003418	13.018	-1.48344	0.822484	-1.80361	0.0712919	0.301551	St8sia6
ENSMUSG00000003420	16.5387	-0.588334	0.622278	-0.945452	0.344428	0.655149	Fcgrt
ENSMUSG00000003421	87.0277	0.523013	0.328534	1.59196	0.111394	0.381816	Nosip
ENSMUSG00000003423	69.1191	-0.116466	0.269184	-0.432662	0.66526	0.865945	Pih1d1
ENSMUSG00000003429	227.13	0.12531	0.24472	0.512054	0.608613	0.840973	Rps11
ENSMUSG00000003435	696.438	-0.231775	0.142894	-1.62201	0.104802	0.369874	Supt5
ENSMUSG00000003436	0						Dll3
ENSMUSG00000003437	317.775	-0.0623458	0.179769	-0.346811	0.728733	0.898453	Paf1
ENSMUSG00000003438	10.3911	-1.35722	0.90485	-1.49994	0.133631	0.419582	Timm50
ENSMUSG00000003444	4.11111	0.0838241	1.04872	0.0799301	0.936293		Med29
ENSMUSG00000003452	3.72812	-4.56768	2.06138	-2.21583	0.0267029		Bicd1
ENSMUSG00000003458	472.276	0.00894031	0.173251	0.0516032	0.958845	0.985589	Ncstn
ENSMUSG00000003464	94.3653	0.169264	0.321589	0.526337	0.598654	0.836779	Pex19
ENSMUSG00000003469	0						Phyhip
ENSMUSG00000003476	0						Crhr2
ENSMUSG00000003477	0						Inmt
ENSMUSG00000003484	1952.56	0.197407	0.115545	1.70848	0.0875477	0.337329	Cyp4f18
ENSMUSG00000003500	8.84448	-1.16377	0.760396	-1.53047	0.125899	0.408363	Impdh1
ENSMUSG00000003505	0						Psg18
ENSMUSG00000003518	25.1962	-0.68108	0.616167	-1.10535	0.269008	0.585049	Dusp3
ENSMUSG00000003526	2.26051	0.709764	1.48611	0.4776	0.632935		Prodh
ENSMUSG00000003527	55.1547	-0.416965	0.305858	-1.36326	0.1728	0.472814	Ess2
ENSMUSG00000003528	63.3955	-0.289847	0.278288	-1.04153	0.297628	0.61192	Slc25a1
ENSMUSG00000003531	4.25165	0.767077	1.05625	0.726224	0.467701		Dgcr6
ENSMUSG00000003534	0.691329	-0.0396151	2.91794	-0.0135764	0.989168		Ddr1
ENSMUSG00000003541	473.939	0.189176	0.189133	1.00023	0.3172	0.630759	Ier3
ENSMUSG00000003545	440.636	-1.1708	0.596713	-1.96208	0.0497533	0.245596	Fosb
ENSMUSG00000003546	399.966	0.184067	0.138409	1.32988	0.183558	0.487528	Klc4
ENSMUSG00000003549	31.6901	-0.869789	0.381802	-2.27811	0.0227198	0.153191	Ercc1
ENSMUSG00000003555	0.763874	-2.74528	3.20942	-0.855381	0.39234		Cyp17a1
ENSMUSG00000003559	27.5052	-2.03979	0.531333	-3.83901	0.00012353	0.00372819	As3mt
ENSMUSG00000003573	28.951	-1.15787	0.5838	-1.98334	0.0473292	0.237745	Homer3
ENSMUSG00000003575	29.7808	-0.647615	0.500993	-1.29266	0.196128	0.503351	Crtc1
ENSMUSG00000003581	47.6816	-0.698575	0.419213	-1.6664	0.0956347	0.350491	Rnf215
ENSMUSG00000003585	0.535996	1.41059	3.09597	0.455621	0.648663		Sec14l2
ENSMUSG00000003604	10.3797	-5.17894	1.49009	-3.47559	0.000509734	0.0114441	Aven
ENSMUSG00000003617	17.8936	-0.83172	0.629623	-1.32098	0.186508	0.491324	Cp
ENSMUSG00000003623	119.917	0.051492	0.227959	0.225883	0.821292	0.933237	Crot
ENSMUSG00000003644	772.508	-0.290928	0.21288	-1.36663	0.171741	0.470934	Rps6ka1
ENSMUSG00000003657	0						Calb2
ENSMUSG00000003660	796.611	-0.110426	0.147147	-0.750447	0.452986	0.741835	Snrnp200
ENSMUSG00000003662	59.5443	-0.00995171	0.341161	-0.0291701	0.976729	0.990812	Ciao1
ENSMUSG00000003665	0.5605	-0.906909	3.12803	-0.28993	0.77187		Has1
ENSMUSG00000003680	262.317	0.243822	0.262067	0.930378	0.352175	0.662714	Taf6l
ENSMUSG00000003721	70.4905	0.177061	0.280326	0.631625	0.527632	0.794252	Insig2
ENSMUSG00000003731	212.683	0.146973	0.187025	0.785845	0.431958	0.728854	Kpna6
ENSMUSG00000003746	109.68	-0.286012	0.382532	-0.747682	0.454652	0.742693	Man1a
ENSMUSG00000003752	21.5577	1.19939	0.611903	1.96009	0.0499848	0.246267	Itpkc
ENSMUSG00000003762	34.4526	-0.498188	0.424221	-1.17436	0.240251	0.553454	Coq8b
ENSMUSG00000003778	485.945	0.00775449	0.146113	0.0530718	0.957675	0.985341	Brd8
ENSMUSG00000003779	9.08483	-0.0751007	0.860908	-0.0872343	0.930485	0.976082	Kif20a
ENSMUSG00000003808	47.4107	-1.04344	0.508325	-2.05271	0.0401009	0.216062	Farsa
ENSMUSG00000003809	6.15973	-1.67887	1.01924	-1.64717	0.0995222		Gcdh
ENSMUSG00000003810	35.7888	-0.616855	0.554556	-1.11234	0.265992	0.582041	Mast2
ENSMUSG00000003812	12.6493	-1.15941	0.649909	-1.78396	0.0744304	0.309198	Dnase2a
ENSMUSG00000003813	24.1461	-0.865518	0.441917	-1.95855	0.0501654	0.246806	Rad23a
ENSMUSG00000003814	294.706	-0.0471538	0.225796	-0.208834	0.834578	0.938811	Calr
ENSMUSG00000003824	3.22508	0.949168	1.21815	0.77919	0.435868		Syce2
ENSMUSG00000003847	1269.45	0.197685	0.177474	1.11388	0.265332	0.581174	Nfat5
ENSMUSG00000003848	22.5257	-0.585064	0.580628	-1.00764	0.313627	0.627396	Nob1
ENSMUSG00000003849	13.5721	0.694765	0.687433	1.01066	0.312177	0.626328	Nqo1
ENSMUSG00000003863	0						Ppfia3
ENSMUSG00000003865	81.8837	0.167625	0.285493	0.587141	0.557109	0.811743	Gys1
ENSMUSG00000003868	37.7343	0.430672	0.39103	1.10138	0.270732	0.587065	Ruvbl2
ENSMUSG00000003872	0.350193	0.432471	3.81695	0.113303	0.90979		Lin7b
ENSMUSG00000003873	51.742	-0.533514	0.379709	-1.40506	0.160003	0.456516	Bax
ENSMUSG00000003882	56.6434	-1.23844	1.01668	-1.21812	0.223177	0.535568	Il7r
ENSMUSG00000003923	23.1366	-1.55394	0.63813	-2.43514	0.014886	0.118281	Tfam
ENSMUSG00000003929	6.19323	-1.01942	0.99347	-1.02612	0.304837		Zfp81
ENSMUSG00000003934	4.2664	0.187035	1.00356	0.186372	0.852153		Efnb3
ENSMUSG00000003948	105.889	-0.568597	0.247552	-2.29688	0.0216256	0.149296	Mmd
ENSMUSG00000003949	3.2283	-1.96033	1.42889	-1.37193	0.170086		Hlf
ENSMUSG00000003955	33.264	1.06234	0.403313	2.63403	0.00843787	0.0813632	Fam162a
ENSMUSG00000003970	137.979	-0.471766	0.24581	-1.91923	0.0549553	0.259667	Rpl8
ENSMUSG00000003974	0						Grm3
ENSMUSG00000003992	26.4714	0.0899413	0.478367	0.188017	0.850863	0.944871	Ssbp2
ENSMUSG00000004018	10.8101	0.0996509	0.694983	0.143386	0.885985	0.959839	Fancl
ENSMUSG00000004031	0						Brinp2
ENSMUSG00000004032	0.270068	-1.29299	3.81521	-0.338905	0.734682		Gstm5
ENSMUSG00000004035	0						Gstm7
ENSMUSG00000004038	0						Gstm3
ENSMUSG00000004040	2874.64	0.350922	0.112056	3.13166	0.00173822	0.0276663	Stat3
ENSMUSG00000004043	202.119	0.528895	0.196184	2.69591	0.00701974	0.0718344	Stat5a
ENSMUSG00000004044	0.724975	-0.028726	2.58384	-0.0111175	0.99113		Cavin1
ENSMUSG00000004054	933.495	0.282425	0.154764	1.82487	0.0680211	0.293364	Map3k11
ENSMUSG00000004056	710.206	0.174823	0.128729	1.35808	0.174439	0.475415	Akt2
ENSMUSG00000004069	27.1273	-1.13946	0.461797	-2.46744	0.0136082	0.111511	Dnaja3
ENSMUSG00000004070	193.517	0.230766	0.172762	1.33575	0.181632	0.485318	Hmox2
ENSMUSG00000004071	83.3923	-0.273416	0.333339	-0.820235	0.412082	0.712341	Cdip1
ENSMUSG00000004085	15.5015	-2.06009	0.695105	-2.96371	0.00303955	0.0403175	Map3k20
ENSMUSG00000004096	118.663	0.510084	0.222489	2.29263	0.0218692	0.150136	Cwc15
ENSMUSG00000004098	4.27864	0.355588	1.21918	0.291661	0.770546		Col5a3
ENSMUSG00000004099	68.8795	-1.32483	0.311759	-4.24954	2.14205e-05	0.000910043	Dnmt1
ENSMUSG00000004100	35.4946	-1.57985	0.465654	-3.39275	0.000691935	0.0141802	Ppan
ENSMUSG00000004105	5.504	-0.0591465	0.984407	-0.0600834	0.952089		Angptl2
ENSMUSG00000004110	42.6365	-1.01034	0.695021	-1.45369	0.146033	0.436461	Cacna1e
ENSMUSG00000004113	0						Cacna1b
ENSMUSG00000004127	23.9404	-1.23436	0.550408	-2.24262	0.0249214	0.162313	Trmt10a
ENSMUSG00000004151	3.67709	0.502809	1.16024	0.433365	0.66475		Etv1
ENSMUSG00000004187	22.5481	0.0141149	0.431117	0.0327403	0.973882	0.990379	Kifc2
ENSMUSG00000004207	8147.46	-0.0989446	0.137213	-0.721101	0.470847	0.755517	Psap
ENSMUSG00000004221	272.16	0.282061	0.218237	1.29245	0.1962	0.503421	Ikbkg
ENSMUSG00000004231	0						Pax2
ENSMUSG00000004233	12.2938	-0.662627	0.621882	-1.06552	0.286641	0.601604	Wars2
ENSMUSG00000004263	98.0075	-0.917299	0.488259	-1.87872	0.0602834	0.272798	Atn1
ENSMUSG00000004264	262.267	-0.164259	0.161169	-1.01918	0.30812	0.622961	Phb2
ENSMUSG00000004266	6453.79	0.193934	0.0999013	1.94125	0.0522276	0.252034	Ptpn6
ENSMUSG00000004267	0.754716	-0.000259364	2.91549	-8.89606e-05	0.999929		Eno2
ENSMUSG00000004268	105.668	-0.461593	0.339089	-1.36127	0.173427	0.473711	Emg1
ENSMUSG00000004270	160.006	-0.0780148	0.197873	-0.394266	0.693384	0.881169	Lpcat3
ENSMUSG00000004285	98.4217	0.274819	0.252421	1.08873	0.276271	0.591757	Atp6v1f
ENSMUSG00000004296	0.138501	-0.572166	3.81695	-0.149901	0.880842		Il12b
ENSMUSG00000004317	16.4735	1.01028	0.571203	1.76869	0.0769463	0.314446	Clcn5
ENSMUSG00000004319	142.751	0.1972	0.248073	0.794926	0.426656	0.72513	Clcn3
ENSMUSG00000004328	0.273951	-1.30272	3.81488	-0.341485	0.732739		Hif3a
ENSMUSG00000004341	0						Gpx6
ENSMUSG00000004344	0						Gpx5
ENSMUSG00000004347	0.302697	-1.21858	3.80718	-0.320075	0.748912		Pde1c
ENSMUSG00000004356	13.3653	-1.24475	0.717806	-1.7341	0.0829001	0.327275	Utp20
ENSMUSG00000004359	1.49055	-3.81748	2.10234	-1.81582	0.0693972		Spic
ENSMUSG00000004360	0.138473	-0.572082	3.81695	-0.14988	0.88086		9330159F19Rik
ENSMUSG00000004364	675.064	0.3237	0.156775	2.06474	0.0389472	0.212765	Cul3
ENSMUSG00000004366	0						Sst
ENSMUSG00000004371	0						Il11
ENSMUSG00000004383	5.75719	-0.381975	0.913918	-0.417953	0.675981		Large1
ENSMUSG00000004393	19.3659	-0.619127	0.625117	-0.990419	0.32197	0.635085	Ddx56
ENSMUSG00000004394	157.173	-0.255005	0.180039	-1.41639	0.156662	0.452401	Tmed4
ENSMUSG00000004415	0						Col26a1
ENSMUSG00000004446	1442.04	0.0687856	0.12232	0.562341	0.573884	0.819981	Bid
ENSMUSG00000004451	590.367	0.264048	0.129475	2.03938	0.0414119	0.22004	Ralb
ENSMUSG00000004455	2864.46	0.174505	0.137829	1.26609	0.205479	0.514093	Ppp1cc
ENSMUSG00000004460	225.528	-0.117098	0.170504	-0.686778	0.492223	0.771657	Dnajb11
ENSMUSG00000004462	25.0614	-0.778919	0.54078	-1.44036	0.149765	0.442687	Tbccd1
ENSMUSG00000004473	0.141651	-0.572486	3.81695	-0.149985	0.880776		Clec11a
ENSMUSG00000004500	7.92731	2.66447	1.01792	2.61758	0.00885565	0.0843272	Zfp324
ENSMUSG00000004508	808.199	0.0551022	0.155968	0.353293	0.723869	0.896722	Gab2
ENSMUSG00000004530	504.029	-0.410479	0.179938	-2.28122	0.0225355	0.15258	Coro1c
ENSMUSG00000004535	1840.17	0.201003	0.153286	1.3113	0.189757	0.494569	Tax1bp1
ENSMUSG00000004540	0						Psg17
ENSMUSG00000004542	0						Psg19
ENSMUSG00000004552	202.524	0.147607	0.205611	0.717892	0.472824	0.756381	Ctse
ENSMUSG00000004558	3.71956	0.137163	1.16291	0.117948	0.906109		Ndrg2
ENSMUSG00000004561	93.9681	-1.05435	0.285275	-3.69591	0.000219102	0.00594643	Mettl17
ENSMUSG00000004562	1.06852	-3.63469	2.22791	-1.63143	0.102799		Arhgef40
ENSMUSG00000004565	64.7456	-0.266043	0.283738	-0.937636	0.348432	0.658743	Pnpla6
ENSMUSG00000004567	148.618	-0.574035	0.251267	-2.28456	0.0223386	0.151941	Mcoln1
ENSMUSG00000004568	541.832	-0.203497	0.170673	-1.19232	0.233137	0.546498	Arhgef18
ENSMUSG00000004591	197.823	0.15142	0.204049	0.742073	0.458043	0.745695	Pkn2
ENSMUSG00000004609	2480.16	0.126255	0.180852	0.698112	0.485107	0.765945	Cd33
ENSMUSG00000004610	10.242	0.298838	0.675464	0.442419	0.658186	0.86285	Etfb
ENSMUSG00000004612	12.4462	-2.78362	0.774487	-3.59415	0.000325456	0.00808378	Nkg7
ENSMUSG00000004613	0
ENSMUSG00000004626	1310.4	0.346628	0.121845	2.84483	0.00444347	0.0523268	Stxbp2
ENSMUSG00000004630	1.13164	-2.15269	2.29573	-0.937692	0.348403		Pcp2
ENSMUSG00000004631	0.579902	-2.4425	3.04148	-0.803061	0.421939		Sgce
ENSMUSG00000004633	111.09	-0.671993	0.22219	-3.02441	0.0024912	0.0357771	Chn2
ENSMUSG00000004637	29.5143	0.143963	0.436416	0.329875	0.741494	0.902866	Wwox
ENSMUSG00000004642	161.282	-0.298446	0.194823	-1.53188	0.125552	0.407776	Slbp
ENSMUSG00000004651	0.4362	1.27796	3.35507	0.380905	0.703274		Tyr
ENSMUSG00000004654	0						Ghrhr
ENSMUSG00000004655	2.71964	-0.926548	1.48279	-0.624869	0.532057		Aqp1
ENSMUSG00000004661	389.588	0.165835	0.153834	1.07802	0.281026	0.596734	Arid3b
ENSMUSG00000004665	2175.86	0.544963	0.134255	4.05915	4.92512e-05	0.0018074	Cnn2
ENSMUSG00000004667	244.334	-0.149768	0.176537	-0.84837	0.396232	0.699968	Polr2e
ENSMUSG00000004668	52.6056	1.35909	0.406083	3.34682	0.000817436	0.0160052	Abca13
ENSMUSG00000004677	2349.64	-0.0601729	0.104626	-0.575125	0.565207	0.816755	Myo9b
ENSMUSG00000004698	9.81136	-1.72533	0.821862	-2.0993	0.0357909	0.203158	Hdac9
ENSMUSG00000004707	243.861	0.93752	0.326541	2.87107	0.00409091	0.0495484	Ly9
ENSMUSG00000004709	2006.54	1.21232	0.135199	8.96692	3.04928e-19	2.59095e-16	Cd244a
ENSMUSG00000004730	250.475	0.249105	0.207803	1.19875	0.230624	0.544216	Adgre1
ENSMUSG00000004748	0.437995	1.30502	3.35135	0.389402	0.696979		Mtfp1
ENSMUSG00000004768	93.4286	1.36057	0.285781	4.7609	1.92733e-06	0.000120962	Rab23
ENSMUSG00000004771	600.123	2.00971	0.787133	2.5532			Rab11a
ENSMUSG00000004788	72.146	0.362445	0.25938	1.39736	0.162307	0.460057	Eif2b2
ENSMUSG00000004789	483.462	-0.00544516	0.138487	-0.0393189	0.968636	0.988594	Dlst
ENSMUSG00000004791	0						Pgf
ENSMUSG00000004798	378.487	0.278118	0.211824	1.31296	0.189195	0.493937	Ulk2
ENSMUSG00000004814	2.22696	-4.26395	2.03569	-2.09459	0.0362073		Ccl24
ENSMUSG00000004815	102.125	-0.940925	0.283197	-3.32251	0.000892122	0.0169319	Dgkq
ENSMUSG00000004821	0						Tmed11
ENSMUSG00000004837	18.6409	-0.517343	0.828879	-0.624148	0.532531	0.797871	Grap
ENSMUSG00000004842	0						Pou1f1
ENSMUSG00000004843	125.999	-0.0574181	0.214632	-0.267519	0.78907	0.924095	Chmp2b
ENSMUSG00000004846	406.859	0.290999	0.145032	2.00645	0.044808	0.229727	Plod3
ENSMUSG00000004849	48.4707	0.187765	0.375915	0.499488	0.617435	0.843874	Ap1s1
ENSMUSG00000004864	2276.11	0.812649	0.15197	5.34743	8.92121e-08	8.35116e-06	Mapk13
ENSMUSG00000004865	152.761	-0.26318	0.204022	-1.28996	0.197065	0.504719	Srpk1
ENSMUSG00000004872	0						Pax3
ENSMUSG00000004880	3015.36	0.439832	0.160849	2.73444	0.00624867	0.0659402	Lbr
ENSMUSG00000004885	0						Crabp2
ENSMUSG00000004891	0.262641	-1.27152	3.81611	-0.333199	0.738984		Nes
ENSMUSG00000004892	0						Bcan
ENSMUSG00000004894	0.304907	2.01432	3.77054	0.534227	0.593184		Hapln2
ENSMUSG00000004895	71.0381	0.586574	0.285431	2.05505	0.0398742	0.215064	Prcc
ENSMUSG00000004896	100.095	-0.192053	0.230944	-0.831598	0.405636	0.707174	Rrnad1
ENSMUSG00000004897	118.299	-0.380478	0.247309	-1.53847	0.123933	0.404509	Hdgf
ENSMUSG00000004902	4.16319	-1.41809	1.11745	-1.26905	0.204425		Slc25a18
ENSMUSG00000004929	1.27346	-2.15202	2.30579	-0.933311	0.350659		Thop1
ENSMUSG00000004931	20.1462	0.046651	0.492305	0.0947603	0.924505	0.974343	Apba3
ENSMUSG00000004933	82.5506	-0.477126	0.262551	-1.81727	0.0691763	0.296718	Matk
ENSMUSG00000004934	88.0565	0.230403	0.254614	0.904909	0.365514	0.674485	Pias4
ENSMUSG00000004936	503.484	0.195848	0.185802	1.05407	0.291852	0.606889	Map2k1
ENSMUSG00000004937	219.859	0.0633078	0.15833	0.399848	0.689269	0.87971	Sgta
ENSMUSG00000004939	0.138336	-0.571667	3.81695	-0.149771	0.880946		Nmrk2
ENSMUSG00000004945	4.89012	0.172293	0.960419	0.179393	0.857629		Tmem242
ENSMUSG00000004947	61.4309	0.0498227	0.357918	0.139201	0.889291	0.961071	Dtx2
ENSMUSG00000004948	0						Zp3
ENSMUSG00000004951	0.140325	-0.56853	3.81695	-0.148949	0.881594		Hspb1
ENSMUSG00000004952	47.4125	-2.69528	0.645756	-4.17384	2.99508e-05	0.00120304	Rasa4
ENSMUSG00000004961	0						Syt5
ENSMUSG00000004980	1486.47	0.0183697	0.147919	0.124188	0.901167	0.966061	Hnrnpa2b1
ENSMUSG00000004988	1.26249	-3.49533	2.43052	-1.4381	0.150407		Fxyd4
ENSMUSG00000004994	88.2802	-0.518784	0.302499	-1.715	0.086346	0.334515	Ccdc130
ENSMUSG00000004996	22.204	-1.00457	0.505202	-1.98844	0.0467626	0.235992	Mri1
ENSMUSG00000005034	126.054	-0.205566	0.225953	-0.909772	0.362943	0.672549	Prkacb
ENSMUSG00000005043	49.2958	-0.672416	0.329229	-2.0424	0.0411122	0.219278	Sgsh
ENSMUSG00000005045	1.03777	2.86123	2.46614	1.16021	0.245965		Chd5
ENSMUSG00000005054	63.4575	0.157015	0.278176	0.564445	0.572451	0.819575	Cstb
ENSMUSG00000005057	369.407	-1.18605	0.225824	-5.2521	1.50377e-07	1.35046e-05	Sh2b2
ENSMUSG00000005069	363.849	0.180595	0.16534	1.09227	0.274716	0.589906	Pex5
ENSMUSG00000005078	59.5339	0.443131	0.399904	1.1081	0.267821	0.583616	Jkamp
ENSMUSG00000005087	8279.6	0.510571	0.16948	3.01257	0.00259042	0.0366844	Cd44
ENSMUSG00000005089	4.51088	0.0272508	1.33821	0.0203636	0.983753		Slc1a2
ENSMUSG00000005102	50.2596	-0.639905	0.330002	-1.93909	0.0524898	0.252753	Eif2ak4
ENSMUSG00000005103	1613.88	0.00899146	0.123229	0.0729653	0.941834	0.98063	Wdr1
ENSMUSG00000005107	10.3075	-0.113493	0.905524	-0.125334	0.900259	0.965597	Slc2a9
ENSMUSG00000005124	1.3624	3.30161	2.27255	1.45282	0.146273		Ccn4
ENSMUSG00000005125	983.665	0.00774758	0.163875	0.0472774	0.962292	0.986861	Ndrg1
ENSMUSG00000005131	0						4930550C14Rik
ENSMUSG00000005142	5536.88	-0.01772	0.0929585	-0.190622	0.848822	0.944433	Man2b1
ENSMUSG00000005148	23.3498	1.26256	0.575419	2.19415	0.0282245	0.173784	Klf5
ENSMUSG00000005150	30.0592	-0.187768	0.417747	-0.449477	0.653087	0.861036	Wdr83
ENSMUSG00000005161	42.1555	0.215632	0.390384	0.552358	0.580703	0.824218	Prdx2
ENSMUSG00000005198	1370.1	-0.577754	0.186056	-3.10526	0.00190112	0.0292475	Polr2a
ENSMUSG00000005202	0						Shbg
ENSMUSG00000005204	347.845	-0.323768	0.178547	-1.81334	0.0697787	0.297942	Senp3
ENSMUSG00000005220	1.02854	-1.89267	2.12971	-0.8887	0.374164		Corin
ENSMUSG00000005225	2.78121	-2.01346	1.39159	-1.44688	0.147931		Plekha8
ENSMUSG00000005232	0						G6pc2
ENSMUSG00000005233	1.38707	1.60217	1.87636	0.853871	0.393177		Spc25
ENSMUSG00000005237	4.7183	-3.40039	1.86739	-1.82093	0.068617		Dnah2
ENSMUSG00000005251	0						Ripk4
ENSMUSG00000005262	393.523	0.123911	0.182344	0.679545	0.496793	0.775246	Ufd1
ENSMUSG00000005267	13.7156	0.0668998	0.697186	0.095957	0.923555	0.973898	Zfp287
ENSMUSG00000005268	0.368899	-1.39089	3.79894	-0.366125	0.714272		Prlr
ENSMUSG00000005299	75.8423	0.0873454	0.37626	0.232141	0.816428	0.931447	Letm1
ENSMUSG00000005312	199.132	0.0250125	0.172047	0.145382	0.884409	0.959149	Ubqln1
ENSMUSG00000005320	0						Fgfr4
ENSMUSG00000005338	1.1929	-2.35482	2.26886	-1.03789	0.299322		Cadm3
ENSMUSG00000005339	1.13758	-2.13627	2.60202	-0.821006	0.411643		Fcer1a
ENSMUSG00000005354	58.4958	0.257828	0.288484	0.893734	0.371464	0.679336	Txn2
ENSMUSG00000005355	0						Casp14
ENSMUSG00000005357	0						Slc1a6
ENSMUSG00000005360	0.276691	-1.31419	3.81429	-0.344545	0.730436		Slc1a3
ENSMUSG00000005362	151.835	-0.213762	0.235421	-0.907998	0.363879	0.673058	Crbn
ENSMUSG00000005364	7.82833	1.65132	0.876954	1.88302	0.0596981	0.271704	Il5ra
ENSMUSG00000005370	57.2407	-0.129966	0.308489	-0.421298	0.673537	0.870672	Msh6
ENSMUSG00000005371	882.914	0.0566235	0.137567	0.411606	0.680628	0.874724	Fbxo11
ENSMUSG00000005373	62.8225	-0.578508	0.995983	-0.580841	0.561347	0.814053	Mlxipl
ENSMUSG00000005374	52.5098	-0.556432	0.366056	-1.52008	0.128492	0.413183	Tbl2
ENSMUSG00000005378	69.7871	-0.85137	0.301603	-2.82282	0.00476038	0.0548378	Bud23
ENSMUSG00000005397	11.8527	0.738489	1.05268	0.701535	0.482969	0.765062	Nid1
ENSMUSG00000005410	72.5015	3.64899	1.55933	2.34011			Mcm5
ENSMUSG00000005413	140.728	0.191572	0.200112	0.957321	0.338405	0.650657	Hmox1
ENSMUSG00000005417	697.697	-0.617562	0.184545	-3.34641	0.00081866	0.0160052	Mprip
ENSMUSG00000005442	716.757	0.225326	0.134667	1.67321	0.0942862	0.347932	Cic
ENSMUSG00000005447	30.3335	0.593484	0.453523	1.30861	0.190667	0.495844	Pafah1b3
ENSMUSG00000005465	53.9028	-0.813965	0.638457	-1.27489	0.202347	0.510327	Il27ra
ENSMUSG00000005469	96.2976	0.0939613	0.256969	0.365652	0.714625	0.893059	Prkaca
ENSMUSG00000005470	3.73402	0.0194847	1.26275	0.0154304	0.987689		Asf1b
ENSMUSG00000005474	0						Myl10
ENSMUSG00000005481	912.94	-0.445963	0.14121	-3.15817	0.00158765	0.0259811	Ddx39a
ENSMUSG00000005483	539.714	0.413696	0.223096	1.85434	0.0636906	0.282314	Dnajb1
ENSMUSG00000005493	1.4611	-3.63496	2.63369	-1.38018	0.167532		Msh4
ENSMUSG00000005501	112.416	0.17165	0.281381	0.610028	0.541843	0.803113	Usp40
ENSMUSG00000005503	0						Evx1
ENSMUSG00000005505	51.3813	-0.342221	0.356168	-0.960843	0.336631	0.64894	Kbtbd4
ENSMUSG00000005506	455.702	-0.101486	0.153116	-0.662804	0.507456	0.782406	Celf1
ENSMUSG00000005510	39.8834	-1.00725	0.389499	-2.58601	0.0097095	0.0893016	Ndufs3
ENSMUSG00000005514	940.664	0.327722	0.128317	2.55401	0.0106491	0.0944821	Por
ENSMUSG00000005533	989.965	0.108268	0.164158	0.659531	0.509555	0.783911	Igf1r
ENSMUSG00000005534	317.246	-0.0210854	0.168725	-0.124969	0.900548	0.965678	Insr
ENSMUSG00000005540	249.27	-1.88193	1.30458	-1.44255	0.149147	0.442157	Fcer2a
ENSMUSG00000005547	0						Cyp2a5
ENSMUSG00000005553	0						Atp4a
ENSMUSG00000005566	134.204	-0.313	0.223644	-1.39954	0.161651	0.459021	Trim28
ENSMUSG00000005575	219.028	0.119073	0.192595	0.618254	0.536408	0.800385	Ube2m
ENSMUSG00000005580	31.8482	0.568586	0.455068	1.24945	0.2115	0.521247	Adcy9
ENSMUSG00000005583	134.429	-1.155	0.397468	-2.90589	0.00366209	0.0463112	Mef2c
ENSMUSG00000005609	131.629	0.0853235	0.247495	0.344748	0.730284	0.898999	Ctr9
ENSMUSG00000005610	1787.26	0.142652	0.111832	1.2756	0.202098	0.510327	Eif4g2
ENSMUSG00000005611	6.39701	-2.47539	1.0053	-2.46234	0.0138032		Irag1
ENSMUSG00000005615	582.263	0.160739	0.128057	1.25521	0.209401	0.518148	Pcyt1a
ENSMUSG00000005621	577.926	-0.0882527	0.179458	-0.491772	0.62288	0.846829	Zfp592
ENSMUSG00000005625	662.932	-0.295169	0.208267	-1.41726	0.156406	0.452031	Psmd4
ENSMUSG00000005628	5.82686	-0.580057	0.931017	-0.623036	0.533261		Tmod4
ENSMUSG00000005640	0.322413	-1.42864	3.78687	-0.377262	0.705979		Insrr
ENSMUSG00000005649	0						Cabp5
ENSMUSG00000005656	362.492	0.252006	0.173993	1.44837	0.147515	0.439391	Snx6
ENSMUSG00000005667	21.9605	-1.951	0.498284	-3.91544	9.02407e-05	0.0029732	Mthfd2
ENSMUSG00000005672	29.3293	2.40311	0.602561	3.98816	6.65864e-05	0.00230553	Kit
ENSMUSG00000005674	18.821	-0.720424	0.561426	-1.2832	0.19942	0.50744	Tomm40l
ENSMUSG00000005677	2.90873	-1.07373	1.24698	-0.861069	0.3892		Nr1i3
ENSMUSG00000005681	1.90561	0.83325	1.67777	0.496642	0.619441		Apoa2
ENSMUSG00000005682	674.158	-0.241298	0.176506	-1.36708	0.1716	0.470695	Pan2
ENSMUSG00000005683	505.107	0.22608	0.138034	1.63786	0.101451	0.362195	Cs
ENSMUSG00000005686	2703.47	0.378989	0.128146	2.95748	0.00310166	0.040982	Ampd3
ENSMUSG00000005687	100.621	-0.320287	0.269609	-1.18797	0.234845	0.547961	Bcas2
ENSMUSG00000005696	2.25497	-2.05598	1.8341	-1.12098	0.262296		Sh2d1a
ENSMUSG00000005698	567.712	0.0303685	0.144377	0.210341	0.833401	0.938405	Ctcf
ENSMUSG00000005699	4.04768	1.20679	1.07735	1.12015	0.262649		Pard6a
ENSMUSG00000005705	0						Agrp
ENSMUSG00000005716	0						Pvalb
ENSMUSG00000005718	5.5594	-0.422732	1.06842	-0.395659	0.692356		Tfap4
ENSMUSG00000005732	10.6406	-1.07982	0.764183	-1.41304	0.157643	0.453706	Ranbp1
ENSMUSG00000005763	30.7724	-0.90794	0.569281	-1.59489	0.110737	0.381367	Cd247
ENSMUSG00000005774	39.8735	-1.40276	0.448836	-3.12534	0.00177599	0.0281861	Rfx5
ENSMUSG00000005779	155.646	0.0643551	0.252049	0.255328	0.79847	0.926752	Psmb4
ENSMUSG00000005800	2362.92	0.960099	0.22969	4.17998	2.91531e-05	0.00117958	Mmp8
ENSMUSG00000005802	7.62625	-0.0330629	1.19639	-0.0276355	0.977953	0.991117	Slc30a4
ENSMUSG00000005803	346.274	0.607401	0.233344	2.60303	0.0092404	0.0862912	Sqor
ENSMUSG00000005804	195.756	0.186154	0.184312	1.01	0.312497	0.626354	Bloc1s6
ENSMUSG00000005813	37.6489	0.48901	0.435808	1.12208	0.261829	0.577782	Metap1
ENSMUSG00000005823	342.522	-0.0449586	0.163931	-0.274253	0.78389	0.921154	Gpr108
ENSMUSG00000005824	680.84	-0.0525866	0.140333	-0.374726	0.707864	0.889339	Tnfsf14
ENSMUSG00000005836	6.49023	-0.178639	1.18961	-0.150166	0.880634		Gata6
ENSMUSG00000005846	36.1486	-0.874016	0.406317	-2.15107	0.0314706	0.186895	Rsl1d1
ENSMUSG00000005864	0.138368	-0.571762	3.81695	-0.149796	0.880926		Cnga2
ENSMUSG00000005871	343.212	-0.356887	0.153133	-2.33056	0.0197766	0.140123	Apc
ENSMUSG00000005873	132.409	-0.00558693	0.209259	-0.0266987	0.9787	0.991117	Reep5
ENSMUSG00000005881	83.4503	-0.163516	0.268036	-0.610052	0.541827	0.803113	Ergic3
ENSMUSG00000005882	21.3624	-0.292555	0.581452	-0.503145	0.614862	0.842764	Uqcc1
ENSMUSG00000005883	13.5108	-1.46902	0.972956	-1.50986	0.13108	0.416186	Spo11
ENSMUSG00000005886	688.246	0.318329	0.159248	1.99895	0.0456137	0.232296	Ncoa2
ENSMUSG00000005891	0						Prl4a1
ENSMUSG00000005892	0						Trh
ENSMUSG00000005893	318.864	0.275265	0.177463	1.55111	0.120875	0.398443	Nr2c2
ENSMUSG00000005897	6.77164	-0.543126	0.91353	-0.594535	0.552154	0.808256	Nr2c1
ENSMUSG00000005899	58.4594	-0.316948	0.294654	-1.07566	0.28208	0.598282	Smpd4
ENSMUSG00000005907	78.5722	-0.391228	0.279266	-1.40092	0.161239	0.458571	Pex1
ENSMUSG00000005917	0						Otx1
ENSMUSG00000005936	1920.22	0.202693	0.129521	1.56494	0.117597	0.392914	Kctd20
ENSMUSG00000005947	16.8003	-0.238713	0.501893	-0.475625	0.634342	0.850445	Itgae
ENSMUSG00000005949	154.233	0.0859522	0.213174	0.403202	0.6868	0.878258	Ctns
ENSMUSG00000005950	0.291198	0.391791	3.81695	0.102645	0.918245		P2rx5
ENSMUSG00000005951	11.6483	0.533913	0.634958	0.840864	0.400424	0.702634	Shpk
ENSMUSG00000005952	0						Trpv1
ENSMUSG00000005958	0						Ephb3
ENSMUSG00000005968	3.3218	0.162249	1.11152	0.14597	0.883945		Tuft1
ENSMUSG00000005973	23.001	0.914043	0.494475	1.84851	0.0645284	0.284534	Rcn1
ENSMUSG00000005980	11.3522	-1.68005	0.785162	-2.13975	0.032375	0.190437	Dnase1
ENSMUSG00000005981	66.8792	-0.669541	0.327468	-2.0446	0.0408944	0.218467	Trap1
ENSMUSG00000005982	905.69	-0.0310843	0.110003	-0.282576	0.777502	0.918032	Naa60
ENSMUSG00000005983	37.1619	-0.375765	0.448326	-0.83815	0.401946	0.703796	1700037C18Rik
ENSMUSG00000005986	463.197	0.53129	0.313312	1.69573	0.0899379	0.34151	Ankrd13d
ENSMUSG00000005994	0						Tyrp1
ENSMUSG00000006005	587.863	-0.145705	0.156579	-0.930555	0.352084	0.662654	Tpr
ENSMUSG00000006007	0						Pdc
ENSMUSG00000006010	103.916	0.15692	0.252782	0.620773	0.534749	0.799033	Odr4
ENSMUSG00000006014	561.987	-1.78712	0.851407	-2.09902	0.035815	0.203191	Prg4
ENSMUSG00000006019	38.8109	-0.339251	0.384535	-0.882238	0.377648	0.684751	Dhx34
ENSMUSG00000006021	71.4033	-0.199357	0.345234	-0.577455	0.563632	0.815802	Kptn
ENSMUSG00000006024	573.489	0.126027	0.150393	0.837981	0.402042	0.703796	Napa
ENSMUSG00000006050	171.67	0.341211	0.198311	1.72058	0.0853263	0.332574	Sra1
ENSMUSG00000006056	0						Calcoco2
ENSMUSG00000006057	12.7906	0.0558187	0.633312	0.0881378	0.929767	0.975699	Atp5g1
ENSMUSG00000006058	271.263	0.426757	0.185951	2.29499	0.0217336	0.149643	Snf8
ENSMUSG00000006095	21.2627	0.303961	0.463034	0.656456	0.511531	0.784774	Tbcb
ENSMUSG00000006127	1796.45	-0.0675068	0.151902	-0.444409	0.656747	0.862659	Inpp5k
ENSMUSG00000006134	156.729	0.0149444	0.228122	0.0655107	0.947767	0.982359	Crkl
ENSMUSG00000006143	0						Upk3bl
ENSMUSG00000006154	161.009	0.00180374	0.30067	0.00599907	0.995213	0.998377	Eps8l1
ENSMUSG00000006169	671.727	0.0545136	0.1453	0.37518	0.707526	0.889193	Clint1
ENSMUSG00000006179	18.7667	1.35527	0.568647	2.38333	0.017157	0.12866	Prss16
ENSMUSG00000006191	9.47897	0.642614	0.817529	0.786044	0.431842	0.72882	Cdkal1
ENSMUSG00000006200	0.277001	-1.31556	3.81424	-0.344908	0.730163		Rhox6
ENSMUSG00000006204	0						Cdcp3
ENSMUSG00000006205	0.445164	0.466212	3.81695	0.122143	0.902786		Htra1
ENSMUSG00000006215	81.301	0.194718	0.286008	0.680813	0.49599	0.774594	Zbtb17
ENSMUSG00000006216	0						Clcnkb
ENSMUSG00000006218	0						Fam131c
ENSMUSG00000006219	7.06496	0.94233	0.925915	1.01773	0.308807	0.623826	Fblim1
ENSMUSG00000006221	0						Hspb7
ENSMUSG00000006235	0.154397	1.11204	3.81695	0.291343	0.770789		Epor
ENSMUSG00000006241	0.266283	-1.28075	3.81572	-0.335651	0.737134		Ccdc159
ENSMUSG00000006262	251.909	0.281525	0.222871	1.26317	0.206527	0.515241	Mob1b
ENSMUSG00000006269	0						Atp6v1b1
ENSMUSG00000006270	0						Vax1
ENSMUSG00000006273	1959.49	0.40029	0.115008	3.48055	0.000500384	0.0112571	Atp6v1b2
ENSMUSG00000006276	198.222	0.0111024	0.191346	0.0580224	0.953731	0.984079	Eps15l1
ENSMUSG00000006281	99.2691	-0.758821	0.310973	-2.44015	0.0146811	0.117683	Tep1
ENSMUSG00000006288	86.4878	-0.00126936	0.242991	-0.00522391	0.995832	0.998544	Ttc5
ENSMUSG00000006289	52.4408	-1.11473	0.416973	-2.67338	0.00750917	0.0753372	Osgep
ENSMUSG00000006299	185.596	-0.169584	0.177456	-0.95564	0.339254	0.651382	Aamp
ENSMUSG00000006301	32.813	-0.376693	0.411004	-0.91652	0.359394	0.669004	Tmbim1
ENSMUSG00000006304	3147.39	0.294978	0.126352	2.33458	0.0195654	0.138983	Arpc2
ENSMUSG00000006307	499.111	-0.0604101	0.224319	-0.269304	0.787696	0.923563	Kmt2b
ENSMUSG00000006310	33.4894	0.249631	0.776487	0.321488	0.747841	0.904974	Zbtb32
ENSMUSG00000006311	0						Etv2
ENSMUSG00000006313	1.03001	0.938647	2.5425	0.369182	0.711992		Upk1a
ENSMUSG00000006315	17.2652	-0.864114	0.629183	-1.37339	0.169631	0.469962	Tmem147
ENSMUSG00000006333	1114.79	0.425085	0.136155	3.12207	0.00179586	0.0283157	Rps9
ENSMUSG00000006335	22.508	0.207687	0.473049	0.43904	0.660632	0.863591	Tfpt
ENSMUSG00000006342	2.46591	-1.7087	1.46086	-1.16965	0.242141		Susd2
ENSMUSG00000006344	824.093	0.0912868	0.123214	0.740879	0.458767	0.746263	Ggt5
ENSMUSG00000006345	26.2364	2.70236	0.600571	4.49965	6.80643e-06	0.000346333	Ggt1
ENSMUSG00000006356	1.75425	0.3	1.77509	0.169005	0.865793		Crip2
ENSMUSG00000006360	139.021	-0.251861	0.885219	-0.284518	0.776013	0.917164	Crip1
ENSMUSG00000006362	101.955	-0.916944	0.470158	-1.95029	0.0511419	0.24902	Cbfa2t3
ENSMUSG00000006369	0						Fbln1
ENSMUSG00000006373	141.405	-0.122261	0.228383	-0.535332	0.59242	0.832199	Pgrmc1
ENSMUSG00000006378	0.272018	-1.26042	3.81302	-0.330557	0.740979		Gcat
ENSMUSG00000006386	0.138431	-0.571956	3.81695	-0.149846	0.880886		Tek
ENSMUSG00000006389	3.31993	-2.22913	1.4553	-1.53173	0.125588		Mpl
ENSMUSG00000006390	307.449	0.109527	0.149812	0.731094	0.464722	0.750407	Elovl1
ENSMUSG00000006392	201.246	-0.0434973	0.195334	-0.222682	0.823783	0.934529	Med8
ENSMUSG00000006395	13.9056	-1.29075	0.632922	-2.03936	0.0414145	0.22004	Hyi
ENSMUSG00000006398	1.93709	-0.85208	1.67528	-0.508619	0.611019		Cdc20
ENSMUSG00000006403	0.701646	-2.64979	3.26256	-0.812181	0.416688		Adamts4
ENSMUSG00000006411	33.7001	1.0048	0.379816	2.64548	0.00815751	0.0792618	Nectin4
ENSMUSG00000006412	38.1056	0.212838	0.476595	0.446581	0.655178	0.862088	Pfdn2
ENSMUSG00000006418	1089.58	0.606785	0.12058	5.03223	4.84818e-07	3.66802e-05	Rnf114
ENSMUSG00000006423	121.715	-0.020529	0.21601	-0.0950373	0.924285	0.974336	Steep1
ENSMUSG00000006435	1.3495	3.2927	2.00124	1.64533	0.0999017		Neurl1a
ENSMUSG00000006442	1.54783	-0.953309	2.12467	-0.448685	0.653659		Srm
ENSMUSG00000006445	3.10384	-1.1715	1.60837	-0.728381	0.466381		Epha2
ENSMUSG00000006456	29.539	-0.828935	0.414659	-1.99907	0.0456003	0.232296	Rbm14
ENSMUSG00000006457	0.631595	2.30074	3.4161	0.6735	0.500629		Actn3
ENSMUSG00000006462	41.4958	0.321705	0.424642	0.757592	0.448696	0.739245	A530013C23Rik
ENSMUSG00000006463	37.0706	0.519581	0.3714	1.39898	0.161818	0.459262	Zdhhc24
ENSMUSG00000006464	0.867709	0.597223	2.43658	0.245107	0.806373		Bbs1
ENSMUSG00000006469	0						Slc34a3
ENSMUSG00000006471	165.714	-0.348956	0.192166	-1.81591	0.0693845	0.296926	Ndor1
ENSMUSG00000006476	198.948	0.112371	0.218529	0.514213	0.607103	0.840793	Nsmf
ENSMUSG00000006488	0						Prl7a1
ENSMUSG00000006490	0						Prl8a9
ENSMUSG00000006494	112.323	0.295547	0.285636	1.0347	0.300811	0.61487	Pdk1
ENSMUSG00000006498	264.491	-0.287101	0.199551	-1.43874	0.150225	0.442812	Ptbp1
ENSMUSG00000006517	76.5478	0.349892	0.281912	1.24114	0.214554	0.524113	Mvd
ENSMUSG00000006519	462.747	0.275407	0.156611	1.75854	0.0786553	0.318952	Cyba
ENSMUSG00000006522	0.506198	-0.806351	3.70986	-0.217353	0.827933		Itih3
ENSMUSG00000006526	138.683	0.477869	0.233089	2.05016	0.0403488	0.216957	Stimate
ENSMUSG00000006527	22.3057	0.882849	0.787416	1.1212	0.262204	0.578105	Sfmbt1
ENSMUSG00000006529	0.27666	-1.31406	3.81429	-0.344509	0.730463		Itih1
ENSMUSG00000006538	0.473806	-0.698726	3.78753	-0.184481	0.853636		Ihh
ENSMUSG00000006542	0						Prkag3
ENSMUSG00000006546	0						Cryba2
ENSMUSG00000006567	0						Atp7b
ENSMUSG00000006570	0						Defb2
ENSMUSG00000006574	0.836607	-1.65351	2.46406	-0.671052	0.502188		Slc4a1
ENSMUSG00000006575	1.29282	0.521916	1.91634	0.27235	0.785353		Rundc3a
ENSMUSG00000006576	0.225858	-1.11867	3.81355	-0.293341	0.769262		Slc4a3
ENSMUSG00000006585	31.5964	-1.16464	0.653309	-1.78267	0.07464	0.309603	Cdt1
ENSMUSG00000006586	0						Runx1t1
ENSMUSG00000006587	1.00576	0.164246	2.11745	0.0775675	0.938172		Snai3
ENSMUSG00000006589	14.2955	-0.0914186	0.589847	-0.154987	0.876832	0.955458	Aprt
ENSMUSG00000006599	153.619	0.112992	0.217017	0.520659	0.602605	0.838118	Gtf2h1
ENSMUSG00000006611	25.8383	-0.862247	0.719744	-1.19799	0.230921	0.544683	Hfe
ENSMUSG00000006638	47.821	-1.20932	0.510411	-2.36931	0.0178213	0.131499	Abhd1
ENSMUSG00000006641	14.3271	0.295126	0.583122	0.506113	0.612777	0.842092	Slc5a6
ENSMUSG00000006642	0						Tcf23
ENSMUSG00000006649	0						Nphs1
ENSMUSG00000006651	1.75066	1.58594	1.58669	0.999526	0.31754		Aplp1
ENSMUSG00000006673	147.95	0.09391	0.234055	0.40123	0.688251	0.879044	Qrich1
ENSMUSG00000006675	2.30537	0.530098	1.35646	0.390795	0.695949		P4htm
ENSMUSG00000006676	675.809	-0.164796	0.129472	-1.27284	0.203076	0.511674	Usp19
ENSMUSG00000006678	6.47238	-0.169391	1.00938	-0.167817	0.866727		Pola1
ENSMUSG00000006699	3642.15	0.555108	0.136292	4.07293	4.64259e-05	0.00171466	Cdc42
ENSMUSG00000006705	4390.21	-0.569046	0.163306	-3.48454	0.000492978	0.0111359	Pknox1
ENSMUSG00000006711	0.294052	0.390137	3.81695	0.102212	0.918588		D130043K22Rik
ENSMUSG00000006715	6.87386	-0.974336	0.896779	-1.08648	0.277265	0.592278	Gmnn
ENSMUSG00000006717	30.2105	0.171785	0.533107	0.322234	0.747276	0.904974	Acot13
ENSMUSG00000006720	0.45736	2.59961	3.72447	0.697982	0.485189		Zfp184
ENSMUSG00000006724	0						Cyp27b1
ENSMUSG00000006728	34.42	-1.01113	0.455335	-2.22062	0.0263766	0.167446	Cdk4
ENSMUSG00000006731	614.937	-0.452622	0.131622	-3.43881	0.000584286	0.0126229	B4galnt1
ENSMUSG00000006732	9.20128	-0.604535	0.891196	-0.678341	0.497556	0.775726	Mettl1
ENSMUSG00000006736	27.0339	-0.598403	0.474933	-1.25997	0.207679	0.516148	Tspan31
ENSMUSG00000006740	876.337	0.222396	0.147513	1.50764	0.131647	0.417028	Kif5b
ENSMUSG00000006763	12.1779	0.982902	0.722872	1.35972	0.17392	0.474701	Saal1
ENSMUSG00000006764	0.148164	1.11092	3.81695	0.29105	0.771013		Tph2
ENSMUSG00000006777	0						Krt23
ENSMUSG00000006782	66.3821	-0.360074	0.371713	-0.968688	0.332701	0.645079	Cnp
ENSMUSG00000006784	4.76891	1.1198	1.22201	0.916359	0.359479		Odad4
ENSMUSG00000006800	82.228	-1.88722	0.984134	-1.91765	0.0551556	0.260439	Sulf2
ENSMUSG00000006818	37.1413	-0.118821	0.358258	-0.331664	0.740143	0.902866	Sod2
ENSMUSG00000006850	136.558	0.315475	0.233271	1.3524	0.176248	0.479007	Tmco6
ENSMUSG00000006906	61.1536	0.22475	0.33259	0.675758	0.499194	0.776609	Stambp
ENSMUSG00000006920	763.388	-0.0186835	0.149147	-0.125269	0.900311	0.965597	Ezh1
ENSMUSG00000006930	0.785336	-2.77012	2.78197	-0.99574	0.319377		Hap1
ENSMUSG00000006931	0.514684	-1.19518	3.69805	-0.323193	0.746549		P3h4
ENSMUSG00000006932	1366.6	0.107053	0.175434	0.610219	0.541717	0.803113	Ctnnb1
ENSMUSG00000006941	49.3159	0.203866	0.341052	0.597755	0.550003	0.807453	Eif1b
ENSMUSG00000006948	0						Klk4
ENSMUSG00000006958	0						Chrd
ENSMUSG00000006998	173.957	-0.066322	0.202917	-0.326843	0.743787	0.903936	Psmd2
ENSMUSG00000007021	0						Syngr3
ENSMUSG00000007029	77.7445	-0.985965	0.417409	-2.36211	0.0181713	0.13328	Vars
ENSMUSG00000007030	0.55006	-2.30973	2.74868	-0.840304	0.400738		Vwa7
ENSMUSG00000007033	0.572496	-0.939787	3.11037	-0.302146	0.762541		Hspa1l
ENSMUSG00000007034	0.879984	1.61104	3.07596	0.523752	0.600451		Slc44a4
ENSMUSG00000007035	17.2539	0.189858	0.600363	0.316239	0.751821	0.905925	Msh5
ENSMUSG00000007036	167.854	-0.200243	0.236841	-0.845475	0.397846	0.700671	Abhd16a
ENSMUSG00000007038	626.744	0.0610638	0.221269	0.275971	0.78257	0.920216	Neu1
ENSMUSG00000007039	3.2559	1.65962	1.37081	1.21069	0.226014		Ddah2
ENSMUSG00000007041	1244.55	0.46764	0.124406	3.75899	0.000170604	0.00481967	Clic1
ENSMUSG00000007050	11.1856	0.682885	0.659004	1.03624	0.300091	0.61454	Lsm2
ENSMUSG00000007080	5.33797	-1.61964	1.24518	-1.30073	0.193351		Pole
ENSMUSG00000007097	0						Atp1a2
ENSMUSG00000007107	0						Atp1a4
ENSMUSG00000007122	0						Casq1
ENSMUSG00000007207	3.07846	-0.811375	1.22158	-0.664202	0.506561		Stx1a
ENSMUSG00000007209	0						Ceacam9
ENSMUSG00000007216	0.43357	1.28352	3.36213	0.38176	0.70264		Zfp775
ENSMUSG00000007279	0.264491	-1.16979	3.81027	-0.30701	0.758836		Scube2
ENSMUSG00000007338	29.0684	0.430578	0.412394	1.04409	0.296442	0.611111	Mrpl49
ENSMUSG00000007379	3.92633	0.123402	1.1416	0.108095	0.91392		Dennd2c
ENSMUSG00000007411	546.467	0.0656423	0.12901	0.508814	0.610883	0.841118	Mark3
ENSMUSG00000007415	101.094	0.596335	0.24565	2.42758	0.0151999	0.119217	Gatad1
ENSMUSG00000007440	0						Pcdha10
ENSMUSG00000007457	0						2310003L06Rik
ENSMUSG00000007458	279.593	-0.369758	0.22316	-1.65692	0.097536	0.354169	M6pr
ENSMUSG00000007476	26.573	0.0773914	0.524293	0.147611	0.88265	0.958409	Lrrc8a
ENSMUSG00000007480	0						Mc5r
ENSMUSG00000007564	575.063	0.260838	0.133979	1.94685	0.0515526	0.250308	Ppp2r1a
ENSMUSG00000007570	20.049	0.0821572	0.490746	0.167413	0.867045	0.950476	Fance
ENSMUSG00000007589	76.463	-0.277097	0.283796	-0.976393	0.32887	0.641674	Tinf2
ENSMUSG00000007591	8.2516	1.2236	0.703386	1.73958	0.0819324	0.3259	Tssk4
ENSMUSG00000007594	0						Hapln4
ENSMUSG00000007603	59.2368	-0.524862	0.302211	-1.73674	0.0824328	0.326597	Dus3l
ENSMUSG00000007610	30.0476	0.397685	0.397379	1.00077	0.316938	0.630565	Gtpbp3
ENSMUSG00000007613	288.226	-0.215007	0.219008	-0.981728	0.326234	0.639386	Tgfbr1
ENSMUSG00000007617	27.2134	0.312178	0.558239	0.559219	0.576012	0.821197	Homer1
ENSMUSG00000007646	4.22022	-0.718211	1.0853	-0.661761	0.508124		Rad51c
ENSMUSG00000007653	0						Gabrb2
ENSMUSG00000007655	0.992112	0.211083	2.61066	0.0808545	0.935558		Cav1
ENSMUSG00000007656	101.105	-0.0524623	0.225573	-0.232574	0.816092	0.931447	Arpp19
ENSMUSG00000007659	99.3349	0.953665	0.297794	3.20243	0.00136275	0.0232299	Bcl2l1
ENSMUSG00000007670	100.802	-0.283497	0.271284	-1.04502	0.296015	0.61106	Khsrp
ENSMUSG00000007682	0.131321	-0.572166	3.81695	-0.149901	0.880842		Dio2
ENSMUSG00000007721	51.3823	0.369129	0.343392	1.07495	0.282397	0.598599	Ccdc124
ENSMUSG00000007739	337.939	-0.0879973	0.208702	-0.421641	0.673287	0.870672	Cct4
ENSMUSG00000007777	10.0828	-0.38299	0.74415	-0.514668	0.606785	0.840656	0610009B22Rik
ENSMUSG00000007783	0						Cpt1c
ENSMUSG00000007805	0						Twist2
ENSMUSG00000007812	94.409	-0.366559	0.241694	-1.51662	0.129362	0.414498	Zfp655
ENSMUSG00000007815	1471.98	0.108802	0.150024	0.725231	0.46831	0.753443	Rhoa
ENSMUSG00000007817	1778.65	0.180403	0.157384	1.14626	0.251688	0.565876	Zmiz1
ENSMUSG00000007827	9.05497	-2.2894	0.863589	-2.65103	0.00802461	0.0785224	Ankrd26
ENSMUSG00000007833	158.679	0.1847	0.240917	0.766655	0.443287	0.735098	Aldh16a1
ENSMUSG00000007836	216.831	-0.257786	0.188133	-1.37023	0.170615	0.470575	Hnrnpa0
ENSMUSG00000007837	212.01	-0.0168015	0.194427	-0.0864155	0.931136	0.976082	Prrg2
ENSMUSG00000007850	1223.82	-0.21266	0.121819	-1.74571	0.0808622	0.323198	Hnrnph1
ENSMUSG00000007867	0.271006	-1.29659	3.81518	-0.33985	0.733969		Ift43
ENSMUSG00000007872	3.55152	-2.4748	1.34779	-1.83619	0.0663289		Id3
ENSMUSG00000007877	0.424305	-0.346337	3.81445	-0.090796	0.927655		Tcap
ENSMUSG00000007880	1565.79	0.103573	0.12705	0.815215	0.41495	0.714614	Arid1a
ENSMUSG00000007888	0						Crlf1
ENSMUSG00000007891	4548.08	0.455225	0.106578	4.27128	1.94354e-05	0.000835344	Ctsd
ENSMUSG00000007892	235.138	-0.00282016	0.242434	-0.0116327	0.990719	0.9963	Rplp1
ENSMUSG00000007907	0						Cabs1
ENSMUSG00000007908	0.420183	0.838566	3.7937	0.221042	0.82506		Hmgcll1
ENSMUSG00000007944	0						Ttc9b
ENSMUSG00000007946	0						Phox2a
ENSMUSG00000007950	9.06545	0.249162	0.834497	0.298577	0.765263	0.912846	Abhd8
ENSMUSG00000007987	5.80538	-0.25689	1.15745	-0.221945	0.824357		Ift22
ENSMUSG00000007989	0						Fzd3
ENSMUSG00000008028	0.256892	0.367999	3.81695	0.0964118	0.923194		1700008O03Rik
ENSMUSG00000008035	632.191	-0.0990798	0.162791	-0.608634	0.542767	0.8035	Mid1ip1
ENSMUSG00000008036	82.3575	0.352855	0.274113	1.28726	0.198005	0.505818	Ap2s1
ENSMUSG00000008090	1.99056	-0.758637	1.5387	-0.493038	0.621986		Fgfrl1
ENSMUSG00000008129	1.09873	-2.12264	2.97657	-0.713117	0.475773		Brme1
ENSMUSG00000008136	2.8992	-0.361594	1.40799	-0.256815	0.797321		Fhl2
ENSMUSG00000008140	11.2838	0.0542986	0.625118	0.0868614	0.930782	0.976082	Emc10
ENSMUSG00000008153	0.371724	-0.996798	3.81695	-0.261151	0.793976		Clstn3
ENSMUSG00000008167	18.0656	0.455812	0.637191	0.715346	0.474395	0.757786	Fbxw9
ENSMUSG00000008193	108.191	-1.13841	1.29673	-0.87791	0.379993	0.687488	Spib
ENSMUSG00000008200	1158.6	-0.43524	0.129214	-3.36835	0.000756182	0.0151319	Fnbp4
ENSMUSG00000008206	23.5762	-0.978288	0.607421	-1.61056	0.107276	0.375227	Cers4
ENSMUSG00000008226	35.5979	-0.0617842	0.450112	-0.137264	0.890822	0.961394	Scrn3
ENSMUSG00000008301	18.9378	0.193524	0.485044	0.398982	0.689906	0.87971	Phax
ENSMUSG00000008305	27.7912	0.216084	0.492948	0.438351	0.661132	0.863698	Tle1
ENSMUSG00000008307	24.5703	-0.0954041	0.516211	-0.184816	0.853373	0.945662	1700109H08Rik
ENSMUSG00000008318	1377.61	-0.0408747	0.139498	-0.293012	0.769513	0.913659	Relt
ENSMUSG00000008333	10.2115	-0.0432425	0.665813	-0.0649469	0.948216	0.982359	Snrpb2
ENSMUSG00000008348	5920.29	0.303655	0.192806	1.57492	0.115274	0.388562	Ubc
ENSMUSG00000008373	37.8129	-0.843273	0.407877	-2.06747	0.0386899	0.212093	Prpf31
ENSMUSG00000008384	98.6661	-0.0789853	0.275248	-0.286961	0.774142	0.916721	Sertad1
ENSMUSG00000008393	1877.25	0.607222	0.138107	4.39676	1.09878e-05	0.00051868	Carhsp1
ENSMUSG00000008398	79.672	-0.0510726	0.306353	-0.166712	0.867597	0.950647	Elk3
ENSMUSG00000008429	477.214	0.0693164	0.143339	0.483584	0.628681	0.848823	Herpud2
ENSMUSG00000008435	69.3597	0.241291	0.28918	0.834398	0.404057	0.7056	Rdh13
ENSMUSG00000008438	0.418736	-0.332459	3.81519	-0.0871409	0.93056		Adam21
ENSMUSG00000008450	5.47471	-0.768043	1.05035	-0.731228	0.46464		Nutf2
ENSMUSG00000008461	0.138501	-0.572166	3.81695	-0.149901	0.880842		Fut1
ENSMUSG00000008475	8794.4	0.474158	0.127413	3.72143	0.000198096	0.00548413	Arpc5
ENSMUSG00000008482	0						Rnf151
ENSMUSG00000008489	0						Elavl2
ENSMUSG00000008496	234.134	-1.04804	0.290898	-3.60279	0.000314824	0.00792151	Pou2f2
ENSMUSG00000008540	820.796	0.435175	0.162432	2.67912	0.00738155	0.0743811	Mgst1
ENSMUSG00000008575	0.154097	1.11095	3.81695	0.291057	0.771008		Nfib
ENSMUSG00000008590	0						Htr3b
ENSMUSG00000008601	0.339094	-1.38958	3.64255	-0.381486	0.702843		Rab25
ENSMUSG00000008604	67.9466	-0.24801	0.335992	-0.738143	0.460428	0.747374	Ubqln4
ENSMUSG00000008658	0						Rbfox1
ENSMUSG00000008668	161.182	-0.473356	0.278352	-1.70057	0.0890243	0.340146	Rps18
ENSMUSG00000008682	1275.18	-0.220585	0.180417	-1.22264	0.221467	0.533419	Rpl10
ENSMUSG00000008683	432.745	-0.184317	0.1859	-0.991482	0.32145	0.634627	Rps15a
ENSMUSG00000008690	114.017	-0.930272	0.298669	-3.11473	0.00184114	0.0287248	Ncaph2
ENSMUSG00000008730	3060.29	0.199795	0.150187	1.33031	0.183417	0.487495	Hipk1
ENSMUSG00000008734	2.62724	-1.34284	1.45007	-0.926053	0.354419		Gprc5b
ENSMUSG00000008763	133.164	0.102455	0.22905	0.447304	0.654656	0.861791	Man1a2
ENSMUSG00000008789	0						Ceacam5
ENSMUSG00000008813	0						Tppp2
ENSMUSG00000008822	15.4086	0.243605	0.565645	0.430668	0.66671	0.867021	Acyp1
ENSMUSG00000008843	0						Cldn13
ENSMUSG00000008845	3.91643	1.14142	1.39934	0.815682	0.414682		Cd163
ENSMUSG00000008855	979.402	0.259755	0.125767	2.06537	0.0388877	0.21265	Hdac5
ENSMUSG00000008859	66.6611	0.140657	0.295632	0.475784	0.634228	0.850445	Rala
ENSMUSG00000008874	0						Clec3a
ENSMUSG00000008892	54.4263	-0.0893812	0.327588	-0.272846	0.784971	0.921641	Vdac3
ENSMUSG00000008932	0						Slc1a7
ENSMUSG00000008958	144.836	-0.28716	0.24472	-1.17343	0.240625	0.553754	Vps72
ENSMUSG00000008976	267.571	-0.10309	0.16273	-0.633508	0.526402	0.794036	Gabpa
ENSMUSG00000008999	0.744212	-1.42634	2.56144	-0.55685	0.57763		Bmp7
ENSMUSG00000009013	74.9695	0.453948	0.267234	1.69869	0.0893779	0.340353	Dynll1
ENSMUSG00000009030	71.319	-0.175186	0.28982	-0.604463	0.545536	0.805023	Pdcl
ENSMUSG00000009035	476.184	0.186574	0.134576	1.38639	0.165629	0.464468	Tmem184b
ENSMUSG00000009047	0						Gm5965
ENSMUSG00000009070	0.138501	-0.572166	3.81695	-0.149901	0.880842		Rsph14
ENSMUSG00000009073	79.3983	0.0373666	0.266783	0.140064	0.88861	0.960778	Nf2
ENSMUSG00000009075	1.43197	0.562102	1.6943	0.33176	0.740071		Cabp7
ENSMUSG00000009076	35.9637	0.301721	0.397359	0.759314	0.447665	0.73877	Zmat5
ENSMUSG00000009079	659.945	-0.0793821	0.163147	-0.486568	0.626565	0.847825	Ewsr1
ENSMUSG00000009090	196.851	-0.0822188	0.181672	-0.452567	0.650861	0.859977	Ap1b1
ENSMUSG00000009092	1.87048	-1.18844	2.2858	-0.519921	0.603119		Derl3
ENSMUSG00000009093	0						Gstt4
ENSMUSG00000009097	0						Tbx1
ENSMUSG00000009108	1.28398	2.19083	2.15142	1.01832	0.308526		Gnat2
ENSMUSG00000009112	142.504	-0.0615573	0.238445	-0.258162	0.796282	0.926083	Bcl2l13
ENSMUSG00000009114	0						2610028H24Rik
ENSMUSG00000009115	0.584212	0.720408	3.09525	0.232746	0.815958		Spatc1l
ENSMUSG00000009145	32.886	-0.554774	0.400671	-1.38461	0.166172	0.465399	Dqx1
ENSMUSG00000009185	0						Ccl8
ENSMUSG00000009207	67.1003	-0.0355255	0.308966	-0.114982	0.90846	0.96824	Lnpk
ENSMUSG00000009210	0.401196	-1.84174	3.77268	-0.488179	0.625423		Prr29
ENSMUSG00000009214	0						Mymk
ENSMUSG00000009216	0						Fam163b
ENSMUSG00000009246	1.27295	-1.47012	2.06048	-0.713484	0.475546		Trpm5
ENSMUSG00000009248	2.40954	-0.29442	1.30298	-0.225959	0.821233		Ascl2
ENSMUSG00000009281	0.721301	1.19997	2.86119	0.419395	0.674928		Rarres2
ENSMUSG00000009291	755.638	0.381242	0.124496	3.06229	0.00219652	0.0325675	Pttg1ip
ENSMUSG00000009292	6977.55	0.0557033	0.138322	0.402708	0.687163	0.878519	Trpm2
ENSMUSG00000009293	151.692	-0.0999619	0.233703	-0.42773	0.668848	0.868268	Ube2g2
ENSMUSG00000009350	0.309438	-1.44813	3.79375	-0.381714	0.702674		Mpo
ENSMUSG00000009356	0						Lpo
ENSMUSG00000009376	2.8655	-2.13019	1.81442	-1.17403	0.240383		Met
ENSMUSG00000009378	0.685539	-1.30951	2.95055	-0.44382	0.657173		Slc16a12
ENSMUSG00000009394	0						Syn2
ENSMUSG00000009406	59.394	0.0547755	0.322369	0.169916	0.865076	0.949487	Elk1
ENSMUSG00000009418	59.7846	-1.57679	1.16749	-1.35058	0.17683	0.479396	Nav1
ENSMUSG00000009470	302.81	-0.135045	0.180712	-0.747294	0.454886	0.742785	Tnpo1
ENSMUSG00000009471	0						Myod1
ENSMUSG00000009487	0						Otog
ENSMUSG00000009535	38.0887	-0.693752	0.360309	-1.92544	0.0541743	0.25727	Rnmt
ENSMUSG00000009545	0						Kcnq1
ENSMUSG00000009549	194.831	-0.00293679	0.190719	-0.0153985	0.987714	0.994738	Srp14
ENSMUSG00000009551	11.9578	-0.131189	0.603487	-0.217385	0.827909	0.936516	6330409D20Rik
ENSMUSG00000009555	1618.44	0.186428	0.120695	1.54461	0.12244	0.401683	Cdk9
ENSMUSG00000009563	140.313	0.270992	0.226503	1.19642	0.231534	0.544971	Tor2a
ENSMUSG00000009566	14.6064	-1.23204	0.734312	-1.67781	0.0933842	0.346497	Fpgs
ENSMUSG00000009569	17.5158	-0.427788	0.602731	-0.709749	0.47786	0.760144	Mrtfb
ENSMUSG00000009575	14.007	-0.777947	0.614966	-1.26503	0.205862	0.514469	Cbx5
ENSMUSG00000009580	0						Odam
ENSMUSG00000009585	552.686	0.0765356	0.161795	0.47304	0.636185	0.851183	Apobec3
ENSMUSG00000009588	0						St6galnac1
ENSMUSG00000009596	0						Taf7l
ENSMUSG00000009614	1.05499	0.771642	2.19411	0.351687	0.725073		Sardh
ENSMUSG00000009621	17.5417	-0.37184	0.653721	-0.568805	0.569488	0.817657	Vav2
ENSMUSG00000009628	73.0902	-0.0987394	0.449794	-0.219521	0.826244	0.935879	Tex15
ENSMUSG00000009630	684.003	0.284368	0.135606	2.09701	0.0359925	0.203692	Ppp2cb
ENSMUSG00000009633	387.322	0.653561	0.211888	3.08446	0.00203924	0.0309841	G0s2
ENSMUSG00000009640	39.2587	-0.194731	0.374598	-0.51984	0.603175	0.83836	Dmap1
ENSMUSG00000009646	0						Pla2g12b
ENSMUSG00000009647	163.795	0.27786	0.248083	1.12003	0.262702	0.578278	Mcu
ENSMUSG00000009654	1.7505	1.58512	1.95024	0.812778	0.416345		Oit3
ENSMUSG00000009670	0						Tex11
ENSMUSG00000009681	360.288	0.206969	0.136622	1.5149	0.129797	0.414624	Bcr
ENSMUSG00000009687	5731.81	0.244635	0.11036	2.2167	0.0266435	0.168113	Fxyd5
ENSMUSG00000009731	274.602	0.577648	0.257884	2.23995	0.0250941	0.163053	Kcnd1
ENSMUSG00000009733	28.271	-0.761197	0.417318	-1.82402	0.0681489	0.293708	Tfcp2
ENSMUSG00000009734	0						Pou6f2
ENSMUSG00000009739	73.0821	-1.08014	0.439565	-2.45728	0.0139993	0.114123	Pou6f1
ENSMUSG00000009741	1968.23	0.0369885	0.143758	0.257297	0.79695	0.926498	Ubp1
ENSMUSG00000009772	376.144	-0.0161909	0.145513	-0.111268	0.911404	0.969601	Nuak2
ENSMUSG00000009828	5.23975	-0.0688541	1.10247	-0.0624546	0.950201		Cilk1
ENSMUSG00000009863	229.682	0.487614	0.205927	2.36789	0.0178897	0.131827	Sdhb
ENSMUSG00000009876	0.430101	-0.344892	3.81449	-0.0904165	0.927956		Cox4i2
ENSMUSG00000009894	10.5318	-0.228683	0.675855	-0.33836	0.735092	0.901218	Snap47
ENSMUSG00000009900	0						Wnt3a
ENSMUSG00000009905	43.0006	-0.130238	0.404897	-0.321658	0.747712	0.904974	Kdsr
ENSMUSG00000009907	570.983	0.358876	0.140879	2.54741	0.0108527	0.09553	Vps4b
ENSMUSG00000009927	171.433	-0.0736794	0.210518	-0.349991	0.726345	0.897406	Rps25
ENSMUSG00000009941	0.896858	-1.7385	3.13889	-0.553856	0.579677		Nxf2
ENSMUSG00000009995	913.217	-0.438506	0.152715	-2.8714	0.00408652	0.0495484	Tafazzin
ENSMUSG00000010021	1.94659	-0.736363	1.55471	-0.473633	0.635761		Kif19a
ENSMUSG00000010025	605.794	0.322857	0.132302	2.44031	0.0146748	0.117683	Aldh3a2
ENSMUSG00000010044	1.3311	-0.658861	2.01776	-0.326531	0.744023		Zmynd10
ENSMUSG00000010045	34.4842	0.276761	0.423601	0.653354	0.513528	0.786018	Tmem115
ENSMUSG00000010047	1.93667	-1.2251	1.56923	-0.780699	0.43498		Hyal2
ENSMUSG00000010048	5.84625	-0.280711	1.06693	-0.263103	0.792471		Ifrd2
ENSMUSG00000010051	1.8256	-0.602577	1.57732	-0.382026	0.702442		Hyal1
ENSMUSG00000010054	57.5473	-0.357354	0.326032	-1.09607	0.273048	0.587816	Tusc2
ENSMUSG00000010057	38.3921	-0.680689	0.38103	-1.78645	0.0740271	0.307986	Nprl2
ENSMUSG00000010064	0						Slc38a3
ENSMUSG00000010066	1.40887	2.1742	2.03836	1.06664	0.286133		Cacna2d2
ENSMUSG00000010067	358.885	-0.14106	0.166048	-0.849514	0.395596	0.699608	Rassf1
ENSMUSG00000010080	0						Epn3
ENSMUSG00000010086	0						Rnf112
ENSMUSG00000010095	108.678	0.0397164	0.223882	0.177399	0.859195	0.947395	Slc3a2
ENSMUSG00000010097	2725.55	-0.148646	0.178319	-0.833597	0.404508	0.705987	Nxf1
ENSMUSG00000010110	703.071	-0.0102014	0.142702	-0.0714873	0.94301	0.980824	Stx5a
ENSMUSG00000010122	0						Slc47a1
ENSMUSG00000010136	1.62812	1.4155	1.67786	0.843633	0.398875		Pifo
ENSMUSG00000010142	62.0203	-0.983091	0.480052	-2.04788	0.0405713	0.217387	Tnfrsf13b
ENSMUSG00000010154	2.19222	-4.29576	2.0764	-2.06885	0.0385604		Spire2
ENSMUSG00000010175	0.429554	-0.340019	3.41859	-0.0994617	0.920772		Prox1
ENSMUSG00000010205	79.6303	-0.515092	0.290133	-1.77536	0.075838	0.311827	Raver1
ENSMUSG00000010277	430.079	-0.323601	0.152729	-2.11879	0.0341079	0.197067	Bltp2
ENSMUSG00000010290	41.7297	-0.704383	0.366557	-1.92162	0.0546537	0.258879	AI597479
ENSMUSG00000010307	11.8663	-0.842998	0.755669	-1.11557	0.264608	0.580435	Tmem86a
ENSMUSG00000010311	0						Optc
ENSMUSG00000010342	7.25931	-0.159158	0.844515	-0.188461	0.850515	0.94477	Tex14
ENSMUSG00000010358	278.035	0.498638	0.151686	3.28732	0.00101147	0.0183777	Ifi35
ENSMUSG00000010362	26.1326	0.125302	0.475683	0.263415	0.792231	0.924995	Rdm1
ENSMUSG00000010376	71.4319	0.249842	0.275232	0.907752	0.364009	0.673058	Nedd8
ENSMUSG00000010392	177.293	-0.282734	0.19123	-1.4785	0.139274	0.426866	Gosr1
ENSMUSG00000010406	6.76891	0.385216	0.767009	0.502232	0.615504	0.843031	Mrpl52
ENSMUSG00000010435	0						Spaca7
ENSMUSG00000010453	396.29	-0.131213	0.132001	-0.994027	0.32021	0.633522	Kansl3
ENSMUSG00000010461	0						Eya4
ENSMUSG00000010476	0						Ebf3
ENSMUSG00000010492	3.33506	1.25169	1.13734	1.10054	0.271098		Uckl1os
ENSMUSG00000010505	2.67736	-2.02784	1.40546	-1.44283	0.149068		Myt1
ENSMUSG00000010517	147.627	0.0178729	0.268247	0.0666284	0.946877	0.982178	Faf1
ENSMUSG00000010529	1.1419	0.597811	2.00459	0.298221	0.765535		Gm266
ENSMUSG00000010538	2.87624	-3.59491	1.93717	-1.85575	0.0634888		Tsacc
ENSMUSG00000010554	18.6123	-1.26308	0.726074	-1.7396	0.0819296	0.3259	Mettl16
ENSMUSG00000010592	0						Dazl
ENSMUSG00000010601	0						Apol7a
ENSMUSG00000010607	10.4714	-0.185906	0.672008	-0.276642	0.782055	0.920117	Pigyl
ENSMUSG00000010608	1537.56	-0.497452	0.187548	-2.6524	0.00799228	0.0784735	Rbm25
ENSMUSG00000010609	166.919	0.809524	0.292431	2.76826	0.00563571	0.0612115	Psen2
ENSMUSG00000010651	3.30741	1.04214	1.21768	0.855838	0.392087		Acaa1b
ENSMUSG00000010660	0.962153	-3.10672	2.2776	-1.36403	0.172557		Plcd1
ENSMUSG00000010663	6.4631	-0.148945	1.07914	-0.138022	0.890223		Fads1
ENSMUSG00000010721	1.06761	1.38086	2.54076	0.543484	0.586797		Lmbr1
ENSMUSG00000010751	8.30926	-1.16291	1.03086	-1.12809	0.259281	0.574642	Tnfrsf22
ENSMUSG00000010755	104.563	-0.147652	0.298728	-0.494269	0.621116	0.845869	Cars
ENSMUSG00000010760	0						Phlda2
ENSMUSG00000010796	0						Asz1
ENSMUSG00000010797	7.44273	-3.06621	1.30969	-2.34118	0.0192228	0.137544	Wnt2
ENSMUSG00000010803	0						Gabra1
ENSMUSG00000010825	0						Grid2ip
ENSMUSG00000010830	1.43402	-0.666829	2.08078	-0.32047	0.748612		Kdelr3
ENSMUSG00000010841	0						Cfap97d1
ENSMUSG00000010911	8.52638	0.36302	0.728259	0.498477	0.618148	0.844383	Apip
ENSMUSG00000010914	13.2248	-0.64994	0.761383	-0.853631	0.393309	0.697687	Pdhx
ENSMUSG00000010936	70.7129	-0.793176	0.279269	-2.84019	0.00450864	0.0528635	Vac14
ENSMUSG00000011008	36.0767	0.22444	1.39941	0.160381	0.872581	0.953331	Mcoln2
ENSMUSG00000011034	0.131321	-0.572166	3.81695	-0.149901	0.880842		Slc5a1
ENSMUSG00000011052	0
ENSMUSG00000011096	34.946	-0.401898	0.471632	-0.852144	0.394134	0.698225	Akt1s1
ENSMUSG00000011114	140.875	0.663446	0.220715	3.0059	0.00264796	0.0373079	Tbrg1
ENSMUSG00000011118	0						Panx3
ENSMUSG00000011148	832.451	0.0614446	0.119341	0.514866	0.606647	0.840656	Adssl1
ENSMUSG00000011154	0						Cfap161
ENSMUSG00000011158	423.227	-0.169556	0.197535	-0.858361	0.390693	0.696176	Brf1
ENSMUSG00000011171	0.179299	-0.69001	3.81695	-0.180775	0.856544		Vipr2
ENSMUSG00000011179	41.0705	0.435557	0.400212	1.08831	0.276457	0.591791	Odc1
ENSMUSG00000011254	2.4947	1.05224	1.49944	0.701755	0.482832		Thg1l
ENSMUSG00000011256	1819.05	0.691823	0.173501	3.98744	6.67905e-05	0.00230553	Adam19
ENSMUSG00000011257	24.2193	-0.501391	0.526624	-0.952085	0.341054	0.652749	Pabpc4
ENSMUSG00000011263	2.54792	0.271205	1.37327	0.197488	0.843445		Exoc3l2
ENSMUSG00000011267	9.32839	-0.640469	0.728137	-0.8796	0.379076	0.686664	Zfp296
ENSMUSG00000011305	49.9286	0.1321	0.349292	0.378193	0.705287	0.888235	Plin5
ENSMUSG00000011306	217.196	-0.585875	0.312919	-1.87229	0.0611665	0.275212	Sugp1
ENSMUSG00000011349	0						Dmrtc2
ENSMUSG00000011350	0.240095	-1.16487	3.81469	-0.305364	0.760089		Gm5893
ENSMUSG00000011382	3.28714	-1.72404	1.41349	-1.2197	0.222577		Dhdh
ENSMUSG00000011427	19.2257	-0.626384	0.512158	-1.22303	0.221319	0.533419	Zfp790
ENSMUSG00000011463	0						Cpb1
ENSMUSG00000011486	0						Slc25a41
ENSMUSG00000011589	0						Fsd1
ENSMUSG00000011632	0.138501	-0.572166	3.81695	-0.149901	0.880842		Pinlyp
ENSMUSG00000011658	87.9689	-0.079005	0.285329	-0.27689	0.781864	0.920117	Fuz
ENSMUSG00000011751	8.16312	0.000165925	0.736519	0.000225283	0.99982	0.999989	Sptbn4
ENSMUSG00000011752	637.146	0.358009	0.208259	1.71906	0.0856043	0.332953	Pgam1
ENSMUSG00000011831	114.839	-0.566015	0.294125	-1.9244	0.0543041	0.257664	Evi5
ENSMUSG00000011832	26.7079	-0.455389	0.479614	-0.949491	0.342371	0.654409	Evi5l
ENSMUSG00000011837	10.836	-0.206999	0.641418	-0.322721	0.746907	0.904974	Snapc2
ENSMUSG00000011877	132.35	-0.3865	0.24187	-1.59797	0.110051	0.380411	Git1
ENSMUSG00000011884	339.581	-0.218362	0.158345	-1.37902	0.167888	0.467435	Gltp
ENSMUSG00000011958	538.643	0.0797136	0.145349	0.548429	0.583398	0.825546	Bnip2
ENSMUSG00000011960	503.142	0.494996	0.172019	2.87756	0.00400761	0.0489149	Ccnt1
ENSMUSG00000012017	1.56818	0.811148	2.27706	0.356226	0.721671		Scarf2
ENSMUSG00000012042	0						4930579F01Rik
ENSMUSG00000012076	33.1041	-0.247563	0.449438	-0.550828	0.581751	0.824755	Brms1l
ENSMUSG00000012114	531.052	0.0379591	0.158727	0.239148	0.810991	0.929779	Med15
ENSMUSG00000012117	235.176	0.41093	0.203146	2.02283	0.0430902	0.225066	Dhdds
ENSMUSG00000012123	10.1593	-1.42408	1.00397	-1.41845	0.156058	0.451663	Crybg2
ENSMUSG00000012126	61.07	0.434793	0.364385	1.19322	0.232783	0.5462	Ubxn11
ENSMUSG00000012187	0						Mogat1
ENSMUSG00000012211	0.156482	1.14157	3.81695	0.299079	0.764879		Tex22
ENSMUSG00000012282	2.27891	-0.581787	1.37225	-0.423967	0.67159		Wnt8a
ENSMUSG00000012296	35.3443	0.0402283	0.375657	0.107088	0.914719	0.970987	Tjap1
ENSMUSG00000012350	0.0945306	0.846842	3.81512	0.22197	0.824337		Ehf
ENSMUSG00000012396	0						Nanog
ENSMUSG00000012405	273.977	-0.0756212	0.181255	-0.41721	0.676525	0.872708	Rpl15
ENSMUSG00000012422	119.151	0.225171	0.298032	0.755524	0.449935	0.739911	Tmem167
ENSMUSG00000012428	1870.34	2.22549	0.190636	11.6741	1.72937e-31	1.91026e-27	Steap4
ENSMUSG00000012429	34.6224	-0.0380998	0.418673	-0.0910012	0.927492	0.975164	Mplkip
ENSMUSG00000012443	6.88688	-0.753911	0.821803	-0.917386	0.358941	0.668814	Kif11
ENSMUSG00000012483	2.93139	-1.09141	1.1912	-0.916225	0.359549		Rpa3
ENSMUSG00000012519	16.2511	-0.0725642	0.708131	-0.102473	0.918381	0.972528	Mlkl
ENSMUSG00000012520	0						Phox2b
ENSMUSG00000012535	295.042	0.0875523	0.179227	0.4885	0.625195	0.847379	Tnpo3
ENSMUSG00000012609	17.5212	-0.701209	0.611544	-1.14662	0.251539	0.565655	Ttll5
ENSMUSG00000012640	398.709	-0.0654383	0.160597	-0.40747	0.683663	0.876173	Zfp715
ENSMUSG00000012705	39.4892	0.229263	0.376831	0.608398	0.542923	0.803508	Retn
ENSMUSG00000012777	0.437754	1.28539	3.3513	0.383548	0.701313		Acp4
ENSMUSG00000012819	66.234	0.262678	0.271468	0.96762	0.333234	0.645539	Cdh23
ENSMUSG00000012848	79.5044	-0.196397	0.310891	-0.631722	0.527569	0.794252	Rps5
ENSMUSG00000012889	3.41244	-2.17154	1.37555	-1.57868	0.11441		Podnl1
ENSMUSG00000013033	11.3582	-0.629862	0.963392	-0.653796	0.513243	0.786018	Adgrl1
ENSMUSG00000013076	0.450467	2.57969	3.72576	0.692392	0.488691		Amotl1
ENSMUSG00000013083	0.45736	2.59961	3.72447	0.697982	0.485189		2200002J24Rik
ENSMUSG00000013089	14.2019	0.384292	0.703501	0.546257	0.584889	0.826813	Etv5
ENSMUSG00000013091	0						Tmem190
ENSMUSG00000013150	2.92507	1.16905	1.44606	0.808439	0.418838		Gfod2
ENSMUSG00000013155	6.95827	-0.20586	0.830469	-0.247884	0.804224	0.92788	Enkd1
ENSMUSG00000013158	0						4933405L10Rik
ENSMUSG00000013160	801.564	0.522678	0.110219	4.74216	2.1145e-06	0.000130485	Atp6v0d1
ENSMUSG00000013236	24.4613	-0.168164	0.508371	-0.330789	0.740804	0.902866	Ptprs
ENSMUSG00000013275	51.1341	-0.0660437	0.310004	-0.213042	0.831294	0.937383	Slc41a1
ENSMUSG00000013338	0.0861062	-0.372173	3.81695	-0.0975053	0.922325		Fer1l4
ENSMUSG00000013353	22.8427	0.350036	0.467044	0.749471	0.453573	0.742143	4931406B18Rik
ENSMUSG00000013367	1.14335	-0.160036	1.99679	-0.0801467	0.936121		Iglon5
ENSMUSG00000013415	0.141543	-0.572166	3.81695	-0.149901	0.880842		Igf2bp1
ENSMUSG00000013418	1.18835	2.131	2.15851	0.987255	0.323518		B4galnt2
ENSMUSG00000013419	1.86864	0.347353	1.58908	0.218588	0.826971		Zfp651
ENSMUSG00000013465	410.782	-0.127961	0.167216	-0.76524	0.444129	0.735371	Nelfb
ENSMUSG00000013483	3.18686	3.81579	1.87957	2.03014	0.0423424		Card14
ENSMUSG00000013495	189.232	-0.114432	0.172469	-0.663497	0.507012	0.782078	Tmem175
ENSMUSG00000013523	0						Bcas1
ENSMUSG00000013539	64.4434	-0.138427	0.297749	-0.464913	0.641994	0.853673	Tango2
ENSMUSG00000013562	2.34036	0.463708	1.5127	0.306542	0.759192		4833413E03Rik
ENSMUSG00000013584	2.11819	-0.394839	1.82613	-0.216216	0.828819		Aldh1a2
ENSMUSG00000013593	175.96	0.445832	0.203323	2.19273	0.0283271	0.17393	Ndufs2
ENSMUSG00000013611	0.148171	1.11095	3.81695	0.291057	0.771008		Snx31
ENSMUSG00000013622	56.9458	-0.0520479	0.29625	-0.175689	0.860538	0.947913	Atraid
ENSMUSG00000013629	11.026	-3.07384	0.734006	-4.18776	2.81724e-05	0.00115132	Cad
ENSMUSG00000013643	0						Lypd8
ENSMUSG00000013646	231.51	0.32108	0.173512	1.85048	0.0642446	0.28355	Sh3bp5l
ENSMUSG00000013653	0						1810065E05Rik
ENSMUSG00000013662	123.084	0.0822911	0.233685	0.352145	0.724729	0.896859	Atad1
ENSMUSG00000013663	2786.9	0.552796	0.180676	3.0596	0.0022163	0.0327399	Pten
ENSMUSG00000013668	0						4933402N03Rik
ENSMUSG00000013698	23.2627	-0.807519	0.534691	-1.51025	0.130979	0.416104	Pea15a
ENSMUSG00000013701	39.5056	0.0821385	0.400895	0.204888	0.83766	0.939942	Timm23
ENSMUSG00000013707	523.387	0.332328	0.173654	1.91374	0.0556534	0.26191	Tnfaip8l2
ENSMUSG00000013736	82.4807	0.490948	0.283844	1.72964	0.0836945	0.328532	Trnt1
ENSMUSG00000013766	0						Ly6g6e
ENSMUSG00000013787	84.613	-1.20695	0.360604	-3.34704	0.000816806	0.0160052	Ehmt2
ENSMUSG00000013822	38.2128	-0.0153817	0.359572	-0.0427778	0.965879	0.988191	Elof1
ENSMUSG00000013833	27.1187	-0.727307	0.457205	-1.59077	0.111662	0.381981	Med16
ENSMUSG00000013846	501.352	-0.0356921	0.163153	-0.218765	0.826833	0.936066	St3gal1
ENSMUSG00000013858	151.492	-0.635589	0.289246	-2.1974	0.0279919	0.17322	Tmem259
ENSMUSG00000013878	339.437	0.276404	0.172631	1.60112	0.109349	0.379166	Rnf170
ENSMUSG00000013921	0						Clip3
ENSMUSG00000013928	0						1700020L13Rik
ENSMUSG00000013936	8.08629	0.143043	0.955471	0.14971	0.880994	0.958084	Myl2
ENSMUSG00000013973	131.22	0.258831	0.227803	1.13621	0.25587	0.570435	Dedd
ENSMUSG00000013974	2276.83	0.644715	0.114643	5.62369	1.86926e-08	2.09222e-06	Mcemp1
ENSMUSG00000013997	213.956	0.262537	0.261149	1.00532	0.314745	0.628125	Nit1
ENSMUSG00000014030	122.356	-1.33588	1.01185	-1.32023	0.186758	0.49176	Pax5
ENSMUSG00000014039	132.247	-0.198697	0.291337	-0.682017	0.495228	0.774075	Prdm15
ENSMUSG00000014074	17.7113	0.69822	0.542245	1.28765	0.197869	0.505589	Rnf168
ENSMUSG00000014075	108.423	-0.234696	0.254542	-0.92203	0.356513	0.666818	Dynlt2b
ENSMUSG00000014077	1682.92	0.662615	0.128494	5.15679	2.51215e-07	2.0864e-05	Chp1
ENSMUSG00000014104	0						Sval2
ENSMUSG00000014158	6.96343	-0.170982	0.987202	-0.173199	0.862495	0.94868	Trpv4
ENSMUSG00000014164	0.123042	-0.522366	3.81695	-0.136854	0.891146		Klhl3
ENSMUSG00000014177	30.5597	-0.269116	0.384936	-0.699119	0.484478	0.765937	Tvp23b
ENSMUSG00000014195	499.682	0.134268	0.15102	0.889073	0.373964	0.681426	Dnajc7
ENSMUSG00000014198	0.949077	-0.738282	2.15249	-0.342989	0.731607		Zfp385c
ENSMUSG00000014226	34.3059	-0.277499	0.357407	-0.776423	0.437499	0.732214	Cacybp
ENSMUSG00000014232	67.347	-0.381245	0.265669	-1.43504	0.151276	0.444059	Cluap1
ENSMUSG00000014243	9.92878	0.464931	0.688616	0.675167	0.49957	0.776671	Zswim7
ENSMUSG00000014245	121.226	-0.470133	0.239006	-1.96703	0.0491793	0.243712	Pigl
ENSMUSG00000014294	43.8465	0.610533	0.322105	1.89544	0.0580335	0.268554	Ndufa2
ENSMUSG00000014301	78.7295	0.533465	0.27507	1.93938	0.0524549	0.252753	Pam16
ENSMUSG00000014303	2.41325	2.52017	1.5395	1.637	0.10163		Glis2
ENSMUSG00000014313	80.882	0.655717	0.29222	2.24392	0.0248378	0.162075	Cox6c
ENSMUSG00000014329	0.132118	-0.574714	3.81695	-0.150569	0.880316		Bicc1
ENSMUSG00000014349	314.366	0.15855	0.157838	1.00451	0.315132	0.628783	Ube2z
ENSMUSG00000014351	0						Gip
ENSMUSG00000014353	165.918	0.00453062	0.260854	0.0173684	0.986143	0.994153	Tmem87b
ENSMUSG00000014355	136.928	-0.0413157	0.288978	-0.142972	0.886313	0.960013	Anapc1
ENSMUSG00000014361	12.5451	-0.408645	1.09774	-0.372262	0.709698	0.890528	Mertk
ENSMUSG00000014402	131.252	-0.207121	0.217343	-0.952969	0.340606	0.652519	Tsg101
ENSMUSG00000014418	228.613	-0.00427253	0.228294	-0.018715	0.985068	0.993413	Hps5
ENSMUSG00000014426	55.4961	-0.0403204	0.310013	-0.13006	0.896519	0.963978	Map3k4
ENSMUSG00000014444	78.8462	-1.57923	0.479011	-3.29687	0.000977695	0.0179396	Piezo1
ENSMUSG00000014453	59.5694	-0.998726	0.941843	-1.06039	0.288965	0.604185	Blk
ENSMUSG00000014470	433.705	0.0193254	0.14221	0.135893	0.891906	0.961707	Rnf166
ENSMUSG00000014496	59.7831	0.601876	0.355233	1.69431	0.0902057	0.341655	Ankrd28
ENSMUSG00000014498	112.532	-0.54792	0.23408	-2.34074	0.0192454	0.137544	Ankrd52
ENSMUSG00000014503	97.1564	-0.057987	0.238204	-0.243434	0.807669	0.928871	Pkd2l2
ENSMUSG00000014504	39.4362	0.349283	0.348552	1.0021	0.316296	0.630195	Srp19
ENSMUSG00000014529	0						Tmbim7
ENSMUSG00000014542	0.675139	-2.60028	2.87129	-0.905615	0.36514		Clec4f
ENSMUSG00000014543	451.652	0.809977	0.136484	5.93457	2.9461e-09	4.51981e-07	Klra17
ENSMUSG00000014547	32.1928	0.00164465	0.37853	0.00434482	0.996533	0.998637	Wdfy2
ENSMUSG00000014550	169.419	0.345392	0.326824	1.05681	0.290597	0.605238	Rbsn
ENSMUSG00000014551	140.505	-0.320337	0.247147	-1.29614	0.194926	0.501901	Mrps25
ENSMUSG00000014554	286.344	-0.652694	0.232349	-2.80911	0.0049678	0.0561191	Dguok
ENSMUSG00000014592	40.9196	-0.148613	0.421561	-0.352531	0.72444	0.896803	Camta1
ENSMUSG00000014599	1539.46	-0.466905	0.142793	-3.26982	0.00107617	0.0193372	Csf1
ENSMUSG00000014601	103.345	0.0727544	0.261267	0.278468	0.780653	0.920117	Strip1
ENSMUSG00000014602	0.15416	1.11118	3.81695	0.291117	0.770962		Kif1a
ENSMUSG00000014603	0						Alx3
ENSMUSG00000014606	416.674	0.165848	0.156056	1.06275	0.287897	0.603208	Slc25a11
ENSMUSG00000014609	6.25686	-1.53822	1.01908	-1.50942	0.131193		Chrne
ENSMUSG00000014633	21.0166	0.274035	0.490816	0.558325	0.576623	0.821275	Cmc2
ENSMUSG00000014668	667.443	-0.0247215	0.136762	-0.180762	0.856554	0.947155	Chfr
ENSMUSG00000014686	15.4946	-0.534042	0.593154	-0.900344	0.367937	0.676696	Ceacam16
ENSMUSG00000014704	0.262641	-1.27152	3.81611	-0.333199	0.738984		Hoxa2
ENSMUSG00000014725	0.975642	-1.94292	2.36979	-0.819871	0.41229		Adam28
ENSMUSG00000014747	0.805372	-2.85427	2.71941	-1.04959	0.293905		Ankrd53
ENSMUSG00000014748	208.421	-0.026773	0.168004	-0.159359	0.873386	0.953443	Tex261
ENSMUSG00000014763	211.319	-0.347397	0.17922	-1.93838	0.0525766	0.252834	Fam120b
ENSMUSG00000014767	155.435	0.156907	0.229937	0.682389	0.494993	0.773912	Tbp
ENSMUSG00000014769	106.119	0.467833	0.271215	1.72495	0.0845364	0.330311	Psmb1
ENSMUSG00000014771	15.2217	-1.32273	0.645539	-2.04903	0.0404595	0.21716	Pdcd2
ENSMUSG00000014773	0.153994	0.265979	3.80156	0.0699657	0.944221		Dll1
ENSMUSG00000014776	1.55643	-3.80026	3.04485	-1.24809	0.211997		Nol3
ENSMUSG00000014778	1255.01	0.0722624	0.138462	0.521894	0.601744	0.837981	Fhod1
ENSMUSG00000014782	0.138243	-0.571383	3.81695	-0.149696	0.881004		Plekhg4
ENSMUSG00000014786	5.67573	-0.163749	1.07835	-0.151852	0.879304		Slc9a5
ENSMUSG00000014791	24.1279	0.507299	0.512442	0.989964	0.322192	0.635403	Elmo3
ENSMUSG00000014813	0						Stc1
ENSMUSG00000014837	1.96693	-4.1369	2.23317	-1.85248	0.0639571		4931428F04Rik
ENSMUSG00000014846	22.1093	-0.626505	0.689275	-0.908934	0.363385	0.67303	Tppp3
ENSMUSG00000014850	50.7576	-0.819351	0.453816	-1.80547	0.0710011	0.300951	Msh3
ENSMUSG00000014852	1.44958	1.06949	2.01554	0.530621	0.595681		Adamts13
ENSMUSG00000014856	51.8575	-0.189893	0.298058	-0.6371	0.52406	0.791897	Tmem208
ENSMUSG00000014859	422.06	-0.192143	0.171193	-1.12238	0.261702	0.577691	E2f4
ENSMUSG00000014867	438.189	-0.0382537	0.158657	-0.24111	0.80947	0.929672	Surf4
ENSMUSG00000014873	28.5398	0.310611	0.745332	0.416742	0.676867	0.872831	Surf2
ENSMUSG00000014905	208.118	0.384941	0.814348	0.472698	0.636429	0.851183	Dnajb9
ENSMUSG00000014907	1.71812	0.594444	1.7339	0.342836	0.731722		Naf1
ENSMUSG00000014932	15.4555	0.230151	0.524966	0.438412	0.661088	0.863698	Yes1
ENSMUSG00000014956	419.297	0.358106	0.155925	2.29665	0.0216388	0.149296	Ppp1cb
ENSMUSG00000014959	218.998	-0.235717	0.180159	-1.30838	0.190744	0.495871	Gorasp2
ENSMUSG00000014980	3.64863	-1.05005	1.14844	-0.914322	0.360548		Tsen15
ENSMUSG00000015001	0						Oc90
ENSMUSG00000015002	53.7714	-0.897368	0.34193	-2.62442	0.0086796	0.0829367	Efr3a
ENSMUSG00000015013	88.2395	-0.0067389	0.263514	-0.0255732	0.979598	0.991117	Trappc2l
ENSMUSG00000015016	3.96602	-0.504625	1.01879	-0.495317	0.620376		Acsf3
ENSMUSG00000015023	29.694	0.300383	0.516709	0.58134	0.561012	0.813673	Ddx19a
ENSMUSG00000015027	98.1091	0.401518	0.288023	1.39405	0.163302	0.461458	Galns
ENSMUSG00000015053	26.4649	-2.91483	1.66119	-1.75466	0.079317	0.320459	Gata2
ENSMUSG00000015083	1.56747	0.87557	1.96637	0.445273	0.656122		C8g
ENSMUSG00000015085	0						Entpd2
ENSMUSG00000015087	74.9535	-1.91554	0.402494	-4.75918	1.9438e-06	0.000121306	Rabl6
ENSMUSG00000015090	0						Ptgds
ENSMUSG00000015092	350.149	0.180955	0.231187	0.78272	0.433792	0.730124	Edf1
ENSMUSG00000015093	4.24943	-0.635512	0.991013	-0.641276	0.521344		Clic3
ENSMUSG00000015094	0.107965	-0.476569	3.81695	-0.124856	0.900637		Npdc1
ENSMUSG00000015095	194.318	-0.171098	0.236721	-0.722784	0.469812	0.754624	Fbxw5
ENSMUSG00000015112	1.68877	0.132254	1.70908	0.0773831	0.938319		Slc25a13
ENSMUSG00000015120	588.036	-0.0556578	0.127512	-0.43649	0.662481	0.864372	Ube2i
ENSMUSG00000015126	12.7258	-0.429593	0.591105	-0.726762	0.467372	0.752673	Tsr3
ENSMUSG00000015127	133.869	0.232593	0.217321	1.07027	0.284497	0.599723	Unkl
ENSMUSG00000015133	81.9875	-0.573375	0.308524	-1.85845	0.0631058	0.280736	Lrrk1
ENSMUSG00000015134	0.271006	-1.29659	3.81518	-0.33985	0.733969		Aldh1a3
ENSMUSG00000015143	1914.87	0.332216	0.169905	1.9553	0.0505475	0.247824	Actn1
ENSMUSG00000015149	501.66	0.330584	0.170897	1.9344	0.0530636	0.254291	Sirt2
ENSMUSG00000015165	416.488	-0.0223744	0.171091	-0.130775	0.895954	0.963942	Hnrnpl
ENSMUSG00000015176	68.7878	-0.988886	0.35663	-2.77286	0.00555659	0.0606503	Nolc1
ENSMUSG00000015189	152.991	-0.0150528	0.236534	-0.0636392	0.949258	0.982459	Casd1
ENSMUSG00000015202	3.98254	0.0464273	1.0517	0.0441449	0.964789		Cnksr3
ENSMUSG00000015214	65.4544	-0.591456	0.299788	-1.97292	0.0485049	0.241999	Mtmr1
ENSMUSG00000015217	2.70043	-2.134	1.5181	-1.4057	0.159812		Hmgb3
ENSMUSG00000015222	0.726352	-1.52986	2.88841	-0.529655	0.596351		Map2
ENSMUSG00000015224	0						Cyp2j9
ENSMUSG00000015242	0						Nipsnap3a
ENSMUSG00000015243	122.249	0.248978	0.259504	0.959438	0.337338	0.649685	Abca1
ENSMUSG00000015247	92.0724	0.553446	0.252636	2.19069	0.0284744	0.174544	Nipsnap3b
ENSMUSG00000015289	4.01361	-1.39656	1.06775	-1.30794	0.190894		Lage3
ENSMUSG00000015290	85.4448	0.0965007	0.293368	0.328941	0.742201	0.902866	Ubl4a
ENSMUSG00000015291	4137.62	-0.00609972	0.145691	-0.0418675	0.966604	0.988229	Gdi1
ENSMUSG00000015305	3.48405	-0.489986	1.32009	-0.371175	0.710507		Sash1
ENSMUSG00000015312	338.776	-0.456151	0.233579	-1.95288	0.050834	0.248207	Gadd45b
ENSMUSG00000015314	56.1818	-0.997976	0.63835	-1.56337	0.117966	0.393791	Slamf6
ENSMUSG00000015316	16.8143	-0.72484	0.845741	-0.857048	0.391418	0.696582	Slamf1
ENSMUSG00000015335	37.9835	-2.19098	0.679511	-3.22434	0.00126261	0.0219982	Zdhhc12
ENSMUSG00000015337	0.396123	-1.83168	3.77398	-0.485344	0.627433		Endog
ENSMUSG00000015340	904.518	-0.28201	0.632868	-0.445607	0.655881	0.862279	Cybb
ENSMUSG00000015341	222.338	-0.302499	0.217647	-1.38986	0.164571	0.462676	Golga7
ENSMUSG00000015342	13.8059	0.453167	0.648613	0.698671	0.484758	0.765945	Xk
ENSMUSG00000015354	0						Pcolce2
ENSMUSG00000015355	112.481	-1.22741	0.317896	-3.86104	0.000112904	0.00351305	Cd48
ENSMUSG00000015357	59.9498	0.29869	0.357206	0.836185	0.403051	0.704696	Clpx
ENSMUSG00000015363	265.994	-0.132968	0.171902	-0.773515	0.439218	0.732598	Trabd
ENSMUSG00000015365	0						Mov10l1
ENSMUSG00000015377	34.1783	-1.4607	0.491127	-2.97418	0.00293774	0.0396302	Dennd6b
ENSMUSG00000015396	47.4545	-0.322668	0.679074	-0.475159	0.634673	0.850492	Cd83
ENSMUSG00000015401	0.138501	-0.572166	3.81695	-0.149901	0.880842		Cltrn
ENSMUSG00000015405	3.22263	-0.51262	1.19366	-0.429451	0.667595		Ace2
ENSMUSG00000015437	35.5635	-1.37697	0.654984	-2.1023	0.035527	0.202493	Gzmb
ENSMUSG00000015441	0						Gzmf
ENSMUSG00000015443	0						Gzmn
ENSMUSG00000015451	54.4342	1.55356	0.531598	2.92245	0.00347294	0.0447111	C4a
ENSMUSG00000015452	134.278	0.356768	0.214436	1.66375	0.0961627	0.351772	Ager
ENSMUSG00000015461	275.565	0.18786	0.186339	1.00816	0.313376	0.627396	Atf6b
ENSMUSG00000015467	21.1598	0.34585	0.547443	0.631755	0.527547	0.794252	Egfl8
ENSMUSG00000015468	9.05886	-0.329725	1.12574	-0.292897	0.769601	0.913659	Notch4
ENSMUSG00000015474	154.942	0.199676	0.208867	0.956	0.339072	0.651146	Ppt2
ENSMUSG00000015476	2.44065	-1.44316	1.43915	-1.00278	0.315965		Prrt1
ENSMUSG00000015478	89.1991	0.35301	0.227555	1.55132	0.120825	0.398399	Rnf5
ENSMUSG00000015484	0.616388	3.02922	3.70053	0.818591	0.41302		Fam163a
ENSMUSG00000015488	244.075	-0.278667	0.275551	-1.01131	0.311869	0.626005	Cacfd1
ENSMUSG00000015501	48.6602	-1.36809	0.45305	-3.01973	0.00252999	0.0359669	Hivep2
ENSMUSG00000015519	0						2310057J18Rik
ENSMUSG00000015522	195.76	0.330876	0.195665	1.69103	0.0908306	0.342222	Arnt
ENSMUSG00000015533	4.85146	0.571779	1.05305	0.542976	0.587146		Itga2
ENSMUSG00000015536	43.0113	0.0534422	0.38067	0.14039	0.888352	0.960778	Mocs2
ENSMUSG00000015542	113.222	0.0199433	0.225926	0.0882736	0.929659	0.975699	Nat9
ENSMUSG00000015568	97.2906	-1.07192	1.0104	-1.06089	0.288741	0.604059	Lpl
ENSMUSG00000015575	1317.9	0.386292	0.14022	2.75491	0.00587089	0.0630835	Atp6v0e
ENSMUSG00000015579	0						Nkx2-5
ENSMUSG00000015597	112.712	-1.79146	0.928899	-1.92859	0.053782	0.256262	Zfp318
ENSMUSG00000015599	0.272869	-1.28416	3.81573	-0.336544	0.736461		Ttbk1
ENSMUSG00000015605	204.44	0.248156	0.219306	1.13155	0.257824	0.572907	Srf
ENSMUSG00000015619	6.09973	-0.317588	0.967247	-0.328343	0.742652		Gata3
ENSMUSG00000015627	0						Gata5
ENSMUSG00000015647	2.12732	-1.60716	2.69291	-0.596812	0.550633		Lama5
ENSMUSG00000015652	0						Steap1
ENSMUSG00000015653	0.138501	-0.572166	3.81695	-0.149901	0.880842		Steap2
ENSMUSG00000015656	2288.17	-0.474136	0.194723	-2.43492	0.0148949	0.118281	Hspa8
ENSMUSG00000015659	30.963	-0.0142231	0.450222	-0.0315913	0.974798	0.990581	Serac1
ENSMUSG00000015665	0						Awat1
ENSMUSG00000015668	76.0303	0.0219118	0.310368	0.0705994	0.943717	0.980996	Pdzd11
ENSMUSG00000015671	114.148	0.277865	0.229344	1.21156	0.225679	0.538629	Psma2
ENSMUSG00000015672	5.59234	-0.998426	0.927735	-1.0762	0.281839		Mrpl32
ENSMUSG00000015697	257	0.136473	0.177922	0.767036	0.44306	0.735098	Setdb1
ENSMUSG00000015702	30.549	0.116914	0.393395	0.297192	0.76632	0.912846	Anxa9
ENSMUSG00000015709	0.131256	-0.571958	3.81695	-0.149847	0.880885		Arnt2
ENSMUSG00000015711	194.186	0.482325	0.191302	2.52127	0.0116931	0.100437	Prune1
ENSMUSG00000015714	2715.94	0.0562794	0.11796	0.477107	0.633286	0.850197	Cers2
ENSMUSG00000015721	0						Nlrp5
ENSMUSG00000015733	1104.89	0.400328	0.143629	2.78725	0.00531582	0.0587773	Capza2
ENSMUSG00000015745	54.9078	-1.32844	0.419106	-3.1697	0.00152598	0.0252713	Plekho1
ENSMUSG00000015747	13.2795	-2.31766	1.04776	-2.212	0.0269665	0.169396	Vps45
ENSMUSG00000015748	103.253	-0.752464	0.314049	-2.39601	0.0165747	0.126265	Prpf3
ENSMUSG00000015749	13.2652	-1.85919	0.801656	-2.31918	0.0203851	0.14324	Anp32e
ENSMUSG00000015750	175.555	0.00586701	0.177571	0.0330404	0.973642	0.990227	Aph1a
ENSMUSG00000015755	1992.84	0.21409	0.111649	1.91752	0.0551717	0.260439	Tab2
ENSMUSG00000015757	548.655	-0.0974451	0.145523	-0.669619	0.503101	0.779528	Ppil4
ENSMUSG00000015759	9.96498	-0.179298	0.755749	-0.237245	0.812467	0.929876	Cnih1
ENSMUSG00000015766	138.102	1.35771	0.27713	4.89919	9.62323e-07	6.4035e-05	Eps8
ENSMUSG00000015776	134.051	-0.0751718	0.215405	-0.348979	0.727105	0.897486	Med22
ENSMUSG00000015787	0						Abo
ENSMUSG00000015790	60.8396	-0.12154	0.365553	-0.332483	0.739525	0.902866	Surf1
ENSMUSG00000015804	41.3653	0.170175	0.383732	0.443473	0.657424	0.86285	Med28
ENSMUSG00000015806	7.12433	-1.2856	0.809035	-1.58906	0.112047	0.382707	Qdpr
ENSMUSG00000015812	2.3612	1.7108	1.39211	1.22893	0.2191		Gnrh1
ENSMUSG00000015829	2.79355	-0.959945	1.54853	-0.619907	0.535319		Tnr
ENSMUSG00000015837	1300.99	0.51077	0.131273	3.8909	9.98723e-05	0.00318841	Sqstm1
ENSMUSG00000015839	2706.23	0.00737377	0.131848	0.0559264	0.9554	0.984583	Nfe2l2
ENSMUSG00000015843	0						Rxrg
ENSMUSG00000015846	98.12	0.675351	0.238552	2.83104	0.00463972	0.0538911	Rxra
ENSMUSG00000015850	48.7636	-0.345229	0.399976	-0.863125	0.388069	0.694026	Adamtsl4
ENSMUSG00000015852	4.2406	-0.645913	1.28951	-0.500898	0.616443		Fcrls
ENSMUSG00000015854	51.0478	0.906161	0.655334	1.38275	0.166743	0.466288	Cd5l
ENSMUSG00000015869	112.269	-0.376066	0.238935	-1.57393	0.115504	0.388862	Prpsap1
ENSMUSG00000015879	1.16499	-0.22541	2.51499	-0.0896266	0.928584		Fam184b
ENSMUSG00000015880	8.86036	1.63361	1.0978	1.48808	0.13673	0.423928	Ncapg
ENSMUSG00000015882	87.9946	0.184906	0.285661	0.64729	0.517444	0.788371	Lcorl
ENSMUSG00000015889	757.655	0.520056	0.185626	2.80164	0.0050844	0.0570176	Lta4h
ENSMUSG00000015890	0.269832	-1.28424	3.81573	-0.336563	0.736446		Amdhd1
ENSMUSG00000015932	388.577	1.03068	0.189952	5.42599	5.76344e-08	5.58447e-06	Dstn
ENSMUSG00000015937	549.7	0.242698	0.135455	1.79172	0.0731772	0.30567	Macroh2a1
ENSMUSG00000015942	413.794	0.394104	0.232034	1.69848	0.0894173	0.340353	Gtf2ird2
ENSMUSG00000015943	0.526962	-2.23252	3.61364	-0.617803	0.536705		Bola1
ENSMUSG00000015944	16.0729	0.615229	0.965294	0.637348	0.523898	0.791846	Castor2
ENSMUSG00000015947	24.6167	-0.00278384	0.631633	-0.00440737	0.996483	0.998637	Fcgr1
ENSMUSG00000015950	6089.08	0.126724	0.140016	0.905064	0.365432	0.674446	Ncf1
ENSMUSG00000015957	7.94304	0.548746	0.891198	0.615739	0.538066	0.801224	Wnt11
ENSMUSG00000015961	77.8418	0.257337	0.318659	0.807561	0.419343	0.719153	Adss
ENSMUSG00000015962	0						1700016C15Rik
ENSMUSG00000015966	2.22528	-2.25232	1.89686	-1.18739	0.235074		Il17rb
ENSMUSG00000015968	9.85306	-1.58016	0.742335	-2.12864	0.0332844	0.193505	Cacna1d
ENSMUSG00000015970	6.2595	1.18724	1.35541	0.875926	0.38107		Chdh
ENSMUSG00000015971	239.03	-0.0981468	0.191014	-0.513819	0.607378	0.840793	Actr8
ENSMUSG00000015980	214.734	0.816476	0.19979	4.08667	4.37605e-05	0.00163303	Lrrc27
ENSMUSG00000015981	3.83377	-2.46346	1.38111	-1.78368	0.0744761		Stk32c
ENSMUSG00000015994	112.429	0.14631	0.222136	0.65865	0.510121	0.784244	Fnta
ENSMUSG00000016018	82.7814	-0.332252	0.297128	-1.11821	0.263475	0.578828	Mtrex
ENSMUSG00000016024	23.9958	-0.233732	0.515324	-0.453563	0.650143	0.85944	Lbp
ENSMUSG00000016028	2.11791	-0.894904	1.36734	-0.654483	0.512801		Celsr1
ENSMUSG00000016087	632.578	0.288646	0.140804	2.04998	0.0403659	0.216957	Fli1
ENSMUSG00000016128	0.760003	-2.74417	3.1901	-0.860214	0.389671		Stard13
ENSMUSG00000016150	0.582373	-1.54631	3.55409	-0.43508	0.663504		Tenm1
ENSMUSG00000016179	0.131113	-0.571502	3.81695	-0.149727	0.88098		Camk1g
ENSMUSG00000016181	64.0303	-0.464513	0.403849	-1.15021	0.250056	0.564734	Utp25
ENSMUSG00000016194	322.078	1.22266	0.247572	4.9386	7.8686e-07	5.43228e-05	Hsd11b1
ENSMUSG00000016200	0.548498	-0.8539	3.14675	-0.27136	0.786115		Syt14
ENSMUSG00000016206	37.9834	-0.97339	0.373627	-2.60524	0.00918088	0.0860882	H2-M3
ENSMUSG00000016239	2.16199	0.376334	1.34391	0.28003	0.779454		Lonrf3
ENSMUSG00000016252	48.4383	0.290803	0.368183	0.789833	0.429625	0.727134	Atp5e
ENSMUSG00000016253	83.9615	-0.258875	0.272502	-0.949995	0.342115	0.654032	Nelfcd
ENSMUSG00000016255	14.7409	-0.730257	0.665127	-1.09792	0.272239	0.587403	Tubb1
ENSMUSG00000016256	320.27	-0.0105458	0.181269	-0.0581778	0.953607	0.984079	Ctsz
ENSMUSG00000016257	128.39	-0.0997733	0.213562	-0.467188	0.640366	0.853229	Prelid3b
ENSMUSG00000016262	0						Sertad4
ENSMUSG00000016283	0.688298	-1.30132	2.61759	-0.497144	0.619087		H2-M2
ENSMUSG00000016308	109.982	0.560612	0.215643	2.59972	0.00932995	0.086896	Ube2a
ENSMUSG00000016319	575.4	0.0534682	0.131471	0.406693	0.684234	0.876194	Slc25a5
ENSMUSG00000016327	1.29041	0.213192	1.94707	0.109494	0.912811		Atp1b4
ENSMUSG00000016344	11.3221	-0.517655	0.763233	-0.67824	0.49762	0.775726	Ppdpf
ENSMUSG00000016346	1.12057	1.34771	2.49773	0.539574	0.589491		Kcnq2
ENSMUSG00000016349	0						Eef1a2
ENSMUSG00000016356	49.1577	0.0737597	0.415352	0.177583	0.85905	0.947391	Col20a1
ENSMUSG00000016382	0.662151	-0.999913	3.40704	-0.293485	0.769152		Pls3
ENSMUSG00000016386	0						Mpped2
ENSMUSG00000016409	68.5066	0.312088	0.318696	0.979263	0.32745	0.640633	Nkap
ENSMUSG00000016427	15.7315	0.459407	0.576366	0.797076	0.425407	0.724044	Ndufa1
ENSMUSG00000016458	0.430833	-1.82107	3.7848	-0.481155	0.630406		Wt1
ENSMUSG00000016477	37.6209	0.985637	0.58634	1.681	0.0927634	0.345232	E2f3
ENSMUSG00000016481	692.4	0.287751	0.125725	2.28874	0.0220946	0.151212	Cr1l
ENSMUSG00000016487	7.51403	-0.782576	0.894135	-0.875233	0.381447	0.688438	Ppfibp1
ENSMUSG00000016493	258.567	-0.135679	0.230259	-0.589248	0.555695	0.810539	Cd46
ENSMUSG00000016494	2.01084	0.272007	1.35049	0.201414	0.840375		Cd34
ENSMUSG00000016495	739.535	-0.0259265	0.176317	-0.147045	0.883097	0.958425	Plgrkt
ENSMUSG00000016496	582.69	0.15546	0.15791	0.984489	0.324875	0.637721	Cd274
ENSMUSG00000016498	1.96588	-1.31316	1.56042	-0.841542	0.400044		Pdcd1lg2
ENSMUSG00000016503	56.8764	-0.17392	0.284305	-0.611737	0.540712	0.802812	Gtf3a
ENSMUSG00000016510	15.3745	-0.424654	1.09074	-0.389325	0.697036	0.882358	Mtif3
ENSMUSG00000016520	29.2534	-0.174379	0.399045	-0.43699	0.662119	0.864179	Lnx2
ENSMUSG00000016524	0.342242	2.2275	3.7644	0.591728	0.554033		Il19
ENSMUSG00000016526	5.12715	-0.8505	1.10917	-0.76679	0.443206		Dyrk3
ENSMUSG00000016528	1161.51	0.21187	0.141889	1.49321	0.135382	0.422677	Mapkapk2
ENSMUSG00000016529	0.847516	-0.462241	2.7576	-0.167625	0.866879		Il10
ENSMUSG00000016534	1131.09	0.764621	0.138225	5.53173	3.17085e-08	3.33574e-06	Lamp2
ENSMUSG00000016541	602.893	1.70901	0.19699	8.67563	4.11278e-18	3.02865e-15	Atxn10
ENSMUSG00000016552	66.9148	-1.68766	0.332591	-5.07427	3.88992e-07	3.00476e-05	Foxred2
ENSMUSG00000016554	240.963	-0.702989	0.294368	-2.38813	0.0169343	0.127596	Eif3d
ENSMUSG00000016559	8935.08	0.472225	0.174469	2.70664	0.0067967	0.0703621	H3f3b
ENSMUSG00000016619	226.54	0.427039	0.163615	2.61002	0.0090538	0.0854771	Nup50
ENSMUSG00000016624	5.82394	0.0403325	0.933999	0.0431826	0.965556		Phf21b
ENSMUSG00000016626	0						Nlrp14
ENSMUSG00000016637	3.39032	-0.704841	1.24233	-0.567355	0.570473		Ift27
ENSMUSG00000016664	600.607	0.161221	0.192308	0.838349	0.401835	0.703796	Pacsin2
ENSMUSG00000016756	700.896	1.05487	0.242534	4.34937	1.36531e-05	0.000623193	Cmah
ENSMUSG00000016757	7.20198	-0.424968	1.0309	-0.412228	0.680172	0.874718	Ttll12
ENSMUSG00000016758	0.40185	-1.85203	3.77287	-0.490882	0.62351		Bik
ENSMUSG00000016763	0						Scube1
ENSMUSG00000016831	381.398	0.360464	0.195508	1.84373	0.0652226	0.284975	Tox4
ENSMUSG00000016833	5.89804	0.621722	0.878065	0.708058	0.478909		Mrps18c
ENSMUSG00000016918	0.107287	-0.464714	3.81695	-0.12175	0.903097		Sulf1
ENSMUSG00000016921	603.795	-0.584395	0.163464	-3.57507	0.000350133	0.00851889	Srsf6
ENSMUSG00000016933	83.252	-1.12233	0.434205	-2.58479	0.00974397	0.089544	Plcg1
ENSMUSG00000016940	185.314	-0.152986	0.191155	-0.800323	0.423524	0.722064	Kctd2
ENSMUSG00000016942	0.582449	0.577569	3.09714	0.186484	0.852065		Tmprss6
ENSMUSG00000016946	67.1547	-0.333726	0.290739	-1.14785	0.251029	0.565428	Kctd5
ENSMUSG00000016982	0						Pom121l2
ENSMUSG00000016984	13.0934	-0.291311	0.634582	-0.45906	0.646191	0.856985	Etaa1
ENSMUSG00000016995	0						Matn4
ENSMUSG00000016998	0						Svs4
ENSMUSG00000017000	0						Svs6
ENSMUSG00000017002	1129.8	0.601106	0.151868	3.9581	7.55498e-05	0.00255989	Slpi
ENSMUSG00000017003	0						Svs3a
ENSMUSG00000017004	0						Svs5
ENSMUSG00000017007	0.418685	-1.90516	3.76957	-0.505405	0.613274		Rbpjl
ENSMUSG00000017009	6.26857	-0.849881	1.06661	-0.796803	0.425566		Sdc4
ENSMUSG00000017049	0						Ccdc70
ENSMUSG00000017057	1778.98	0.950134	0.159359	5.96221	2.48843e-09	3.98366e-07	Il13ra1
ENSMUSG00000017064	0						Prl5a1
ENSMUSG00000017119	710.11	-0.0438301	0.166971	-0.262501	0.792936	0.925189	Nbr1
ENSMUSG00000017132	504.356	-0.219741	0.150836	-1.45683	0.145164	0.434666	Cyth1
ENSMUSG00000017144	17.1417	-1.56993	1.01886	-1.54087	0.123348	0.403227	Rnd3
ENSMUSG00000017146	8.80643	-0.366744	0.806045	-0.454992	0.649115	0.858904	Brca1
ENSMUSG00000017165	0						Gast
ENSMUSG00000017167	1.58208	0.280004	1.62694	0.172105	0.863355		Cntnap1
ENSMUSG00000017176	15.9392	-0.975037	0.743096	-1.31213	0.189477	0.494439	Nt5c3b
ENSMUSG00000017188	37.8229	1.16295	0.372026	3.12599	0.00177208	0.0281646	Coa3
ENSMUSG00000017195	1.90956	0.751286	1.55896	0.481915	0.629866		Zpbp2
ENSMUSG00000017204	0						Gsdma
ENSMUSG00000017210	65.5285	-1.23657	0.516162	-2.3957	0.0165889	0.126279	Med24
ENSMUSG00000017211	0						Gsdma2
ENSMUSG00000017221	111.357	-0.583235	0.235892	-2.47247	0.0134182	0.110765	Psmd3
ENSMUSG00000017264	203.045	-0.243789	0.198357	-1.22904	0.219057	0.529913	Exosc10
ENSMUSG00000017286	59.5476	0.275815	0.346382	0.796275	0.425872	0.724637	Glod4
ENSMUSG00000017288	95.477	-0.211088	0.26301	-0.802587	0.422213	0.721065	Vps53
ENSMUSG00000017291	1027.4	0.173937	0.141832	1.22636	0.220064	0.531213	Taok1
ENSMUSG00000017299	299.913	0.101152	0.160081	0.631879	0.527466	0.794252	Dnttip1
ENSMUSG00000017300	0.428279	-0.346114	3.42348	-0.1011	0.919471		Tnnc2
ENSMUSG00000017307	56.7324	-0.0885875	0.341019	-0.259773	0.795039	0.925917	Acot8
ENSMUSG00000017309	6.53642	-2.28476	1.33163	-1.71576	0.0862055		Cd300lg
ENSMUSG00000017310	0						Spint4
ENSMUSG00000017311	0						Pyy
ENSMUSG00000017314	0.116883	-0.509965	3.81695	-0.133606	0.893714		Mpp2
ENSMUSG00000017316	0						Ppy
ENSMUSG00000017344	0.861079	-0.586611	2.71947	-0.215708	0.829216		Vtn
ENSMUSG00000017376	104.717	-0.45299	0.359188	-1.26115	0.207255	0.515849	Nlk
ENSMUSG00000017386	18.3544	-0.502363	0.547635	-0.917332	0.358969	0.668814	Traf4
ENSMUSG00000017390	6.25139	0.515635	0.993957	0.51877	0.603921		Aldoc
ENSMUSG00000017400	5.88818	-2.68758	1.34455	-1.99886	0.045623		Stac2
ENSMUSG00000017404	177.959	-0.198055	0.234841	-0.84336	0.399027	0.70152	Rpl19
ENSMUSG00000017405	102.219	0.679549	0.304849	2.22913	0.0258049	0.165216	Nek8
ENSMUSG00000017412	1.78536	-3.99975	1.88914	-2.11724	0.0342396		Cacnb4
ENSMUSG00000017417	7.74612	-5.25353	1.51538	-3.46681	0.00052667	0.0116674	Plxdc1
ENSMUSG00000017418	124.854	-0.145897	0.311407	-0.46851	0.63942	0.853026	Arl5b
ENSMUSG00000017421	1204.45	0.197943	0.200228	0.988587	0.322865	0.63617	Zfp207
ENSMUSG00000017428	148.543	0.355768	0.221887	1.60338	0.108851	0.37858	Psmd11
ENSMUSG00000017446	0						C1qtnf1
ENSMUSG00000017453	0						Pipox
ENSMUSG00000017466	596.753	0.992239	0.179691	5.52191	3.35339e-08	3.46182e-06	Timp2
ENSMUSG00000017478	313.697	-0.179587	0.160162	-1.12129	0.262166	0.578105	Zc3h18
ENSMUSG00000017485	254.245	0.141772	0.193216	0.733747	0.463103	0.749305	Top2b
ENSMUSG00000017491	5.77806	-0.356682	1.06243	-0.335724	0.737079		Rarb
ENSMUSG00000017493	25.6142	-1.40848	0.880977	-1.59877	0.109873	0.380098	Igfbp4
ENSMUSG00000017499	21.7974	0.89505	0.528131	1.69475	0.0901227	0.341655	Cdc6
ENSMUSG00000017548	285.547	0.419562	0.156395	2.68271	0.00730274	0.0740735	Suz12
ENSMUSG00000017550	3.82331	-1.74926	1.14897	-1.52246	0.127894		Atad5
ENSMUSG00000017561	1248.42	0.190683	0.132692	1.43703	0.15071	0.443475	Crlf3
ENSMUSG00000017588	0						Krt27
ENSMUSG00000017607	3.50535	-3.95194	1.76266	-2.24203	0.0249593		Tns4
ENSMUSG00000017615	98.0105	-0.288872	0.272679	-1.05938	0.289425	0.604497	Tnfaip1
ENSMUSG00000017631	5161.18	0.107222	0.113176	0.947384	0.343443	0.654928	Abr
ENSMUSG00000017639	902.865	0.095163	0.120468	0.789947	0.429559	0.727134	Rab11fip4
ENSMUSG00000017652	31.3252	-0.521705	0.726748	-0.717862	0.472842	0.756381	Cd40
ENSMUSG00000017664	267.146	0.151903	0.188175	0.807242	0.419527	0.719311	Slc35c2
ENSMUSG00000017667	0						Zfp334
ENSMUSG00000017670	155.356	-0.357218	0.347229	-1.02877	0.303589	0.617622	Elmo2
ENSMUSG00000017677	920.446	-0.18425	0.136973	-1.34515	0.178576	0.481792	Wsb1
ENSMUSG00000017679	150.402	-0.0787764	0.310555	-0.253663	0.799756	0.927008	Ttpal
ENSMUSG00000017686	125.156	-0.114849	0.202699	-0.5666	0.570986	0.81868	Rhot1
ENSMUSG00000017688	0.435367	-0.358158	3.81389	-0.0939088	0.925182		Hnf4g
ENSMUSG00000017692	1.45245	1.19	2.05963	0.577771	0.563419		Rhbdl3
ENSMUSG00000017697	39.7023	1.03884	0.480752	2.16086	0.0307064	0.184639	Ada
ENSMUSG00000017707	1518.32	0.0476889	0.107362	0.444186	0.656908	0.862659	Serinc3
ENSMUSG00000017713	4.42229	-0.181516	1.07859	-0.16829	0.866355		Tha1
ENSMUSG00000017715	873.139	0.00722511	0.123537	0.0584853	0.953362	0.984079	Pgs1
ENSMUSG00000017716	2.46883	-3.24523	1.82827	-1.77503	0.0758932		Birc5
ENSMUSG00000017718	31.3117	-0.783533	0.448821	-1.74576	0.0808527	0.323198	Afmid
ENSMUSG00000017720	0						Trp53tg5
ENSMUSG00000017721	45.6982	-0.00971145	0.388956	-0.024968	0.980081	0.991117	Pigt
ENSMUSG00000017723	0						Wfdc2
ENSMUSG00000017724	0.230968	-1.08727	3.81118	-0.285285	0.775426		Etv4
ENSMUSG00000017733	0						Eppin
ENSMUSG00000017734	20.8188	-0.492451	0.495293	-0.994263	0.320095	0.633461	Dbndd2
ENSMUSG00000017737	18355.4	0.397016	0.116777	3.39979	0.000674381	0.0140023	Mmp9
ENSMUSG00000017740	82.3304	0.458534	0.244368	1.87641	0.0605992	0.273495	Slc12a5
ENSMUSG00000017747	85.195	0.10895	0.265254	0.410738	0.681265	0.874724	Ghdc
ENSMUSG00000017754	35.4741	-0.991357	0.540341	-1.83469	0.066552	0.288854	Pltp
ENSMUSG00000017756	94.8124	-0.760591	0.499739	-1.52197	0.128016	0.412848	Slc12a7
ENSMUSG00000017760	1611.75	-0.00202111	0.138002	-0.0146455	0.988315	0.994944	Ctsa
ENSMUSG00000017764	7.51542	-0.0497639	0.849026	-0.0586129	0.95326	0.984079	Zswim1
ENSMUSG00000017765	8.41252	-0.490769	0.795358	-0.617042	0.537207	0.800588	Slc12a4
ENSMUSG00000017767	0.211537	0.341296	3.81695	0.089416	0.928751		Spata25
ENSMUSG00000017774	898.236	-0.39496	0.1652	-2.3908	0.0168117	0.127019	Myo1c
ENSMUSG00000017776	959.538	0.193277	0.143065	1.35098	0.176702	0.479396	Crk
ENSMUSG00000017778	57.66	-0.0679012	0.335804	-0.202205	0.839757	0.941069	Cox7c
ENSMUSG00000017781	1295.67	0.323313	0.10863	2.97628	0.00291766	0.0395005	Pitpna
ENSMUSG00000017801	167.492	-0.301316	0.279807	-1.07687	0.281537	0.59759	Mlx
ENSMUSG00000017802	266.584	0.044934	0.194764	0.23071	0.81754	0.931684	Retreg3
ENSMUSG00000017817	0						Jph2
ENSMUSG00000017830	388.994	0.869837	0.153696	5.65948	1.51833e-08	1.81229e-06	Dhx58
ENSMUSG00000017831	345.047	0.424044	0.162207	2.61421	0.00894346	0.08509	Rab5a
ENSMUSG00000017832	1.43288	-0.0154271	1.70935	-0.00902514	0.992799		Hspb9
ENSMUSG00000017837	157.327	-0.0892985	0.235883	-0.378571	0.705006	0.888173	Nkiras2
ENSMUSG00000017843	721.098	0.0798952	0.142099	0.562251	0.573945	0.819981	Ppp2r5c
ENSMUSG00000017858	260.447	0.295605	0.190209	1.55411	0.120159	0.397444	Ift52
ENSMUSG00000017861	56.5601	0.437179	0.29172	1.49863	0.133971	0.42012	Mybl2
ENSMUSG00000017868	1.18128	1.36296	1.81652	0.750315	0.453065		Sgk2
ENSMUSG00000017897	5.71161	-1.94674	1.31354	-1.48205	0.138326		Eya2
ENSMUSG00000017922	0						Prl3c1
ENSMUSG00000017929	417.022	0.0734397	0.187133	0.392447	0.694728	0.881715	B4galt5
ENSMUSG00000017943	0.135503	-0.572166	3.81695	-0.149901	0.880842		Gdap1l1
ENSMUSG00000017950	0.152453	1.11095	3.81695	0.291057	0.771008		Hnf4a
ENSMUSG00000017969	6.66913	-1.05735	1.29733	-0.815021	0.41506	0.714693	Ptgis
ENSMUSG00000017978	0.788279	1.29935	2.54571	0.510405	0.609767		Cadps2
ENSMUSG00000017999	68.1097	-1.08071	0.306028	-3.53141	0.000413357	0.00963278	Ddx27
ENSMUSG00000018001	38.9765	-0.774134	0.546047	-1.41771	0.156277	0.451919	Cyth3
ENSMUSG00000018008	4651.1	0.0872368	0.120623	0.723219	0.469545	0.754427	Cyth4
ENSMUSG00000018012	1.35455	0.0765494	1.88802	0.0405448	0.967659		Rac3
ENSMUSG00000018040	59.1004	0.197969	0.445008	0.444866	0.656416	0.862659	Rrp7a
ENSMUSG00000018042	75.7019	0.233011	0.279868	0.832574	0.405085	0.706647	Cyb5r3
ENSMUSG00000018068	21.5001	-1.02422	0.717405	-1.42767	0.153386	0.447636	Ints2
ENSMUSG00000018076	1162.08	0.254267	0.159295	1.5962	0.110443	0.38076	Med13l
ENSMUSG00000018102	163.239	0.625248	0.287061	2.1781	0.0293984	0.178524	H2bc4
ENSMUSG00000018126	0						Baiap2l2
ENSMUSG00000018143	278.948	0.320147	0.223086	1.43508	0.151265	0.444059	Mafk
ENSMUSG00000018160	452.607	0.0918423	0.161501	0.568681	0.569573	0.817657	Med1
ENSMUSG00000018166	9.31915	-1.48291	0.848347	-1.74799	0.0804652	0.32262	Erbb3
ENSMUSG00000018167	537.116	0.382755	0.136816	2.79758	0.0051487	0.057447	Stard3
ENSMUSG00000018168	109.467	-0.912247	0.362899	-2.51377	0.0119447	0.102021	Ikzf3
ENSMUSG00000018169	39.0187	-1.08575	0.382135	-2.84128	0.00449332	0.0528012	Mfng
ENSMUSG00000018171	1241.33	-0.0596224	0.144246	-0.413337	0.679359	0.874538	Vmp1
ENSMUSG00000018189	84.5138	-0.262692	0.249413	-1.05324	0.292231	0.607449	Uchl5
ENSMUSG00000018196	62.5918	0.490571	0.346204	1.417	0.156483	0.452111	Glrx2
ENSMUSG00000018199	94.611	0.260342	0.294228	0.88483	0.376248	0.683222	Ro60
ENSMUSG00000018209	1599.96	-0.248321	0.134099	-1.85177	0.0640586	0.283295	Stk4
ENSMUSG00000018211	0						Wfdc15b
ENSMUSG00000018217	7.36484	-1.2885	0.915378	-1.40762	0.159244	0.455689	Pmp22
ENSMUSG00000018238	0.493087	-2.00056	3.65331	-0.547601	0.583966		Gdf9
ENSMUSG00000018239	4.56545	-0.183767	1.04002	-0.176696	0.859747		Zcchc10
ENSMUSG00000018259	0						Prl8a2
ENSMUSG00000018263	0						Tbx5
ENSMUSG00000018286	36.4044	-0.0344483	0.389442	-0.0884553	0.929515	0.975699	Psmb6
ENSMUSG00000018287	75.8362	0.289968	0.285333	1.01624	0.309513	0.623972	Spag7
ENSMUSG00000018293	703.55	0.289496	0.134048	2.15966	0.0307993	0.184997	Pfn1
ENSMUSG00000018322	319.075	-0.375607	0.154445	-2.43198	0.0150164	0.118694	Tomm34
ENSMUSG00000018326	544.538	0.114261	0.151572	0.753838	0.450946	0.740773	Ywhab
ENSMUSG00000018334	623.672	-0.0882437	0.222322	-0.396919	0.691427	0.880371	Ksr1
ENSMUSG00000018339	2.74927	0.590145	1.25801	0.469112	0.63899		Gpx3
ENSMUSG00000018340	412.144	0.173218	0.193949	0.89311	0.371798	0.679417	Anxa6
ENSMUSG00000018341	12.7515	0.0089119	0.860872	0.0103522	0.99174	0.99648	Il12rb2
ENSMUSG00000018347	167.548	0.12623	0.181058	0.697179	0.485691	0.766311	Zkscan6
ENSMUSG00000018362	87.0358	-0.521108	0.343933	-1.51514	0.129736	0.414624	Kpna2
ENSMUSG00000018363	400.231	-0.136831	0.140465	-0.97413	0.329992	0.642873	Smurf2
ENSMUSG00000018372	299.342	-0.0589576	0.199282	-0.29585	0.767345	0.913159	Cep95
ENSMUSG00000018377	730.204	-0.0753239	0.146658	-0.513601	0.607531	0.840793	Vezf1
ENSMUSG00000018378	24.761	-0.690756	0.466878	-1.47952	0.139001	0.426383	Cuedc1
ENSMUSG00000018379	584.339	-0.171458	0.187725	-0.913349	0.361059	0.670326	Srsf1
ENSMUSG00000018381	358.662	-0.244555	0.264251	-0.925463	0.354725	0.664781	Abi3
ENSMUSG00000018387	0						Shroom1
ENSMUSG00000018395	8.64221	0.309389	0.85841	0.360421	0.718532	0.894199	Kif3a
ENSMUSG00000018398	13.3524	-1.73123	0.904793	-1.9134	0.0556969	0.26191	Septin8
ENSMUSG00000018401	66.954	-0.181544	0.284283	-0.638602	0.523082	0.791502	Mtmr4
ENSMUSG00000018405	31.1167	-0.419196	0.390144	-1.07446	0.282615	0.598727	Mrm1
ENSMUSG00000018411	2.40238	1.28362	1.5844	0.810162	0.417847		Mapt
ENSMUSG00000018412	353.588	0.12289	0.149059	0.824437	0.409691	0.710649	Kansl1
ENSMUSG00000018415	36.2886	-0.483449	0.367637	-1.31502	0.188504	0.493182	Gid4
ENSMUSG00000018417	2.06143	-2.85029	2.60508	-1.09413	0.273899		Myo1b
ENSMUSG00000018425	862.311	-0.0959814	0.133097	-0.721138	0.470825	0.755517	Dhx40
ENSMUSG00000018427	33.7941	0.610545	0.412181	1.48125	0.138539	0.425705	Ypel2
ENSMUSG00000018428	3.11796	-1.89716	1.37252	-1.38224	0.166897		Akap1
ENSMUSG00000018433	27.8817	-0.499725	0.602919	-0.828843	0.407193	0.708324	Nol11
ENSMUSG00000018442	329.725	0.165934	0.179079	0.926596	0.354136	0.664702	Derl2
ENSMUSG00000018446	10.8648	-0.635555	0.759821	-0.836453	0.4029	0.704696	C1qbp
ENSMUSG00000018449	74.7783	-0.187144	0.362999	-0.51555	0.606169	0.840656	Rpain
ENSMUSG00000018451	3.00285	-0.437553	1.28409	-0.340748	0.733293		6330403K07Rik
ENSMUSG00000018459	0.312069	2.0556	3.76893	0.545406	0.585474		Slc13a3
ENSMUSG00000018470	1.6482	-0.911582	1.64679	-0.553551	0.579886		Kcnab3
ENSMUSG00000018474	107.235	-1.21452	0.326266	-3.7225	0.000197263	0.00548413	Chd3
ENSMUSG00000018476	2027.79	0.0533591	0.0939487	0.56796	0.570062	0.817993	Kdm6b
ENSMUSG00000018479	0.119821	-0.520413	3.81695	-0.136343	0.89155		Chct1
ENSMUSG00000018481	396.818	0.250293	0.153086	1.63499	0.102052	0.363154	Appbp2
ENSMUSG00000018486	0.553747	-2.31031	3.74738	-0.616513	0.537556		Wnt9b
ENSMUSG00000018500	1.21343	-3.44427	2.83309	-1.21573	0.224089		Adora2b
ENSMUSG00000018501	6359.83	0.269395	0.0981808	2.74387	0.00607199	0.0646781	Ncor1
ENSMUSG00000018507	413.346	0.155438	0.157895	0.984439	0.3249	0.637721	Trpv2
ENSMUSG00000018509	20.5723	0.0770155	0.531366	0.144939	0.884759	0.959149	Cenpv
ENSMUSG00000018537	1.7098	-2.63449	1.95728	-1.346	0.178302		Pcgf2
ENSMUSG00000018541	177.523	-0.0331787	0.201228	-0.164881	0.869038	0.951188	Cwc25
ENSMUSG00000018543	0.134661	-0.569543	3.81695	-0.149214	0.881385		1700001P01Rik
ENSMUSG00000018547	135.915	-0.305025	0.207602	-1.46927	0.141758	0.430655	Pip4k2b
ENSMUSG00000018548	10.5153	-1.99391	0.770153	-2.58897	0.00962623	0.0888606	Trim37
ENSMUSG00000018554	0.45123	-0.171564	3.35307	-0.0511663	0.959193		Ybx2
ENSMUSG00000018559	220.483	0.187421	0.187496	0.9996	0.317504	0.630882	Ctdnep1
ENSMUSG00000018565	31.1621	-0.202104	0.404295	-0.499891	0.617152	0.843874	Elp5
ENSMUSG00000018566	0						Slc2a4
ENSMUSG00000018567	952.473	0.635716	0.124541	5.10446	3.31744e-07	2.63629e-05	Gabarap
ENSMUSG00000018569	0						Cldn7
ENSMUSG00000018570	16.2268	-0.109467	0.58051	-0.18857	0.85043	0.94477	2810408A11Rik
ENSMUSG00000018572	753.349	0.515306	0.155078	3.32288	0.000890948	0.0169319	Phf23
ENSMUSG00000018574	140.327	-0.162554	0.242981	-0.668998	0.503497	0.780032	Acadvl
ENSMUSG00000018581	0.615386	-1.01543	3.4949	-0.290545	0.771399		Dnah11
ENSMUSG00000018583	112.81	-0.944472	0.298121	-3.16809	0.00153446	0.0253736	G3bp1
ENSMUSG00000018585	216.15	0.3872	0.193813	1.9978	0.0457383	0.232823	Atox1
ENSMUSG00000018589	0						Glra2
ENSMUSG00000018593	0						Sparc
ENSMUSG00000018595	0						Glra4
ENSMUSG00000018599	81.3429	0.0996672	0.254641	0.391402	0.6955	0.881997	Mief2
ENSMUSG00000018604	0						Tbx3
ENSMUSG00000018620	0						Mmp20
ENSMUSG00000018623	0						Mmp7
ENSMUSG00000018634	0						Crhr1
ENSMUSG00000018648	0.884329	-2.98366	3.09689	-0.963438	0.335328		Dusp14
ENSMUSG00000018651	5.09921	-0.0511866	1.34614	-0.0380246	0.969668		Tada2a
ENSMUSG00000018654	1142.12	0.00911399	0.136521	0.0667588	0.946774	0.982178	Ikzf1
ENSMUSG00000018656	2.24527	-2.64302	1.94875	-1.35626	0.175016		Tcaf3
ENSMUSG00000018659	59.4754	0.282336	0.279759	1.00921	0.312874	0.626806	Pnpo
ENSMUSG00000018661	418.578	0.261313	0.244693	1.06792	0.285557	0.600391	Cog1
ENSMUSG00000018666	132.495	-0.244392	0.196857	-1.24147	0.21443	0.524113	Cbx1
ENSMUSG00000018669	79.8166	-0.738649	0.349148	-2.11557	0.034381	0.198221	Cdk5rap3
ENSMUSG00000018672	1.33961	1.21712	2.10127	0.57923	0.562434		Copz2
ENSMUSG00000018677	56.5449	-0.371726	0.314749	-1.18102	0.237593	0.550332	Slc25a39
ENSMUSG00000018678	144.8	-0.0500425	0.273617	-0.182892	0.854883	0.94648	Sp2
ENSMUSG00000018697	66.3915	-0.134818	0.304246	-0.443121	0.657678	0.86285	Aatf
ENSMUSG00000018698	49.9075	-0.591223	0.384559	-1.5374	0.124195	0.404797	Lhx1
ENSMUSG00000018707	1619.23	-0.455544	0.171069	-2.66292	0.0077466	0.0767434	Dync1h1
ENSMUSG00000018727	3.57493	1.5759	1.3493	1.16794	0.242831		Cpsf4l
ENSMUSG00000018733	11.5939	-0.228408	0.658646	-0.346783	0.728754	0.898453	Pex12
ENSMUSG00000018736	1838.93	0.43772	0.128023	3.41907	0.000628352	0.0133992	Ndel1
ENSMUSG00000018740	12.8518	0.912011	0.723805	1.26002	0.207661	0.516148	Slc25a35
ENSMUSG00000018750	36.4258	-1.16451	0.472419	-2.46499	0.0137016	0.112193	Zbtb4
ENSMUSG00000018752	6.48875	0.925146	0.971542	0.952245	0.340973		Tnfsfm13
ENSMUSG00000018761	150.24	-0.210686	0.190205	-1.10768	0.268001	0.583893	Mpdu1
ENSMUSG00000018765	299.385	-0.394035	0.239523	-1.64509	0.099952	0.35913	Fxr2
ENSMUSG00000018770	69.7548	-0.17592	0.278003	-0.632796	0.526867	0.794097	Atp5g3
ENSMUSG00000018774	325.585	0.12545	0.217785	0.576028	0.564597	0.816617	Cd68
ENSMUSG00000018776	0						Slc35g3
ENSMUSG00000018796	1162.72	-0.268821	0.129599	-2.07426	0.0380555	0.209971	Acsl1
ENSMUSG00000018800	2.4929	1.50518	1.44994	1.0381	0.299223		Abca5
[truncated: 43,697 more rows]

## Sheet: blood_male
Row.names	baseMean	log2FoldChange	lfcSE	stat	pvalue	padj	mgi_symbol
ENSMUSG00000000001	1040.62	0.0602642	0.149968	0.401848	0.687796	0.951948	Gnai3
ENSMUSG00000000003	0						Pbsn
ENSMUSG00000000028	44.7023	-0.255193	0.329992	-0.773333	0.439326	0.879129	Cdc45
ENSMUSG00000000031	0						H19
ENSMUSG00000000037	0.230941	-1.31746	3.52601	-0.373641	0.708671		Scml2
ENSMUSG00000000049	0						Apoh
ENSMUSG00000000056	442.92	0.0918372	0.133827	0.686238	0.492563	0.89707	Narf
ENSMUSG00000000058	2.45389	-2.46888	1.52394	-1.62007	0.105218		Cav2
ENSMUSG00000000078	6620.56	0.102439	0.124014	0.826024	0.40879	0.865379	Klf6
ENSMUSG00000000085	32.6658	-0.010161	0.460241	-0.0220775	0.982386	0.998112	Scmh1
ENSMUSG00000000088	131.084	0.0664602	0.21314	0.311814	0.755182	0.963631	Cox5a
ENSMUSG00000000093	1.47691	-0.470992	1.53557	-0.306722	0.759055		Tbx2
ENSMUSG00000000094	0						Tbx4
ENSMUSG00000000120	0.243884	1.48864	3.53102	0.42159	0.673324		Ngfr
ENSMUSG00000000125	2.96112	-4.97567	3.39606	-1.46513	0.142886		Wnt3
ENSMUSG00000000126	0.248926	0.0674599	3.53381	0.0190898	0.984769		Wnt9a
ENSMUSG00000000127	18.354	0.372162	0.534347	0.69648	0.486128	0.896593	Fer
ENSMUSG00000000131	2416.13	0.263516	0.116738	2.25734	0.023987	0.333709	Xpo6
ENSMUSG00000000134	821.668	0.142714	0.0966835	1.4761	0.139918	0.671726	Tfe3
ENSMUSG00000000142	4.37402	-1.51949	0.882222	-1.72234	0.0850072		Axin2
ENSMUSG00000000148	277.842	-0.180919	0.13602	-1.33009	0.183487	0.722746	Brat1
ENSMUSG00000000149	64.6281	0.126591	0.222452	0.569073	0.569307	0.927587	Gna12
ENSMUSG00000000154	0.39394	-0.364248	3.53381	-0.103075	0.917903		Slc22a18
ENSMUSG00000000157	478.928	-0.738997	0.960168	-0.769654			Itgb2l
ENSMUSG00000000159	0.866989	-2.49711	2.8505	-0.876026	0.381016		Igsf5
ENSMUSG00000000167	1.83644	-2.72231	1.68119	-1.61927	0.105389		Pih1d2
ENSMUSG00000000168	59.756	-0.36883	0.307336	-1.20008	0.230107	0.76401	Dlat
ENSMUSG00000000171	334.084	0.27442	0.137007	2.00296	0.0451813	0.446054	Sdhd
ENSMUSG00000000182	0						Fgf23
ENSMUSG00000000183	0.233829	0.0673695	3.53381	0.0190643	0.98479		Fgf6
ENSMUSG00000000184	296.815	-0.0251324	0.162777	-0.154398	0.877296	0.981775	Ccnd2
ENSMUSG00000000194	399.506	0.0478896	0.159608	0.300045	0.764143	0.967166	Gpr107
ENSMUSG00000000197	0						Nalcn
ENSMUSG00000000202	0.275479	1.61569	3.52826	0.457929	0.647004		Btbd17
ENSMUSG00000000204	63059.2	0.681497	0.186864	3.64702	0.000265298	0.0228902	Slfn4
ENSMUSG00000000214	0						Th
ENSMUSG00000000215	0						Ins2
ENSMUSG00000000216	0						Scnn1g
ENSMUSG00000000223	0.0851543	-0.522101	3.53381	-0.147745	0.882544		Drp2
ENSMUSG00000000244	114.809	-0.00807425	0.292713	-0.0275841	0.977994	0.996892	Tspan32
ENSMUSG00000000247	0						Lhx2
ENSMUSG00000000248	1.12298	-1.49836	2.09037	-0.716791	0.473503		Clec2g
ENSMUSG00000000253	1.00116	-2.3239	2.04587	-1.1359	0.255999		Gmpr
ENSMUSG00000000263	0						Glra1
ENSMUSG00000000266	0.575363	0.87825	3.21238	0.273396	0.784549		Mid2
ENSMUSG00000000275	1875.44	0.320902	0.14903	2.15328	0.031297	0.378364	Trim25
ENSMUSG00000000276	139.807	0.369679	0.228947	1.61469	0.106378	0.606823	Dgke
ENSMUSG00000000278	32.0533	-1.46444	0.7311	-2.00306	0.0451708	0.446054	Scpep1
ENSMUSG00000000282	254.059	-0.0946073	0.209394	-0.451814	0.651403	0.945682	Mnt
ENSMUSG00000000290	7806.67	-0.0034764	0.0945772	-0.0367573	0.970679	0.99503	Itgb2
ENSMUSG00000000295	38.7548	-5.62097	2.17372	-2.58588			Hddc2
ENSMUSG00000000296	0						Tpd52l1
ENSMUSG00000000301	0.220317	-0.864349	3.53381	-0.244594	0.806771		Pemt
ENSMUSG00000000303	3.26268	-1.19769	1.06946	-1.11991	0.262753		Cdh1
ENSMUSG00000000305	0.13228	-0.65407	3.53381	-0.185089	0.853159		Cdh4
ENSMUSG00000000308	0						Ckmt1
ENSMUSG00000000317	0.234575	-1.37363	3.52856	-0.389289	0.697062		Bcl6b
ENSMUSG00000000318	8.4384	-1.23667	0.987937	-1.25177	0.210654	0.749024	Clec10a
ENSMUSG00000000320	11.4624	-1.4697	0.689919	-2.13025	0.0331511	0.388143	Alox12
ENSMUSG00000000325	3.91932	0.0116338	1.04272	0.0111571	0.991098
ENSMUSG00000000326	30.3905	-0.407084	0.395263	-1.02991	0.303055	0.814736	Comt
ENSMUSG00000000339	22.5374	0.359518	0.450544	0.797965	0.424891	0.873253	Rtca
ENSMUSG00000000340	4.23495	-0.875955	1.06276	-0.824227	0.409811		Dbt
ENSMUSG00000000346	3575.09	0.325405	0.103975	3.12965	0.00175012	0.0802005	Dazap2
ENSMUSG00000000355	28.1718	-0.37985	0.33842	-1.12242	0.261684	0.787428	Mcts1
ENSMUSG00000000359	0.583269	-0.568782	2.72552	-0.208688	0.834692		Rem1
ENSMUSG00000000365	0.127179	0.788782	3.53381	0.22321	0.823372		Rnf17
ENSMUSG00000000374	321.866	0.0523953	0.135842	0.385708	0.699713	0.955562	Trappc10
ENSMUSG00000000378	543.858	0.160136	0.100836	1.58808	0.112267	0.617504	Ccm2
ENSMUSG00000000381	0						Wap
ENSMUSG00000000384	97.5192	0.0325373	0.227855	0.142798	0.886449	0.983271	Tbrg4
ENSMUSG00000000385	0.365392	0.737977	3.53172	0.208957	0.834482		Tmprss2
ENSMUSG00000000386	115.222	-1.30115	1.12303	-1.15861	0.246615	0.778297	Mx1
ENSMUSG00000000392	21.9086	0.836984	0.44574	1.87774	0.0604167	0.491073	Fap
ENSMUSG00000000394	0						Gcg
ENSMUSG00000000399	21.4303	0.173827	0.411112	0.422821	0.672426	0.950824	Ndufa9
ENSMUSG00000000402	0.132262	-0.654013	3.53381	-0.185073	0.853172		Egfl6
ENSMUSG00000000409	19.2477	-1.34161	0.744769	-1.80138	0.0716424	0.532449	Lck
ENSMUSG00000000411	2.47098	0.394609	1.2541	0.314656	0.753023		Tssk3
ENSMUSG00000000416	0						Cttnbp2
ENSMUSG00000000420	153.774	-0.0929786	0.160106	-0.580732	0.561421	0.925822	Galnt1
ENSMUSG00000000435	0						Myf5
ENSMUSG00000000439	41.3762	-0.363868	0.299955	-1.21307	0.225101	0.759612	Mkrn2
ENSMUSG00000000440	5.39271	-1.21691	1.09077	-1.11564	0.264575	0.788009	Pparg
ENSMUSG00000000441	3332.36	0.0364368	0.0914696	0.398348	0.690373	0.952767	Raf1
ENSMUSG00000000486	67.5485	-0.0316895	0.235286	-0.134685	0.892861	0.983715	Septin1
ENSMUSG00000000489	6.68309	-1.4846	0.967748	-1.53408	0.125011	0.645934	Pdgfb
ENSMUSG00000000530	96.5241	-0.197032	1.05823	-0.186191			Acvrl1
ENSMUSG00000000531	0.876336	0.521361	1.96769	0.26496	0.79104		Tamalin
ENSMUSG00000000532	169.932	0.406492	0.3256	1.24844	0.211871	0.751172	Acvr1b
ENSMUSG00000000538	118.889	0.268892	0.248113	1.08375	0.278477	0.797763	Tom1l2
ENSMUSG00000000544	0						Gpa33
ENSMUSG00000000552	11.2995	-0.809141	0.544343	-1.48645	0.137159	0.668947	Zfp385a
ENSMUSG00000000555	253.004	-0.079262	0.217377	-0.364629	0.715389	0.95848	Itga5
ENSMUSG00000000560	0						Gabra2
ENSMUSG00000000561	418.672	0.257504	0.174205	1.47817	0.139362	0.670973	Wdr77
ENSMUSG00000000562	24.29	0.18833	0.510582	0.368853	0.712237	0.958234	Adora3
ENSMUSG00000000563	291.231	0.21278	0.147939	1.43829	0.150351	0.679965	Atp5pb
ENSMUSG00000000567	0						Sox9
ENSMUSG00000000568	213.19	0.371575	0.226786	1.63844	0.10133	0.597167	Hnrnpd
ENSMUSG00000000579	349.059	-0.754765	0.132679	-5.68867	1.28033e-08	5.05001e-06	Dynlt1c
ENSMUSG00000000581	70.9447	-0.100497	0.25007	-0.401873	0.687777	0.951948	C1d
ENSMUSG00000000594	2155.62	0.189133	0.108047	1.75047	0.080037	0.550735	Gm2a
ENSMUSG00000000600	445.971	-0.0295173	0.157314	-0.187633	0.851165	0.979296	Krit1
ENSMUSG00000000605	345.708	-0.0358311	0.131779	-0.271902	0.785698	0.973083	Clcn4
ENSMUSG00000000606	0						Vmn2r88
ENSMUSG00000000617	0.747663	-2.98565	2.42269	-1.23237	0.217811		Grm6
ENSMUSG00000000627	33.0501	0.126156	0.35647	0.353903	0.723412	0.959052	Sema4f
ENSMUSG00000000628	307.626	0.288298	0.147494	1.95464	0.0506253	0.46156	Hk2
ENSMUSG00000000631	183.258	-0.409496	0.257912	-1.58774	0.112346	0.617504	Myo18a
ENSMUSG00000000632	0.417137	-1.4954	3.47047	-0.430894	0.666546		Sez6
ENSMUSG00000000673	107.286	-0.113182	0.200436	-0.564676	0.572294	0.927587	Haao
ENSMUSG00000000682	1660.77	-0.017853	0.14189	-0.125822	0.899872	0.98592	Cd52
ENSMUSG00000000686	163.732	-0.00449374	0.237639	-0.01891	0.984913	0.998245	Abhd15
ENSMUSG00000000690	0						Hoxb6
ENSMUSG00000000693	9.3921	-0.0136842	0.626571	-0.0218398	0.982576	0.998112	Loxl3
ENSMUSG00000000701	0.117288	-0.65407	3.53381	-0.185089	0.853159		Tcl1b5
ENSMUSG00000000706	0						Btn1a1
ENSMUSG00000000708	768.077	0.042304	0.127913	0.330726	0.740852	0.961567	Kat2b
ENSMUSG00000000711	694.589	-0.0321549	0.12727	-0.252651	0.800538	0.973401	Rab5b
ENSMUSG00000000724	0.432354	-2.17296	3.46636	-0.626871	0.530744		Cryba1
ENSMUSG00000000730	0.889477	-2.16667	2.11893	-1.02253	0.30653		Dnmt3l
ENSMUSG00000000731	0						Aire
ENSMUSG00000000732	365.46	-0.0278892	0.145724	-0.191383	0.848225	0.978289	Icosl
ENSMUSG00000000738	134.325	-0.0432308	0.237592	-0.181954	0.855619	0.97956	Spg7
ENSMUSG00000000739	0						Sult5a1
ENSMUSG00000000740	67.8451	0.0555688	0.249458	0.222758	0.823724	0.974645	Rpl13
ENSMUSG00000000743	356.997	0.0268424	0.127289	0.210877	0.832983	0.976837	Chmp1a
ENSMUSG00000000751	15.0112	-0.0324145	0.51013	-0.0635416	0.949335	0.993599	Rpa1
ENSMUSG00000000753	0.629709	-2.71346	2.98116	-0.910202	0.362716		Serpinf1
ENSMUSG00000000759	397.661	0.1295	0.128754	1.0058	0.314513	0.820959	Tubgcp3
ENSMUSG00000000766	14.3152	-0.629118	0.47435	-1.32628	0.184748	0.724773	Oprm1
ENSMUSG00000000776	4.66408	-0.453963	0.887886	-0.511286	0.609151		Polr3d
ENSMUSG00000000782	20.0184	-0.698159	0.651768	-1.07118	0.28409	0.800595	Tcf7
ENSMUSG00000000787	4178.53	0.333767	0.121264	2.75239	0.00591628	0.169261	Ddx3x
ENSMUSG00000000791	0.744705	0.091722	1.88908	0.0485537	0.961275		Il12rb1
ENSMUSG00000000792	0						Slc5a5
ENSMUSG00000000794	4.78802	0.691356	1.42101	0.486526	0.626594		Kcnn3
ENSMUSG00000000804	1855.33	0.284771	0.104303	2.73022	0.00632921	0.176163	Usp32
ENSMUSG00000000805	0.182452	0.912522	3.53381	0.258226	0.796232		Car4
ENSMUSG00000000811	2.10258	-0.119807	1.33926	-0.0894571	0.928719		Txnrd3
ENSMUSG00000000817	4.4536	-0.996899	0.882915	-1.1291	0.258856		Fasl
ENSMUSG00000000823	60.2682	0.482614	0.271316	1.77879	0.0752743	0.541935	Zfp512b
ENSMUSG00000000826	1560	0.143678	0.102951	1.39559	0.162839	0.693903	Dnajc5
ENSMUSG00000000827	101.418	0.154389	0.247094	0.62482	0.532089	0.91501	Tpd52l2
ENSMUSG00000000838	288.697	0.147321	0.14448	1.01966	0.307888	0.815228	Fmr1
ENSMUSG00000000861	35.1293	0.264185	0.36785	0.718187	0.472642	0.889495	Bcl11a
ENSMUSG00000000869	2.14637	-1.65008	1.29961	-1.26968	0.2042		Il4
ENSMUSG00000000876	54.3091	-0.204823	0.264836	-0.773396	0.439288	0.879129	Pxmp4
ENSMUSG00000000881	0.741957	-1.01877	2.56901	-0.396561	0.691691		Dlg3
ENSMUSG00000000884	0						Gnb1l
ENSMUSG00000000889	0						Dbh
ENSMUSG00000000901	0.273558	-1.51431	3.52526	-0.429559	0.667517		Mmp11
ENSMUSG00000000902	23.9576	-0.797209	0.597757	-1.33367	0.182313	0.72053	Smarcb1
ENSMUSG00000000903	0.117172	0.790825	3.53381	0.223788	0.822922		Vpreb3
ENSMUSG00000000915	601.968	0.0746225	0.0954251	0.782001	0.434214	0.876524	Hip1r
ENSMUSG00000000916	17.7209	-0.605616	0.615992	-0.983155	0.325531	0.826754	Nsun5
ENSMUSG00000000934	0.343991	-1.88029	3.49027	-0.538724	0.590077		Top1mt
ENSMUSG00000000938	0.117288	-0.65407	3.53381	-0.185089	0.853159		Hoxa10
ENSMUSG00000000942	0.109134	-0.653003	3.53381	-0.184787	0.853396		Hoxa4
ENSMUSG00000000948	0						Gm38393
ENSMUSG00000000957	0.130986	-0.653998	3.53381	-0.185069	0.853175		Mmp14
ENSMUSG00000000958	17.4876	-0.119408	0.535504	-0.222983	0.823549	0.974645	Slc7a7
ENSMUSG00000000959	91.1478	0.186724	0.206685	0.903425	0.3663	0.850319	Oxa1l
ENSMUSG00000000976	222.616	-0.0557851	0.244581	-0.228084	0.819581	0.974537	Heatr6
ENSMUSG00000000982	99.9027	-0.908848	0.398964	-2.27802	0.0227255	0.326372	Ccl3
ENSMUSG00000000983	12.7896	-0.482831	0.747812	-0.645659	0.5185	0.909472	Wfdc18
ENSMUSG00000001014	0.251608	0.0676526	3.53381	0.0191444	0.984726		Icam4
ENSMUSG00000001016	24.7775	-0.178104	0.401492	-0.443604	0.657329	0.947232	Ilf2
ENSMUSG00000001017	263.204	-0.17057	0.154014	-1.10749	0.26808	0.792543	Chtop
ENSMUSG00000001018	78.9719	-0.818391	0.236673	-3.4579	0.000544406	0.0375776	Snapin
ENSMUSG00000001020	35.6342	-1.94052	1.4947	-1.29826	0.194197	0.735679	S100a4
ENSMUSG00000001021	4.95012	-0.479238	0.775586	-0.617905	0.536638	0.917861	S100a3
ENSMUSG00000001023	0.131009	-0.65407	3.53381	-0.185089	0.853159		S100a5
ENSMUSG00000001025	1111.06	-0.0154514	0.192743	-0.080166	0.936105	0.990358	S100a6
ENSMUSG00000001027	1.20299	-3.67742	2.49735	-1.47253	0.140877		Scn4a
ENSMUSG00000001029	75.2756	0.0904568	0.346236	0.261258	0.793894	0.973205	Icam2
ENSMUSG00000001034	167.521	0.402059	0.202977	1.98081	0.0476128	0.452916	Mapk7
ENSMUSG00000001036	0.11045	-0.657942	3.53381	-0.186185	0.8523		Epn2
ENSMUSG00000001039	0.0837544	0.652429	3.53381	0.184625	0.853523		B9d1
ENSMUSG00000001052	370.221	0.460539	0.178491	2.58018	0.00987476	0.219651	Sec24b
ENSMUSG00000001053	9.36013	-0.897201	0.667936	-1.34324	0.179193	0.718072	N4bp3
ENSMUSG00000001054	163.547	-0.0557288	0.201454	-0.276633	0.782062	0.973083	Rmnd5b
ENSMUSG00000001056	11.8758	-0.829539	0.615412	-1.34794	0.177678	0.715114	Nhp2
ENSMUSG00000001062	339.7	-0.0128003	0.127857	-0.100114	0.920254	0.988723	Vps9d1
ENSMUSG00000001065	618.848	-0.167744	0.122119	-1.37361	0.169562	0.704025	Zfp276
ENSMUSG00000001076	0						C1ql4
ENSMUSG00000001082	63.8663	-0.405089	0.287555	-1.40873	0.158914	0.688208	Mfsd10
ENSMUSG00000001089	7.01354	-0.271815	0.828855	-0.32794	0.742957	0.961567	Luzp1
ENSMUSG00000001095	0						Slc13a2
ENSMUSG00000001098	612.36	0.165447	0.222763	0.742704	0.457661	0.884534	Kctd10
ENSMUSG00000001100	30.2191	0.120288	0.305588	0.393628	0.693856	0.95381	Poldip2
ENSMUSG00000001103	0						Sebox
ENSMUSG00000001105	64.2218	-0.261584	0.302821	-0.863822	0.387686	0.855908	Ift20
ENSMUSG00000001119	0						Col6a1
ENSMUSG00000001120	0.319941	-1.71696	3.4931	-0.491529	0.623053		Pcbp3
ENSMUSG00000001123	582.345	0.381964	0.151955	2.51367	0.0119482	0.239051	Lgals9
ENSMUSG00000001127	532.089	-0.113448	0.125718	-0.902401	0.366844	0.850459	Araf
ENSMUSG00000001128	270.54	-0.315735	0.138144	-2.28556	0.0222801	0.323765	Cfp
ENSMUSG00000001131	1.90499	0.662404	1.27888	0.517955	0.60449		Timp1
ENSMUSG00000001134	15.3899	0.379973	0.470258	0.80801	0.419085	0.87277	Uxt
ENSMUSG00000001138	200.803	0.219253	0.203509	1.07736	0.281318	0.799504	Cnnm3
ENSMUSG00000001143	119.682	-0.223209	0.190178	-1.17369	0.240521	0.774358	Lman2l
ENSMUSG00000001150	678.63	0.200808	0.116674	1.7211	0.0852334	0.563689	Mcm3ap
ENSMUSG00000001151	189.245	-0.0775592	0.341068	-0.227401	0.820112	0.974537	Pcnt
ENSMUSG00000001155	0.132403	0.841196	3.53381	0.238042	0.811848		Ftcd
ENSMUSG00000001156	9729.98	0.3342	0.121259	2.75608	0.00584996	0.169261	Mxd1
ENSMUSG00000001157	104.897	-0.176541	0.176434	-1.00061	0.317016	0.822827	Gmcl1
ENSMUSG00000001158	75.2096	0.13844	0.220277	0.628482	0.529688	0.914498	Snrnp27
ENSMUSG00000001166	110.718	0.255392	0.234752	1.08792	0.276629	0.79673	Oas1c
ENSMUSG00000001168	0.320766	-0.17745	3.53381	-0.0502148	0.959951		Oas1h
ENSMUSG00000001173	59.6756	-0.735985	0.295814	-2.488	0.0128463	0.244672	Ocrl
ENSMUSG00000001175	2927.45	-0.154981	0.151244	-1.02471	0.305499	0.815228	Calm1
ENSMUSG00000001211	14.2354	-0.00311683	0.489478	-0.00636765	0.994919	0.998808	Agpat3
ENSMUSG00000001225	0.342151	-1.72203	3.51066	-0.490515	0.62377		Slc26a3
ENSMUSG00000001227	114.297	-0.00639159	0.446709	-0.0143082	0.988584	0.998256	Sema6b
ENSMUSG00000001228	1.88106	0.596033	1.52851	0.389945	0.696577		Uhrf1
ENSMUSG00000001229	92.6526	0.0589457	0.25646	0.229844	0.818213	0.974537	Dpp9
ENSMUSG00000001240	0						Ramp2
ENSMUSG00000001247	14.2978	-0.326935	0.454762	-0.718915	0.472193	0.889495	Lsr
ENSMUSG00000001248	1140.58	-0.131458	0.182442	-0.720548	0.471187	0.889495	Gramd1a
ENSMUSG00000001249	3.00299	-1.19337	1.17322	-1.01717	0.309072		Hpn
ENSMUSG00000001260	0.13228	-0.65407	3.53381	-0.185089	0.853159		Gabrg1
ENSMUSG00000001270	29.6423	-1.15327	0.708779	-1.62712	0.103711	0.602964	Ckb
ENSMUSG00000001280	559.094	0.0910357	0.123033	0.739931	0.459342	0.884534	Sp1
ENSMUSG00000001281	299.346	-0.269452	0.32472	-0.829798	0.406653	0.863787	Itgb7
ENSMUSG00000001285	65.2029	-0.0130941	0.237927	-0.055034	0.956111	0.994478	Myg1
ENSMUSG00000001288	208.16	-0.238597	0.255988	-0.932064	0.351303	0.841684	Rarg
ENSMUSG00000001289	404.537	0.0769335	0.165994	0.46347	0.643027	0.943936	Pfdn5
ENSMUSG00000001300	3.39078	-1.48873	1.1531	-1.29107	0.196681		Efnb2
ENSMUSG00000001305	2.20709	-0.158685	1.33818	-0.118583	0.905606		Rrp15
ENSMUSG00000001313	1.30457	0.077452	1.99776	0.0387694	0.969074		Rnd2
ENSMUSG00000001323	22.1576	-0.013483	0.369362	-0.0365035	0.970881	0.99503	Srr
ENSMUSG00000001333	0.855749	-3.1834	2.04696	-1.55518	0.119903		Sync
ENSMUSG00000001334	0.506203	-1.27786	2.81044	-0.454683	0.649337		Fndc5
ENSMUSG00000001348	8.05934	-0.23435	0.799111	-0.293264	0.76932	0.967256	Acp5
ENSMUSG00000001349	0.385545	0.841219	3.5277	0.238461	0.811523		Cnn1
ENSMUSG00000001366	247.942	0.0371151	0.15522	0.239113	0.811018	0.973401	Fbxo9
ENSMUSG00000001376	13.6789	-0.560216	0.635331	-0.881769	0.377902	0.85175	Vps50
ENSMUSG00000001380	43.6923	-0.00345374	0.270919	-0.0127482	0.989829	0.998256	Hars
ENSMUSG00000001383	85.9079	0.210847	0.206091	1.02308	0.306272	0.815228	Zmat2
ENSMUSG00000001403	2.92341	-0.878344	1.32999	-0.660415	0.508988		Ube2c
ENSMUSG00000001415	186.081	0.0354008	0.136987	0.258424	0.796079	0.973401	Smg5
ENSMUSG00000001416	35.3478	-0.510769	0.450931	-1.1327	0.257341	0.786189	Cct3
ENSMUSG00000001418	161.729	0.338697	0.209867	1.61387	0.106557	0.606823	Glmp
ENSMUSG00000001419	732.74	-0.0580275	0.139943	-0.41465	0.678398	0.950824	Mef2d
ENSMUSG00000001420	0.143912	0.875555	3.53381	0.247765	0.804316		Tmem79
ENSMUSG00000001424	27.6784	-1.19391	0.528719	-2.25811	0.0239387	0.333709	Snd1
ENSMUSG00000001435	0						Col18a1
ENSMUSG00000001436	1.5744	-1.84372	1.57218	-1.17272	0.240908		Slc19a1
ENSMUSG00000001440	551.307	0.0823985	0.175485	0.469546	0.638679	0.941426	Kpnb1
ENSMUSG00000001441	533.493	-0.319238	0.18891	-1.68989	0.0910482	0.576974	Npepps
ENSMUSG00000001444	7.76295	-0.663159	0.930389	-0.712775	0.475985	0.891672	Tbx21
ENSMUSG00000001445	313.042	-0.0787224	0.141407	-0.556707	0.577728	0.928602	Mrpl10
ENSMUSG00000001467	14.3632	-0.251906	0.489387	-0.514739	0.606736	0.933259	Cyp51
ENSMUSG00000001472	1916.03	0.0776877	0.0947975	0.819513	0.412494	0.868614	Tcf25
ENSMUSG00000001473	46.1491	-0.0707076	0.310476	-0.227739	0.819849	0.974537	Tubb6
ENSMUSG00000001482	33.2446	-0.525238	0.47563	-1.1043	0.269464	0.792543	Def8
ENSMUSG00000001493	0.131009	-0.65407	3.53381	-0.185089	0.853159		Meox1
ENSMUSG00000001494	0						Sost
ENSMUSG00000001496	0						Nkx2-1
ENSMUSG00000001497	0						Pax9
ENSMUSG00000001504	0						Irx2
ENSMUSG00000001506	0.513856	-1.28345	2.43196	-0.527744	0.597677		Col1a1
ENSMUSG00000001507	0.484205	0.0657471	2.56366	0.0256458	0.97954		Itga3
ENSMUSG00000001508	0						Sgca
ENSMUSG00000001510	0						Dlx3
ENSMUSG00000001517	3.88369	0.0782016	0.918797	0.085113	0.932172		Foxm1
ENSMUSG00000001518	5.33618	-1.34499	0.802411	-1.67618	0.0937021	0.580722	Itfg2
ENSMUSG00000001520	1.10681	-0.792604	1.68063	-0.471611	0.637205		Nrip2
ENSMUSG00000001521	14.9583	0.240369	0.449046	0.53529	0.59245	0.929852	Tulp3
ENSMUSG00000001524	1.56491	-0.140103	1.37256	-0.102074	0.918698		Gtf2h4
ENSMUSG00000001525	178.962	-0.0342651	0.176547	-0.194085	0.846109	0.978289	Tubb5
ENSMUSG00000001542	98.5219	0.216932	0.204131	1.06271	0.287914	0.803206	Ell2
ENSMUSG00000001552	19.7775	0.175145	0.562151	0.311562	0.755373	0.963701	Jup
ENSMUSG00000001555	0.230533	-1.3433	3.51549	-0.382111	0.702379		Fkbp10
ENSMUSG00000001558	0.921372	0.382122	1.93157	0.19783	0.843178		Klhl10
ENSMUSG00000001566	0						Mnx1
ENSMUSG00000001569	28.9108	0.401756	0.509209	0.78898	0.430123	0.874822	Nom1
ENSMUSG00000001576	84.2517	-0.15207	0.210452	-0.722588	0.469933	0.889495	Ergic1
ENSMUSG00000001583	0.367439	-0.0279792	3.52412	-0.00793933	0.993665		Tnk1
ENSMUSG00000001588	1499.68	-0.219667	0.106149	-2.06942	0.0385067	0.415084	Acap1
ENSMUSG00000001604	3.666	-1.09741	0.945639	-1.1605	0.245845		Tcea3
ENSMUSG00000001622	0						Csn3
ENSMUSG00000001627	75.5517	0.567212	0.323347	1.75419	0.0793979	0.549624	Ifrd1
ENSMUSG00000001630	84.2523	-0.219114	0.249416	-0.878508	0.379668	0.85175	Stk38l
ENSMUSG00000001632	666.417	-0.216403	0.16628	-1.30144	0.193108	0.735043	Brpf1
ENSMUSG00000001642	21.4348	-0.757805	0.531589	-1.42555	0.153999	0.683321	Akr1b3
ENSMUSG00000001655	0						Hoxc13
ENSMUSG00000001656	0						Hoxc11
ENSMUSG00000001657	0						Hoxc8
ENSMUSG00000001661	0						Hoxc6
ENSMUSG00000001663	0						Gstt1
ENSMUSG00000001665	1.50881	-0.6428	1.4868	-0.432337	0.665496		Gstt3
ENSMUSG00000001666	3.34651	-0.2668	1.0739	-0.248439	0.803795		Ddt
ENSMUSG00000001670	0						Tat
ENSMUSG00000001672	0						Marveld3
ENSMUSG00000001674	22.8096	-0.510662	0.63511	-0.804052	0.421367	0.873253	Ddx18
ENSMUSG00000001687	664.552	0.0172647	0.112315	0.153716	0.877834	0.981775	Ubl3
ENSMUSG00000001700	12.568	-0.370087	0.716004	-0.516879	0.605241	0.933037	Gramd3
ENSMUSG00000001707	0.997592	-1.49968	1.90751	-0.786197	0.431752		Eef1e1
ENSMUSG00000001729	3055.06	-0.0664391	0.0880452	-0.754602	0.450488	0.882157	Akt1
ENSMUSG00000001739	90.4289	0.0179583	0.33116	0.0542285	0.956753	0.994478	Cldn15
ENSMUSG00000001741	2670.88	-0.160978	0.100098	-1.60821	0.107789	0.60856	Il16
ENSMUSG00000001750	692.515	-0.308193	0.207408	-1.48592	0.137299	0.668947	Tcirg1
ENSMUSG00000001751	25.6907	0.282912	0.374892	0.754649	0.450459	0.882157	Naglu
ENSMUSG00000001755	54.537	0.00570045	0.242821	0.023476	0.981271	0.997944	Coasy
ENSMUSG00000001761	0.116678	-0.602338	3.53381	-0.17045	0.864656		Smo
ENSMUSG00000001763	0.445087	-2.25491	3.34826	-0.673458	0.500656		Tspan33
ENSMUSG00000001767	137.236	0.305166	0.268941	1.13469	0.256503	0.786089	Crnkl1
ENSMUSG00000001768	146.501	-0.185993	0.243862	-0.7627	0.445643	0.881547	Rin2
ENSMUSG00000001773	0						Folh1
ENSMUSG00000001774	14.8946	-0.321158	0.525383	-0.611283	0.541012	0.919281	Chordc1
ENSMUSG00000001783	65.6637	0.371988	0.280688	1.32527	0.185081	0.725349	Rtcb
ENSMUSG00000001785	34.2903	-0.00352655	0.313512	-0.0112485	0.991025	0.998596	Pwp1
ENSMUSG00000001786	36.9267	0.179529	0.333621	0.538124	0.590492	0.929852	Fbxo7
ENSMUSG00000001794	458.623	-0.0676347	0.163593	-0.413432	0.67929	0.950864	Capns1
ENSMUSG00000001802	0						Lrp3
ENSMUSG00000001804	0						Dsg4
ENSMUSG00000001815	0.0909609	0.650629	3.53381	0.184115	0.853923		Evx2
ENSMUSG00000001819	0.218834	-1.31567	3.53136	-0.372568	0.70947		Hoxd13
ENSMUSG00000001823	0						Hoxd12
ENSMUSG00000001827	0.13228	-0.65407	3.53381	-0.185089	0.853159		Folr1
ENSMUSG00000001829	3.13251	0.0756709	1.07198	0.0705901	0.943724		Clpb
ENSMUSG00000001833	209.416	0.119345	0.151114	0.789767	0.429664	0.874822	Septin7
ENSMUSG00000001844	83.7663	0.0326616	0.197592	0.165298	0.868709	0.980884	Zdhhc4
ENSMUSG00000001847	1508.81	-0.0232814	0.142165	-0.163763	0.869918	0.981124	Rac1
ENSMUSG00000001855	124.987	0.207184	0.239141	0.866367	0.386289	0.854971	Nup214
ENSMUSG00000001864	0						Aif1l
ENSMUSG00000001865	2.45729	-3.90213	1.47512	-2.6453	0.00816197		Cpa3
ENSMUSG00000001870	7.04555	0.453175	0.846749	0.535194	0.592516	0.929852	Ltbp1
ENSMUSG00000001891	913.85	0.16295	0.109348	1.4902	0.136172	0.667955	Ugp2
ENSMUSG00000001901	0.139769	-0.676771	3.53381	-0.191513	0.848124		Kcnh6
ENSMUSG00000001909	13.2622	-0.231685	0.572838	-0.404452	0.685881	0.951373	Trmt1
ENSMUSG00000001910	108.9	-0.12573	0.191336	-0.65712	0.511104	0.906914	Nacc1
ENSMUSG00000001911	16.7189	-0.0811307	0.523191	-0.155069	0.876767	0.981775	Nfix
ENSMUSG00000001918	83.4621	-0.966037	0.370501	-2.60738	0.00912385	0.209053	Slc1a5
ENSMUSG00000001924	645.195	0.118147	0.174538	0.676912	0.498462	0.901321	Uba1
ENSMUSG00000001930	18.4515	0.688358	0.70269	0.979604	0.327282	0.827588	Vwf
ENSMUSG00000001942	2.66356	-1.3316	1.20215	-1.10768	0.268001		Siae
ENSMUSG00000001943	0.116544	0.788608	3.53381	0.223161	0.82341		Vsig2
ENSMUSG00000001946	1.10381	-1.34982	1.8501	-0.729592	0.46564		Esam
ENSMUSG00000001948	0						Spa17
ENSMUSG00000001962	191.318	-0.0822741	0.161062	-0.510824	0.609474	0.9338	Fam50a
ENSMUSG00000001964	211.626	0.186987	0.143956	1.29892	0.193973	0.735659	Emd
ENSMUSG00000001983	10.9112	0.277079	0.511871	0.541306	0.588297	0.929549	Taco1
ENSMUSG00000001985	0.35038	0.737743	3.53172	0.208891	0.834534		Grik3
ENSMUSG00000001986	3.09142	-1.05583	1.25174	-0.843492	0.398953		Gria3
ENSMUSG00000001988	0.244425	0.0682663	3.53381	0.019318	0.984587		Npas1
ENSMUSG00000001995	605.949	0.19041	0.123673	1.53962	0.123652	0.642944	Sipa1l2
ENSMUSG00000001998	42.5411	0.5674	0.355143	1.59767	0.110117	0.613027	Ap4e1
ENSMUSG00000001999	12.5519	-0.723945	0.514479	-1.40714	0.159385	0.688208	Blvra
ENSMUSG00000002006	7.40245	-0.623422	0.882695	-0.706271	0.480019	0.894108	Pdzd4
ENSMUSG00000002007	18.9515	-1.10776	0.642407	-1.7244	0.0846365	0.562607	Srpk3
ENSMUSG00000002010	792.057	-0.0655348	0.130355	-0.502741	0.615146	0.934554	Idh3g
ENSMUSG00000002012	0						Pnck
ENSMUSG00000002014	103.941	-0.159861	0.182777	-0.874622	0.38178	0.852345	Ssr4
ENSMUSG00000002015	176.484	-0.32069	0.179956	-1.78205	0.0747412	0.541219	Bcap31
ENSMUSG00000002017	29.0757	-0.280506	0.353375	-0.79379	0.427318	0.87362	Fam98a
ENSMUSG00000002020	0.862998	2.34081	1.93022	1.21272	0.225238		Ltbp2
ENSMUSG00000002028	897.221	-0.33938	0.117147	-2.89705	0.00376691	0.133768	Kmt2a
ENSMUSG00000002031	155.884	0.371135	0.286715	1.29444	0.195513	0.737608	Ift46
ENSMUSG00000002032	0.476545	-1.18014	2.85092	-0.413953	0.678909		Tmem25
ENSMUSG00000002033	16.5198	-1.29377	0.861357	-1.50201	0.133095	0.663962	Cd3g
ENSMUSG00000002043	9.87957	0.298913	0.56456	0.529461	0.596486	0.930551	Trappc6a
ENSMUSG00000002052	509.129	-0.0785794	0.117239	-0.67025	0.502698	0.903442	Supt6
ENSMUSG00000002055	5.00835	-0.0484689	1.20874	-0.0400986	0.968015	0.99503	Spag5
ENSMUSG00000002057	0						Foxn1
ENSMUSG00000002058	589.28	0.00881097	0.140235	0.0628298	0.949902	0.993599	Unc119
ENSMUSG00000002059	0.226484	1.33208	3.52935	0.377429	0.705855		Rab34
ENSMUSG00000002064	190.667	1.04408	0.5143	2.0301	0.0423459	0.43333	Sdf2
ENSMUSG00000002068	10.5729	0.69878	0.583528	1.19751	0.231108	0.764197	Ccne1
ENSMUSG00000002076	0.251826	1.48851	3.53101	0.421553	0.673352		Hsf2bp
ENSMUSG00000002083	81.2853	0.331455	0.270882	1.22362	0.221097	0.75688	Bbc3
ENSMUSG00000002100	56.4928	0.84908	0.295032	2.87792	0.00400301	0.138119	Mybpc3
ENSMUSG00000002102	100.176	0.0378485	0.190573	0.198604	0.842573	0.977773	Psmc3
ENSMUSG00000002103	96.9272	-0.0401347	0.219348	-0.182972	0.85482	0.97956	Acp2
ENSMUSG00000002104	0						Rapsn
ENSMUSG00000002105	203.738	0.29896	0.191914	1.55778	0.119285	0.630929	Slc39a13
ENSMUSG00000002107	2435.98	-0.0957974	0.131287	-0.729679	0.465587	0.887879	Celf2
ENSMUSG00000002108	2.49279	-0.723931	1.14546	-0.632	0.527387		Nr1h3
ENSMUSG00000002109	163.322	-0.097522	0.247845	-0.39348	0.693965	0.95381	Ddb2
ENSMUSG00000002111	2063.98	0.114547	0.117843	0.972029	0.331036	0.831127	Spi1
ENSMUSG00000002129	92.9174	0.12475	0.211878	0.588779	0.556009	0.924872	Sf3a1
ENSMUSG00000002147	2992.52	-0.0208605	0.0978857	-0.213111	0.83124	0.976837	Stat6
ENSMUSG00000002190	0.103718	-0.553808	3.53381	-0.156717	0.875468		Clgn
ENSMUSG00000002204	303.155	-0.418896	0.195422	-2.14355	0.0320691	0.381258	Napsa
ENSMUSG00000002205	813.69	0.0728871	0.166821	0.436917	0.662172	0.948585	Vrk3
ENSMUSG00000002210	138.56	-0.262378	0.279833	-0.937624	0.348438	0.84152	Smg9
ENSMUSG00000002221	46.5397	-0.233971	0.51556	-0.45382	0.649958	0.945581	Paxip1
ENSMUSG00000002222	551.061	0.0438046	0.142951	0.306431	0.759277	0.965903	Rmnd5a
ENSMUSG00000002227	320.645	0.458069	0.242392	1.88979	0.0587862	0.487048	Mov10
ENSMUSG00000002228	3.44843	-1.80161	1.17833	-1.52895	0.126277		Ppm1j
ENSMUSG00000002233	43.3938	0.317951	0.314755	1.01015	0.312421	0.818236	Rhoc
ENSMUSG00000002240	0.13228	-0.65407	3.53381	-0.185089	0.853159		Prr27
ENSMUSG00000002249	0.237466	0.196645	3.53381	0.0556468	0.955623		Tead3
ENSMUSG00000002250	182.641	-0.201939	0.195627	-1.03226	0.301948	0.813426	Ppard
ENSMUSG00000002257	203.373	-0.0832659	0.186242	-0.447084	0.654814	0.946118	Def6
ENSMUSG00000002265	0.383728	-1.05838	3.06951	-0.344804	0.730242		Peg3
ENSMUSG00000002266	0						Zim1
ENSMUSG00000002274	0.594369	-0.334342	2.71217	-0.123275	0.901889		Metrn
ENSMUSG00000002279	2.89586	-0.588963	1.23218	-0.477985	0.632661		Lmf1
ENSMUSG00000002280	185.385	-0.0277892	0.175156	-0.158654	0.873941	0.981492	Ciao3
ENSMUSG00000002289	0.62836	-0.108831	2.38348	-0.0456606	0.963581		Angptl4
ENSMUSG00000002297	5.92697	-0.585139	0.718848	-0.813995	0.415648	0.87117	Dbf4
ENSMUSG00000002307	487.016	-0.178457	0.183984	-0.969958	0.332068	0.832166	Daxx
ENSMUSG00000002308	1.03927	0.800833	1.84464	0.43414	0.664187		Cd320
ENSMUSG00000002319	16.7147	0.195463	0.736102	0.265538	0.790595	0.973083	Ipo4
ENSMUSG00000002320	148.07	0.366129	0.229658	1.59424	0.110883	0.615375	Tm9sf1
ENSMUSG00000002324	0.525806	-1.41099	2.77582	-0.508315	0.611232		Rec8
ENSMUSG00000002325	1239.93	0.427143	0.13575	3.14655	0.0016521	0.0789862	Irf9
ENSMUSG00000002326	49.0741	-0.264529	0.273156	-0.968417	0.332836	0.832581	Gmpr2
ENSMUSG00000002329	37.6003	-0.880625	0.361816	-2.4339	0.0149371	0.262266	Mdp1
ENSMUSG00000002332	119.232	-0.111573	0.398597	-0.279913	0.779544	0.9729	Dhrs1
ENSMUSG00000002341	0						Ncan
ENSMUSG00000002342	41.4912	-0.289365	0.36753	-0.787323	0.431093	0.875078	Tmem161a
ENSMUSG00000002343	7.17109	-0.595073	0.742738	-0.801188	0.423023	0.873253	Armc6
ENSMUSG00000002345	39.9291	-0.102971	0.300783	-0.342342	0.732094	0.960291	Borcs8
ENSMUSG00000002346	7.15037	0.854962	0.735589	1.16228	0.245121	0.776792	Slc25a42
ENSMUSG00000002365	116.397	-0.315915	0.211802	-1.49156	0.135814	0.667548	Snx9
ENSMUSG00000002372	119.575	0.0169487	0.168831	0.100389	0.920036	0.988723	Ranbp3
ENSMUSG00000002379	2.2795	0.31428	1.25124	0.251176	0.801678		Ndufa11
ENSMUSG00000002384	0.327355	0.0688681	3.53381	0.0194883	0.984452		Bmp8b
ENSMUSG00000002393	42.3596	0.304837	0.278254	1.09554	0.273282	0.7955	Nr2f6
ENSMUSG00000002395	453.442	0.172351	0.166056	1.03791	0.299313	0.812529	Use1
ENSMUSG00000002396	118.698	-0.124551	0.171446	-0.726475	0.467548	0.887979	Ocel1
ENSMUSG00000002409	31.288	0.34917	0.420826	0.829725	0.406694	0.863787	Dyrk1b
ENSMUSG00000002413	800.043	0.139379	0.091544	1.52254	0.127874	0.650168	Braf
ENSMUSG00000002416	16.6487	-0.169317	0.727294	-0.232804	0.815914	0.973857	Ndufb2
ENSMUSG00000002428	355.67	0.32618	0.135986	2.39863	0.0164565	0.276009	Hltf
ENSMUSG00000002455	269.296	0.0475217	0.145003	0.32773	0.743116	0.961567	Prpf6
ENSMUSG00000002458	900.88	-0.00638191	0.159978	-0.0398923	0.968179	0.99503	Rgs19
ENSMUSG00000002459	0.175789	1.0948	3.52043	0.310984	0.755812		Rgs20
ENSMUSG00000002475	0.252965	0.0691152	3.53381	0.0195583	0.984396		Abhd3
ENSMUSG00000002477	1.47574	-0.899642	1.51111	-0.595351	0.551609		Snrpd1
ENSMUSG00000002486	18.6164	-0.417034	0.493058	-0.845812	0.397658	0.859474	Tchp
ENSMUSG00000002489	115.557	-0.850601	0.296575	-2.86808	0.00412971	0.138119	Tiam1
ENSMUSG00000002496	146.519	-0.0357641	0.171927	-0.208019	0.835214	0.976837	Tsc2
ENSMUSG00000002500	6.84245	-0.561256	0.663201	-0.846284	0.397395	0.859474	Rpl3l
ENSMUSG00000002504	7.90005	-0.724734	0.740416	-0.97882	0.327669	0.827905	Slc9a3r2
ENSMUSG00000002524	249.199	0.0551471	0.141648	0.389324	0.697037	0.954753	Puf60
ENSMUSG00000002546	1277.01	0.104304	0.100677	1.03603	0.30019	0.812529	Golga2
ENSMUSG00000002550	93.5729	0.141003	0.224155	0.629039	0.529323	0.914498	Uck1
ENSMUSG00000002565	0						Scin
ENSMUSG00000002578	0.0898758	-0.494762	3.53381	-0.140008	0.888654		Ikzf4
ENSMUSG00000002580	44.0385	-0.0395611	0.314563	-0.125765	0.899918	0.98592	Mien1
ENSMUSG00000002588	0.135493	0.789867	3.53381	0.223517	0.823133		Pon1
ENSMUSG00000002602	12.3285	-1.91515	0.839085	-2.28242	0.0224645	0.324311	Axl
ENSMUSG00000002603	272.208	-0.109686	0.187564	-0.584793	0.558687	0.925335	Tgfb1
ENSMUSG00000002608	382.867	0.0571335	0.114735	0.497962	0.618511	0.936372	Ccdc97
ENSMUSG00000002617	3.01491	0.0398345	1.11929	0.0355891	0.97161		Zfp40
ENSMUSG00000002625	435.456	0.0229777	0.11849	0.193921	0.846237	0.978289	Akap8l
ENSMUSG00000002633	0.13228	-0.65407	3.53381	-0.185089	0.853159		Shh
ENSMUSG00000002635	81.2588	-0.375251	0.23404	-1.60337	0.108854	0.611108	Pdcd2l
ENSMUSG00000002658	100.353	0.0754013	0.28007	0.269223	0.787758	0.973083	Gtf2f1
ENSMUSG00000002660	6.65129	-0.88392	0.77079	-1.14677	0.251476	0.782066	Clpp
ENSMUSG00000002661	6.3371	-0.102334	0.672327	-0.152209	0.879022	0.981775	Alkbh7
ENSMUSG00000002664	0.116394	0.78808	3.53381	0.223011	0.823527		Pspn
ENSMUSG00000002668	2870.35	-0.0548107	0.12123	-0.45212	0.651183	0.945682	Dennd1c
ENSMUSG00000002679	47.0945	0.304856	0.281917	1.08137	0.279535	0.797861	Med6
ENSMUSG00000002688	0						Prkd1
ENSMUSG00000002699	5020.53	0.0718867	0.0758989	0.947138	0.343568	0.840311	Lcp2
ENSMUSG00000002718	30.4664	-0.565105	0.410898	-1.37529	0.169041	0.70316	Cse1l
ENSMUSG00000002728	62.1669	0.311078	0.26619	1.16863	0.242553	0.775621	Naa20
ENSMUSG00000002731	85.7178	0.12325	0.240397	0.512695	0.608165	0.9338	Prkra
ENSMUSG00000002732	0.573803	-0.340413	2.43349	-0.139887	0.888749		Fkbp7
ENSMUSG00000002733	40.7029	-0.173394	0.286259	-0.605725	0.544697	0.919965	Plekha3
ENSMUSG00000002741	216.483	0.359965	0.169953	2.11802	0.0341731	0.394167	Ykt6
ENSMUSG00000002748	412.951	-0.0269034	0.152599	-0.176301	0.860057	0.979952	Baz1b
ENSMUSG00000002763	178.161	-0.089008	0.147128	-0.60497	0.545199	0.919965	Pex6
ENSMUSG00000002767	34.5107	-0.465139	0.337373	-1.37871	0.167984	0.701737	Mrpl2
ENSMUSG00000002768	59.6999	0.0130958	0.24841	0.0527185	0.957956	0.99503	Mea1
ENSMUSG00000002769	18.7309	0.156434	0.415987	0.376054	0.706876	0.95698	Gnmt
ENSMUSG00000002771	0.390465	-0.723706	3.05735	-0.23671	0.812882		Grin2d
ENSMUSG00000002778	130.611	-0.194465	0.21503	-0.904364	0.365802	0.850016	Kdelr1
ENSMUSG00000002781	13.869	-0.515917	0.67018	-0.769819	0.441407	0.879758	Tmem143
ENSMUSG00000002791	0						Pdxk-ps
ENSMUSG00000002797	58.0111	0.339961	0.266585	1.27525	0.202222	0.743177	Ggct
ENSMUSG00000002799	0.767384	-0.972921	2.25035	-0.432342	0.665493		Jag2
ENSMUSG00000002803	4.90812	0.336738	0.823664	0.408829	0.682665		Btbd6
ENSMUSG00000002804	4.59623	0.338051	0.892518	0.378761	0.704865		Nudt14
ENSMUSG00000002808	0						Epdr1
ENSMUSG00000002812	2012.42	-0.0378989	0.127624	-0.296957	0.7665	0.967201	Flii
ENSMUSG00000002814	49.9986	-0.0565958	0.261406	-0.216505	0.828594	0.976128	Top3a
ENSMUSG00000002820	221.332	0.0338193	0.138931	0.243425	0.807676	0.973401	Atg4d
ENSMUSG00000002825	2.6683	0.510652	1.03884	0.491559	0.623031		Qtrt1
ENSMUSG00000002831	43.8524	-0.118129	0.298507	-0.395733	0.692302	0.953538	Plin4
ENSMUSG00000002833	133.074	-0.209339	0.186694	-1.12129	0.262162	0.787428	Hdgfl2
ENSMUSG00000002835	0.401548	0.842105	3.52667	0.238782	0.811275		Chaf1a
ENSMUSG00000002844	1247.22	-0.0680214	0.149064	-0.456324	0.648157	0.945581	Adprh
ENSMUSG00000002845	49.6269	0.0680757	0.340503	0.199927	0.841538	0.977773	Tmem39a
ENSMUSG00000002846	25.4445	-0.263174	0.347627	-0.757057	0.449016	0.882157	Timmdc1
ENSMUSG00000002847	4.5233	1.06294	0.797951	1.33208	0.182832		Pla1a
ENSMUSG00000002870	2.75975	-0.333358	1.24288	-0.268215	0.788534		Mcm2
ENSMUSG00000002871	93.3181	-0.0277745	0.255508	-0.108703	0.913438	0.987241	Tpra1
ENSMUSG00000002881	207.931	0.198964	0.149591	1.33005	0.1835	0.722746	Nab1
ENSMUSG00000002885	21649.6	-0.0705636	0.093765	-0.752558	0.451716	0.882339	Adgre5
ENSMUSG00000002897	2197.77	0.179957	0.100806	1.78518	0.0742327	0.54036	Il17ra
ENSMUSG00000002900	0.234711	-1.37422	3.52856	-0.389455	0.696939		Lamb1
ENSMUSG00000002908	0.13236	-0.65432	3.53381	-0.18516	0.853104		Kcnn1
ENSMUSG00000002910	49.0954	0.211096	0.263946	0.799767	0.423846	0.873253	Arrdc2
ENSMUSG00000002930	0						Ppp1r17
ENSMUSG00000002944	16.014	-1.43166	0.917242	-1.56083	0.118564	0.628982	Cd36
ENSMUSG00000002948	114.526	0.283209	0.27242	1.0396	0.298524	0.811599	Map2k7
ENSMUSG00000002949	71.3051	0.177239	0.237932	0.744914	0.456324	0.884173	Timm44
ENSMUSG00000002957	291.682	-0.0756182	0.162306	-0.465899	0.641288	0.943186	Ap2a2
ENSMUSG00000002963	687.43	0.138155	0.149894	0.921683	0.356694	0.845395	Pnkp
ENSMUSG00000002968	133.158	0.0681004	0.207631	0.327987	0.742921	0.961567	Med25
ENSMUSG00000002980	0.811819	-1.23357	2.50892	-0.491674	0.62295		Bcam
ENSMUSG00000002981	239.331	0.0161606	0.14342	0.11268	0.910284	0.987059	Clptm1
ENSMUSG00000002983	156.564	0.105084	0.161644	0.650096	0.51563	0.907951	Relb
ENSMUSG00000002984	7.62163	-0.478954	0.754406	-0.634876	0.525509	0.912042	Tomm40
ENSMUSG00000002985	408.253	0.337724	0.171211	1.97256	0.0485452	0.456153	Apoe
ENSMUSG00000002992	117.721	0.399265	0.405789	0.983922	0.325154	0.826754	Apoc2
ENSMUSG00000002996	1529.72	0.168985	0.113942	1.48308	0.138053	0.66959	Hbp1
ENSMUSG00000002997	640.387	0.189639	0.144274	1.31444	0.188698	0.730869	Prkar2b
ENSMUSG00000003031	758.069	0.263092	0.149989	1.75407	0.0794191	0.549624	Cdkn1b
ENSMUSG00000003032	63.6486	-0.886988	0.817245	-1.08534	0.277771	0.797586	Klf4
ENSMUSG00000003033	892.831	0.0164894	0.123326	0.133706	0.893635	0.983832	Ap1m1
ENSMUSG00000003037	1691.81	0.0324499	0.135543	0.239407	0.81079	0.973401	Rab8a
ENSMUSG00000003038	1940.37	0.107453	0.142167	0.755826	0.449753	0.882157	Hmgn2
ENSMUSG00000003039	2356.26	0.110285	0.0813868	1.35508	0.175393	0.713252	Fam32a
ENSMUSG00000003051	0.130994	-0.654021	3.53381	-0.185075	0.85317		Elf3
ENSMUSG00000003053	0						Cyp2c29
ENSMUSG00000003062	45.257	-0.286293	0.306678	-0.933531	0.350546	0.841684	Stard3nl
ENSMUSG00000003068	1174.31	0.0430216	0.120384	0.35737	0.720815	0.959052	Stk11
ENSMUSG00000003070	0.519612	1.43244	3.25577	0.439969	0.65996		Efna2
ENSMUSG00000003072	20.898	0.259157	0.387285	0.669163	0.503391	0.903442	Atp5d
ENSMUSG00000003099	37.9587	-0.891315	0.381535	-2.33613	0.0194845	0.302654	Ppp5c
ENSMUSG00000003119	956.799	0.017601	0.105364	0.16705	0.86733	0.980779	Cdk12
ENSMUSG00000003123	376.334	0.0691968	0.177617	0.389583	0.696845	0.954753	Lipe
ENSMUSG00000003131	136.512	0.153109	0.171494	0.892793	0.371968	0.850996	Pafah1b2
ENSMUSG00000003134	493.653	-0.399563	0.157705	-2.53361	0.0112895	0.233048	Tbc1d8
ENSMUSG00000003135	111.027	-0.399668	0.206073	-1.93945	0.0524467	0.467869	Cnot11
ENSMUSG00000003153	6130.48	-0.00312523	0.113975	-0.0274204	0.978124	0.9969	Slc2a3
ENSMUSG00000003154	907.936	0.110768	0.110303	1.00421	0.315276	0.821204	Foxj2
ENSMUSG00000003161	601.887	0.506372	0.241184	2.09952	0.0357708	0.400777	Sri
ENSMUSG00000003166	170.636	-0.0211374	0.229203	-0.0922213	0.926522	0.989413	Dgcr2
ENSMUSG00000003178	0
ENSMUSG00000003184	474.14	-0.0795122	0.138849	-0.572654	0.566879	0.927587	Irf3
ENSMUSG00000003190	11.6897	-0.222948	0.523193	-0.426129	0.670014	0.950824	Bcl2l12
ENSMUSG00000003198	35.1491	-0.0349051	0.288009	-0.121194	0.903537	0.986034	Zfp959
ENSMUSG00000003199	80.687	0.105351	0.227147	0.463801	0.642791	0.943936	Mpnd
ENSMUSG00000003200	403.767	-0.096504	0.136582	-0.706564	0.479838	0.894108	Sh3gl1
ENSMUSG00000003206	124.911	0.566252	0.236388	2.39543	0.0166008	0.276948	Ebi3
ENSMUSG00000003208	17.6259	-0.391725	0.437437	-0.8955	0.37052	0.850996	Yju2
ENSMUSG00000003226	294.204	0.0656051	0.164678	0.398385	0.690346	0.952767	Ranbp2
ENSMUSG00000003227	0						Edar
ENSMUSG00000003228	308.497	0.19851	0.132706	1.49586	0.134691	0.666146	Grk5
ENSMUSG00000003233	59.7017	-0.687852	0.264572	-2.59987	0.00932595	0.212362	Dvl3
ENSMUSG00000003234	136.61	0.154732	0.223636	0.691889	0.489007	0.89707	Abcf3
ENSMUSG00000003235	47.6815	0.731028	0.414988	1.76156	0.078143	0.545569	Eif2b5
ENSMUSG00000003269	364.776	0.0909415	0.141257	0.643801	0.519704	0.90975	Cyth2
ENSMUSG00000003271	1.08694	0.47448	1.80378	0.263048	0.792514		Sult2b1
ENSMUSG00000003273	0						Car11
ENSMUSG00000003279	0.970376	-1.95501	2.11848	-0.922838	0.356092		Dlgap1
ENSMUSG00000003282	5.10281	0.636542	0.825244	0.771338	0.440507	0.879617	Plag1
ENSMUSG00000003283	916.676	0.182943	0.115897	1.57849	0.114452	0.622665	Hck
ENSMUSG00000003299	74.71	0.341183	0.224155	1.52208	0.127988	0.650185	Mrpl4
ENSMUSG00000003308	71.8988	-0.170791	0.312662	-0.54625	0.584894	0.929317	Keap1
ENSMUSG00000003309	25.5941	0.297132	0.378114	0.785827	0.431969	0.875638	Ap1m2
ENSMUSG00000003316	708.767	-0.0664859	0.143119	-0.464552	0.642253	0.943936	Glg1
ENSMUSG00000003341	0.24886	0.0674108	3.53381	0.0190759	0.984781		Atp8b3
ENSMUSG00000003344	117.668	0.031071	0.282735	0.109894	0.912493	0.987241	Btbd2
ENSMUSG00000003345	966.353	0.0444126	0.233358	0.19032	0.849059	0.978464	Csnk1g2
ENSMUSG00000003346	30.6174	0.378075	0.410775	0.920394	0.357367	0.84541	Abhd17a
ENSMUSG00000003348	1462.05	0.0130464	0.124323	0.10494	0.916424	0.988274	Mob3a
ENSMUSG00000003352	0.820612	-2.1869	2.87472	-0.760734	0.446816		Cacnb3
ENSMUSG00000003354	0.116542	0.788602	3.53381	0.223159	0.823412		Ccdc65
ENSMUSG00000003355	4.89474	0.303055	0.769876	0.393641	0.693846		Fkbp11
ENSMUSG00000003360	130.606	-0.206821	0.17045	-1.21338	0.224983	0.759612	Ddx23
ENSMUSG00000003363	24.6309	-0.555405	0.472321	-1.17591	0.239633	0.773494	Pld3
ENSMUSG00000003378	25.7084	-0.277807	0.368571	-0.753739	0.451006	0.882339	Grik5
ENSMUSG00000003379	18.6754	-1.23086	0.815442	-1.50944	0.131187	0.657661	Cd79a
ENSMUSG00000003380	77.1374	0.195817	0.24468	0.800299	0.423537	0.873253	Rabac1
ENSMUSG00000003382	201.472	0.232891	0.193171	1.20562	0.227964	0.762084	Etv3
ENSMUSG00000003402	44.4888	-0.374575	0.331567	-1.12971	0.258599	0.786464	Prkcsh
ENSMUSG00000003410	0.366965	-1.96253	3.48449	-0.563217	0.573287		Elavl3
ENSMUSG00000003411	0.169804	-0.829446	3.51037	-0.236285	0.813212		Rab3b
ENSMUSG00000003418	3.60615	-2.5913	1.15076	-2.25182	0.0243339		St8sia6
ENSMUSG00000003420	7.79823	-1.05989	1.25679	-0.84333	0.399044	0.859714	Fcgrt
ENSMUSG00000003421	93.5492	-0.368008	0.298876	-1.23131	0.218208	0.754777	Nosip
ENSMUSG00000003423	67.749	-0.0317027	0.230738	-0.137397	0.890717	0.983545	Pih1d1
ENSMUSG00000003429	234.528	-0.0951567	0.172024	-0.553161	0.580153	0.928892	Rps11
ENSMUSG00000003435	674.372	-0.134191	0.0953202	-1.4078	0.159192	0.688208	Supt5
ENSMUSG00000003436	0						Dll3
ENSMUSG00000003437	285.257	0.135345	0.150986	0.896407	0.370035	0.850996	Paf1
ENSMUSG00000003438	5.65579	-0.257782	0.869747	-0.296387	0.766935	0.967201	Timm50
ENSMUSG00000003444	2.90632	0.370148	1.21659	0.304251	0.760936		Med29
ENSMUSG00000003452	0						Bicd1
ENSMUSG00000003458	437.154	-0.0582915	0.156549	-0.372353	0.70963	0.958134	Ncstn
ENSMUSG00000003464	101.897	-0.23614	0.285187	-0.828017	0.407661	0.864283	Pex19
ENSMUSG00000003469	0						Phyhip
ENSMUSG00000003476	0						Crhr2
ENSMUSG00000003477	0						Inmt
ENSMUSG00000003484	1685.74	0.0265546	0.118033	0.224976	0.821998	0.974645	Cyp4f18
ENSMUSG00000003500	3.16874	0.274686	1.14991	0.238877	0.811201		Impdh1
ENSMUSG00000003505	0.13228	-0.65407	3.53381	-0.185089	0.853159		Psg18
ENSMUSG00000003518	18.1087	-0.929291	0.667612	-1.39196	0.163934	0.695805	Dusp3
ENSMUSG00000003526	1.93786	-2.24124	1.59127	-1.40846	0.158995		Prodh
ENSMUSG00000003527	64.7269	-0.161282	0.236257	-0.682657	0.494823	0.898082	Ess2
ENSMUSG00000003528	53.8675	-0.399166	0.346432	-1.15222	0.249231	0.77942	Slc25a1
ENSMUSG00000003531	2.82188	0.331953	1.03817	0.319747	0.74916		Dgcr6
ENSMUSG00000003534	1.36114	-2.16311	1.62146	-1.33406	0.182185		Ddr1
ENSMUSG00000003541	359.175	-0.585551	0.162304	-3.60773	0.000308885	0.0252691	Ier3
ENSMUSG00000003545	379.311	-1.10875	0.307852	-3.60156	0.000316309	0.0256861	Fosb
ENSMUSG00000003546	389.929	0.13152	0.159306	0.825579	0.409043	0.86546	Klc4
ENSMUSG00000003549	30.221	0.0632205	0.377701	0.167382	0.867069	0.980779	Ercc1
ENSMUSG00000003555	1.54822	2.14607	1.6159	1.32809	0.184148		Cyp17a1
ENSMUSG00000003559	15.2812	-0.919054	0.616886	-1.48983	0.13627	0.667955	As3mt
ENSMUSG00000003573	28.1865	0.899547	0.46474	1.93559	0.0529176	0.468804	Homer3
ENSMUSG00000003575	20.7261	-0.306299	0.399083	-0.767507	0.44278	0.88026	Crtc1
ENSMUSG00000003581	43.8722	0.0144096	0.297011	0.0485155	0.961305	0.99503	Rnf215
ENSMUSG00000003585	0.747376	-2.18782	2.53158	-0.864208	0.387473		Sec14l2
ENSMUSG00000003604	3.08695	-2.32973	1.42114	-1.63935	0.101141		Aven
ENSMUSG00000003617	13.4348	-0.166574	0.695533	-0.239491	0.810725	0.973401	Cp
ENSMUSG00000003623	130.019	-0.0528405	0.179562	-0.294274	0.768548	0.967256	Crot
ENSMUSG00000003644	781.328	-0.134083	0.176272	-0.760658	0.446861	0.882148	Rps6ka1
ENSMUSG00000003657	0						Calb2
ENSMUSG00000003660	903.124	0.0596311	0.137882	0.43248	0.665393	0.948922	Snrnp200
ENSMUSG00000003662	60.6348	0.307519	0.347083	0.886009	0.375613	0.85175	Ciao1
ENSMUSG00000003665	1.16675	3.70629	2.98819	1.24032	0.214859		Has1
ENSMUSG00000003680	244.973	0.025637	0.168551	0.152103	0.879106	0.981775	Taf6l
ENSMUSG00000003721	68.1913	0.823308	0.425341	1.93564	0.0529118	0.468804	Insig2
ENSMUSG00000003731	242.447	0.196759	0.173177	1.13617	0.255885	0.785863	Kpna6
ENSMUSG00000003746	36.2936	-0.420341	0.440585	-0.954051	0.340058	0.839052	Man1a
ENSMUSG00000003752	20.6609	0.170028	0.423353	0.401624	0.687961	0.951985	Itpkc
ENSMUSG00000003762	39.8276	-0.265502	0.310629	-0.854725	0.392704	0.858986	Coq8b
ENSMUSG00000003778	456.233	0.154548	0.124809	1.23827	0.215614	0.752655	Brd8
ENSMUSG00000003779	8.75635	-0.583289	0.827146	-0.705183	0.480697	0.894342	Kif20a
ENSMUSG00000003808	41.5758	-0.642411	0.290666	-2.21014	0.0270956	0.356668	Farsa
ENSMUSG00000003809	2.07848	-0.18466	1.40505	-0.131426	0.895438		Gcdh
ENSMUSG00000003810	20.7182	-0.0455861	0.545832	-0.0835167	0.933441	0.990203	Mast2
ENSMUSG00000003812	10.0291	-1.62736	0.815757	-1.99491	0.0460526	0.449298	Dnase2a
ENSMUSG00000003813	25.1993	-0.407041	0.396399	-1.02685	0.304493	0.815228	Rad23a
ENSMUSG00000003814	267.269	-0.15944	0.15444	-1.03237	0.301897	0.813426	Calr
ENSMUSG00000003824	0.919396	0.30384	2.14982	0.141333	0.887607		Syce2
ENSMUSG00000003847	1256.35	-0.169395	0.120969	-1.40032	0.161419	0.691778	Nfat5
ENSMUSG00000003848	9.50112	-0.364486	0.75346	-0.483749	0.628564	0.938222	Nob1
ENSMUSG00000003849	12.4158	0.230406	0.743322	0.309969	0.756585	0.964461	Nqo1
ENSMUSG00000003863	0.241808	-1.35533	3.52929	-0.384024	0.70096		Ppfia3
ENSMUSG00000003865	93.3383	-0.0423306	0.298334	-0.14189	0.887167	0.983327	Gys1
ENSMUSG00000003868	33.2896	-0.773806	0.325026	-2.38075	0.0172773	0.282366	Ruvbl2
ENSMUSG00000003872	0.170002	1.14102	3.52637	0.323567	0.746266		Lin7b
ENSMUSG00000003873	57.4226	-0.202187	0.259103	-0.780335	0.435194	0.877596	Bax
ENSMUSG00000003882	15.3328	0.133823	0.585067	0.22873	0.819078	0.974537	Il7r
ENSMUSG00000003923	18.6073	0.814846	0.761749	1.0697	0.284752	0.800595	Tfam
ENSMUSG00000003929	2.53823	-0.368566	1.35683	-0.271637	0.785901		Zfp81
ENSMUSG00000003934	2.88087	0.273607	1.34057	0.204097	0.838277		Efnb3
ENSMUSG00000003948	81.9406	-0.2656	0.326588	-0.813255	0.416072	0.871744	Mmd
ENSMUSG00000003949	9.20737	-2.14768	1.02398	-2.09738	0.0359595	0.401811	Hlf
ENSMUSG00000003955	41.9028	0.862324	0.319706	2.69725	0.00699158	0.184421	Fam162a
ENSMUSG00000003970	131.003	-0.230512	0.181899	-1.26725	0.205067	0.745501	Rpl8
ENSMUSG00000003974	0.13228	-0.65407	3.53381	-0.185089	0.853159		Grm3
ENSMUSG00000003992	25.737	-0.21456	0.436489	-0.491559	0.623031	0.937579	Ssbp2
ENSMUSG00000004018	13.3969	-0.504124	0.70463	-0.715445	0.474334	0.890487	Fancl
ENSMUSG00000004031	0.116542	0.788602	3.53381	0.223159	0.823412		Brinp2
ENSMUSG00000004032	0.132749	-0.65553	3.53381	-0.185502	0.852835		Gstm5
ENSMUSG00000004035	0.13228	-0.65407	3.53381	-0.185089	0.853159		Gstm7
ENSMUSG00000004038	0.116542	0.788602	3.53381	0.223159	0.823412		Gstm3
ENSMUSG00000004040	2774.06	-0.114153	0.137838	-0.82817	0.407574	0.864283	Stat3
ENSMUSG00000004043	189.073	0.597772	0.288396	2.07275	0.0381959	0.413727	Stat5a
ENSMUSG00000004044	0.569027	-0.46378	2.74285	-0.169087	0.865729		Cavin1
ENSMUSG00000004054	914.303	0.250537	0.112277	2.23142	0.0256534	0.34593	Map3k11
ENSMUSG00000004056	689.367	0.15677	0.132693	1.18145	0.237423	0.7703	Akt2
ENSMUSG00000004069	26.3717	-0.830565	0.584676	-1.42056	0.155446	0.6856	Dnaja3
ENSMUSG00000004070	179.672	-0.0821602	0.18622	-0.441201	0.659068	0.94763	Hmox2
ENSMUSG00000004071	65.8296	0.0855514	0.272619	0.313813	0.753663	0.963631	Cdip1
ENSMUSG00000004085	14.8718	-0.721395	0.669115	-1.07813	0.280974	0.799017	Map3k20
ENSMUSG00000004096	122.384	0.00381632	0.22185	0.0172023	0.986275	0.998245	Cwc15
ENSMUSG00000004098	2.74983	0.923776	1.13075	0.816957	0.413953		Col5a3
ENSMUSG00000004099	32.5272	-0.263327	0.381937	-0.689451	0.49054	0.89707	Dnmt1
ENSMUSG00000004100	22.8644	-1.9129	0.599252	-3.19214	0.00141223	0.0699892	Ppan
ENSMUSG00000004105	3.22696	-0.632182	1.02395	-0.617396	0.536974		Angptl2
ENSMUSG00000004110	11.887	-1.30322	0.683518	-1.90663	0.0565685	0.480572	Cacna1e
ENSMUSG00000004113	0.484846	-1.2113	2.50353	-0.483836	0.628502		Cacna1b
ENSMUSG00000004127	21.7733	-0.718868	0.419108	-1.71523	0.0863022	0.565056	Trmt10a
ENSMUSG00000004151	2.06297	-0.906349	1.65498	-0.547649	0.583933		Etv1
ENSMUSG00000004187	24.1355	0.49835	0.484729	1.0281	0.303903	0.814932	Kifc2
ENSMUSG00000004207	7153.36	-0.0414457	0.128684	-0.322074	0.747397	0.963265	Psap
ENSMUSG00000004221	285.485	0.0727029	0.177223	0.410233	0.681635	0.950864	Ikbkg
ENSMUSG00000004231	0						Pax2
ENSMUSG00000004233	11.2657	-1.61973	0.646707	-2.50457	0.01226	0.241784	Wars2
ENSMUSG00000004263	91.2824	-0.350913	0.389811	-0.900212	0.368008	0.850586	Atn1
ENSMUSG00000004264	263.487	-0.333755	0.180093	-1.85324	0.0638478	0.502757	Phb2
ENSMUSG00000004266	6150.71	0.00685692	0.109864	0.0624125	0.950234	0.993599	Ptpn6
ENSMUSG00000004267	0.60114	-0.656989	2.68902	-0.244323	0.806981		Eno2
ENSMUSG00000004268	67.5899	-0.147225	0.286553	-0.51378	0.607405	0.933508	Emg1
ENSMUSG00000004270	156.134	-0.253078	0.187218	-1.35178	0.176446	0.713252	Lpcat3
ENSMUSG00000004285	118.88	0.142333	0.203624	0.698998	0.484553	0.896118	Atp6v1f
ENSMUSG00000004296	0						Il12b
ENSMUSG00000004317	11.7189	0.181366	0.730434	0.248299	0.803903	0.973401	Clcn5
ENSMUSG00000004319	126.336	0.0106365	0.228238	0.0466028	0.96283	0.99503	Clcn3
ENSMUSG00000004328	0.397026	-2.06356	3.47775	-0.593362	0.552939		Hif3a
ENSMUSG00000004341	0						Gpx6
ENSMUSG00000004344	0						Gpx5
ENSMUSG00000004347	0						Pde1c
ENSMUSG00000004356	7.14833	-0.905561	0.783665	-1.15555	0.247867	0.779232	Utp20
ENSMUSG00000004359	1.5165	-3.18632	1.77694	-1.79315	0.0729492		Spic
ENSMUSG00000004360	0.336092	-1.85133	3.49245	-0.530095	0.596046		9330159F19Rik
ENSMUSG00000004364	705.759	-0.0279934	0.109183	-0.256389	0.797651	0.973401	Cul3
ENSMUSG00000004366	0						Sst
ENSMUSG00000004371	0						Il11
ENSMUSG00000004383	4.97804	-1.23587	0.983677	-1.25638	0.208978	0.748009	Large1
ENSMUSG00000004393	11.9509	-0.697151	0.667505	-1.04441	0.296295	0.810288	Ddx56
ENSMUSG00000004394	161.066	0.0658924	0.171553	0.384095	0.700908	0.955804	Tmed4
ENSMUSG00000004415	0.234575	-1.37363	3.52856	-0.389289	0.697062		Col26a1
ENSMUSG00000004446	1334.87	-0.0641112	0.118969	-0.538889	0.589964	0.929852	Bid
ENSMUSG00000004451	533.464	0.17841	0.126211	1.41359	0.157482	0.687987	Ralb
ENSMUSG00000004455	2904.32	-0.182968	0.123945	-1.4762	0.13989	0.671726	Ppp1cc
ENSMUSG00000004460	241.048	-0.160097	0.185056	-0.865127	0.386969	0.855232	Dnajb11
ENSMUSG00000004462	27.7925	0.124287	0.410586	0.302706	0.762114	0.966268	Tbccd1
ENSMUSG00000004473	0.130908	-0.65375	3.53381	-0.184999	0.85323		Clec11a
ENSMUSG00000004500	4.9321	0.0957855	1.1026	0.0868726	0.930773	0.990203	Zfp324
ENSMUSG00000004508	941.075	0.177614	0.0938817	1.89189	0.0585054	0.48545	Gab2
ENSMUSG00000004530	468.237	-0.49172	0.248946	-1.97521	0.0482448	0.456153	Coro1c
ENSMUSG00000004535	1903.3	0.114392	0.107908	1.06009	0.289104	0.805058	Tax1bp1
ENSMUSG00000004540	0.328252	-1.82168	3.49467	-0.521272	0.602177		Psg17
ENSMUSG00000004542	0.109417	-0.65407	3.53381	-0.185089	0.853159		Psg19
ENSMUSG00000004552	179.834	-0.111217	0.23662	-0.470025	0.638337	0.941426	Ctse
ENSMUSG00000004558	3.69617	2.00937	0.975279	2.0603	0.0393699		Ndrg2
ENSMUSG00000004561	62.3448	-0.661654	0.394351	-1.67783	0.0933799	0.580027	Mettl17
ENSMUSG00000004562	0.070329	-0.41818	3.50542	-0.119295	0.905041		Arhgef40
ENSMUSG00000004565	60.1086	-0.459322	0.262323	-1.75098	0.0799492	0.550473	Pnpla6
ENSMUSG00000004567	162.943	-0.0295478	0.189091	-0.156262	0.875826	0.981775	Mcoln1
ENSMUSG00000004568	450.324	-0.0670779	0.127733	-0.525143	0.599484	0.931708	Arhgef18
ENSMUSG00000004591	191.365	-0.0228578	0.15341	-0.148998	0.881555	0.982181	Pkn2
ENSMUSG00000004609	2887.34	-0.431007	0.173936	-2.47796	0.0132134	0.248179	Cd33
ENSMUSG00000004610	11.2757	0.000696038	0.665491	0.0010459	0.999165	0.999625	Etfb
ENSMUSG00000004612	3.88472	-0.278943	1.09042	-0.255812	0.798096		Nkg7
ENSMUSG00000004613	0
ENSMUSG00000004626	1247.31	-0.0704642	0.137854	-0.51115	0.609246	0.9338	Stxbp2
ENSMUSG00000004630	1.33047	-0.695432	1.99839	-0.347997	0.727843		Pcp2
ENSMUSG00000004631	0.618306	0.488045	2.38857	0.204326	0.838099		Sgce
ENSMUSG00000004633	124.768	-0.45954	0.278917	-1.64758	0.0994381	0.592977	Chn2
ENSMUSG00000004637	29.6593	-0.118823	0.39988	-0.297148	0.766354	0.967201	Wwox
ENSMUSG00000004642	160.029	0.230393	0.175412	1.31344	0.189035	0.731245	Slbp
ENSMUSG00000004651	0.381431	0.768153	3.068	0.250376	0.802297		Tyr
ENSMUSG00000004654	0						Ghrhr
ENSMUSG00000004655	0.724763	-2.94679	2.16844	-1.35894	0.174164		Aqp1
ENSMUSG00000004661	323.213	0.210382	0.166452	1.26392	0.206258	0.746124	Arid3b
ENSMUSG00000004665	2088.52	0.0762796	0.115113	0.662647	0.507556	0.906222	Cnn2
ENSMUSG00000004667	249.408	0.0122991	0.193538	0.0635488	0.949329	0.993599	Polr2e
ENSMUSG00000004668	110.552	-1.13129	0.924488	-1.22369			Abca13
ENSMUSG00000004677	2248.93	0.00330921	0.0901431	0.0367107	0.970716	0.99503	Myo9b
ENSMUSG00000004698	2.09724	-0.804158	1.25094	-0.642845	0.520325		Hdac9
ENSMUSG00000004707	127.983	-0.10149	0.184706	-0.549468	0.582684	0.928892	Ly9
ENSMUSG00000004709	1806.95	0.649541	0.190434	3.41085	0.000647601	0.0418252	Cd244a
ENSMUSG00000004730	219.704	-0.0254678	0.15853	-0.160649	0.87237	0.981124	Adgre1
ENSMUSG00000004748	0.117288	-0.654072	3.53381	-0.18509	0.853159		Mtfp1
ENSMUSG00000004768	77.2852	0.689528	0.318194	2.167	0.0302346	0.37588	Rab23
ENSMUSG00000004771	356.844	0.32191	0.120102	2.68029	0.00735582	0.18805	Rab11a
ENSMUSG00000004788	77.8187	0.470908	0.26733	1.76152	0.0781501	0.545569	Eif2b2
ENSMUSG00000004789	518.921	0.0212501	0.136493	0.155686	0.876281	0.981775	Dlst
ENSMUSG00000004791	0.109417	-0.65407	3.53381	-0.185089	0.853159		Pgf
ENSMUSG00000004798	416.764	0.133824	0.125773	1.06402	0.287321	0.802117	Ulk2
ENSMUSG00000004814	0.953153	-0.682427	2.19773	-0.310515	0.756169		Ccl24
ENSMUSG00000004815	97.723	-0.0471115	0.272385	-0.172959	0.862684	0.98074	Dgkq
ENSMUSG00000004821	0						Tmed11
ENSMUSG00000004837	2.9981	-0.916064	0.992887	-0.922626	0.356202		Grap
ENSMUSG00000004842	0.366102	-0.674158	3.11104	-0.216699	0.828443		Pou1f1
ENSMUSG00000004843	128.493	0.219919	0.214407	1.02571	0.305028	0.815228	Chmp2b
ENSMUSG00000004846	326.834	0.0613018	0.180825	0.339012	0.734601	0.960291	Plod3
ENSMUSG00000004849	48.8365	-0.102095	0.286974	-0.355764	0.722017	0.959052	Ap1s1
ENSMUSG00000004864	2094.36	0.277094	0.240109	1.15403	0.248486	0.77942	Mapk13
ENSMUSG00000004865	114.923	-0.0918299	0.211781	-0.433607	0.664574	0.948922	Srpk1
ENSMUSG00000004872	0.13228	-0.65407	3.53381	-0.185089	0.853159		Pax3
ENSMUSG00000004880	2866.36	0.223805	0.120904	1.85109	0.064156	0.503369	Lbr
ENSMUSG00000004885	0						Crabp2
ENSMUSG00000004891	0						Nes
ENSMUSG00000004892	0						Bcan
ENSMUSG00000004894	0						Hapln2
ENSMUSG00000004895	70.4801	0.262213	0.245231	1.06925	0.284956	0.800595	Prcc
ENSMUSG00000004896	98.709	0.0251186	0.193639	0.129719	0.896789	0.985094	Rrnad1
ENSMUSG00000004897	172.707	-1.59989	0.801799	-1.99538			Hdgf
ENSMUSG00000004902	3.0798	-0.749636	0.965483	-0.776436	0.437492		Slc25a18
ENSMUSG00000004929	1.02709	-0.0895282	1.85966	-0.0481422	0.961603		Thop1
ENSMUSG00000004931	16.7463	-0.0962822	0.482345	-0.199613	0.841784	0.977773	Apba3
ENSMUSG00000004933	68.7977	0.0444288	0.281042	0.158086	0.874389	0.981775	Matk
ENSMUSG00000004934	92.0899	-0.118864	0.214972	-0.552929	0.580312	0.928892	Pias4
ENSMUSG00000004936	430.338	0.0401983	0.121756	0.330154	0.741283	0.961567	Map2k1
ENSMUSG00000004937	248.485	-0.0225973	0.148111	-0.15257	0.878737	0.981775	Sgta
ENSMUSG00000004939	0.13244	-0.654569	3.53381	-0.18523	0.853048		Nmrk2
ENSMUSG00000004945	6.31949	0.120786	0.841127	0.1436	0.885816	0.983211	Tmem242
ENSMUSG00000004947	58.5146	0.016536	0.227544	0.0726719	0.942067	0.991968	Dtx2
ENSMUSG00000004948	0						Zp3
ENSMUSG00000004951	0.249482	-1.39804	3.52703	-0.396378	0.691826		Hspb1
ENSMUSG00000004952	44.0399	-1.16623	1.18667	-0.982779	0.325716	0.826754	Rasa4
ENSMUSG00000004961	0						Syt5
ENSMUSG00000004980	1478.81	0.045692	0.120175	0.380211	0.703789	0.956024	Hnrnpa2b1
ENSMUSG00000004988	0.963333	-0.550307	1.9291	-0.285267	0.77544		Fxyd4
ENSMUSG00000004994	85.7891	-0.313864	0.210669	-1.48984	0.136266	0.667955	Ccdc130
ENSMUSG00000004996	12.7277	-0.384412	0.519311	-0.740234	0.459158	0.884534	Mri1
ENSMUSG00000005034	87.3212	-0.0461864	0.221794	-0.20824	0.835042	0.976837	Prkacb
ENSMUSG00000005043	47.442	0.266277	0.266938	0.997523	0.31851	0.824158	Sgsh
ENSMUSG00000005045	1.24008	-0.474639	1.69654	-0.279769	0.779654		Chd5
ENSMUSG00000005054	73.2118	0.0481223	0.214398	0.224453	0.822405	0.974645	Cstb
ENSMUSG00000005057	371.966	-0.811454	0.240473	-3.37441	0.000739734	0.0466835	Sh2b2
ENSMUSG00000005069	351.756	0.126082	0.128533	0.980935	0.326625	0.827349	Pex5
ENSMUSG00000005078	56.4012	-0.194034	0.307742	-0.63051	0.528361	0.913752	Jkamp
ENSMUSG00000005087	7585.04	0.191568	0.107243	1.78629	0.0740523	0.540005	Cd44
ENSMUSG00000005089	4.38421	1.23843	0.861171	1.43808	0.150411		Slc1a2
ENSMUSG00000005102	33.5435	-0.0644132	0.352688	-0.182635	0.855084	0.97956	Eif2ak4
ENSMUSG00000005103	1533.66	-0.226031	0.155684	-1.45186	0.146542	0.67853	Wdr1
ENSMUSG00000005107	6.61043	-0.695443	0.754262	-0.922019	0.356519	0.845395	Slc2a9
ENSMUSG00000005124	0.860936	-0.377537	1.8005	-0.209685	0.833914		Ccn4
ENSMUSG00000005125	956.09	-0.146793	0.142291	-1.03164	0.302239	0.813533	Ndrg1
ENSMUSG00000005131	0						4930550C14Rik
ENSMUSG00000005142	4874.03	0.0187825	0.093616	0.200634	0.840985	0.97777	Man2b1
ENSMUSG00000005148	19.8058	0.138003	0.480125	0.287431	0.773782	0.969623	Klf5
ENSMUSG00000005150	36.774	-0.404091	0.33444	-1.20826	0.226947	0.761385	Wdr83
ENSMUSG00000005161	27.8344	-0.743779	0.424174	-1.75348	0.0795202	0.549624	Prdx2
ENSMUSG00000005198	1526.97	-0.391985	0.138381	-2.83264	0.00461648	0.146843	Polr2a
ENSMUSG00000005202	0						Shbg
ENSMUSG00000005204	335.481	-0.0112879	0.15392	-0.0733361	0.941539	0.991968	Senp3
ENSMUSG00000005220	1.10335	-0.108252	1.93999	-0.0558003	0.955501		Corin
ENSMUSG00000005225	2.27284	-1.56667	1.60299	-0.977343	0.3284		Plekha8
ENSMUSG00000005232	0						G6pc2
ENSMUSG00000005233	0.511799	-1.52201	2.47849	-0.614089	0.539157		Spc25
ENSMUSG00000005237	6.46415	-0.608127	1.44917	-0.419638	0.67475	0.950824	Dnah2
ENSMUSG00000005251	0						Ripk4
ENSMUSG00000005262	438.814	0.0177616	0.133982	0.132567	0.894536	0.984128	Ufd1
ENSMUSG00000005267	3.79335	-1.24625	1.19865	-1.03972	0.298471		Zfp287
ENSMUSG00000005268	0.0849094	0.658075	3.53381	0.186222	0.85227		Prlr
ENSMUSG00000005299	76.5793	-0.298257	0.392259	-0.760356	0.447042	0.882157	Letm1
ENSMUSG00000005312	217.019	-0.0877033	0.135907	-0.645317	0.518722	0.909472	Ubqln1
ENSMUSG00000005320	0.133923	0.788602	3.53381	0.223159	0.823412		Fgfr4
ENSMUSG00000005338	1.54799	-3.01304	1.76241	-1.70961	0.0873386		Cadm3
ENSMUSG00000005339	1.54234	-1.70912	1.53722	-1.11183	0.266213		Fcer1a
ENSMUSG00000005354	52.0086	-0.092169	0.264134	-0.348948	0.727129	0.960213	Txn2
ENSMUSG00000005355	0.233829	0.0674776	3.53381	0.0190948	0.984765		Casp14
ENSMUSG00000005357	0						Slc1a6
ENSMUSG00000005360	0.127269	0.789073	3.53381	0.223292	0.823308		Slc1a3
ENSMUSG00000005362	145.905	0.115805	0.172961	0.669546	0.503147	0.903442	Crbn
ENSMUSG00000005364	1.40923	1.4222	1.53729	0.925132	0.354897		Il5ra
ENSMUSG00000005370	45.0404	-0.175241	0.320985	-0.545947	0.585102	0.929317	Msh6
ENSMUSG00000005371	833.221	0.0234186	0.101693	0.230286	0.817869	0.974537	Fbxo11
ENSMUSG00000005373	13.2986	-1.19744	0.918325	-1.30394	0.192253	0.734134	Mlxipl
ENSMUSG00000005374	56.3813	0.175552	0.275368	0.637518	0.523788	0.911675	Tbl2
ENSMUSG00000005378	67.3937	-0.727495	0.279301	-2.6047	0.0091956	0.210259	Bud23
ENSMUSG00000005397	0.711585	-1.91037	2.24246	-0.851911	0.394263		Nid1
ENSMUSG00000005410	3.19444	-0.171273	0.981188	-0.174557	0.861428		Mcm5
ENSMUSG00000005413	133.708	0.1459	0.225078	0.64822	0.516842	0.90871	Hmox1
ENSMUSG00000005417	657.618	-0.205783	0.118758	-1.7328	0.0831319	0.557133	Mprip
ENSMUSG00000005442	766.209	0.171021	0.162517	1.05233	0.29265	0.808739	Cic
ENSMUSG00000005447	18.9765	-2.14487	0.60981	-3.51728	0.00043599	0.0318879	Pafah1b3
ENSMUSG00000005465	6.00672	-0.888341	0.778406	-1.14123	0.253774	0.78309	Il27ra
ENSMUSG00000005469	91.5578	0.00836232	0.201357	0.0415298	0.966874	0.99503	Prkaca
ENSMUSG00000005470	1.89197	-1.74383	1.52309	-1.14493	0.252237		Asf1b
ENSMUSG00000005474	0.109417	-0.65407	3.53381	-0.185089	0.853159		Myl10
ENSMUSG00000005481	833.209	-0.259753	0.131467	-1.9758	0.048177	0.456153	Ddx39a
ENSMUSG00000005483	541.608	0.499907	0.135678	3.6845	0.000229151	0.0210895	Dnajb1
ENSMUSG00000005493	0.999639	0.656615	1.90425	0.344816	0.730233		Msh4
ENSMUSG00000005501	105.057	-0.142364	0.294977	-0.482626	0.629361	0.938518	Usp40
ENSMUSG00000005503	0.26456	-1.45401	3.52479	-0.412509	0.679966		Evx1
ENSMUSG00000005505	56.8158	0.534876	0.320859	1.66701	0.0955121	0.585906	Kbtbd4
ENSMUSG00000005506	449.081	-0.132384	0.127175	-1.04095	0.297897	0.811567	Celf1
ENSMUSG00000005510	34.4075	-0.107725	0.332067	-0.324407	0.74563	0.962585	Ndufs3
ENSMUSG00000005514	853.94	-0.194582	0.0998167	-1.94939	0.0512491	0.464692	Por
ENSMUSG00000005533	876.783	0.00946789	0.158879	0.0595917	0.952481	0.994115	Igf1r
ENSMUSG00000005534	287.884	0.0149455	0.12691	0.117764	0.906254	0.986119	Insr
ENSMUSG00000005540	21.7953	-0.896855	0.775173	-1.15697	0.247283	0.778872	Fcer2a
ENSMUSG00000005547	0						Cyp2a5
ENSMUSG00000005553	0.302051	0.579296	3.53381	0.16393	0.869787		Atp4a
ENSMUSG00000005566	121.777	-0.234896	0.192036	-1.22319	0.221258	0.75688	Trim28
ENSMUSG00000005575	241.189	0.0396238	0.158277	0.250344	0.802321	0.973401	Ube2m
ENSMUSG00000005580	36.9646	-1.02403	0.37191	-2.75344	0.00589719	0.169261	Adcy9
ENSMUSG00000005583	61.9422	0.255354	0.470514	0.542714	0.587327	0.929549	Mef2c
ENSMUSG00000005609	140.652	0.151017	0.192608	0.784066	0.433002	0.875731	Ctr9
ENSMUSG00000005610	1785.13	0.107816	0.0903303	1.19358	0.232644	0.766001	Eif4g2
ENSMUSG00000005611	5.94925	-2.47233	0.986893	-2.50516	0.0122396	0.241784	Irag1
ENSMUSG00000005615	574.023	0.104781	0.122212	0.857373	0.391239	0.858673	Pcyt1a
ENSMUSG00000005621	592.086	0.0818538	0.245441	0.333498	0.738759	0.961567	Zfp592
ENSMUSG00000005625	606.867	0.13309	0.176213	0.75528	0.450081	0.882157	Psmd4
ENSMUSG00000005628	5.51311	0.459686	0.7809	0.588662	0.556088	0.924872	Tmod4
ENSMUSG00000005640	0.289773	-1.69969	3.52313	-0.482438	0.629495		Insrr
ENSMUSG00000005649	0.249565	-1.3973	3.52744	-0.396124	0.692014		Cabp5
ENSMUSG00000005656	374.925	-0.156463	0.118825	-1.31676	0.18792	0.730423	Snx6
ENSMUSG00000005667	19.6942	-0.514363	0.425111	-1.20995	0.226298	0.760602	Mthfd2
ENSMUSG00000005672	28.2024	0.477505	0.706853	0.675537			Kit
ENSMUSG00000005674	13.2491	-0.28631	0.562607	-0.508899	0.610823	0.93388	Tomm40l
ENSMUSG00000005677	3.4382	0.864179	1.21311	0.712364	0.47624		Nr1i3
ENSMUSG00000005681	0.912714	-3.27566	1.99391	-1.64283	0.100418		Apoa2
ENSMUSG00000005682	607.854	0.150705	0.138117	1.09114	0.275213	0.796118	Pan2
ENSMUSG00000005683	566.512	0.157124	0.108845	1.44356	0.148864	0.67853	Cs
ENSMUSG00000005686	2643.12	0.185028	0.152854	1.21049	0.226092	0.76034	Ampd3
ENSMUSG00000005687	114.292	0.117589	0.187654	0.626629	0.530902	0.914744	Bcas2
ENSMUSG00000005696	1.27306	-2.59262	1.99595	-1.29894	0.193965		Sh2d1a
ENSMUSG00000005698	523.966	0.0267111	0.132932	0.200939	0.840746	0.977698	Ctcf
ENSMUSG00000005699	1.9835	0.821765	1.28734	0.638344	0.52325		Pard6a
ENSMUSG00000005705	0						Agrp
ENSMUSG00000005716	0						Pvalb
ENSMUSG00000005718	2.38634	0.0797192	1.29578	0.061522	0.950943		Tfap4
ENSMUSG00000005732	5.2129	0.204223	0.764104	0.267271	0.78926	0.973083	Ranbp1
ENSMUSG00000005763	10.1853	-0.943163	0.794675	-1.18685	0.235285	0.769012	Cd247
ENSMUSG00000005774	27.0405	0.835608	0.365171	2.28826	0.0221222	0.323122	Rfx5
ENSMUSG00000005779	167.446	0.359615	0.198696	1.80987	0.0703153	0.529715	Psmb4
ENSMUSG00000005800	2697.43	-0.652035	0.58441	-1.11572	0.264544	0.788009	Mmp8
ENSMUSG00000005802	1.01383	-1.59708	2.11662	-0.754545	0.450522		Slc30a4
ENSMUSG00000005803	380.97	-0.0167408	0.209243	-0.0800066	0.936232	0.990395	Sqor
ENSMUSG00000005804	203.764	0.0229875	0.172732	0.133082	0.894129	0.984114	Bloc1s6
ENSMUSG00000005813	39.0419	-0.0999074	0.319965	-0.312245	0.754855	0.963631	Metap1
ENSMUSG00000005823	342.691	0.0713773	0.139528	0.511564	0.608956	0.9338	Gpr108
ENSMUSG00000005824	728.448	-0.160157	0.106717	-1.50077	0.133416	0.664313	Tnfsf14
ENSMUSG00000005836	0.803842	-1.21687	2.47208	-0.492245	0.622546		Gata6
ENSMUSG00000005846	22.4022	-0.123886	0.437361	-0.283258	0.776979	0.971385	Rsl1d1
ENSMUSG00000005864	0.367016	-1.96278	3.48449	-0.563291	0.573237		Cnga2
ENSMUSG00000005871	356.203	-0.224825	0.181118	-1.24132	0.214488	0.752655	Apc
ENSMUSG00000005873	144.069	-0.27814	0.194469	-1.43025	0.152645	0.681383	Reep5
ENSMUSG00000005881	86.0784	-0.367254	0.256076	-1.43416	0.151527	0.680897	Ergic3
ENSMUSG00000005882	16.9354	-0.102915	0.430598	-0.239006	0.811101	0.973401	Uqcc1
ENSMUSG00000005883	1.29015	-0.157046	1.7228	-0.0911574	0.927368		Spo11
ENSMUSG00000005886	670.609	0.113978	0.111796	1.01952	0.307957	0.815228	Ncoa2
ENSMUSG00000005891	0						Prl4a1
ENSMUSG00000005892	0.381822	-2.01302	3.48105	-0.578279	0.563076		Trh
ENSMUSG00000005893	332.966	-0.00119583	0.145208	-0.00823524	0.993429	0.998599	Nr2c2
ENSMUSG00000005897	4.72843	-0.774057	0.899486	-0.860555	0.389483		Nr2c1
ENSMUSG00000005899	29.0698	-0.0987785	0.441866	-0.223549	0.823109	0.974645	Smpd4
ENSMUSG00000005907	80.2789	0.0459454	0.290926	0.157928	0.874513	0.981775	Pex1
ENSMUSG00000005917	0						Otx1
ENSMUSG00000005936	1755.57	0.0906161	0.0913435	0.992037	0.321179	0.825347	Kctd20
ENSMUSG00000005947	15.0264	0.659844	0.465562	1.41731	0.156393	0.686294	Itgae
ENSMUSG00000005949	174.205	0.094542	0.197054	0.479778	0.631385	0.939507	Ctns
ENSMUSG00000005950	0.21845	-1.31414	3.53132	-0.372138	0.70979		P2rx5
ENSMUSG00000005951	13.5842	-0.116263	0.573155	-0.202848	0.839254	0.977298	Shpk
ENSMUSG00000005952	0.373613	2.05522	3.48823	0.589189	0.555734		Trpv1
ENSMUSG00000005958	0						Ephb3
ENSMUSG00000005968	3.07782	-1.60062	1.22234	-1.30947	0.190376		Tuft1
ENSMUSG00000005973	12.2722	-0.0564544	0.57963	-0.0973974	0.922411	0.988723	Rcn1
ENSMUSG00000005980	4.25181	-0.35503	0.916692	-0.387295	0.698538		Dnase1
ENSMUSG00000005981	42.5577	-0.157804	0.415439	-0.379849	0.704057	0.956057	Trap1
ENSMUSG00000005982	1012.48	0.0252245	0.11289	0.223442	0.823191	0.974645	Naa60
ENSMUSG00000005983	45.4352	0.477367	0.326649	1.46141	0.143904	0.676283	1700037C18Rik
ENSMUSG00000005986	365.764	-0.269016	0.170245	-1.58018	0.114067	0.621333	Ankrd13d
ENSMUSG00000005994	0						Tyrp1
ENSMUSG00000006005	654.935	-0.233144	0.119893	-1.9446	0.0518232	0.465137	Tpr
ENSMUSG00000006007	0						Pdc
ENSMUSG00000006010	116.67	0.0730064	0.220969	0.330393	0.741103	0.961567	Odr4
ENSMUSG00000006014	176.69	-1.8015	1.02231	-1.76219	0.078037	0.545469	Prg4
ENSMUSG00000006019	38.5314	0.323549	0.333729	0.969495	0.332298	0.832177	Dhx34
ENSMUSG00000006021	55.0502	-0.180146	0.305872	-0.588956	0.555891	0.924872	Kptn
ENSMUSG00000006024	556.544	0.088966	0.113764	0.782022	0.434201	0.876524	Napa
ENSMUSG00000006050	176.231	0.0214626	0.197613	0.108609	0.913512	0.987241	Sra1
ENSMUSG00000006056	0						Calcoco2
ENSMUSG00000006057	13.7873	-0.323471	0.543573	-0.595083	0.551788	0.922486	Atp5g1
ENSMUSG00000006058	294.263	0.15519	0.14999	1.03467	0.300823	0.812693	Snf8
ENSMUSG00000006095	23.1349	0.0162427	0.398715	0.0407377	0.967505	0.99503	Tbcb
ENSMUSG00000006127	1678.69	0.119849	0.0968145	1.23792	0.215744	0.752655	Inpp5k
ENSMUSG00000006134	158.887	0.355256	0.177649	1.99977	0.0455255	0.447022	Crkl
ENSMUSG00000006143	0						Upk3bl
ENSMUSG00000006154	99.2781	0.178504	0.30837	0.578862	0.562682	0.926672	Eps8l1
ENSMUSG00000006169	679.865	-0.192764	0.106303	-1.81334	0.0697792	0.528133	Clint1
ENSMUSG00000006179	22.2952	-0.984981	0.60244	-1.63499	0.102052	0.598585	Prss16
ENSMUSG00000006191	3.79043	-0.821665	0.993628	-0.826935	0.408274		Cdkal1
ENSMUSG00000006200	0						Rhox6
ENSMUSG00000006204	0						Cdcp3
ENSMUSG00000006205	0.160213	0.0595901	3.53281	0.0168676	0.986542		Htra1
ENSMUSG00000006215	84.8473	0.0691316	0.232781	0.296982	0.76648	0.967201	Zbtb17
ENSMUSG00000006216	0						Clcnkb
ENSMUSG00000006218	0						Fam131c
ENSMUSG00000006219	2.06382	-3.05775	1.85552	-1.64792	0.0993697		Fblim1
ENSMUSG00000006221	0						Hspb7
ENSMUSG00000006235	0.218401	-1.31395	3.53132	-0.372083	0.709831		Epor
ENSMUSG00000006241	0.127759	0.790658	3.53381	0.223741	0.822959		Ccdc159
ENSMUSG00000006262	245.112	-0.0878808	0.197583	-0.44478	0.656479	0.947224	Mob1b
ENSMUSG00000006269	0						Atp6v1b1
ENSMUSG00000006270	0						Vax1
ENSMUSG00000006273	1954.73	0.223881	0.0898208	2.49253	0.0126838	0.244672	Atp6v1b2
ENSMUSG00000006276	182.016	0.223912	0.151553	1.47745	0.139556	0.67157	Eps15l1
ENSMUSG00000006281	78.1844	-0.694624	0.330424	-2.10222	0.0355338	0.39992	Tep1
ENSMUSG00000006288	89.6268	0.0602075	0.216733	0.277795	0.78117	0.973083	Ttc5
ENSMUSG00000006289	37.6856	-0.436434	0.346594	-1.25921	0.207956	0.748009	Osgep
ENSMUSG00000006299	201.451	-0.116389	0.159619	-0.729166	0.4659	0.887879	Aamp
ENSMUSG00000006301	32.2567	-0.269359	0.373204	-0.721748	0.470449	0.889495	Tmbim1
ENSMUSG00000006304	3195.99	-0.0445332	0.0960424	-0.463682	0.642875	0.943936	Arpc2
ENSMUSG00000006307	463.316	-0.0366637	0.13263	-0.276437	0.782212	0.973083	Kmt2b
ENSMUSG00000006310	5.22475	-0.14733	1.04559	-0.140906	0.887944	0.983545	Zbtb32
ENSMUSG00000006311	0						Etv2
ENSMUSG00000006313	0.713765	-1.94709	2.21624	-0.878557	0.379641		Upk1a
ENSMUSG00000006315	11.7078	-0.779692	0.763618	-1.02105	0.30723	0.815228	Tmem147
ENSMUSG00000006333	1206.05	0.421869	0.115839	3.64184	0.000270693	0.0231746	Rps9
ENSMUSG00000006335	30.2179	-0.665081	0.408838	-1.62676	0.103788	0.602964	Tfpt
ENSMUSG00000006342	2.18824	1.8343	1.28484	1.42765	0.153392		Susd2
ENSMUSG00000006344	756.244	-0.358062	0.144877	-2.47149	0.0134551	0.25051	Ggt5
ENSMUSG00000006345	60.353	-1.95441	1.40519	-1.39086			Ggt1
ENSMUSG00000006356	0.972378	-1.50891	2.13621	-0.706347	0.479973		Crip2
ENSMUSG00000006360	86.662	-1.1832	0.89554	-1.32121	0.186431	0.727324	Crip1
ENSMUSG00000006362	68.0302	-1.04125	0.769011	-1.35401	0.175734	0.713252	Cbfa2t3
ENSMUSG00000006369	0						Fbln1
ENSMUSG00000006373	140.877	0.142752	0.191666	0.744793	0.456397	0.884173	Pgrmc1
ENSMUSG00000006378	0						Gcat
ENSMUSG00000006386	0.132347	-0.654281	3.53381	-0.185149	0.853112		Tek
ENSMUSG00000006389	3.30569	-1.85645	1.0671	-1.73972	0.0819089		Mpl
ENSMUSG00000006390	312.606	0.136973	0.155	0.883694	0.376862	0.85175	Elovl1
ENSMUSG00000006392	194.188	-0.190116	0.169535	-1.1214	0.262119	0.787428	Med8
ENSMUSG00000006395	7.48683	-0.424647	0.697892	-0.608471	0.542875	0.919442	Hyi
ENSMUSG00000006398	1.42087	0.279144	1.64205	0.169997	0.865012		Cdc20
ENSMUSG00000006403	0.526895	-1.3267	3.24431	-0.408932	0.68259		Adamts4
ENSMUSG00000006411	32.4765	0.478177	0.413633	1.15604	0.247664	0.779037	Nectin4
ENSMUSG00000006412	41.1033	0.0178917	0.48913	0.0365785	0.970821	0.99503	Pfdn2
ENSMUSG00000006418	1060.13	0.524045	0.146276	3.58258	0.000340213	0.0266476	Rnf114
ENSMUSG00000006423	113.239	0.128853	0.210629	0.611753	0.540701	0.919281	Steep1
ENSMUSG00000006435	0.261844	-1.45353	3.52481	-0.412372	0.680067		Neurl1a
ENSMUSG00000006442	1.04716	1.1977	1.85493	0.645681	0.518486		Srm
ENSMUSG00000006445	0.56062	-0.401706	2.75543	-0.145787	0.884089		Epha2
ENSMUSG00000006456	20.2828	0.239798	0.41497	0.577869	0.563353	0.926712	Rbm14
ENSMUSG00000006457	0.360248	0.0184099	3.52349	0.00522491	0.995831		Actn3
ENSMUSG00000006462	37.9881	0.240159	0.349431	0.687286	0.491902	0.89707	A530013C23Rik
ENSMUSG00000006463	36.2968	0.129946	0.366265	0.354788	0.722748	0.959052	Zdhhc24
ENSMUSG00000006464	1.15368	1.83603	1.79015	1.02563	0.305067		Bbs1
ENSMUSG00000006469	0						Slc34a3
ENSMUSG00000006471	155.904	-0.00307476	0.192493	-0.0159734	0.987256	0.998245	Ndor1
ENSMUSG00000006476	184.249	-0.168058	0.224298	-0.749264	0.453698	0.883479	Nsmf
ENSMUSG00000006488	0						Prl7a1
ENSMUSG00000006490	0.13228	-0.65407	3.53381	-0.185089	0.853159		Prl8a9
ENSMUSG00000006494	61.4694	-0.506385	0.362565	-1.39667	0.162512	0.69377	Pdk1
ENSMUSG00000006498	244.067	-0.356908	0.256718	-1.39027	0.164446	0.697444	Ptbp1
ENSMUSG00000006517	75.2396	0.041371	0.265313	0.155933	0.876086	0.981775	Mvd
ENSMUSG00000006519	457.641	-0.0452946	0.177344	-0.255405	0.79841	0.973401	Cyba
ENSMUSG00000006522	0.287219	-1.61928	3.52034	-0.459978	0.645532		Itih3
ENSMUSG00000006526	168.272	0.486883	0.31415	1.54984	0.12118	0.637289	Stimate
ENSMUSG00000006527	9.61492	0.310047	0.571442	0.54257	0.587426	0.929549	Sfmbt1
ENSMUSG00000006529	0.266236	0.0682597	3.53381	0.0193162	0.984589		Itih1
ENSMUSG00000006538	0.572713	-1.69733	2.7255	-0.62276	0.533443		Ihh
ENSMUSG00000006542	0.117288	-0.65407	3.53381	-0.185089	0.853159		Prkag3
ENSMUSG00000006546	0						Cryba2
ENSMUSG00000006567	0						Atp7b
ENSMUSG00000006570	0						Defb2
ENSMUSG00000006574	0						Slc4a1
ENSMUSG00000006575	1.60295	0.183981	1.60799	0.114417	0.908907		Rundc3a
ENSMUSG00000006576	0.143541	0.874489	3.53381	0.247463	0.80455		Slc4a3
ENSMUSG00000006585	10.735	-0.506792	0.601225	-0.842933	0.399266	0.859714	Cdt1
ENSMUSG00000006586	0						Runx1t1
ENSMUSG00000006587	0.605248	1.75609	2.33765	0.751218	0.452522		Snai3
ENSMUSG00000006589	12.3596	0.235378	0.503891	0.467122	0.640413	0.942073	Aprt
ENSMUSG00000006599	178.316	0.062338	0.14981	0.416114	0.677327	0.950824	Gtf2h1
ENSMUSG00000006611	20.3717	-0.550099	0.717801	-0.766367	0.443458	0.88026	Hfe
ENSMUSG00000006638	40.3529	-0.351092	0.447251	-0.785	0.432454	0.875731	Abhd1
ENSMUSG00000006641	11.2471	0.243085	0.538923	0.451057	0.651949	0.945815	Slc5a6
ENSMUSG00000006642	0.131009	-0.65407	3.53381	-0.185089	0.853159		Tcf23
ENSMUSG00000006649	0						Nphs1
ENSMUSG00000006651	1.15743	1.91247	2.0184	0.947518	0.343375		Aplp1
ENSMUSG00000006673	146.722	-0.173483	0.191152	-0.90757	0.364105	0.84837	Qrich1
ENSMUSG00000006675	1.77874	-1.62242	1.91805	-0.845869	0.397626		P4htm
ENSMUSG00000006676	657.266	0.0893397	0.156409	0.571195	0.567868	0.927587	Usp19
ENSMUSG00000006678	2.31914	-0.0544177	1.41344	-0.0385002	0.969289		Pola1
ENSMUSG00000006699	3291.33	0.316771	0.110586	2.86447	0.00417708	0.138119	Cdc42
ENSMUSG00000006705	3365.93	-0.536315	0.18033	-2.97407	0.00293874	0.114684	Pknox1
ENSMUSG00000006711	0.374635	0.768034	3.08601	0.248876	0.803457		D130043K22Rik
ENSMUSG00000006715	5.41534	-0.681556	0.823042	-0.828094	0.407617	0.864283	Gmnn
ENSMUSG00000006717	34.2994	-0.315913	0.335131	-0.942655	0.345858	0.840986	Acot13
ENSMUSG00000006720	0						Zfp184
ENSMUSG00000006724	0						Cyp27b1
ENSMUSG00000006728	19.1732	-0.998665	0.496609	-2.01097	0.0443287	0.442713	Cdk4
ENSMUSG00000006731	585.87	-0.152118	0.14355	-1.05968	0.289288	0.805165	B4galnt1
ENSMUSG00000006732	2.03616	-3.66943	1.60371	-2.28808	0.0221326		Mettl1
ENSMUSG00000006736	18.9928	-0.323969	0.417924	-0.775187	0.438229	0.878775	Tspan31
ENSMUSG00000006740	807.804	0.1442	0.112568	1.28101	0.200191	0.741799	Kif5b
ENSMUSG00000006763	7.51492	-0.368629	0.74499	-0.494811	0.620733	0.937167	Saal1
ENSMUSG00000006764	0.267366	0.0680905	3.53381	0.0192683	0.984627		Tph2
ENSMUSG00000006777	0						Krt23
ENSMUSG00000006782	25.2151	-0.47995	0.384578	-1.24799	0.212034	0.751216	Cnp
ENSMUSG00000006784	1.80587	-0.968078	1.38442	-0.699265	0.484387		Odad4
ENSMUSG00000006800	88.5521	-1.70466	0.663655	-2.56859	0.0102114	0.220951	Sulf2
ENSMUSG00000006818	35.3872	0.473305	0.354974	1.33335	0.182416	0.72053	Sod2
ENSMUSG00000006850	132.772	0.170836	0.249379	0.685046	0.493315	0.89707	Tmco6
ENSMUSG00000006906	66.1794	-0.259914	0.290683	-0.894149	0.371242	0.850996	Stambp
ENSMUSG00000006920	819.302	0.178637	0.119342	1.49685	0.134432	0.665695	Ezh1
ENSMUSG00000006930	0.497147	-0.936614	2.81029	-0.33328	0.738923		Hap1
ENSMUSG00000006931	0						P3h4
ENSMUSG00000006932	1361.05	0.07608	0.101637	0.748543	0.454132	0.883479	Ctnnb1
ENSMUSG00000006941	56.0245	0.254924	0.271253	0.939801	0.34732	0.841029	Eif1b
ENSMUSG00000006948	0						Klk4
ENSMUSG00000006958	0						Chrd
ENSMUSG00000006998	181.922	0.123121	0.164354	0.749123	0.453783	0.883479	Psmd2
ENSMUSG00000007021	0						Syngr3
ENSMUSG00000007029	34.7654	-0.527426	0.442047	-1.19314	0.232814	0.766001	Vars
ENSMUSG00000007030	0.897631	-0.327394	2.12731	-0.1539	0.877688		Vwa7
ENSMUSG00000007033	1.11222	-0.94477	1.8469	-0.511544	0.60897		Hspa1l
ENSMUSG00000007034	0.240374	-1.35596	3.52937	-0.384193	0.700835		Slc44a4
ENSMUSG00000007035	11.992	-0.455398	0.572578	-0.795347	0.426412	0.873253	Msh5
ENSMUSG00000007036	154.349	0.000551871	0.182107	0.00303047	0.997582	0.999336	Abhd16a
ENSMUSG00000007038	502.101	0.135731	0.14632	0.927629	0.3536	0.842297	Neu1
ENSMUSG00000007039	3.70069	-1.0279	1.05758	-0.97193	0.331086		Ddah2
ENSMUSG00000007041	1266.19	-0.103646	0.139455	-0.743224	0.457346	0.884534	Clic1
ENSMUSG00000007050	10.4326	0.426762	0.598859	0.712626	0.476078	0.891672	Lsm2
ENSMUSG00000007080	1.16772	1.88237	1.87535	1.00375	0.315501		Pole
ENSMUSG00000007097	0.234575	-1.37363	3.52856	-0.389289	0.697062		Atp1a2
ENSMUSG00000007107	0						Atp1a4
ENSMUSG00000007122	0.131009	-0.65407	3.53381	-0.185089	0.853159		Casq1
ENSMUSG00000007207	1.23496	-1.2844	1.71103	-0.750659	0.452858		Stx1a
ENSMUSG00000007209	0.13228	-0.65407	3.53381	-0.185089	0.853159		Ceacam9
ENSMUSG00000007216	0.996845	-1.61331	2.36303	-0.68273	0.494778		Zfp775
ENSMUSG00000007279	0.277518	0.0685396	3.53381	0.0193954	0.984526		Scube2
ENSMUSG00000007338	31.3055	0.0925123	0.315977	0.292782	0.769689	0.967504	Mrpl49
ENSMUSG00000007379	2.93324	0.425886	1.08852	0.391253	0.69561		Dennd2c
ENSMUSG00000007411	520.403	-0.0747032	0.114747	-0.651026	0.51503	0.90761	Mark3
ENSMUSG00000007415	110.617	0.105914	0.233054	0.454461	0.649497	0.945581	Gatad1
ENSMUSG00000007440	0						Pcdha10
ENSMUSG00000007457	0						2310003L06Rik
ENSMUSG00000007458	292.506	0.232389	0.132624	1.75224	0.0797319	0.549624	M6pr
ENSMUSG00000007476	23.5587	-0.24795	0.434036	-0.571266	0.567819	0.927587	Lrrc8a
ENSMUSG00000007480	0						Mc5r
ENSMUSG00000007564	654.029	-0.0108159	0.119939	-0.0901777	0.928146	0.989525	Ppp2r1a
ENSMUSG00000007570	18.9829	-0.198508	0.43457	-0.456792	0.64782	0.945491	Fance
ENSMUSG00000007589	77.0948	-0.19486	0.225413	-0.864459	0.387336	0.855547	Tinf2
ENSMUSG00000007591	9.04213	1.18916	0.691874	1.71875	0.0856593	0.5647	Tssk4
ENSMUSG00000007594	0.13228	-0.65407	3.53381	-0.185089	0.853159		Hapln4
ENSMUSG00000007603	42.2636	0.132931	0.3745	0.354955	0.722623	0.959052	Dus3l
ENSMUSG00000007610	31.1787	-0.0456273	0.364685	-0.125114	0.900433	0.98592	Gtpbp3
ENSMUSG00000007613	264.74	0.0363261	0.16182	0.224484	0.822381	0.974645	Tgfbr1
ENSMUSG00000007617	25.681	0.0493769	0.402388	0.12271	0.902337	0.98592	Homer1
ENSMUSG00000007646	5.93684	-0.493417	0.747993	-0.659655	0.509476	0.906222	Rad51c
ENSMUSG00000007653	0.741541	-2.89595	2.91597	-0.993134	0.320645		Gabrb2
ENSMUSG00000007655	0						Cav1
ENSMUSG00000007656	104.01	-0.00900221	0.207673	-0.043348	0.965424	0.99503	Arpp19
ENSMUSG00000007659	114.005	-0.0424456	0.249247	-0.170295	0.864778	0.980779	Bcl2l1
ENSMUSG00000007670	95.5428	0.0388251	0.213866	0.18154	0.855944	0.97956	Khsrp
ENSMUSG00000007682	0						Dio2
ENSMUSG00000007721	51.9815	0.274788	0.269617	1.01918	0.308119	0.815228	Ccdc124
ENSMUSG00000007739	355.734	0.304936	0.151764	2.00928	0.0445077	0.44363	Cct4
ENSMUSG00000007777	10.9751	0.297643	0.526077	0.565778	0.571544	0.927587	0610009B22Rik
ENSMUSG00000007783	0.234575	-1.37363	3.52856	-0.389289	0.697062		Cpt1c
ENSMUSG00000007805	0.13228	-0.65407	3.53381	-0.185089	0.853159		Twist2
ENSMUSG00000007812	108.01	0.152192	0.239767	0.634751	0.525591	0.912042	Zfp655
ENSMUSG00000007815	1445.02	-0.0447871	0.132126	-0.338973	0.73463	0.960291	Rhoa
ENSMUSG00000007817	1798.73	0.15667	0.116003	1.35057	0.176834	0.713252	Zmiz1
ENSMUSG00000007827	3.73707	0.325306	1.47182	0.221023	0.825075		Ankrd26
ENSMUSG00000007833	167.408	-0.391469	0.190332	-2.05676	0.0397089	0.420179	Aldh16a1
ENSMUSG00000007836	228.848	0.0658107	0.203369	0.323602	0.746239	0.962901	Hnrnpa0
ENSMUSG00000007837	191.686	0.224409	0.155456	1.44355	0.148864	0.67853	Prrg2
ENSMUSG00000007850	1111.83	0.101159	0.130569	0.774761	0.438481	0.878775	Hnrnph1
ENSMUSG00000007867	0						Ift43
ENSMUSG00000007872	1.32854	0.830664	1.59782	0.519873	0.603152		Id3
ENSMUSG00000007877	0.134146	0.789287	3.53381	0.223353	0.823261		Tcap
ENSMUSG00000007880	1419.68	-0.0980625	0.116367	-0.8427	0.399396	0.859714	Arid1a
ENSMUSG00000007888	0						Crlf1
ENSMUSG00000007891	4501.53	0.00179578	0.100612	0.0178486	0.98576	0.998245	Ctsd
ENSMUSG00000007892	232.86	-0.187686	0.196255	-0.956337	0.338902	0.838188	Rplp1
ENSMUSG00000007907	0						Cabs1
ENSMUSG00000007908	0						Hmgcll1
ENSMUSG00000007944	0.133923	0.788602	3.53381	0.223159	0.823412		Ttc9b
ENSMUSG00000007946	0						Phox2a
ENSMUSG00000007950	6.17013	0.432504	0.73752	0.58643	0.557587	0.925068	Abhd8
ENSMUSG00000007987	3.03422	0.691802	1.17742	0.587559	0.556829		Ift22
ENSMUSG00000007989	0.26329	-1.45401	3.52479	-0.412509	0.679966		Fzd3
ENSMUSG00000008028	0.657116	-2.82661	2.99481	-0.943839	0.345252		1700008O03Rik
ENSMUSG00000008035	558.362	-0.0583147	0.132706	-0.439428	0.660352	0.94843	Mid1ip1
ENSMUSG00000008036	76.5033	0.370313	0.241949	1.53054	0.125883	0.646285	Ap2s1
ENSMUSG00000008090	2.39547	-0.0712951	1.10845	-0.0643196	0.948716		Fgfrl1
ENSMUSG00000008129	0.646336	-2.77144	2.99783	-0.924484	0.355234		Brme1
ENSMUSG00000008136	1.75325	-0.477828	2.09861	-0.227688	0.819889		Fhl2
ENSMUSG00000008140	10.986	0.911364	0.547523	1.66452	0.0960084	0.586134	Emc10
ENSMUSG00000008153	0.0415987	0.275563	3.52073	0.0782688	0.937614		Clstn3
ENSMUSG00000008167	11.9346	0.347625	0.523064	0.664595	0.50631	0.90539	Fbxw9
ENSMUSG00000008193	9.76204	-0.899971	0.833323	-1.07998	0.280151	0.79825	Spib
ENSMUSG00000008200	1210.67	-0.0693984	0.111604	-0.621826	0.534056	0.915987	Fnbp4
ENSMUSG00000008206	4.84761	-1.25135	0.982287	-1.27392	0.202692		Cers4
ENSMUSG00000008226	35.2503	0.20913	0.323599	0.646263	0.518109	0.909439	Scrn3
ENSMUSG00000008301	27.749	-0.205187	0.403431	-0.508606	0.611028	0.93388	Phax
ENSMUSG00000008305	30.3689	0.328358	0.390992	0.839807	0.401017	0.86143	Tle1
ENSMUSG00000008307	26.4635	-0.549229	0.414418	-1.3253	0.185071	0.725349	1700109H08Rik
ENSMUSG00000008318	1469.37	-0.163509	0.10657	-1.53428	0.124961	0.645934	Relt
ENSMUSG00000008333	10.1396	0.310785	0.627638	0.495166	0.620483	0.936953	Snrpb2
ENSMUSG00000008348	5141	0.218247	0.110783	1.97005	0.0488331	0.456272	Ubc
ENSMUSG00000008373	58.5579	-1.03427	0.433316	-2.38686	0.0169928	0.280521	Prpf31
ENSMUSG00000008384	101.091	0.361803	0.194133	1.86368	0.0623666	0.495708	Sertad1
ENSMUSG00000008393	1689.61	0.356175	0.121454	2.93259	0.00336149	0.125845	Carhsp1
ENSMUSG00000008398	61.0196	-0.0259947	0.264915	-0.0981247	0.921833	0.988723	Elk3
ENSMUSG00000008429	449.853	0.119169	0.11979	0.994815	0.319826	0.825185	Herpud2
ENSMUSG00000008435	63.702	1.08324	0.334173	3.24154	0.00118885	0.0635805	Rdh13
ENSMUSG00000008438	1.0667	1.6601	2.14278	0.774739	0.438494		Adam21
ENSMUSG00000008450	6.78653	0.401419	0.793321	0.505998	0.612858	0.934002	Nutf2
ENSMUSG00000008461	0						Fut1
ENSMUSG00000008475	8125.67	0.0334518	0.122655	0.27273	0.785061	0.973083	Arpc5
ENSMUSG00000008482	0						Rnf151
ENSMUSG00000008489	0						Elavl2
ENSMUSG00000008496	141.043	-0.632945	0.37666	-1.68041	0.0928767	0.579836	Pou2f2
ENSMUSG00000008540	737.765	0.102996	0.153863	0.6694	0.50324	0.903442	Mgst1
ENSMUSG00000008575	0						Nfib
ENSMUSG00000008590	0						Htr3b
ENSMUSG00000008601	1.3312	0.972096	1.67415	0.58065	0.561476		Rab25
ENSMUSG00000008604	60.5247	-0.146445	0.258006	-0.567604	0.570304	0.927587	Ubqln4
ENSMUSG00000008658	0						Rbfox1
ENSMUSG00000008668	104.051	-0.31833	0.298382	-1.06685	0.286038	0.800595	Rps18
ENSMUSG00000008682	1019.57	-0.0585477	0.172063	-0.340268	0.733654	0.960291	Rpl10
ENSMUSG00000008683	345.917	-0.154192	0.16418	-0.939163	0.347647	0.841029	Rps15a
ENSMUSG00000008690	105.714	0.00197507	0.266101	0.00742225	0.994078	0.998599	Ncaph2
ENSMUSG00000008730	2665.58	-0.136465	0.127066	-1.07397	0.282836	0.800201	Hipk1
ENSMUSG00000008734	0.130982	-0.653984	3.53381	-0.185065	0.853178		Gprc5b
ENSMUSG00000008763	121.034	-0.0782354	0.179684	-0.435406	0.663268	0.948585	Man1a2
ENSMUSG00000008789	0						Ceacam5
ENSMUSG00000008813	0						Tppp2
ENSMUSG00000008822	10.2312	-0.202152	0.562005	-0.359698	0.719073	0.959052	Acyp1
ENSMUSG00000008843	0.13228	-0.65407	3.53381	-0.185089	0.853159		Cldn13
ENSMUSG00000008845	2.1289	-0.9538	1.37073	-0.695833	0.486534		Cd163
ENSMUSG00000008855	931.987	-0.0576574	0.189715	-0.303916	0.761192	0.966083	Hdac5
ENSMUSG00000008859	67.9739	-0.183238	0.264105	-0.693807	0.487803	0.896799	Rala
ENSMUSG00000008874	0						Clec3a
ENSMUSG00000008892	53.1849	-0.359234	0.265675	-1.35215	0.176327	0.713252	Vdac3
ENSMUSG00000008932	0						Slc1a7
ENSMUSG00000008958	127.341	-0.42017	0.236154	-1.77922	0.0752036	0.54178	Vps72
ENSMUSG00000008976	291.534	0.36948	0.149932	2.46432	0.0137274	0.252255	Gabpa
ENSMUSG00000008999	0.484152	-2.26952	3.26213	-0.695717	0.486606		Bmp7
ENSMUSG00000009013	81.7166	0.547055	0.237075	2.30752	0.021026	0.314223	Dynll1
ENSMUSG00000009030	77.4018	0.32121	0.252528	1.27197	0.203383	0.743488	Pdcl
ENSMUSG00000009035	457.911	0.180959	0.119579	1.5133	0.130203	0.654212	Tmem184b
ENSMUSG00000009047	0						Gm5965
ENSMUSG00000009070	0						Rsph14
ENSMUSG00000009073	78.2343	-0.0121585	0.24042	-0.0505721	0.959667	0.99503	Nf2
ENSMUSG00000009075	1.82679	2.65322	1.85496	1.43034	0.15262		Cabp7
ENSMUSG00000009076	43.7444	0.137523	0.310646	0.442699	0.657983	0.947232	Zmat5
ENSMUSG00000009079	667.632	0.0889448	0.156077	0.569878	0.568761	0.927587	Ewsr1
ENSMUSG00000009090	170.479	0.0725932	0.156837	0.462858	0.643466	0.943936	Ap1b1
ENSMUSG00000009092	0						Derl3
ENSMUSG00000009093	0						Gstt4
ENSMUSG00000009097	0.13228	-0.65407	3.53381	-0.185089	0.853159		Tbx1
ENSMUSG00000009108	1.89417	-1.42265	1.38434	-1.02767	0.304103		Gnat2
ENSMUSG00000009112	163.001	0.00861641	0.156171	0.0551731	0.956001	0.994478	Bcl2l13
ENSMUSG00000009114	0.133923	0.788602	3.53381	0.223159	0.823412		2610028H24Rik
ENSMUSG00000009115	0.102967	-0.629024	3.53381	-0.178002	0.858722		Spatc1l
ENSMUSG00000009145	30.6148	-0.121704	0.332476	-0.366053	0.714326	0.958234	Dqx1
ENSMUSG00000009185	0						Ccl8
ENSMUSG00000009207	68.9291	0.0898082	0.250775	0.358123	0.720251	0.959052	Lnpk
ENSMUSG00000009210	0.381739	-0.702283	3.06865	-0.228857	0.81898		Prr29
ENSMUSG00000009214	0						Mymk
ENSMUSG00000009216	0						Fam163b
ENSMUSG00000009246	0.622099	-2.71337	3.44192	-0.78833	0.430504		Trpm5
ENSMUSG00000009248	3.34598	-0.202574	1.05493	-0.192026	0.847722		Ascl2
ENSMUSG00000009281	0.127913	0.791153	3.53381	0.223881	0.82285		Rarres2
ENSMUSG00000009291	828.033	0.153734	0.0966048	1.59137	0.111525	0.616295	Pttg1ip
ENSMUSG00000009292	6140.08	0.370356	0.0916555	4.04074	5.32819e-05	0.00661175	Trpm2
ENSMUSG00000009293	183.323	0.0569358	0.166957	0.34102	0.733088	0.960291	Ube2g2
ENSMUSG00000009350	0.644131	-0.277785	2.68256	-0.103552	0.917525		Mpo
ENSMUSG00000009356	0						Lpo
ENSMUSG00000009376	5.84202	-1.23427	0.849903	-1.45225	0.146433	0.67853	Met
ENSMUSG00000009378	1.05994	1.65264	2.09954	0.787142	0.431198		Slc16a12
ENSMUSG00000009394	0						Syn2
ENSMUSG00000009406	56.3463	-0.00868098	0.250199	-0.0346963	0.972322	0.995171	Elk1
ENSMUSG00000009418	59.691	-1.45265	0.513141	-2.8309	0.00464166	0.146843	Nav1
ENSMUSG00000009470	301.636	0.156626	0.12748	1.22863	0.219211	0.755469	Tnpo1
ENSMUSG00000009471	0						Myod1
ENSMUSG00000009487	0.13228	-0.65407	3.53381	-0.185089	0.853159		Otog
ENSMUSG00000009535	38.0112	-0.523691	0.328125	-1.59601	0.110487	0.614407	Rnmt
ENSMUSG00000009545	0.26456	-1.45401	3.52479	-0.412509	0.679966		Kcnq1
ENSMUSG00000009549	209.101	0.0364335	0.167757	0.217181	0.828067	0.976006	Srp14
ENSMUSG00000009551	9.93585	-0.355652	0.583224	-0.609803	0.541992	0.919285	6330409D20Rik
ENSMUSG00000009555	1536.05	0.244483	0.108141	2.26078	0.0237726	0.333709	Cdk9
ENSMUSG00000009563	155.921	0.196291	0.229159	0.856571	0.391682	0.85887	Tor2a
ENSMUSG00000009566	17.8416	-1.67542	0.521421	-3.21318	0.00131276	0.0660452	Fpgs
ENSMUSG00000009569	17.4389	-0.130975	0.506879	-0.258396	0.796101	0.973401	Mrtfb
ENSMUSG00000009575	12.7619	-0.341697	0.519968	-0.65715	0.511085	0.906914	Cbx5
ENSMUSG00000009580	0						Odam
ENSMUSG00000009585	445.714	-0.13953	0.163876	-0.851441	0.394525	0.859474	Apobec3
ENSMUSG00000009588	0.513276	-1.33916	3.27384	-0.409047	0.682505		St6galnac1
ENSMUSG00000009596	0						Taf7l
ENSMUSG00000009614	0						Sardh
ENSMUSG00000009621	7.78045	-1.95512	0.798052	-2.44987	0.0142907	0.257475	Vav2
ENSMUSG00000009628	75.8232	-0.00369375	0.235307	-0.0156976	0.987476	0.998245	Tex15
ENSMUSG00000009630	824.016	0.151265	0.139354	1.08547	0.277712	0.797586	Ppp2cb
ENSMUSG00000009633	155.743	-0.252206	0.298633	-0.844534	0.398371	0.859714	G0s2
ENSMUSG00000009640	35.7482	-0.157065	0.316981	-0.495502	0.620246	0.936953	Dmap1
ENSMUSG00000009646	0						Pla2g12b
ENSMUSG00000009647	139.064	0.125331	0.212728	0.589162	0.555753	0.924872	Mcu
ENSMUSG00000009654	1.45302	1.0287	1.67052	0.615793	0.538031		Oit3
ENSMUSG00000009670	0						Tex11
ENSMUSG00000009681	366.766	-0.112922	0.134931	-0.836885	0.402657	0.861433	Bcr
ENSMUSG00000009687	5170.18	0.0225468	0.0935027	0.241135	0.80945	0.973401	Fxyd5
ENSMUSG00000009731	246.633	0.580972	0.151476	3.83541	0.000125353	0.0129383	Kcnd1
ENSMUSG00000009733	24.7446	0.208713	0.458032	0.455674	0.648624	0.945581	Tfcp2
ENSMUSG00000009734	0.362896	-1.94745	3.48565	-0.558704	0.576364		Pou6f2
ENSMUSG00000009739	10.5796	-0.316005	0.681961	-0.463376	0.643095	0.943936	Pou6f1
ENSMUSG00000009741	1906.8	-0.043284	0.0995417	-0.434833	0.663683	0.948585	Ubp1
ENSMUSG00000009772	364.911	0.139307	0.133091	1.04671	0.295235	0.809477	Nuak2
ENSMUSG00000009828	4.90308	-2.63546	0.929499	-2.83536	0.00457746		Cilk1
ENSMUSG00000009863	262.724	0.22115	0.16978	1.30257	0.192723	0.734194	Sdhb
ENSMUSG00000009876	0.117514	-0.654864	3.53381	-0.185314	0.852983		Cox4i2
ENSMUSG00000009894	7.12648	0.329169	0.688518	0.478084	0.63259	0.939907	Snap47
ENSMUSG00000009900	0						Wnt3a
ENSMUSG00000009905	34.4142	0.21657	0.306494	0.706606	0.479812	0.894108	Kdsr
ENSMUSG00000009907	646.999	0.148335	0.117237	1.26526	0.205778	0.745662	Vps4b
ENSMUSG00000009927	201.929	-0.0754704	0.197462	-0.382202	0.702311	0.955804	Rps25
ENSMUSG00000009941	1.09221	0.230111	2.31043	0.0995966	0.920665		Nxf2
ENSMUSG00000009995	873.678	-0.0562368	0.139415	-0.403378	0.68667	0.951499	Tafazzin
ENSMUSG00000010021	6.83676	-3.97926	1.50139	-2.65039	0.00803991	0.197371	Kif19a
ENSMUSG00000010025	585.97	0.0347202	0.149571	0.232131	0.816436	0.973857	Aldh3a2
ENSMUSG00000010044	1.04639	-1.12382	2.04883	-0.548517	0.583337		Zmynd10
ENSMUSG00000010045	38.0753	-0.119222	0.297552	-0.400677	0.688658	0.952239	Tmem115
ENSMUSG00000010047	1.24768	-2.07197	1.67568	-1.23649	0.216275		Hyal2
ENSMUSG00000010048	3.22557	-0.565204	1.17762	-0.479954	0.63126		Ifrd2
ENSMUSG00000010051	2.15824	0.280076	1.22697	0.228265	0.81944		Hyal1
ENSMUSG00000010054	71.7491	0.129821	0.320773	0.404714	0.685688	0.951373	Tusc2
ENSMUSG00000010057	28.4581	-0.320079	0.36465	-0.877771	0.380068	0.85175	Nprl2
ENSMUSG00000010064	0.304723	-0.591863	3.52722	-0.167799	0.866742		Slc38a3
ENSMUSG00000010066	1.26292	-0.883805	2.04934	-0.431263	0.666277		Cacna2d2
ENSMUSG00000010067	351.884	0.164843	0.131026	1.25809	0.20836	0.748009	Rassf1
ENSMUSG00000010080	0.13228	-0.65407	3.53381	-0.185089	0.853159		Epn3
ENSMUSG00000010086	0						Rnf112
ENSMUSG00000010095	106.357	-0.24065	0.198635	-1.21152	0.225697	0.759612	Slc3a2
ENSMUSG00000010097	2621	-0.0229464	0.100755	-0.227745	0.819844	0.974537	Nxf1
ENSMUSG00000010110	665.608	0.0772743	0.113574	0.680389	0.496258	0.899799	Stx5a
ENSMUSG00000010122	0						Slc47a1
ENSMUSG00000010136	1.66585	-1.08707	1.50142	-0.724028	0.469048		Pifo
ENSMUSG00000010142	42.2719	-1.37442	0.509594	-2.69709	0.00699478	0.184421	Tnfrsf13b
ENSMUSG00000010154	2.05873	2.2065	1.37291	1.60717	0.108017		Spire2
ENSMUSG00000010175	0.226664	-1.34458	3.52995	-0.380906	0.703273		Prox1
ENSMUSG00000010205	74.5109	-0.184145	0.253206	-0.727255	0.46707	0.887887	Raver1
ENSMUSG00000010277	407.133	0.142536	0.132873	1.07272	0.283397	0.800201	Bltp2
ENSMUSG00000010290	47.4358	-0.5388	0.317427	-1.6974	0.0896211	0.572649	AI597479
ENSMUSG00000010307	17.634	-1.1364	0.456327	-2.49033	0.0127624	0.244672	Tmem86a
ENSMUSG00000010311	0						Optc
ENSMUSG00000010342	15.1751	0.458358	1.08286	0.423285	0.672087	0.950824	Tex14
ENSMUSG00000010358	230.634	0.298902	0.172902	1.72874	0.0838563	0.559245	Ifi35
ENSMUSG00000010362	22.6694	0.339521	0.404986	0.838352	0.401833	0.86143	Rdm1
ENSMUSG00000010376	84.1268	0.24593	0.231753	1.06117	0.28861	0.804617	Nedd8
ENSMUSG00000010392	194.934	-0.198203	0.162352	-1.22082	0.222153	0.757094	Gosr1
ENSMUSG00000010406	7.42889	0.800444	0.713807	1.12137	0.262129	0.787428	Mrpl52
ENSMUSG00000010435	0						Spaca7
ENSMUSG00000010453	442.699	-0.0478477	0.127478	-0.37534	0.707407	0.957427	Kansl3
ENSMUSG00000010461	0.127124	0.788602	3.53381	0.223159	0.823412		Eya4
ENSMUSG00000010476	0.349626	1.97676	3.49301	0.56592	0.571448		Ebf3
ENSMUSG00000010492	1.63844	-1.50654	1.49837	-1.00545	0.314678		Uckl1os
ENSMUSG00000010505	2.52414	-0.0921955	1.12957	-0.0816198	0.934949		Myt1
ENSMUSG00000010517	156.741	-0.0426401	0.221512	-0.192496	0.847354	0.978289	Faf1
ENSMUSG00000010529	0.645195	0.731708	2.36606	0.309251	0.75713		Gm266
ENSMUSG00000010538	2.40266	-1.6621	1.59175	-1.04419	0.296396		Tsacc
ENSMUSG00000010554	16.773	0.312271	0.743244	0.420146	0.674379	0.950824	Mettl16
ENSMUSG00000010592	0.117288	-0.65407	3.53381	-0.185089	0.853159		Dazl
ENSMUSG00000010601	0						Apol7a
ENSMUSG00000010607	12.0495	0.218527	0.510768	0.427839	0.668768	0.950563	Pigyl
ENSMUSG00000010608	1626.66	-0.0556269	0.139446	-0.398914	0.689956	0.952485	Rbm25
ENSMUSG00000010609	159.104	0.120004	0.229496	0.522904	0.601041	0.9321	Psen2
ENSMUSG00000010651	3.18437	2.20927	1.11135	1.98792	0.0468202		Acaa1b
ENSMUSG00000010660	0.507212	-0.00732667	2.54404	-0.00287994	0.997702		Plcd1
ENSMUSG00000010663	3.21772	-2.03184	1.21374	-1.67403	0.0941252		Fads1
ENSMUSG00000010721	0.632406	0.703665	2.73163	0.257599	0.796716		Lmbr1
ENSMUSG00000010751	6.88136	-0.388469	0.689979	-0.563015	0.573425	0.927587	Tnfrsf22
ENSMUSG00000010755	107.188	-0.181043	0.253926	-0.712977	0.47586	0.891672	Cars
ENSMUSG00000010760	0						Phlda2
ENSMUSG00000010796	0.346417	-0.794927	3.16431	-0.251216	0.801647		Asz1
ENSMUSG00000010797	1.07747	-2.63306	2.02401	-1.30091	0.193288		Wnt2
ENSMUSG00000010803	0						Gabra1
ENSMUSG00000010825	0.233829	0.0674431	3.53381	0.0190851	0.984773		Grid2ip
ENSMUSG00000010830	0.929157	0.856949	2.40855	0.355794	0.721995		Kdelr3
ENSMUSG00000010841	0						Cfap97d1
ENSMUSG00000010911	5.9718	0.271231	0.808121	0.335631	0.737149	0.960825	Apip
ENSMUSG00000010914	13.173	0.0873755	0.473097	0.184688	0.853474	0.97956	Pdhx
ENSMUSG00000010936	69.2302	0.103146	0.26628	0.387359	0.69849	0.955114	Vac14
ENSMUSG00000011008	4.70274	-0.498037	1.00405	-0.496027	0.619875		Mcoln2
ENSMUSG00000011034	0						Slc5a1
ENSMUSG00000011052	0.13228	-0.65407	3.53381	-0.185089	0.853159
ENSMUSG00000011096	36.3176	0.135039	0.361553	0.373498	0.708778	0.95792	Akt1s1
ENSMUSG00000011114	133.375	0.415952	0.180415	2.30552	0.0211373	0.314732	Tbrg1
ENSMUSG00000011118	0						Panx3
ENSMUSG00000011148	840.338	-0.170809	0.119802	-1.42576	0.153936	0.683321	Adssl1
ENSMUSG00000011154	0.26456	-1.45401	3.52479	-0.412509	0.679966		Cfap161
ENSMUSG00000011158	389.461	0.16604	0.12739	1.3034	0.19244	0.734134	Brf1
ENSMUSG00000011171	0.522493	-1.46115	2.79506	-0.52276	0.601141		Vipr2
ENSMUSG00000011179	49.5536	0.721969	0.299672	2.4092	0.0159877	0.272482	Odc1
ENSMUSG00000011254	1.2889	-1.33507	1.75437	-0.760992	0.446662		Thg1l
ENSMUSG00000011256	1611.71	0.248973	0.180442	1.37979	0.16765	0.701071	Adam19
ENSMUSG00000011257	9.77633	-1.49173	0.675758	-2.20749	0.02728	0.358175	Pabpc4
ENSMUSG00000011263	2.56769	1.03441	1.1006	0.93986	0.347289		Exoc3l2
ENSMUSG00000011267	7.05029	-0.0528385	0.649046	-0.0814095	0.935116	0.99026	Zfp296
ENSMUSG00000011305	61.5013	-0.573576	0.348055	-1.64795	0.099363	0.59285	Plin5
ENSMUSG00000011306	215.029	-0.00927955	0.179555	-0.0516808	0.958783	0.99503	Sugp1
ENSMUSG00000011349	0						Dmrtc2
ENSMUSG00000011350	0.298069	0.279443	3.53381	0.0790771	0.936971		Gm5893
ENSMUSG00000011382	4.25692	-1.49423	1.19022	-1.25542	0.209325		Dhdh
ENSMUSG00000011427	19.6042	-0.0994436	0.432192	-0.230091	0.818021	0.974537	Zfp790
ENSMUSG00000011463	0						Cpb1
ENSMUSG00000011486	0						Slc25a41
ENSMUSG00000011589	0						Fsd1
ENSMUSG00000011632	0						Pinlyp
ENSMUSG00000011658	81.6296	-0.111902	0.231325	-0.483744	0.628568	0.938222	Fuz
ENSMUSG00000011751	6.26927	-0.288146	0.688852	-0.4183	0.675728	0.950824	Sptbn4
ENSMUSG00000011752	595.227	0.0305465	0.141036	0.216587	0.828531	0.976128	Pgam1
ENSMUSG00000011831	96.2868	-0.387839	0.318706	-1.21692	0.223636	0.758783	Evi5
ENSMUSG00000011832	24.4045	0.822627	0.480129	1.71335	0.0866488	0.565235	Evi5l
ENSMUSG00000011837	9.34752	0.47743	0.586241	0.814392	0.41542	0.87117	Snapc2
ENSMUSG00000011877	141.034	-0.227747	0.185028	-1.23088	0.218368	0.754925	Git1
ENSMUSG00000011884	345.319	0.0356868	0.133825	0.266669	0.789724	0.973083	Gltp
ENSMUSG00000011958	604.571	-0.129818	0.108772	-1.19348	0.232682	0.766001	Bnip2
ENSMUSG00000011960	447.788	0.377343	0.136186	2.77079	0.00559212	0.166467	Ccnt1
ENSMUSG00000012017	0						Scarf2
ENSMUSG00000012042	0						4930579F01Rik
ENSMUSG00000012076	26.587	0.0251331	0.407311	0.061705	0.950798	0.993902	Brms1l
ENSMUSG00000012114	489.282	0.0392179	0.137304	0.285629	0.775163	0.970183	Med15
ENSMUSG00000012117	204.597	0.0579462	0.153897	0.376526	0.706526	0.956938	Dhdds
ENSMUSG00000012123	8.92045	-2.50772	1.00413	-2.49741	0.0125103	0.243767	Crybg2
ENSMUSG00000012126	54.964	0.750095	0.322893	2.32304	0.0201768	0.30906	Ubxn11
ENSMUSG00000012187	0.109417	-0.65407	3.53381	-0.185089	0.853159		Mogat1
ENSMUSG00000012211	0.360704	2.00337	3.4894	0.574128	0.565881		Tex22
ENSMUSG00000012282	1.3515	-0.1563	1.57043	-0.099527	0.92072		Wnt8a
ENSMUSG00000012296	31.7033	-0.0812184	0.420274	-0.193251	0.846762	0.978289	Tjap1
ENSMUSG00000012350	0.439722	0.777109	3.43667	0.226122	0.821106		Ehf
ENSMUSG00000012396	0						Nanog
ENSMUSG00000012405	226.322	0.212548	0.161515	1.31597	0.188185	0.730516	Rpl15
ENSMUSG00000012422	129.951	0.256553	0.177143	1.44828	0.147538	0.67853	Tmem167
ENSMUSG00000012428	2179.09	0.982994	0.432766	2.27142	0.0231215	0.329719	Steap4
ENSMUSG00000012429	32.3704	-0.434329	0.309595	-1.40289	0.160649	0.690352	Mplkip
ENSMUSG00000012443	6.35726	-1.20198	0.789563	-1.52233	0.127926	0.650168	Kif11
ENSMUSG00000012483	1.88664	0.272919	1.16847	0.233569	0.815319		Rpa3
ENSMUSG00000012519	10.318	0.273302	0.625796	0.436726	0.66231	0.948585	Mlkl
ENSMUSG00000012520	0						Phox2b
ENSMUSG00000012535	312.007	-0.0227948	0.17765	-0.128313	0.897901	0.98548	Tnpo3
ENSMUSG00000012609	21.1309	0.701272	0.498313	1.40729	0.159341	0.688208	Ttll5
ENSMUSG00000012640	457.717	0.145766	0.121244	1.20226	0.229263	0.763336	Zfp715
ENSMUSG00000012705	43.1431	-0.214124	0.321496	-0.666023	0.505397	0.904635	Retn
ENSMUSG00000012777	0.26804	1.56253	3.52772	0.442929	0.657817		Acp4
ENSMUSG00000012819	67.1241	-0.374324	0.320347	-1.1685	0.242607	0.775621	Cdh23
ENSMUSG00000012848	65.3656	-0.435733	0.289717	-1.50399	0.132583	0.662586	Rps5
ENSMUSG00000012889	1.95638	-1.98915	1.48453	-1.33992	0.180271		Podnl1
ENSMUSG00000013033	3.22509	-2.41655	1.24778	-1.93669	0.0527837		Adgrl1
ENSMUSG00000013076	0.234548	-1.37352	3.52856	-0.389257	0.697086		Amotl1
ENSMUSG00000013083	0						2200002J24Rik
ENSMUSG00000013089	9.88909	-0.171686	0.67189	-0.255528	0.798316	0.973401	Etv5
ENSMUSG00000013091	0.365545	0.739676	3.53175	0.209436	0.834108		Tmem190
ENSMUSG00000013150	3.04148	0.600239	1.19031	0.504271	0.614071		Gfod2
ENSMUSG00000013155	9.69562	0.648401	0.704767	0.920022	0.357561	0.84541	Enkd1
ENSMUSG00000013158	0						4933405L10Rik
ENSMUSG00000013160	774.04	0.0812692	0.121816	0.667145	0.50468	0.904321	Atp6v0d1
ENSMUSG00000013236	7.41235	0.119359	0.735413	0.162302	0.871068	0.981124	Ptprs
ENSMUSG00000013275	63.1652	0.82847	0.379812	2.18126	0.0291639	0.368099	Slc41a1
ENSMUSG00000013338	0.214887	-0.854064	3.53381	-0.241683	0.809025		Fer1l4
ENSMUSG00000013353	35.875	0.402691	0.332341	1.21168	0.225636	0.759612	4931406B18Rik
ENSMUSG00000013367	1.54176	1.73095	1.64994	1.0491	0.294132		Iglon5
ENSMUSG00000013415	0						Igf2bp1
ENSMUSG00000013418	0.262953	-1.45187	3.52489	-0.411891	0.680419		B4galnt2
ENSMUSG00000013419	1.17898	1.86848	1.70041	1.09884	0.271837		Zfp651
ENSMUSG00000013465	420.741	0.305894	0.16873	1.81292	0.0698442	0.528133	Nelfb
ENSMUSG00000013483	3.08139	-0.629834	1.45071	-0.434157	0.664175		Card14
ENSMUSG00000013495	186.899	-0.227901	0.162493	-1.40253	0.160756	0.690544	Tmem175
ENSMUSG00000013523	0						Bcas1
ENSMUSG00000013539	51.7389	0.0349205	0.253691	0.13765	0.890517	0.983545	Tango2
ENSMUSG00000013562	2.43633	3.07286	1.4538	2.11368	0.0345426		4833413E03Rik
ENSMUSG00000013584	0.234901	-1.37504	3.52855	-0.389688	0.696767		Aldh1a2
ENSMUSG00000013593	180.23	0.0700233	0.210572	0.332538	0.739483	0.961567	Ndufs2
ENSMUSG00000013611	0						Snx31
ENSMUSG00000013622	59.7454	-0.000925291	0.305007	-0.00303367	0.997579	0.999336	Atraid
ENSMUSG00000013629	14.2286	-1.49341	0.900563	-1.65831	0.0972554	0.587498	Cad
ENSMUSG00000013643	0.13228	-0.65407	3.53381	-0.185089	0.853159		Lypd8
ENSMUSG00000013646	215.081	0.23567	0.178882	1.31746	0.187684	0.730423	Sh3bp5l
ENSMUSG00000013653	0.116542	0.788602	3.53381	0.223159	0.823412		1810065E05Rik
ENSMUSG00000013662	125.507	0.122702	0.195476	0.627709	0.530195	0.914692	Atad1
ENSMUSG00000013663	2516.77	0.215484	0.0784226	2.74773	0.00600091	0.17081	Pten
ENSMUSG00000013668	0						4933402N03Rik
ENSMUSG00000013698	16.3361	-0.625547	0.422566	-1.48035	0.138779	0.670973	Pea15a
ENSMUSG00000013701	40.0299	0.231085	0.32686	0.706983	0.479577	0.894108	Timm23
ENSMUSG00000013707	511.296	0.0859702	0.147783	0.581733	0.560747	0.925822	Tnfaip8l2
ENSMUSG00000013736	85.0165	-0.364754	0.225739	-1.61582	0.106133	0.60638	Trnt1
ENSMUSG00000013766	0						Ly6g6e
ENSMUSG00000013787	57.4377	-0.647868	0.302478	-2.14187	0.0322038	0.381609	Ehmt2
ENSMUSG00000013822	39.9362	-0.463652	0.361279	-1.28336	0.199365	0.741478	Elof1
ENSMUSG00000013833	23.4259	-0.831315	0.456675	-1.82036	0.0687036	0.522564	Med16
ENSMUSG00000013846	498.504	-0.131384	0.131804	-0.996816	0.318854	0.824158	St3gal1
ENSMUSG00000013858	126.302	-0.112845	0.175247	-0.64392	0.519627	0.90975	Tmem259
ENSMUSG00000013878	378.781	0.137742	0.116392	1.18343	0.23664	0.770156	Rnf170
ENSMUSG00000013921	0.226759	-1.34496	3.52996	-0.381012	0.703194		Clip3
ENSMUSG00000013928	0						1700020L13Rik
ENSMUSG00000013936	11.5207	-1.17801	0.697119	-1.68983	0.09106	0.576974	Myl2
ENSMUSG00000013973	123.405	0.0126095	0.212215	0.0594187	0.952619	0.994115	Dedd
ENSMUSG00000013974	2087.54	-0.0848898	0.154709	-0.548706	0.583207	0.928892	Mcemp1
ENSMUSG00000013997	189.276	0.0833034	0.178348	0.467082	0.640441	0.942073	Nit1
ENSMUSG00000014030	16.9591	-1.24907	0.927866	-1.34618	0.178245	0.716354	Pax5
ENSMUSG00000014039	137.335	-0.0688633	0.224831	-0.306289	0.759385	0.965903	Prdm15
ENSMUSG00000014074	16.4935	-0.559107	0.415242	-1.34646	0.178154	0.716354	Rnf168
ENSMUSG00000014075	129.532	0.169093	0.186223	0.908013	0.363871	0.848342	Dynlt2b
ENSMUSG00000014077	1494.82	0.428504	0.147174	2.91155	0.00359646	0.130439	Chp1
ENSMUSG00000014104	0						Sval2
ENSMUSG00000014158	6.96272	1.16742	0.830263	1.40608	0.159699	0.688515	Trpv4
ENSMUSG00000014164	0.251307	0.215442	3.53381	0.060966	0.951386		Klhl3
ENSMUSG00000014177	34.7293	0.321022	0.344546	0.931726	0.351478	0.841684	Tvp23b
ENSMUSG00000014195	501.707	0.132804	0.127747	1.03959	0.298532	0.811599	Dnajc7
ENSMUSG00000014198	1.02914	-1.66142	2.17899	-0.762472	0.445779		Zfp385c
ENSMUSG00000014226	36.9051	0.167153	0.301561	0.554294	0.579378	0.928892	Cacybp
ENSMUSG00000014232	66.9397	-0.109275	0.236232	-0.462575	0.643669	0.943936	Cluap1
ENSMUSG00000014243	12.959	0.521473	0.586353	0.88935	0.373815	0.851159	Zswim7
ENSMUSG00000014245	115.496	-0.0301019	0.251487	-0.119695	0.904724	0.986119	Pigl
ENSMUSG00000014294	55.1826	-0.120978	0.377777	-0.320238	0.748788	0.963265	Ndufa2
ENSMUSG00000014301	68.4778	0.235061	0.232338	1.01172	0.311673	0.8178	Pam16
ENSMUSG00000014303	1.54662	-1.19455	1.5792	-0.756424	0.449395		Glis2
ENSMUSG00000014313	87.3765	0.312205	0.194526	1.60495	0.108504	0.60983	Cox6c
ENSMUSG00000014329	0.233129	-1.36739	3.52861	-0.387514	0.698375		Bicc1
ENSMUSG00000014349	347.186	0.121484	0.139304	0.872077	0.383166	0.853679	Ube2z
ENSMUSG00000014351	0						Gip
ENSMUSG00000014353	176.205	0.0934142	0.23811	0.392316	0.694825	0.953961	Tmem87b
ENSMUSG00000014355	132.224	-0.281644	0.218662	-1.28804	0.197733	0.74029	Anapc1
ENSMUSG00000014361	3.94562	0.36536	1.50117	0.243384	0.807708		Mertk
ENSMUSG00000014402	153.428	-0.0160203	0.172651	-0.0927899	0.92607	0.989413	Tsg101
ENSMUSG00000014418	218.486	-0.260402	0.232298	-1.12098	0.262294	0.787428	Hps5
ENSMUSG00000014426	52.1548	-0.214387	0.283683	-0.755728	0.449812	0.882157	Map3k4
ENSMUSG00000014444	36.464	-1.33	0.598477	-2.22231	0.0262626	0.352011	Piezo1
ENSMUSG00000014453	4.28248	-1.33343	1.21912	-1.09376	0.27406		Blk
ENSMUSG00000014470	459.272	0.0374904	0.12297	0.304874	0.760462	0.965953	Rnf166
ENSMUSG00000014496	64.4352	0.0616597	0.39252	0.157087	0.875177	0.981775	Ankrd28
ENSMUSG00000014498	119.899	-0.484536	0.227882	-2.12626	0.0334816	0.390465	Ankrd52
ENSMUSG00000014503	93.8399	-0.0546904	0.193098	-0.283227	0.777003	0.971385	Pkd2l2
ENSMUSG00000014504	38.2591	0.0610311	0.397861	0.153398	0.878084	0.981775	Srp19
ENSMUSG00000014529	0						Tmbim7
ENSMUSG00000014542	0						Clec4f
ENSMUSG00000014543	400.512	0.45044	0.180579	2.49442	0.0126163	0.244672	Klra17
ENSMUSG00000014547	38.399	-0.0138051	0.300192	-0.0459876	0.96332	0.99503	Wdfy2
ENSMUSG00000014550	149.426	0.233549	0.22234	1.05041	0.29353	0.808739	Rbsn
ENSMUSG00000014551	143.345	-0.740792	0.327955	-2.25882	0.0238944	0.333709	Mrps25
ENSMUSG00000014554	255.49	-0.515386	0.197922	-2.60399	0.00921456	0.210259	Dguok
ENSMUSG00000014592	47.8944	0.23742	0.30599	0.775907	0.437804	0.878631	Camta1
ENSMUSG00000014599	1496.96	-0.0528694	0.112462	-0.47011	0.638277	0.941426	Csf1
ENSMUSG00000014601	126.263	-0.0922372	0.21032	-0.438556	0.660983	0.948432	Strip1
ENSMUSG00000014602	0.109372	-0.653899	3.53381	-0.185041	0.853197		Kif1a
ENSMUSG00000014603	0.529119	-2.48084	3.45429	-0.718191	0.472639		Alx3
ENSMUSG00000014606	461.624	-0.0479968	0.118648	-0.404529	0.685823	0.951373	Slc25a11
ENSMUSG00000014609	1.7994	-0.918284	1.30312	-0.704681	0.481009		Chrne
ENSMUSG00000014633	24.9117	0.629596	0.4906	1.28332	0.199381	0.741478	Cmc2
ENSMUSG00000014668	669.137	0.152046	0.10116	1.50303	0.132832	0.663367	Chfr
ENSMUSG00000014686	12.1067	-1.02358	0.539331	-1.89786	0.0577142	0.481505	Ceacam16
ENSMUSG00000014704	0						Hoxa2
ENSMUSG00000014725	2.25995	-1.35441	1.34022	-1.01059	0.312214		Adam28
ENSMUSG00000014747	1.41638	-0.916358	1.65858	-0.552494	0.58061		Ankrd53
ENSMUSG00000014748	214.063	-0.0205451	0.138307	-0.148547	0.881911	0.982233	Tex261
ENSMUSG00000014763	223.726	-0.216894	0.140752	-1.54096	0.123326	0.641553	Fam120b
ENSMUSG00000014767	183.82	-0.0426101	0.199691	-0.21338	0.831031	0.976837	Tbp
ENSMUSG00000014769	117.275	-0.0274854	0.183404	-0.149863	0.880873	0.982181	Psmb1
ENSMUSG00000014771	8.20148	-1.19618	0.667056	-1.79323	0.0729363	0.537146	Pdcd2
ENSMUSG00000014773	0.656246	1.21737	3.07721	0.395608	0.692394		Dll1
ENSMUSG00000014776	0.890776	0.360726	2.15745	0.1672	0.867213		Nol3
ENSMUSG00000014778	1047.66	0.0392507	0.0996438	0.39391	0.693647	0.953788	Fhod1
ENSMUSG00000014782	0.233527	1.46065	3.53176	0.413577	0.679184		Plekhg4
ENSMUSG00000014786	6.48193	0.222045	0.696864	0.318635	0.750003	0.963631	Slc9a5
ENSMUSG00000014791	17.3857	-0.00309735	0.465903	-0.00664805	0.994696	0.998674	Elmo3
ENSMUSG00000014813	0						Stc1
ENSMUSG00000014837	0.117389	-0.654426	3.53381	-0.18519	0.85308		4931428F04Rik
ENSMUSG00000014846	21.6354	0.129172	0.748086	0.172669	0.862911	0.98074	Tppp3
ENSMUSG00000014850	46.9415	-0.175827	0.282869	-0.621585	0.534215	0.915987	Msh3
ENSMUSG00000014852	0.397124	-2.0677	3.47794	-0.594516	0.552167		Adamts13
ENSMUSG00000014856	56.5598	-0.452365	0.295598	-1.53034	0.125933	0.646285	Tmem208
ENSMUSG00000014859	353.024	-0.163828	0.171052	-0.957766	0.338181	0.838166	E2f4
ENSMUSG00000014867	480.506	0.116795	0.131836	0.885913	0.375665	0.85175	Surf4
ENSMUSG00000014873	16.4973	-1.18044	0.535649	-2.20375	0.0275419	0.359968	Surf2
ENSMUSG00000014905	303.971	0.857138	0.156091	5.49126	3.9907e-08	1.29627e-05	Dnajb9
ENSMUSG00000014907	1.45531	0.43208	1.72488	0.250499	0.802202		Naf1
ENSMUSG00000014932	17.3312	0.404302	0.452842	0.89281	0.371959	0.850996	Yes1
ENSMUSG00000014956	394.049	0.194425	0.162971	1.19301	0.232866	0.766001	Ppp1cb
ENSMUSG00000014959	219.031	-0.0529488	0.161352	-0.328158	0.742792	0.961567	Gorasp2
ENSMUSG00000014980	2.48578	-3.31215	1.49622	-2.21368	0.0268508		Tsen15
ENSMUSG00000015001	0						Oc90
ENSMUSG00000015002	51.9861	-0.332241	0.300154	-1.1069	0.268335	0.792543	Efr3a
ENSMUSG00000015013	90.3916	0.164716	0.292122	0.56386	0.572849	0.927587	Trappc2l
ENSMUSG00000015016	1.70482	-1.26235	1.64699	-0.766459	0.443403		Acsf3
ENSMUSG00000015023	39.2751	-0.277384	0.376445	-0.736852	0.461213	0.884534	Ddx19a
ENSMUSG00000015027	84.9311	0.25229	0.344346	0.732664	0.463763	0.886431	Galns
ENSMUSG00000015053	27.5139	-1.61352	0.664894	-2.42673	0.0152357	0.264564	Gata2
ENSMUSG00000015083	1.92189	-0.12857	1.44514	-0.0889675	0.929108		C8g
ENSMUSG00000015085	0						Entpd2
ENSMUSG00000015087	57.786	-1.21645	0.314486	-3.86806	0.000109705	0.0119227	Rabl6
ENSMUSG00000015090	0						Ptgds
ENSMUSG00000015092	390.471	0.0262082	0.242803	0.10794	0.914043	0.987529	Edf1
ENSMUSG00000015093	5.24611	0.730477	0.808576	0.903412	0.366307	0.850319	Clic3
ENSMUSG00000015094	0.609756	-1.78494	2.68843	-0.663932	0.506734		Npdc1
ENSMUSG00000015095	183.205	-0.195324	0.23494	-0.83138	0.405759	0.863763	Fbxw5
ENSMUSG00000015112	4.48384	-1.16885	1.05567	-1.10721	0.268204		Slc25a13
ENSMUSG00000015120	569.495	0.100204	0.119312	0.839848	0.400993	0.86143	Ube2i
ENSMUSG00000015126	10.277	0.0481258	0.619152	0.0777286	0.938044	0.991111	Tsr3
ENSMUSG00000015127	114.477	0.0253637	0.230709	0.109938	0.912459	0.987241	Unkl
ENSMUSG00000015133	83.4929	0.205954	0.248313	0.829413	0.406871	0.863799	Lrrk1
ENSMUSG00000015134	0						Aldh1a3
ENSMUSG00000015143	1700.38	-0.154071	0.156088	-0.987077	0.323605	0.82541	Actn1
ENSMUSG00000015149	496.659	0.167986	0.196773	0.853705	0.393269	0.8592	Sirt2
ENSMUSG00000015165	382.739	0.0154284	0.131005	0.11777	0.90625	0.986119	Hnrnpl
ENSMUSG00000015176	43.8572	-0.600037	0.438799	-1.36745	0.171484	0.706845	Nolc1
ENSMUSG00000015189	124.297	0.24924	0.204194	1.2206	0.222236	0.757094	Casd1
ENSMUSG00000015202	2.79245	-0.802943	0.999689	-0.803192	0.421864		Cnksr3
ENSMUSG00000015214	60.4691	0.0324945	0.243339	0.133536	0.893769	0.983832	Mtmr1
ENSMUSG00000015217	3.65928	-0.966113	1.20256	-0.803377	0.421757		Hmgb3
ENSMUSG00000015222	0.987307	-0.670303	2.4862	-0.26961	0.787461		Map2
ENSMUSG00000015224	0						Cyp2j9
ENSMUSG00000015242	0						Nipsnap3a
ENSMUSG00000015243	135.022	-0.506578	0.263528	-1.92229	0.0545688	0.471396	Abca1
ENSMUSG00000015247	95.4256	0.178614	0.202349	0.882704	0.377396	0.85175	Nipsnap3b
ENSMUSG00000015289	4.40738	-0.278454	0.905362	-0.307561	0.758416		Lage3
ENSMUSG00000015290	92.5312	-0.393566	0.209758	-1.87629	0.0606161	0.491073	Ubl4a
ENSMUSG00000015291	3662.34	0.0448178	0.0898913	0.498578	0.618077	0.936244	Gdi1
ENSMUSG00000015305	2.06121	-2.83626	1.60388	-1.76838	0.0769975		Sash1
ENSMUSG00000015312	307.572	-0.091336	0.174791	-0.522545	0.601291	0.9321	Gadd45b
ENSMUSG00000015314	10.1648	0.699616	0.901308	0.776223	0.437617	0.878468	Slamf6
ENSMUSG00000015316	6.30803	-1.51992	0.974269	-1.56006	0.118746	0.628982	Slamf1
ENSMUSG00000015335	17.1253	0.223121	0.603554	0.369678	0.711623	0.9582	Zdhhc12
ENSMUSG00000015337	0.748571	3.06574	2.41095	1.27159	0.203519		Endog
ENSMUSG00000015340	948.805	-0.461554	0.26484	-1.74276	0.0813752	0.55419	Cybb
ENSMUSG00000015341	248.35	0.0736923	0.151844	0.485315	0.627453	0.937896	Golga7
ENSMUSG00000015342	16.4411	-0.292658	0.426941	-0.685476	0.493044	0.89707	Xk
ENSMUSG00000015354	0						Pcolce2
ENSMUSG00000015355	81.2425	-0.492632	0.450923	-1.0925	0.274615	0.796118	Cd48
ENSMUSG00000015357	71.1805	0.291182	0.250008	1.16469	0.244145	0.776792	Clpx
ENSMUSG00000015363	275.068	-0.0338385	0.151729	-0.22302	0.82352	0.974645	Trabd
ENSMUSG00000015365	0						Mov10l1
ENSMUSG00000015377	17.4772	0.254261	0.538854	0.471854	0.637031	0.941426	Dennd6b
ENSMUSG00000015396	11.8431	-1.38378	0.719885	-1.92222	0.0545777	0.471396	Cd83
ENSMUSG00000015401	0						Cltrn
ENSMUSG00000015405	6.40189	-1.01007	0.810895	-1.24562	0.212904	0.751544	Ace2
ENSMUSG00000015437	15.6728	-1.21028	0.714504	-1.69387	0.0902902	0.574073	Gzmb
ENSMUSG00000015441	0						Gzmf
ENSMUSG00000015443	0						Gzmn
ENSMUSG00000015451	26.2755	0.549871	0.415885	1.32217	0.186112	0.72679	C4a
ENSMUSG00000015452	126.021	0.312227	0.181751	1.71788	0.0858179	0.5647	Ager
ENSMUSG00000015461	244.016	0.0990195	0.195248	0.507146	0.612052	0.934002	Atf6b
ENSMUSG00000015467	22.7015	0.133546	0.37932	0.352066	0.724788	0.959574	Egfl8
ENSMUSG00000015468	5.66107	0.113683	1.09262	0.104046	0.917133	0.988557	Notch4
ENSMUSG00000015474	171.4	0.0585372	0.173683	0.337035	0.73609	0.960766	Ppt2
ENSMUSG00000015476	1.96571	-0.0553337	1.36076	-0.0406639	0.967564		Prrt1
ENSMUSG00000015478	89.142	-0.533705	0.243717	-2.18986	0.0285345	0.365586	Rnf5
ENSMUSG00000015484	0						Fam163a
ENSMUSG00000015488	244.848	-0.563619	0.208138	-2.70791	0.00677084	0.181148	Cacfd1
ENSMUSG00000015501	12.3123	-0.778374	0.669	-1.16349	0.244631	0.776792	Hivep2
ENSMUSG00000015519	0						2310057J18Rik
ENSMUSG00000015522	181.368	0.0951671	0.201968	0.471199	0.637499	0.941426	Arnt
ENSMUSG00000015533	3.67025	-0.302534	1.35171	-0.223816	0.8229		Itga2
ENSMUSG00000015536	35.962	0.23975	0.295876	0.810307	0.417764	0.87277	Mocs2
ENSMUSG00000015542	109.79	-0.257804	0.213908	-1.20521	0.228124	0.762084	Nat9
ENSMUSG00000015568	59.6999	-1.87412	0.95781	-1.95667	0.050386	0.46156	Lpl
ENSMUSG00000015575	1180.74	-0.0830383	0.141127	-0.588393	0.556269	0.924872	Atp6v0e
ENSMUSG00000015579	0						Nkx2-5
ENSMUSG00000015597	23.9547	-1.00876	0.542954	-1.85792	0.0631805	0.498861	Zfp318
ENSMUSG00000015599	0						Ttbk1
ENSMUSG00000015605	210.511	0.0451365	0.159187	0.283543	0.77676	0.971385	Srf
ENSMUSG00000015619	0.929525	-3.31207	2.26401	-1.46292	0.143489		Gata3
ENSMUSG00000015627	0						Gata5
ENSMUSG00000015647	1.41862	-2.94415	2.0533	-1.43386	0.151612		Lama5
ENSMUSG00000015652	0						Steap1
ENSMUSG00000015653	0						Steap2
ENSMUSG00000015656	2136.33	-0.0486633	0.132902	-0.366159	0.714246	0.958234	Hspa8
ENSMUSG00000015659	33.9815	0.226083	0.406846	0.555696	0.578419	0.928766	Serac1
ENSMUSG00000015665	0						Awat1
ENSMUSG00000015668	68.4871	0.190969	0.25284	0.755296	0.450071	0.882157	Pdzd11
ENSMUSG00000015671	133.974	0.123643	0.232012	0.532915	0.594092	0.93	Psma2
ENSMUSG00000015672	9.12932	0.215137	0.566074	0.380051	0.703908	0.956024	Mrpl32
ENSMUSG00000015697	280.429	0.0705827	0.169278	0.416963	0.676705	0.950824	Setdb1
ENSMUSG00000015702	27.3755	0.185855	0.394188	0.471489	0.637292	0.941426	Anxa9
ENSMUSG00000015709	0.264693	-1.45437	3.52477	-0.412613	0.67989		Arnt2
ENSMUSG00000015711	173.295	-0.0900049	0.182862	-0.492202	0.622577	0.937579	Prune1
ENSMUSG00000015714	2419.17	-0.183457	0.103518	-1.77223	0.076357	0.542307	Cers2
ENSMUSG00000015721	0.116542	0.788602	3.53381	0.223159	0.823412		Nlrp5
ENSMUSG00000015733	1089.32	0.044743	0.102055	0.438419	0.661082	0.948432	Capza2
ENSMUSG00000015745	26.6352	-1.17141	1.13194	-1.03487	0.300728	0.812634	Plekho1
ENSMUSG00000015747	7.95587	-0.985807	0.732769	-1.34532	0.178523	0.71659	Vps45
ENSMUSG00000015748	92.562	-0.39588	0.307709	-1.28654	0.198255	0.74082	Prpf3
ENSMUSG00000015749	12.3689	0.360439	0.633713	0.568773	0.56951	0.927587	Anp32e
ENSMUSG00000015750	173.45	0.0780407	0.186926	0.417494	0.676317	0.950824	Aph1a
ENSMUSG00000015755	2120.65	0.248249	0.0964861	2.5729	0.010085	0.219651	Tab2
ENSMUSG00000015757	578.163	0.0967969	0.109158	0.886762	0.375207	0.85175	Ppil4
ENSMUSG00000015759	8.84362	-0.750457	0.585363	-1.28204	0.19983	0.741478	Cnih1
ENSMUSG00000015766	162.679	0.834327	0.376582	2.21553	0.0267239	0.353672	Eps8
ENSMUSG00000015776	157.027	-0.0341927	0.180423	-0.189513	0.84969	0.978926	Med22
ENSMUSG00000015787	0						Abo
ENSMUSG00000015790	58.6497	-0.00439044	0.30562	-0.0143657	0.988538	0.998256	Surf1
ENSMUSG00000015804	48.5711	0.293746	0.34444	0.852824	0.393757	0.859474	Med28
ENSMUSG00000015806	4.2518	0.364604	0.857505	0.425191	0.670697		Qdpr
ENSMUSG00000015812	1.5157	0.0821352	1.38132	0.0594615	0.952585		Gnrh1
ENSMUSG00000015829	5.81474	-0.361194	1.25607	-0.287558	0.773685	0.969623	Tnr
ENSMUSG00000015837	1305.89	0.235333	0.101474	2.31915	0.0203869	0.310829	Sqstm1
ENSMUSG00000015839	2952.24	-0.124506	0.0765271	-1.62695	0.103747	0.602964	Nfe2l2
ENSMUSG00000015843	0						Rxrg
ENSMUSG00000015846	77.7536	0.568762	0.221465	2.56818	0.0102233	0.220951	Rxra
ENSMUSG00000015850	67.962	-1.25438	0.782548	-1.60294			Adamtsl4
ENSMUSG00000015852	0.719659	-0.904	2.61642	-0.34551	0.729711		Fcrls
ENSMUSG00000015854	13.7287	0.886972	0.711543	1.24655	0.212563	0.751216	Cd5l
ENSMUSG00000015869	114.433	-0.00727568	0.181845	-0.0400102	0.968085	0.99503	Prpsap1
ENSMUSG00000015879	2.51356	-0.336779	1.1311	-0.297746	0.765897		Fam184b
ENSMUSG00000015880	7.25636	0.302253	1.09527	0.275961	0.782578	0.973083	Ncapg
ENSMUSG00000015882	83.9668	0.154197	0.255872	0.602635	0.546751	0.920055	Lcorl
ENSMUSG00000015889	698.217	-0.188725	0.182148	-1.03611	0.300152	0.812529	Lta4h
ENSMUSG00000015890	0.109409	-0.65404	3.53381	-0.185081	0.853166		Amdhd1
ENSMUSG00000015932	494.903	-0.107012	0.482985	-0.221564	0.824653	0.974645	Dstn
ENSMUSG00000015937	538.056	0.0328467	0.117165	0.280346	0.779212	0.9729	Macroh2a1
ENSMUSG00000015942	352.764	-0.201917	0.136501	-1.47924	0.139076	0.670973	Gtf2ird2
ENSMUSG00000015943	0.536	2.57926	2.70082	0.954993	0.339581		Bola1
ENSMUSG00000015944	14.5803	-1.98576	0.779449	-2.54765	0.0108451	0.22945	Castor2
ENSMUSG00000015947	28.7443	-0.585009	0.631301	-0.926673	0.354097	0.843174	Fcgr1
ENSMUSG00000015950	5918.72	-0.274341	0.104775	-2.6184	0.00883444	0.206764	Ncf1
ENSMUSG00000015957	6.31538	1.53454	0.8107	1.89286	0.0583766	0.485147	Wnt11
ENSMUSG00000015961	57.6971	0.00417835	0.311667	0.0134065	0.989304	0.998256	Adss
ENSMUSG00000015962	0						1700016C15Rik
ENSMUSG00000015966	3.68085	-2.36807	1.37435	-1.72305	0.0848789		Il17rb
ENSMUSG00000015968	12.9564	-2.01673	0.810611	-2.48791	0.0128495	0.244672	Cacna1d
ENSMUSG00000015970	3.8003	-0.164346	0.969802	-0.169463	0.865432		Chdh
ENSMUSG00000015971	233.377	-0.0590065	0.173545	-0.340007	0.733851	0.960291	Actr8
ENSMUSG00000015980	225.968	-0.0339661	0.226286	-0.150103	0.880684	0.982181	Lrrc27
ENSMUSG00000015981	4.6307	-0.132083	0.908604	-0.145369	0.884419		Stk32c
ENSMUSG00000015994	127.009	-0.256592	0.163986	-1.56472	0.117648	0.627987	Fnta
ENSMUSG00000016018	72.0967	-0.376427	0.211344	-1.78111	0.074895	0.541322	Mtrex
ENSMUSG00000016024	40.5308	-0.771125	0.582412	-1.32402	0.185497	0.726207	Lbp
ENSMUSG00000016028	2.07991	-1.23893	1.43771	-0.861742	0.38883		Celsr1
ENSMUSG00000016087	561.641	-0.25613	0.124207	-2.06212	0.0391959	0.417838	Fli1
ENSMUSG00000016128	0						Stard13
ENSMUSG00000016150	0.0634577	-0.384808	3.5318	-0.108955	0.913238		Tenm1
ENSMUSG00000016179	0.132493	-0.654735	3.53381	-0.185277	0.853012		Camk1g
ENSMUSG00000016181	36.9811	-0.471123	0.376212	-1.25228	0.210468	0.748852	Utp25
ENSMUSG00000016194	313.716	0.0734287	0.548733	0.133815	0.893549	0.983832	Hsd11b1
ENSMUSG00000016200	0						Syt14
ENSMUSG00000016206	13.4222	-0.395091	0.512707	-0.770598	0.440945	0.879617	H2-M3
ENSMUSG00000016239	2.49793	0.0220037	1.30453	0.0168672	0.986543		Lonrf3
ENSMUSG00000016252	53.7559	0.0306059	0.313466	0.097637	0.922221	0.988723	Atp5e
ENSMUSG00000016253	81.5594	-0.316629	0.228537	-1.38546	0.165912	0.699095	Nelfcd
ENSMUSG00000016255	11.5543	-1.52782	0.748666	-2.04072	0.0412789	0.427251	Tubb1
ENSMUSG00000016256	296.436	-0.0842218	0.124148	-0.678401	0.497517	0.900751	Ctsz
ENSMUSG00000016257	136.856	-0.0402113	0.234042	-0.171812	0.863585	0.98074	Prelid3b
ENSMUSG00000016262	0						Sertad4
ENSMUSG00000016283	0.253026	0.068907	3.53381	0.0194993	0.984443		H2-M2
ENSMUSG00000016308	126.734	0.290873	0.179304	1.62223	0.104754	0.603739	Ube2a
ENSMUSG00000016319	576.69	0.0330214	0.124709	0.264788	0.791172	0.973083	Slc25a5
ENSMUSG00000016327	1.95704	-0.617248	1.20707	-0.511362	0.609098		Atp1b4
ENSMUSG00000016344	4.36345	-0.287217	0.843075	-0.340677	0.733347		Ppdpf
ENSMUSG00000016346	1.72236	-0.847892	1.89563	-0.447288	0.654667		Kcnq2
ENSMUSG00000016349	0						Eef1a2
ENSMUSG00000016356	54.8028	1.21047	0.388352	3.11694	0.00182739	0.0813777	Col20a1
ENSMUSG00000016382	1.94961	0.0148734	1.52489	0.00975373	0.992218		Pls3
ENSMUSG00000016386	0						Mpped2
ENSMUSG00000016409	59.7292	0.115942	0.239018	0.485079	0.62762	0.937896	Nkap
ENSMUSG00000016427	21.4461	-0.558928	0.407104	-1.37293	0.169773	0.704346	Ndufa1
ENSMUSG00000016458	0.168538	-1.02915	3.52712	-0.29178	0.770455		Wt1
ENSMUSG00000016477	29.8567	-0.880615	0.423226	-2.08072	0.0374597	0.411647	E2f3
ENSMUSG00000016481	673.15	0.0889536	0.0997074	0.892146	0.372315	0.850996	Cr1l
ENSMUSG00000016487	8.03474	0.358725	0.6488	0.552905	0.580328	0.928892	Ppfibp1
ENSMUSG00000016493	261.887	-0.109586	0.147345	-0.743737	0.457036	0.884534	Cd46
ENSMUSG00000016494	2.16308	0.0876116	1.29738	0.0675299	0.94616		Cd34
ENSMUSG00000016495	579.404	0.1975	0.138266	1.42841	0.153174	0.682119	Plgrkt
ENSMUSG00000016496	509.993	0.497348	0.174533	2.84959	0.00437749	0.140538	Cd274
ENSMUSG00000016498	0.884604	-1.22071	2.42572	-0.503237	0.614797		Pdcd1lg2
ENSMUSG00000016503	40.7471	-1.14968	0.298953	-3.84571	0.000120206	0.0125241	Gtf3a
ENSMUSG00000016510	23.1719	0.606249	0.792027	0.765439	0.44401	0.88026	Mtif3
ENSMUSG00000016520	26.743	0.131637	0.404923	0.325092	0.745111	0.962585	Lnx2
ENSMUSG00000016524	0.610798	2.71516	2.596	1.0459	0.295605		Il19
ENSMUSG00000016526	6.44393	-0.58913	0.658402	-0.894789	0.3709	0.850996	Dyrk3
ENSMUSG00000016528	1195.07	0.17252	0.128899	1.33841	0.180763	0.719753	Mapkapk2
ENSMUSG00000016529	0.131015	-0.654089	3.53381	-0.185095	0.853155		Il10
ENSMUSG00000016534	1052.42	0.133282	0.188482	0.707134	0.479483	0.894108	Lamp2
ENSMUSG00000016541	519.389	0.219389	0.466905	0.469879	0.638441	0.941426	Atxn10
ENSMUSG00000016552	52.5063	-0.801974	0.35275	-2.27349	0.0229967	0.328558	Foxred2
ENSMUSG00000016554	278.397	-0.065256	0.175119	-0.372638	0.709418	0.958134	Eif3d
ENSMUSG00000016559	6959.03	0.356625	0.13233	2.69496	0.00703968	0.184738	H3f3b
ENSMUSG00000016619	216.691	0.197437	0.159303	1.23938	0.215204	0.752655	Nup50
ENSMUSG00000016624	2.74719	-0.121503	1.1419	-0.106404	0.915262		Phf21b
ENSMUSG00000016626	0.26456	-1.45401	3.52479	-0.412509	0.679966		Nlrp14
ENSMUSG00000016637	1.26625	-1.1626	1.75736	-0.661564	0.508251		Ift27
ENSMUSG00000016664	551.658	-0.0850828	0.122874	-0.692439	0.488662	0.89707	Pacsin2
ENSMUSG00000016756	637.303	0.496469	0.455266	1.0905	0.275492	0.796118	Cmah
ENSMUSG00000016757	3.42945	1.00211	0.999612	1.0025	0.316104		Ttll12
ENSMUSG00000016758	0.227087	-1.34679	3.53001	-0.381526	0.702813		Bik
ENSMUSG00000016763	0.116542	0.788602	3.53381	0.223159	0.823412		Scube1
ENSMUSG00000016831	368.581	0.485152	0.11521	4.21103	2.54213e-05	0.00359939	Tox4
ENSMUSG00000016833	7.95737	0.166012	0.669135	0.248099	0.804058	0.973401	Mrps18c
ENSMUSG00000016918	0.171675	-0.761522	3.53381	-0.215496	0.829381		Sulf1
ENSMUSG00000016921	561.158	-0.220545	0.112161	-1.96633	0.0492605	0.4591	Srsf6
ENSMUSG00000016933	32.2572	-0.0134452	0.435244	-0.0308912	0.975356	0.996159	Plcg1
ENSMUSG00000016940	206.193	0.029701	0.159816	0.185845	0.852567	0.979387	Kctd2
ENSMUSG00000016942	0						Tmprss6
ENSMUSG00000016946	69.8049	-0.0849051	0.221863	-0.382691	0.701949	0.955804	Kctd5
ENSMUSG00000016982	0						Pom121l2
ENSMUSG00000016984	14.4546	-0.240029	0.448759	-0.534874	0.592737	0.929852	Etaa1
ENSMUSG00000016995	0.249567	-1.39728	3.52744	-0.396118	0.692018		Matn4
ENSMUSG00000016998	0						Svs4
ENSMUSG00000017000	0						Svs6
ENSMUSG00000017002	1038.7	0.319478	0.1342	2.38062	0.0172835	0.282366	Slpi
ENSMUSG00000017003	0.117288	-0.65407	3.53381	-0.185089	0.853159		Svs3a
ENSMUSG00000017004	0						Svs5
ENSMUSG00000017007	0						Rbpjl
ENSMUSG00000017009	1.33369	-0.73657	1.68576	-0.436937	0.662157		Sdc4
ENSMUSG00000017049	0						Ccdc70
ENSMUSG00000017057	1921.15	0.437143	0.182158	2.3998	0.0164039	0.276009	Il13ra1
ENSMUSG00000017064	0						Prl5a1
ENSMUSG00000017119	657.303	0.110667	0.165496	0.668699	0.503687	0.903442	Nbr1
ENSMUSG00000017132	427.052	-0.0279937	0.173981	-0.160901	0.872171	0.981124	Cyth1
ENSMUSG00000017144	19.3693	-2.25585	1.38547	-1.62822	0.103478	0.602581	Rnd3
ENSMUSG00000017146	8.34447	-0.137375	0.605925	-0.22672	0.820641	0.974537	Brca1
ENSMUSG00000017165	0						Gast
ENSMUSG00000017167	0.719509	-1.92668	2.20793	-0.872615	0.382873		Cntnap1
ENSMUSG00000017176	9.25039	-0.369194	0.670947	-0.550257	0.582143	0.928892	Nt5c3b
ENSMUSG00000017188	41.5937	-0.555104	0.445706	-1.24545	0.212967	0.751544	Coa3
ENSMUSG00000017195	0.497845	2.40629	3.22589	0.745932	0.455709		Zpbp2
ENSMUSG00000017204	0						Gsdma
ENSMUSG00000017210	43.096	-1.17971	0.450479	-2.6188	0.00882408	0.206764	Med24
ENSMUSG00000017211	0						Gsdma2
ENSMUSG00000017221	110.28	-0.173556	0.182384	-0.951598	0.341301	0.839135	Psmd3
ENSMUSG00000017264	177.022	-0.448743	0.173227	-2.59049	0.00958381	0.216893	Exosc10
ENSMUSG00000017286	67.8137	-0.292407	0.281249	-1.03967	0.298492	0.811599	Glod4
ENSMUSG00000017288	101.787	0.0920066	0.232995	0.394887	0.692926	0.953788	Vps53
ENSMUSG00000017291	988.1	0.0235356	0.0921826	0.255315	0.79848	0.973401	Taok1
ENSMUSG00000017299	311.957	0.187218	0.138023	1.35642	0.174964	0.712503	Dnttip1
ENSMUSG00000017300	0						Tnnc2
ENSMUSG00000017307	56.6266	-0.137565	0.257321	-0.534606	0.592922	0.929852	Acot8
ENSMUSG00000017309	10.4199	-0.558497	0.812315	-0.687537	0.491744	0.89707	Cd300lg
ENSMUSG00000017310	0						Spint4
ENSMUSG00000017311	0						Pyy
ENSMUSG00000017314	1.18243	-2.01109	2.13595	-0.941545	0.346426		Mpp2
ENSMUSG00000017316	0						Ppy
ENSMUSG00000017344	0						Vtn
ENSMUSG00000017376	94.9515	-0.636809	0.243899	-2.61095	0.00902905	0.20905	Nlk
ENSMUSG00000017386	11.598	-0.236811	0.524551	-0.451454	0.651662	0.945724	Traf4
ENSMUSG00000017390	5.54425	-0.222124	1.0551	-0.210524	0.833259	0.976837	Aldoc
ENSMUSG00000017400	0.34271	0.739219	3.53174	0.209307	0.834209		Stac2
ENSMUSG00000017404	153.969	-0.391761	0.200078	-1.95805	0.0502245	0.46156	Rpl19
ENSMUSG00000017405	92.834	-0.539101	0.328337	-1.64191	0.100608	0.594952	Nek8
ENSMUSG00000017412	0.702207	-2.90409	2.87378	-1.01054	0.312234		Cacnb4
ENSMUSG00000017417	14.3873	-1.50952	0.72994	-2.06801	0.0386389	0.415084	Plxdc1
ENSMUSG00000017418	140.171	0.690256	0.285741	2.41567	0.0157063	0.269348	Arl5b
ENSMUSG00000017421	988.404	-0.278133	0.163545	-1.70065	0.0890082	0.572181	Zfp207
ENSMUSG00000017428	150.197	0.00165582	0.17335	0.00955187	0.992379	0.998599	Psmd11
ENSMUSG00000017446	0.26456	-1.45401	3.52479	-0.412509	0.679966		C1qtnf1
ENSMUSG00000017453	0.13228	-0.65407	3.53381	-0.185089	0.853159		Pipox
ENSMUSG00000017466	427.336	0.216602	0.189274	1.14438	0.252466	0.782066	Timp2
ENSMUSG00000017478	318.643	-0.00617376	0.133127	-0.046375	0.963011	0.99503	Zc3h18
ENSMUSG00000017485	264.443	-0.212459	0.188933	-1.12452	0.260793	0.787428	Top2b
ENSMUSG00000017491	3.80217	-0.0931492	1.0354	-0.0899648	0.928315		Rarb
ENSMUSG00000017493	6.56239	-0.947191	0.971957	-0.974519	0.329799	0.830248	Igfbp4
ENSMUSG00000017499	20.4042	-0.308917	0.476537	-0.648255	0.51682	0.90871	Cdc6
ENSMUSG00000017548	295.945	0.651874	0.194987	3.34317	0.000828264	0.0508186	Suz12
ENSMUSG00000017550	4.73333	0.687094	0.893573	0.768928	0.441936		Atad5
ENSMUSG00000017561	944.682	0.106441	0.10505	1.01323	0.310948	0.817062	Crlf3
ENSMUSG00000017588	0						Krt27
ENSMUSG00000017607	4.77072	-1.15967	1.13257	-1.02393	0.305869		Tns4
ENSMUSG00000017615	97.2424	-0.080617	0.203755	-0.395657	0.692358	0.953538	Tnfaip1
ENSMUSG00000017631	4644.51	0.27187	0.0829474	3.27762	0.00104685	0.0596473	Abr
ENSMUSG00000017639	847.326	0.21899	0.127658	1.71544	0.0862647	0.565056	Rab11fip4
ENSMUSG00000017652	7.83648	-1.34541	0.940072	-1.43118	0.152378	0.681323	Cd40
ENSMUSG00000017664	268.306	0.100274	0.135376	0.740709	0.45887	0.884534	Slc35c2
ENSMUSG00000017667	0						Zfp334
ENSMUSG00000017670	150.145	-0.216915	0.204121	-1.06267	0.287929	0.803206	Elmo2
ENSMUSG00000017677	974.598	-0.206623	0.181027	-1.14139	0.253708	0.78309	Wsb1
ENSMUSG00000017679	118.496	0.177068	0.291442	0.607556	0.543482	0.919456	Ttpal
ENSMUSG00000017686	124.781	0.275613	0.216372	1.27379	0.202736	0.743273	Rhot1
ENSMUSG00000017688	0						Hnf4g
ENSMUSG00000017692	0.704386	0.0679884	2.27131	0.0299336	0.97612		Rhbdl3
ENSMUSG00000017697	26.8584	0.421206	0.366759	1.14845	0.250782	0.781719	Ada
ENSMUSG00000017707	1426.7	0.011608	0.0931806	0.124576	0.900859	0.98592	Serinc3
ENSMUSG00000017713	0.762792	0.633223	2.23736	0.283022	0.77716		Tha1
ENSMUSG00000017715	1028	-0.00321093	0.112106	-0.0286418	0.97715	0.996459	Pgs1
ENSMUSG00000017716	1.46134	-3.60613	1.84218	-1.95753	0.050285		Birc5
ENSMUSG00000017718	27.4194	-0.862381	0.527166	-1.63588	0.101865	0.5984	Afmid
ENSMUSG00000017720	0.233829	0.0678366	3.53381	0.0191964	0.984684		Trp53tg5
ENSMUSG00000017721	45.8351	-0.375618	0.283229	-1.3262	0.184773	0.724773	Pigt
ENSMUSG00000017723	0						Wfdc2
ENSMUSG00000017724	0.480006	-2.20254	2.82852	-0.77869	0.436162		Etv4
ENSMUSG00000017733	0.116542	0.788602	3.53381	0.223159	0.823412		Eppin
ENSMUSG00000017734	22.6079	-0.584943	0.4103	-1.42565	0.15397	0.683321	Dbndd2
ENSMUSG00000017737	18495.6	-0.175193	0.127641	-1.37255	0.169894	0.704393	Mmp9
ENSMUSG00000017740	85.1101	0.431587	0.235725	1.83089	0.0671167	0.514845	Slc12a5
ENSMUSG00000017747	83.5671	0.249259	0.265094	0.940266	0.347081	0.841029	Ghdc
ENSMUSG00000017754	12.2597	-0.410309	0.747093	-0.549207	0.582864	0.928892	Pltp
ENSMUSG00000017756	28.4542	-0.280152	0.413211	-0.677988	0.497779	0.900887	Slc12a7
ENSMUSG00000017760	1638.45	-0.0277245	0.0965386	-0.287186	0.77397	0.969623	Ctsa
ENSMUSG00000017764	6.60625	-0.423232	0.755805	-0.559975	0.575496	0.927777	Zswim1
ENSMUSG00000017765	4.9875	-1.53509	0.933081	-1.64519	0.0999311	0.593928	Slc12a4
ENSMUSG00000017767	1.23224	2.07693	1.95624	1.06169	0.288375		Spata25
ENSMUSG00000017774	668.596	-0.224668	0.112002	-2.00593	0.044864	0.445174	Myo1c
ENSMUSG00000017776	944.933	0.0356643	0.0996392	0.357934	0.720392	0.959052	Crk
ENSMUSG00000017778	46.0251	-0.268459	0.329368	-0.815075	0.41503	0.87117	Cox7c
ENSMUSG00000017781	1262.1	0.0970774	0.0927963	1.04613	0.295499	0.809721	Pitpna
ENSMUSG00000017801	170.839	-0.375746	0.194218	-1.93466	0.053032	0.469299	Mlx
ENSMUSG00000017802	301.495	0.254421	0.138538	1.83646	0.066289	0.512313	Retreg3
ENSMUSG00000017817	0						Jph2
ENSMUSG00000017830	289.337	0.437328	0.212153	2.06138	0.0392672	0.418193	Dhx58
ENSMUSG00000017831	402.178	0.315965	0.133372	2.36906	0.0178334	0.286023	Rab5a
ENSMUSG00000017832	1.55404	0.222679	1.38359	0.160944	0.872138		Hspb9
ENSMUSG00000017837	180.449	-0.0666984	0.195712	-0.340799	0.733255	0.960291	Nkiras2
ENSMUSG00000017843	782.906	0.0441747	0.0978154	0.451613	0.651548	0.945682	Ppp2r5c
ENSMUSG00000017858	252.939	0.158595	0.166716	0.951287	0.341459	0.839135	Ift52
ENSMUSG00000017861	60.4554	0.614453	0.274587	2.23773	0.0252385	0.343269	Mybl2
ENSMUSG00000017868	0.519032	1.38351	3.25136	0.425518	0.670459		Sgk2
ENSMUSG00000017897	5.01111	-1.84387	1.06246	-1.73547	0.0826581	0.555616	Eya2
ENSMUSG00000017922	0						Prl3c1
ENSMUSG00000017929	339.353	-0.0036418	0.244476	-0.0148963	0.988115	0.998256	B4galt5
ENSMUSG00000017943	0						Gdap1l1
ENSMUSG00000017950	0						Hnf4a
ENSMUSG00000017969	2.01028	-1.27234	1.22166	-1.04149	0.297649		Ptgis
ENSMUSG00000017978	0.252447	-1.44905	3.51637	-0.412086	0.680276		Cadps2
ENSMUSG00000017999	60.0645	-0.345546	0.306421	-1.12768	0.259453	0.787428	Ddx27
ENSMUSG00000018001	36.829	-0.0647505	0.385966	-0.167762	0.86677	0.980779	Cyth3
ENSMUSG00000018008	4848.23	-0.0397897	0.101037	-0.393813	0.693719	0.953788	Cyth4
ENSMUSG00000018012	1.05185	-0.894008	1.68586	-0.530297	0.595906		Rac3
ENSMUSG00000018040	47.3786	0.00284803	0.338093	0.00842383	0.993279	0.998599	Rrp7a
ENSMUSG00000018042	76.2327	0.232978	0.235109	0.990934	0.321718	0.82541	Cyb5r3
ENSMUSG00000018068	13.2294	-0.614937	0.668112	-0.920411	0.357358	0.84541	Ints2
ENSMUSG00000018076	1197.36	-0.0184568	0.106963	-0.172554	0.863002	0.98074	Med13l
ENSMUSG00000018102	172.96	0.328435	0.241219	1.36156	0.173336	0.710006	H2bc4
ENSMUSG00000018126	0.133923	0.788602	3.53381	0.223159	0.823412		Baiap2l2
ENSMUSG00000018143	270.583	0.594301	0.165321	3.59483	0.000324598	0.0261668	Mafk
ENSMUSG00000018160	418.202	0.00287028	0.22113	0.0129801	0.989644	0.998256	Med1
ENSMUSG00000018166	6.2281	0.292099	0.979354	0.298257	0.765507	0.967201	Erbb3
ENSMUSG00000018167	490.707	0.151984	0.136856	1.11054	0.266767	0.790794	Stard3
ENSMUSG00000018168	21.0957	-0.443049	0.491888	-0.900711	0.367742	0.850586	Ikzf3
ENSMUSG00000018169	27.4797	-0.362	0.396554	-0.912864	0.361314	0.847514	Mfng
ENSMUSG00000018171	1083.13	-0.584747	0.161789	-3.61426	0.000301203	0.0248245	Vmp1
ENSMUSG00000018189	93.2391	0.045126	0.235831	0.191349	0.848252	0.978289	Uchl5
ENSMUSG00000018196	67.3533	-0.216683	0.335436	-0.645974	0.518296	0.909448	Glrx2
ENSMUSG00000018199	97.7687	0.0423682	0.22026	0.192355	0.847464	0.978289	Ro60
ENSMUSG00000018209	1585.87	0.00963977	0.145831	0.0661024	0.947296	0.992996	Stk4
ENSMUSG00000018211	0						Wfdc15b
ENSMUSG00000018217	0.999037	-3.31405	2.29786	-1.44223	0.149237		Pmp22
ENSMUSG00000018238	1.82348	-1.57049	1.77877	-0.882904	0.377288		Gdf9
ENSMUSG00000018239	2.24554	-0.166324	1.34913	-0.123283	0.901883		Zcchc10
ENSMUSG00000018259	0						Prl8a2
ENSMUSG00000018263	0						Tbx5
ENSMUSG00000018286	38.1399	0.0835343	0.315914	0.264421	0.791455	0.973083	Psmb6
ENSMUSG00000018287	86.5227	0.090629	0.223492	0.405513	0.685101	0.951373	Spag7
ENSMUSG00000018293	642.179	0.0430542	0.15682	0.274545	0.783666	0.973083	Pfn1
ENSMUSG00000018322	299.377	-0.0610053	0.172552	-0.353546	0.723679	0.959115	Tomm34
ENSMUSG00000018326	568.233	-0.233114	0.129135	-1.8052	0.071044	0.530015	Ywhab
ENSMUSG00000018334	638.538	-0.0413949	0.1121	-0.369266	0.711929	0.958234	Ksr1
ENSMUSG00000018339	1.85684	0.343329	1.19101	0.288268	0.773142		Gpx3
ENSMUSG00000018340	276.122	0.241289	0.188603	1.27934	0.200776	0.74234	Anxa6
ENSMUSG00000018341	9.4274	-0.995605	0.637	-1.56296	0.118062	0.628331	Il12rb2
ENSMUSG00000018347	159.18	-0.0990751	0.166747	-0.594165	0.552402	0.922815	Zkscan6
ENSMUSG00000018362	86.6541	-0.259171	0.244828	-1.05858	0.289789	0.805951	Kpna2
ENSMUSG00000018363	424.32	0.00160882	0.120831	0.0133146	0.989377	0.998256	Smurf2
ENSMUSG00000018372	280.537	0.0133231	0.153818	0.0866159	0.930977	0.990203	Cep95
ENSMUSG00000018377	795.497	-0.071012	0.11292	-0.62887	0.529434	0.914498	Vezf1
ENSMUSG00000018378	25.8249	-0.50644	0.421947	-1.20025	0.230044	0.76401	Cuedc1
ENSMUSG00000018379	533.943	-0.0991914	0.123773	-0.801397	0.422902	0.873253	Srsf1
ENSMUSG00000018381	397.196	0.142706	0.139738	1.02124	0.307142	0.815228	Abi3
ENSMUSG00000018387	0.13228	-0.65407	3.53381	-0.185089	0.853159		Shroom1
ENSMUSG00000018395	9.50965	-0.289909	0.681192	-0.42559	0.670406	0.950824	Kif3a
ENSMUSG00000018398	4.67581	-0.732201	0.910975	-0.803755	0.421539		Septin8
ENSMUSG00000018401	60.9469	-0.0882183	0.24768	-0.356178	0.721707	0.959052	Mtmr4
ENSMUSG00000018405	20.5639	-0.405384	0.415017	-0.976789	0.328673	0.828359	Mrm1
ENSMUSG00000018411	1.41993	-0.373114	1.64161	-0.227285	0.820202		Mapt
ENSMUSG00000018412	331.589	0.155648	0.126411	1.23128	0.218218	0.754777	Kansl1
ENSMUSG00000018415	31.1862	-0.627903	0.33067	-1.89888	0.0575801	0.481505	Gid4
ENSMUSG00000018417	1.11543	-0.59514	2.05573	-0.289502	0.772197		Myo1b
ENSMUSG00000018425	919.343	0.119655	0.132824	0.900854	0.367666	0.850586	Dhx40
ENSMUSG00000018427	17.0617	0.509015	0.50574	1.00648	0.314186	0.820883	Ypel2
ENSMUSG00000018428	0.737122	-0.974136	2.29388	-0.424668	0.671079		Akap1
ENSMUSG00000018433	27.1533	-0.502047	0.448827	-1.11858	0.263321	0.787581	Nol11
ENSMUSG00000018442	281.882	0.230689	0.198442	1.1625	0.245032	0.776792	Derl2
ENSMUSG00000018446	4.33899	-0.581522	1.07831	-0.539293	0.589685		C1qbp
ENSMUSG00000018449	102.381	-0.0484264	0.192001	-0.25222	0.800871	0.973401	Rpain
ENSMUSG00000018451	2.03335	1.67504	1.34109	1.24902	0.211659		6330403K07Rik
ENSMUSG00000018459	0.610384	0.573621	2.69476	0.212865	0.831432		Slc13a3
ENSMUSG00000018470	0.594258	-1.72837	3.13694	-0.550974	0.581651		Kcnab3
ENSMUSG00000018474	59.5547	-0.362824	0.542629	-0.668641	0.503724	0.903442	Chd3
ENSMUSG00000018476	1805.1	-0.117467	0.124843	-0.940916	0.346748	0.841017	Kdm6b
ENSMUSG00000018479	0.273792	1.506	3.52604	0.427108	0.669301		Chct1
ENSMUSG00000018481	355.923	-0.143534	0.138232	-1.03835	0.299106	0.812426	Appbp2
ENSMUSG00000018486	0.132342	-0.654264	3.53381	-0.185144	0.853116		Wnt9b
ENSMUSG00000018500	1.58523	-2.40073	1.61983	-1.48209	0.138317		Adora2b
ENSMUSG00000018501	6189.31	-0.0470738	0.10402	-0.452544	0.650877	0.945639	Ncor1
ENSMUSG00000018507	398.265	0.263556	0.182168	1.44678	0.147959	0.67853	Trpv2
ENSMUSG00000018509	25.346	0.19147	0.433543	0.441639	0.65875	0.947297	Cenpv
ENSMUSG00000018537	0.68999	0.0123062	2.28183	0.00539313	0.995697		Pcgf2
ENSMUSG00000018541	173.185	0.368803	0.179985	2.04908	0.0404546	0.422288	Cwc25
ENSMUSG00000018543	0.117286	0.791225	3.53381	0.223901	0.822834		1700001P01Rik
ENSMUSG00000018547	155.149	-0.0480046	0.219651	-0.21855	0.827001	0.975478	Pip4k2b
ENSMUSG00000018548	8.14575	1.17078	1.00403	1.16608	0.243581	0.776261	Trim37
ENSMUSG00000018554	0.212664	1.35036	3.53027	0.38251	0.702083		Ybx2
ENSMUSG00000018559	238.657	-0.0924854	0.197851	-0.467449	0.640179	0.942073	Ctdnep1
ENSMUSG00000018565	35.4878	-0.714611	0.386654	-1.84819	0.0645748	0.505073	Elp5
ENSMUSG00000018566	0.117288	-0.65407	3.53381	-0.185089	0.853159		Slc2a4
ENSMUSG00000018567	961.852	0.214337	0.196077	1.09312	0.27434	0.796118	Gabarap
ENSMUSG00000018569	0.261018	-0.0301721	3.53381	-0.00853813	0.993188		Cldn7
ENSMUSG00000018570	18.5063	-0.0605821	0.47254	-0.128205	0.897987	0.98548	2810408A11Rik
ENSMUSG00000018572	728.922	0.208005	0.132835	1.56589	0.117375	0.627438	Phf23
ENSMUSG00000018574	178.818	-0.0746234	0.166507	-0.448169	0.654031	0.946114	Acadvl
ENSMUSG00000018581	0.556431	-2.4861	3.14673	-0.790059	0.429493		Dnah11
ENSMUSG00000018583	77.4775	-0.32551	0.242665	-1.3414	0.179791	0.7194	G3bp1
ENSMUSG00000018585	219.32	0.0286495	0.148748	0.192604	0.847269	0.978289	Atox1
ENSMUSG00000018589	0						Glra2
ENSMUSG00000018593	0						Sparc
ENSMUSG00000018595	0						Glra4
ENSMUSG00000018599	77.3173	0.0207099	0.222973	0.0928806	0.925998	0.989413	Mief2
ENSMUSG00000018604	0						Tbx3
ENSMUSG00000018620	0						Mmp20
ENSMUSG00000018623	0.116542	0.788602	3.53381	0.223159	0.823412		Mmp7
ENSMUSG00000018634	0						Crhr1
ENSMUSG00000018648	0.113144	-0.593638	3.53381	-0.167988	0.866593		Dusp14
ENSMUSG00000018651	1.55366	0.690642	1.53803	0.449044	0.6534		Tada2a
ENSMUSG00000018654	1202.35	-0.139542	0.0953255	-1.46384	0.143236	0.675541	Ikzf1
ENSMUSG00000018656	1.10983	-1.19015	1.98763	-0.598781	0.549319		Tcaf3
ENSMUSG00000018659	60.1109	0.587007	0.263752	2.2256	0.026041	0.350004	Pnpo
ENSMUSG00000018661	385.186	-0.118563	0.139112	-0.852285	0.394056	0.859474	Cog1
ENSMUSG00000018666	122.417	0.028107	0.184449	0.152384	0.878884	0.981775	Cbx1
ENSMUSG00000018669	67.0383	-0.0764573	0.239811	-0.318823	0.749861	0.963631	Cdk5rap3
ENSMUSG00000018672	0.390461	0.512313	3.03276	0.168926	0.865855		Copz2
ENSMUSG00000018677	62.4582	-0.210662	0.256781	-0.820396	0.41199	0.868614	Slc25a39
ENSMUSG00000018678	140.799	-0.0218338	0.174413	-0.125184	0.900378	0.98592	Sp2
ENSMUSG00000018697	62.717	-0.0572093	0.334032	-0.171269	0.864012	0.980779	Aatf
ENSMUSG00000018698	35.7171	-0.514433	0.39435	-1.30451	0.19206	0.734134	Lhx1
ENSMUSG00000018707	1417.3	-0.216323	0.145621	-1.48552	0.137407	0.668947	Dync1h1
ENSMUSG00000018727	2.77852	-0.16407	0.973815	-0.168481	0.866205		Cpsf4l
ENSMUSG00000018733	15.4519	0.297989	0.477092	0.624594	0.532237	0.91501	Pex12
ENSMUSG00000018736	1465.76	0.312105	0.0995242	3.13598	0.00171283	0.07971	Ndel1
ENSMUSG00000018740	11.3787	-0.230321	0.700183	-0.328943	0.742199	0.961567	Slc25a35
ENSMUSG00000018750	19.9046	-1.38436	0.592007	-2.33842	0.0193654	0.301648	Zbtb4
ENSMUSG00000018752	5.30501	-5.81941	2.55954	-2.27362	0.0229891	0.328558	Tnfsfm13
ENSMUSG00000018761	150.431	0.0834723	0.176701	0.472394	0.636646	0.941426	Mpdu1
ENSMUSG00000018765	331.442	-0.286374	0.202854	-1.41172	0.158032	0.688208	Fxr2
ENSMUSG00000018770	79.9182	-0.107413	0.226757	-0.473691	0.63572	0.941265	Atp5g3
ENSMUSG00000018774	307.609	-0.235392	0.13765	-1.71007	0.0872524	0.565834	Cd68
ENSMUSG00000018776	0.13228	-0.65407	3.53381	-0.185089	0.853159		Slc35g3
ENSMUSG00000018796	1206.73	-0.151955	0.133924	-1.13464	0.256525	0.786089	Acsl1
ENSMUSG00000018800	3.27733	-0.811613	1.74553	-0.464967	0.641955		Abca5
[truncated: 43,697 more rows]

## Sheet: BM_female
Row.names	baseMean	log2FoldChange	lfcSE	stat	pvalue	padj	mgi_symbol
ENSMUSG00000000001	2982.21	0.224173	0.071033	3.1559	0.00160001	0.0164618	Gnai3
ENSMUSG00000000003	0						Pbsn
ENSMUSG00000000028	153.439	-0.00203189	0.211425	-0.00961043	0.992332	0.997405	Cdc45
ENSMUSG00000000031	0.10307	-0.67545	3.35247	-0.201478	0.840325		H19
ENSMUSG00000000037	3.77364	-0.961185	0.942726	-1.01958	0.307927	0.572474	Scml2
ENSMUSG00000000049	0						Apoh
ENSMUSG00000000056	591.637	0.27428	0.131128	2.09171	0.0364649	0.154642	Narf
ENSMUSG00000000058	4.3091	-0.094534	0.80029	-0.118125	0.905969	0.964532	Cav2
ENSMUSG00000000078	3486.58	-0.119894	0.117431	-1.02098	0.307266	0.57188	Klf6
ENSMUSG00000000085	46.0755	0.0430682	0.320783	0.13426	0.893197	0.959536	Scmh1
ENSMUSG00000000088	202.351	0.224587	0.175983	1.27619	0.20189	0.449301	Cox5a
ENSMUSG00000000093	1.55028	-2.19635	1.29333	-1.69821	0.089468		Tbx2
ENSMUSG00000000094	0						Tbx4
ENSMUSG00000000120	0.103137	-0.675714	3.35247	-0.201557	0.840263		Ngfr
ENSMUSG00000000125	0						Wnt3
ENSMUSG00000000126	0						Wnt9a
ENSMUSG00000000127	92.2152	0.590348	0.201604	2.92826	0.00340866	0.0291328	Fer
ENSMUSG00000000131	1877.56	-0.284019	0.170395	-1.66682	0.0955495	0.287628	Xpo6
ENSMUSG00000000134	837.236	0.216184	0.104151	2.07567	0.0379249	0.158911	Tfe3
ENSMUSG00000000142	0.226971	-0.180949	3.35247	-0.0539748	0.956955		Axin2
ENSMUSG00000000148	118.882	-0.0176188	0.161209	-0.109292	0.912971	0.96697	Brat1
ENSMUSG00000000149	203.701	0.25262	0.125445	2.01379	0.0440312	0.175726	Gna12
ENSMUSG00000000154	1.88676	-1.51857	1.24635	-1.21842	0.223065		Slc22a18
ENSMUSG00000000157	6761.78	0.56053	0.0932466	6.01126	1.84083e-09	2.16271e-07	Itgb2l
ENSMUSG00000000159	0						Igsf5
ENSMUSG00000000167	0.35834	0.642626	2.72389	0.235923	0.813493		Pih1d2
ENSMUSG00000000168	93.1146	-0.230975	0.276209	-0.836235	0.403023	0.661393	Dlat
ENSMUSG00000000171	398.184	-0.0670304	0.155502	-0.431059	0.666426	0.846656	Sdhd
ENSMUSG00000000182	0						Fgf23
ENSMUSG00000000183	0						Fgf6
ENSMUSG00000000184	92.6546	-0.892775	0.30305	-2.94596	0.00321952	0.028048	Ccnd2
ENSMUSG00000000194	411.496	0.107118	0.160725	0.666469	0.505111	0.745455	Gpr107
ENSMUSG00000000197	0						Nalcn
ENSMUSG00000000202	0						Btbd17
ENSMUSG00000000204	17162.4	-0.114245	0.162351	-0.70369	0.481626	0.727208	Slfn4
ENSMUSG00000000214	0						Th
ENSMUSG00000000215	0						Ins2
ENSMUSG00000000216	0						Scnn1g
ENSMUSG00000000223	1.54186	2.15916	1.41177	1.5294	0.126167		Drp2
ENSMUSG00000000244	214.627	0.312764	0.140285	2.22949	0.025781	0.121785	Tspan32
ENSMUSG00000000247	0.509167	-2.63498	2.38337	-1.10557	0.268914		Lhx2
ENSMUSG00000000248	0.220118	-1.01131	3.35247	-0.301662	0.76291		Clec2g
ENSMUSG00000000253	3.62701	-0.841166	0.853766	-0.985241	0.324506	0.589038	Gmpr
ENSMUSG00000000263	0						Glra1
ENSMUSG00000000266	0.204129	-1.22079	3.34587	-0.364864	0.715213		Mid2
ENSMUSG00000000275	1054.96	0.204029	0.158592	1.2865	0.198267	0.444479	Trim25
ENSMUSG00000000276	3.96474	0.182836	0.851059	0.214833	0.829897	0.930926	Dgke
ENSMUSG00000000278	43.5394	-2.39033	0.409624	-5.83542	5.36549e-09	5.21171e-07	Scpep1
ENSMUSG00000000282	275.227	-0.182553	0.134539	-1.35688	0.174819	0.413295	Mnt
ENSMUSG00000000290	16011.1	0.23623	0.0911496	2.59167	0.00955116	0.0607649	Itgb2
ENSMUSG00000000295	4.35851	-0.672464	0.77455	-0.8682	0.385285	0.646442	Hddc2
ENSMUSG00000000296	0						Tpd52l1
ENSMUSG00000000301	0.255189	-1.13239	3.33081	-0.339976	0.733874		Pemt
ENSMUSG00000000303	0.426307	0.879619	2.60913	0.337131	0.736018		Cdh1
ENSMUSG00000000305	0						Cdh4
ENSMUSG00000000308	0						Ckmt1
ENSMUSG00000000317	0.199442	-1.36728	3.3459	-0.408643	0.682802		Bcl6b
ENSMUSG00000000318	7.92557	-1.87815	0.724269	-2.59316	0.00950976	0.0605952	Clec10a
ENSMUSG00000000320	14.7945	-1.04383	0.592776	-1.76092	0.0782528	0.253644	Alox12
ENSMUSG00000000325	5.76211	0.258207	0.853669	0.302468	0.762296	0.901335
ENSMUSG00000000326	64.5028	-0.540969	0.232416	-2.32759	0.0199341	0.102132	Comt
ENSMUSG00000000339	63.1232	0.248856	0.213992	1.16293	0.24486	0.502678	Rtca
ENSMUSG00000000340	14.4925	-1.34607	0.602307	-2.23485	0.0254269	0.120827	Dbt
ENSMUSG00000000346	4394.51	-0.00815344	0.145909	-0.0558805	0.955437	0.984075	Dazap2
ENSMUSG00000000355	104.154	0.00549238	0.15622	0.0351581	0.971954	0.990076	Mcts1
ENSMUSG00000000359	3.43359	-4.5759	1.22915	-3.7228	0.000197024	0.00327117	Rem1
ENSMUSG00000000365	0.720378	-1.32066	1.80893	-0.730076	0.465344		Rnf17
ENSMUSG00000000374	576.73	0.220166	0.124586	1.76718	0.0771977	0.251777	Trappc10
ENSMUSG00000000378	726.919	-0.00905497	0.13457	-0.0672882	0.946352	0.980601	Ccm2
ENSMUSG00000000381	0						Wap
ENSMUSG00000000384	232.218	0.28851	0.125982	2.29009	0.0220162	0.109336	Tbrg4
ENSMUSG00000000385	0						Tmprss2
ENSMUSG00000000386	16.1332	-2.16174	0.479218	-4.51097	6.45331e-06	0.000197966	Mx1
ENSMUSG00000000392	3.05252	-0.225062	1.01425	-0.221899	0.824393	0.929504	Fap
ENSMUSG00000000394	0						Gcg
ENSMUSG00000000399	116.984	0.00533171	0.175319	0.0304115	0.975739	0.99123	Ndufa9
ENSMUSG00000000402	0						Egfl6
ENSMUSG00000000409	0.864558	0.792545	1.89312	0.418645	0.675475		Lck
ENSMUSG00000000411	0						Tssk3
ENSMUSG00000000416	0						Cttnbp2
ENSMUSG00000000420	473.813	0.103478	0.105536	0.9805	0.326839	0.591099	Galnt1
ENSMUSG00000000435	0						Myf5
ENSMUSG00000000439	56.3399	0.0747972	0.222526	0.336129	0.736774	0.886284	Mkrn2
ENSMUSG00000000440	1.32124	-1.37697	1.51576	-0.908436	0.363648		Pparg
ENSMUSG00000000441	2221.62	-0.440768	0.160276	-2.75005	0.00595857	0.043417	Raf1
ENSMUSG00000000486	515.306	0.371804	0.122814	3.02736	0.00246697	0.0229853	Septin1
ENSMUSG00000000489	0.948778	-0.557808	1.53264	-0.363952	0.715894		Pdgfb
ENSMUSG00000000530	2261.33	1.30773	0.174256	7.50467	6.15853e-14	3.16549e-11	Acvrl1
ENSMUSG00000000531	0.531265	-1.75173	2.97187	-0.589435	0.555569		Tamalin
ENSMUSG00000000532	602.511	0.955135	0.168474	5.66931	1.4337e-08	1.1265e-06	Acvr1b
ENSMUSG00000000538	63.8004	-0.335108	0.281584	-1.19008	0.234015	0.489721	Tom1l2
ENSMUSG00000000544	0						Gpa33
ENSMUSG00000000552	84.0632	0.0172781	0.217777	0.0793387	0.936763	0.977327	Zfp385a
ENSMUSG00000000555	47.7539	-0.870286	0.230982	-3.76777	0.000164712	0.00282993	Itga5
ENSMUSG00000000560	0						Gabra2
ENSMUSG00000000561	404.04	-0.524213	0.181299	-2.89143	0.00383493	0.0318356	Wdr77
ENSMUSG00000000562	79.9	1.5761	0.333552	4.72521	2.29878e-06	8.21964e-05	Adora3
ENSMUSG00000000563	1701.69	0.122819	0.124222	0.988708	0.322806	0.586989	Atp5pb
ENSMUSG00000000567	0						Sox9
ENSMUSG00000000568	1178.14	-0.210561	0.114935	-1.832	0.0669518	0.230948	Hnrnpd
ENSMUSG00000000579	211.594	-0.937464	0.304362	-3.08009	0.00206937	0.020196	Dynlt1c
ENSMUSG00000000581	181.552	0.297214	0.210253	1.4136	0.157479	0.389364	C1d
ENSMUSG00000000594	1014.73	-0.637314	0.21834	-2.91891	0.00351255	0.0297398	Gm2a
ENSMUSG00000000600	340.294	-0.190272	0.173751	-1.09508	0.27348	0.535663	Krit1
ENSMUSG00000000605	249.689	-0.0647956	0.119536	-0.542061	0.587776	0.803005	Clcn4
ENSMUSG00000000606	0						Vmn2r88
ENSMUSG00000000617	0.168013	-0.0775455	3.35247	-0.0231308	0.981546		Grm6
ENSMUSG00000000627	294.491	0.355201	0.125733	2.82505	0.00472729	0.0368388	Sema4f
ENSMUSG00000000628	1029.04	0.401487	0.113978	3.52249	0.000427517	0.00597027	Hk2
ENSMUSG00000000631	600.082	0.0805883	0.220005	0.366302	0.71414	0.874579	Myo18a
ENSMUSG00000000632	0						Sez6
ENSMUSG00000000673	119.59	-0.195321	0.223974	-0.872069	0.383171	0.644461	Haao
ENSMUSG00000000682	7189.87	0.433585	0.167723	2.58512	0.00973461	0.0616143	Cd52
ENSMUSG00000000686	126.144	-1.0391	0.396448	-2.62102	0.00876678	0.0573879	Abhd15
ENSMUSG00000000690	0						Hoxb6
ENSMUSG00000000693	4.23782	0.288272	0.813823	0.35422	0.723174	0.879443	Loxl3
ENSMUSG00000000701	0						Tcl1b5
ENSMUSG00000000706	0.393829	-1.0097	3.23017	-0.312584	0.754596		Btn1a1
ENSMUSG00000000708	458.688	-0.353369	0.207941	-1.69937	0.0892496	0.275108	Kat2b
ENSMUSG00000000711	2194	0.279916	0.0798061	3.50746	0.000452413	0.00621489	Rab5b
ENSMUSG00000000724	0						Cryba1
ENSMUSG00000000730	25.2964	0.906916	0.390463	2.32267	0.0201969	0.102912	Dnmt3l
ENSMUSG00000000731	0.0963352	-0.676029	3.35247	-0.201651	0.84019		Aire
ENSMUSG00000000732	454.78	-0.2709	0.146085	-1.85441	0.0636811	0.223745	Icosl
ENSMUSG00000000738	156.579	0.0613236	0.178897	0.342787	0.731759	0.883266	Spg7
ENSMUSG00000000739	0						Sult5a1
ENSMUSG00000000740	966.841	0.0437912	0.180475	0.242644	0.808281	0.922957	Rpl13
ENSMUSG00000000743	625.487	0.201676	0.135289	1.49071	0.136038	0.356526	Chmp1a
ENSMUSG00000000751	161.097	-0.234288	0.280078	-0.836511	0.402867	0.661314	Rpa1
ENSMUSG00000000753	7.61095	-1.64253	0.585534	-2.80518	0.00502878	0.0386193	Serpinf1
ENSMUSG00000000759	219.11	0.0802313	0.180534	0.444411	0.656745	0.841365	Tubgcp3
ENSMUSG00000000766	0						Oprm1
ENSMUSG00000000776	6.27203	-1.37312	0.56709	-2.42134	0.0154635	0.0852358	Polr3d
ENSMUSG00000000782	0.823251	-2.43918	1.63224	-1.49437	0.135078		Tcf7
ENSMUSG00000000787	4305.42	-0.0110213	0.08688	-0.126857	0.899054	0.961568	Ddx3x
ENSMUSG00000000791	4.03788	0.273929	0.713173	0.384098	0.700906	0.867413	Il12rb1
ENSMUSG00000000792	0.10354	-0.676621	3.35247	-0.201828	0.840052		Slc5a5
ENSMUSG00000000794	5.74201	2.79194	0.994179	2.80829	0.0049805	0.0383278	Kcnn3
ENSMUSG00000000804	2021.71	-0.0853722	0.175376	-0.486796	0.626403	0.824963	Usp32
ENSMUSG00000000805	0						Car4
ENSMUSG00000000811	3.56402	-2.18279	0.840955	-2.59561	0.0094422	0.0603483	Txnrd3
ENSMUSG00000000817	0.342616	-1.16284	3.35247	-0.346861	0.728696		Fasl
ENSMUSG00000000823	80.8886	0.213116	0.395951	0.538239	0.590412	0.804254	Zfp512b
ENSMUSG00000000826	1631.28	0.035072	0.10287	0.340934	0.733153	0.884029	Dnajc5
ENSMUSG00000000827	212.782	0.244302	0.195625	1.24883	0.211727	0.461689	Tpd52l2
ENSMUSG00000000838	541.491	-0.178156	0.152169	-1.17078	0.241687	0.498821	Fmr1
ENSMUSG00000000861	58.2361	-0.656645	0.265801	-2.47043	0.013495	0.0774657	Bcl11a
ENSMUSG00000000869	0.115195	0.622378	3.35247	0.185647	0.852721		Il4
ENSMUSG00000000876	213.409	0.420662	0.14592	2.88283	0.00394115	0.032564	Pxmp4
ENSMUSG00000000881	4.25255	-1.01924	0.938553	-1.08597	0.277494	0.540092	Dlg3
ENSMUSG00000000884	3.57888	-0.756658	0.800588	-0.945128	0.344594	0.608752	Gnb1l
ENSMUSG00000000889	0						Dbh
ENSMUSG00000000901	1.2398	-2.86825	1.93479	-1.48246	0.138218		Mmp11
ENSMUSG00000000902	101.012	0.0594596	0.170556	0.348621	0.727374	0.881509	Smarcb1
ENSMUSG00000000903	0.337521	-2.01258	2.70103	-0.745115	0.456202		Vpreb3
ENSMUSG00000000915	989.724	0.380971	0.111785	3.40806	0.000654254	0.0083636	Hip1r
ENSMUSG00000000916	11.4415	-0.822673	0.620724	-1.32534	0.185057	0.426659	Nsun5
ENSMUSG00000000934	0.995021	-2.88965	1.77614	-1.62693	0.103753		Top1mt
ENSMUSG00000000938	0.327733	-0.799662	2.76149	-0.289576	0.77214		Hoxa10
ENSMUSG00000000942	0						Hoxa4
ENSMUSG00000000948	0						Gm38393
ENSMUSG00000000957	5.50155	-0.844876	0.662356	-1.27556	0.20211	0.449312	Mmp14
ENSMUSG00000000958	85.5173	0.893828	0.209805	4.26028	2.04175e-05	0.000501734	Slc7a7
ENSMUSG00000000959	155.881	0.0150591	0.129065	0.116678	0.907115	0.96491	Oxa1l
ENSMUSG00000000976	317.647	0.154969	0.336068	0.461123	0.64471	0.836808	Heatr6
ENSMUSG00000000982	7.60077	-3.45555	0.766856	-4.50612	6.60237e-06	0.000201601	Ccl3
ENSMUSG00000000983	2.25933	0.527517	1.02919	0.512556	0.608262	0.814859	Wfdc18
ENSMUSG00000001014	2.217	-0.0189696	1.30835	-0.0144989	0.988432		Icam4
ENSMUSG00000001016	138.437	-0.102548	0.276125	-0.371381	0.710353	0.872113	Ilf2
ENSMUSG00000001017	372.512	-0.0494389	0.114099	-0.4333	0.664797	0.84566	Chtop
ENSMUSG00000001018	149.715	0.356517	0.151261	2.35697	0.0184249	0.0967188	Snapin
ENSMUSG00000001020	132.736	-2.54266	0.408636	-6.22231	4.89887e-10	6.42898e-08	S100a4
ENSMUSG00000001021	4.97236	-1.09433	0.985803	-1.11009	0.266962	0.528272	S100a3
ENSMUSG00000001023	0.0911284	0.617579	3.35247	0.184216	0.853844		S100a5
ENSMUSG00000001025	11934.2	0.325607	0.244535	1.33154	0.183012	0.423917	S100a6
ENSMUSG00000001027	0						Scn4a
ENSMUSG00000001029	37.7806	-0.316849	0.258708	-1.22473	0.220675	0.472531	Icam2
ENSMUSG00000001034	310.158	0.49498	0.175592	2.81891	0.00481864	0.0373854	Mapk7
ENSMUSG00000001036	1.4608	-2.1723	1.70852	-1.27145	0.203569		Epn2
ENSMUSG00000001039	0.423796	-1.0194	3.15065	-0.323554	0.746276		B9d1
ENSMUSG00000001052	408.754	-0.032038	0.136238	-0.235163	0.814083	0.926176	Sec24b
ENSMUSG00000001053	39.2238	-0.890325	0.358471	-2.48367	0.0130036	0.0753108	N4bp3
ENSMUSG00000001054	364.9	-0.0372206	0.127537	-0.291843	0.770407	0.904857	Rmnd5b
ENSMUSG00000001056	45.009	-0.992746	0.370219	-2.68151	0.00732901	0.05034	Nhp2
ENSMUSG00000001062	290.538	-0.157603	0.154625	-1.01926	0.30808	0.572474	Vps9d1
ENSMUSG00000001065	631.414	-0.163431	0.122529	-1.33381	0.182265	0.423192	Zfp276
ENSMUSG00000001076	0						C1ql4
ENSMUSG00000001082	113.735	0.40215	0.207084	1.94197	0.0521411	0.196521	Mfsd10
ENSMUSG00000001089	2.33512	-2.40035	1.34372	-1.78635	0.074043	0.245266	Luzp1
ENSMUSG00000001095	0.561276	-0.833771	2.45475	-0.339657	0.734115		Slc13a2
ENSMUSG00000001098	1149.65	0.513109	0.0759975	6.75166	1.46166e-11	3.27838e-09	Kctd10
ENSMUSG00000001100	57.5544	-0.126664	0.233769	-0.541834	0.587933	0.803005	Poldip2
ENSMUSG00000001103	0						Sebox
ENSMUSG00000001105	139.936	0.155046	0.145272	1.06728	0.285845	0.549506	Ift20
ENSMUSG00000001119	5.07726	0.0971008	0.736908	0.131768	0.895168	0.960194	Col6a1
ENSMUSG00000001120	1.21672	-1.93304	1.58107	-1.22262	0.221475		Pcbp3
ENSMUSG00000001123	1251.04	0.282027	0.110656	2.54868	0.0108131	0.0664958	Lgals9
ENSMUSG00000001127	260.113	-0.210017	0.15572	-1.34868	0.177439	0.416838	Araf
ENSMUSG00000001128	1494.57	0.0336421	0.133282	0.252413	0.800722	0.919345	Cfp
ENSMUSG00000001131	0.138491	-0.676704	3.35247	-0.201852	0.840032		Timp1
ENSMUSG00000001134	41.3228	0.23944	0.344957	0.694115	0.48761	0.730827	Uxt
ENSMUSG00000001138	172.723	0.318429	0.208063	1.53045	0.125906	0.340162	Cnnm3
ENSMUSG00000001143	260.594	-0.174394	0.131827	-1.32289	0.185871	0.427699	Lman2l
ENSMUSG00000001150	636.611	0.150613	0.147063	1.02414	0.305769	0.570748	Mcm3ap
ENSMUSG00000001151	225.989	0.601399	0.200157	3.00464	0.00265895	0.0242288	Pcnt
ENSMUSG00000001155	0						Ftcd
ENSMUSG00000001156	11491.1	0.0612758	0.123703	0.495347	0.620355	0.820963	Mxd1
ENSMUSG00000001157	200.108	0.192846	0.118585	1.62622	0.103902	0.303513	Gmcl1
ENSMUSG00000001158	225.348	0.0677325	0.138462	0.489176	0.624717	0.823889	Snrnp27
ENSMUSG00000001166	69.0316	-0.342976	0.266554	-1.2867	0.198197	0.444479	Oas1c
ENSMUSG00000001168	0						Oas1h
ENSMUSG00000001173	66.2714	0.0981688	0.270098	0.363457	0.716264	0.876137	Ocrl
ENSMUSG00000001175	4503.92	0.341899	0.126032	2.7128	0.00667178	0.0471921	Calm1
ENSMUSG00000001211	7.26786	-1.59511	0.730629	-2.1832	0.0290209	0.132299	Agpat3
ENSMUSG00000001225	2.71283	0.760515	1.02685	0.740632	0.458917	0.709246	Slc26a3
ENSMUSG00000001227	88.127	0.70994	0.355398	1.99759	0.0457608	0.180299	Sema6b
ENSMUSG00000001228	224.054	-0.306899	0.267594	-1.14688	0.25143	0.510903	Uhrf1
ENSMUSG00000001229	230.993	0.475609	0.179449	2.65039	0.00803991	0.0538146	Dpp9
ENSMUSG00000001240	0						Ramp2
ENSMUSG00000001247	7.92395	-0.638933	0.541895	-1.17907	0.23837	0.494706	Lsr
ENSMUSG00000001248	938.816	-0.30148	0.147003	-2.05084	0.0402827	0.165038	Gramd1a
ENSMUSG00000001249	5.75634	-1.24246	0.807079	-1.53945	0.123695	0.336621	Hpn
ENSMUSG00000001260	0						Gabrg1
ENSMUSG00000001270	4.53071	-1.56927	0.928575	-1.68998	0.091032	0.278651	Ckb
ENSMUSG00000001280	1344.04	-0.193859	0.173831	-1.11521	0.26476	0.526441	Sp1
ENSMUSG00000001281	262.95	-2.23435	0.496879	-4.49677	6.8995e-06	0.000208099	Itgb7
ENSMUSG00000001285	54.7429	-0.278113	0.224727	-1.23756	0.215879	0.466799	Myg1
ENSMUSG00000001288	217.361	-0.983546	0.270641	-3.63414	0.000278913	0.00430083	Rarg
ENSMUSG00000001289	911.863	0.0916548	0.173663	0.527775	0.597656	0.808234	Pfdn5
ENSMUSG00000001300	2.2977	-1.30827	1.05327	-1.2421	0.2142	0.464634	Efnb2
ENSMUSG00000001305	9.73329	-1.34963	0.570428	-2.36599	0.0179818	0.0950807	Rrp15
ENSMUSG00000001313	0.525679	1.22511	2.18106	0.561705	0.574317		Rnd2
ENSMUSG00000001323	21.3707	-0.128165	0.435296	-0.294432	0.768427	0.903604	Srr
ENSMUSG00000001333	0.114639	0.622378	3.35247	0.185647	0.852721		Sync
ENSMUSG00000001334	0						Fndc5
ENSMUSG00000001348	10.1743	-0.53568	0.46502	-1.15195	0.249341	0.508157	Acp5
ENSMUSG00000001349	0						Cnn1
ENSMUSG00000001366	372.856	0.303635	0.131365	2.31139	0.0208115	0.104873	Fbxo9
ENSMUSG00000001376	31.5376	0.0478875	0.310944	0.154007	0.877604	0.953004	Vps50
ENSMUSG00000001380	138.128	-0.0439038	0.156245	-0.280993	0.778716	0.906807	Hars
ENSMUSG00000001383	502.297	0.0607332	0.127365	0.476842	0.633475	0.830038	Zmat2
ENSMUSG00000001403	272.08	0.567384	0.303958	1.86665	0.0619502	0.219603	Ube2c
ENSMUSG00000001415	242.545	0.179297	0.224241	0.799572	0.423959	0.680452	Smg5
ENSMUSG00000001416	87.3381	-0.572046	0.197448	-2.8972	0.00376514	0.0314042	Cct3
ENSMUSG00000001418	317.402	0.404043	0.124541	3.24427	0.00117753	0.0130512	Glmp
ENSMUSG00000001419	340.656	-0.294701	0.132796	-2.2192	0.0264732	0.124	Mef2d
ENSMUSG00000001420	2.03773	0.479039	0.959793	0.499107	0.617704		Tmem79
ENSMUSG00000001424	126.33	-0.42155	0.226263	-1.8631	0.062448	0.220884	Snd1
ENSMUSG00000001435	0.128317	0.626261	3.35247	0.186806	0.851813		Col18a1
ENSMUSG00000001436	4.22593	-0.352541	0.76691	-0.459691	0.645738	0.837223	Slc19a1
ENSMUSG00000001440	877.655	-0.0860886	0.146762	-0.586585	0.557483	0.783537	Kpnb1
ENSMUSG00000001441	1386.14	0.278902	0.131123	2.12702	0.0334186	0.145775	Npepps
ENSMUSG00000001444	0.0963781	-0.676209	3.35247	-0.201705	0.840148		Tbx21
ENSMUSG00000001445	251.185	0.155723	0.124675	1.24903	0.211654	0.461627	Mrpl10
ENSMUSG00000001467	141.846	0.944979	0.326521	2.89408	0.0038027	0.0316645	Cyp51
ENSMUSG00000001472	988.235	-0.0726293	0.114631	-0.633593	0.526346	0.760484	Tcf25
ENSMUSG00000001473	4.04488	-0.334073	0.774545	-0.431316	0.666239	0.846506	Tubb6
ENSMUSG00000001482	441.155	0.74941	0.184526	4.06127	4.88068e-05	0.00102744	Def8
ENSMUSG00000001493	0						Meox1
ENSMUSG00000001494	0						Sost
ENSMUSG00000001496	0						Nkx2-1
ENSMUSG00000001497	0						Pax9
ENSMUSG00000001504	0						Irx2
ENSMUSG00000001506	469.982	-2.22809	0.354768	-6.2804	3.37699e-10	4.901e-08	Col1a1
ENSMUSG00000001507	0						Itga3
ENSMUSG00000001508	0						Sgca
ENSMUSG00000001510	0.3326	0.478657	3.35247	0.142777	0.886466		Dlx3
ENSMUSG00000001517	193.455	0.072656	0.41242	0.17617	0.86016	0.945077	Foxm1
ENSMUSG00000001518	6.54008	-1.14292	0.558862	-2.04508	0.0408473	0.166505	Itfg2
ENSMUSG00000001520	0.339989	-1.01465	3.33763	-0.304004	0.761125		Nrip2
ENSMUSG00000001521	3.20012	0.152644	0.826454	0.184698	0.853466	0.94104	Tulp3
ENSMUSG00000001524	13.0909	-0.404976	0.598243	-0.676942	0.498443	0.740194	Gtf2h4
ENSMUSG00000001525	1202.64	0.013403	0.235591	0.0568907	0.954632	0.984075	Tubb5
ENSMUSG00000001542	468.882	-0.365048	0.182328	-2.00216	0.045268	0.179097	Ell2
ENSMUSG00000001552	211.892	1.91732	0.297756	6.43924	1.20073e-10	2.14669e-08	Jup
ENSMUSG00000001555	1.90817	-1.30121	1.11549	-1.16649	0.243415		Fkbp10
ENSMUSG00000001558	0.103217	-0.676029	3.35247	-0.201651	0.84019		Klhl10
ENSMUSG00000001566	0						Mnx1
ENSMUSG00000001569	60.4647	-0.373029	0.440229	-0.847352	0.396799	0.656683	Nom1
ENSMUSG00000001576	78.2339	-0.656343	0.203171	-3.2305	0.00123576	0.0134906	Ergic1
ENSMUSG00000001583	0.366002	0.235454	2.77401	0.0848788	0.932358		Tnk1
ENSMUSG00000001588	1773.74	-0.183853	0.151454	-1.21392	0.224779	0.478413	Acap1
ENSMUSG00000001604	8.74806	-0.370069	0.562377	-0.658044	0.51051	0.749911	Tcea3
ENSMUSG00000001622	0						Csn3
ENSMUSG00000001627	667.209	0.258022	0.120179	2.14698	0.0317949	0.14129	Ifrd1
ENSMUSG00000001630	94.8951	-0.655893	0.229472	-2.85827	0.00425963	0.0343215	Stk38l
ENSMUSG00000001632	780.537	-0.0294252	0.115664	-0.254401	0.799185	0.918974	Brpf1
ENSMUSG00000001642	51.4174	-0.424764	0.321775	-1.32007	0.186813	0.429121	Akr1b3
ENSMUSG00000001655	0						Hoxc13
ENSMUSG00000001656	0						Hoxc11
ENSMUSG00000001657	0						Hoxc8
ENSMUSG00000001661	0.356267	-0.865688	2.72466	-0.317724	0.750695		Hoxc6
ENSMUSG00000001663	0.436449	-0.616195	2.22748	-0.276634	0.782061		Gstt1
ENSMUSG00000001665	0.798237	-0.275272	1.66994	-0.164839	0.869071		Gstt3
ENSMUSG00000001666	9.71213	0.207263	0.490808	0.42229	0.672814	0.851439	Ddt
ENSMUSG00000001670	0						Tat
ENSMUSG00000001672	0						Marveld3
ENSMUSG00000001674	25.3077	-1.00233	0.369718	-2.71108	0.00670651	0.0473563	Ddx18
ENSMUSG00000001687	1582.97	0.00368858	0.101106	0.0364821	0.970898	0.989983	Ubl3
ENSMUSG00000001700	4.04542	-1.59941	0.8027	-1.99254	0.0463118	0.181835	Gramd3
ENSMUSG00000001707	14.2222	-0.543949	0.409341	-1.32884	0.1839	0.425147	Eef1e1
ENSMUSG00000001729	2225.69	-0.0470651	0.143859	-0.327161	0.743546	0.890301	Akt1
ENSMUSG00000001739	480.6	0.420436	0.142004	2.96074	0.00306903	0.0270425	Cldn15
ENSMUSG00000001741	2862.66	-0.106516	0.10862	-0.980633	0.326774	0.591067	Il16
ENSMUSG00000001750	547.569	-0.0145577	0.243534	-0.059777	0.952333	0.982957	Tcirg1
ENSMUSG00000001751	34.4146	0.215487	0.254767	0.845818	0.397654	0.657466	Naglu
ENSMUSG00000001755	77.5759	0.00709154	0.176932	0.0400807	0.968029	0.988966	Coasy
ENSMUSG00000001761	2.61398	-1.05446	1.02682	-1.02692	0.30446	0.569766	Smo
ENSMUSG00000001763	26.128	-0.591255	0.499255	-1.18427	0.236304	0.492407	Tspan33
ENSMUSG00000001767	471.876	0.16427	0.0953143	1.72345	0.084807	0.266746	Crnkl1
ENSMUSG00000001768	1242.34	-0.0460694	0.144566	-0.318673	0.749974	0.893834	Rin2
ENSMUSG00000001773	0						Folh1
ENSMUSG00000001774	206.267	0.650046	0.15597	4.16777	3.07595e-05	0.000702573	Chordc1
ENSMUSG00000001783	161.962	0.0606918	0.174898	0.347012	0.728582	0.881761	Rtcb
ENSMUSG00000001785	283.008	0.65531	0.12318	5.31992	1.03815e-07	6.04088e-06	Pwp1
ENSMUSG00000001786	56.4762	-0.135871	0.259252	-0.524089	0.600216	0.809709	Fbxo7
ENSMUSG00000001794	1862.93	0.534561	0.092925	5.7526	8.78798e-09	7.58102e-07	Capns1
ENSMUSG00000001802	0						Lrp3
ENSMUSG00000001804	0						Dsg4
ENSMUSG00000001815	0						Evx2
ENSMUSG00000001819	0						Hoxd13
ENSMUSG00000001823	0						Hoxd12
ENSMUSG00000001827	0						Folr1
ENSMUSG00000001829	26.985	-0.340233	0.480565	-0.707985	0.478955	0.725401	Clpb
ENSMUSG00000001833	1329.33	0.177913	0.0882214	2.01667	0.0437304	0.175035	Septin7
ENSMUSG00000001844	125.354	0.109097	0.156302	0.697984	0.485187	0.729404	Zdhhc4
ENSMUSG00000001847	2601.55	0.155074	0.0801527	1.93473	0.0530235	0.198271	Rac1
ENSMUSG00000001855	177.548	-0.0667143	0.270187	-0.246919	0.804971	0.921162	Nup214
ENSMUSG00000001864	0.115195	0.622378	3.35247	0.185647	0.852721		Aif1l
ENSMUSG00000001865	2.55497	-0.0214401	1.0818	-0.0198189	0.984188	0.993921	Cpa3
ENSMUSG00000001870	7.20835	-0.425693	0.769056	-0.553527	0.579903	0.797512	Ltbp1
ENSMUSG00000001891	1299.51	0.0320434	0.0783111	0.409181	0.682407	0.856637	Ugp2
ENSMUSG00000001901	0						Kcnh6
ENSMUSG00000001909	22.2798	-1.05314	0.501853	-2.0985	0.0358608	0.153133	Trmt1
ENSMUSG00000001910	314.288	0.0366772	0.154077	0.238044	0.811847	0.924739	Nacc1
ENSMUSG00000001911	35.8506	-1.9341	0.389107	-4.97062	6.67376e-07	2.91941e-05	Nfix
ENSMUSG00000001918	71.9315	-0.254436	0.266476	-0.954816	0.339671	0.603337	Slc1a5
ENSMUSG00000001924	2013.73	-0.0376962	0.0686959	-0.54874	0.583184	0.799173	Uba1
ENSMUSG00000001930	18.2732	-0.658018	0.657087	-1.00142	0.316625	0.580816	Vwf
ENSMUSG00000001942	9.91617	0.0702587	0.453608	0.154889	0.876909	0.952501	Siae
ENSMUSG00000001943	0						Vsig2
ENSMUSG00000001946	1.58048	-0.424949	1.40733	-0.301953	0.762688		Esam
ENSMUSG00000001948	1.1653	-1.0272	1.43818	-0.714239	0.475079		Spa17
ENSMUSG00000001962	215.748	-0.254968	0.119032	-2.14201	0.0321929	0.142086	Fam50a
ENSMUSG00000001964	204.019	0.0135239	0.133957	0.100957	0.919585	0.96976	Emd
ENSMUSG00000001983	32.7274	0.0218356	0.282573	0.0772741	0.938406	0.977943	Taco1
ENSMUSG00000001985	0						Grik3
ENSMUSG00000001986	34.3802	-2.2261	0.367929	-6.05036	1.44526e-09	1.76522e-07	Gria3
ENSMUSG00000001988	0						Npas1
ENSMUSG00000001995	752.769	0.142445	0.116099	1.22692	0.219852	0.471914	Sipa1l2
ENSMUSG00000001998	84.8723	0.029232	0.266135	0.109839	0.912537	0.966678	Ap4e1
ENSMUSG00000001999	28.0661	-0.440949	0.372153	-1.18486	0.236073	0.492009	Blvra
ENSMUSG00000002006	0.861502	-1.87698	2.1863	-0.858518	0.390606		Pdzd4
ENSMUSG00000002007	1.33565	-2.08222	1.48031	-1.40661	0.159542		Srpk3
ENSMUSG00000002010	260.435	0.154792	0.125324	1.23513	0.216782	0.467931	Idh3g
ENSMUSG00000002012	0						Pnck
ENSMUSG00000002014	170.557	-0.313095	0.194147	-1.61267	0.106816	0.308448	Ssr4
ENSMUSG00000002015	468.298	0.0171747	0.129133	0.133	0.894194	0.959768	Bcap31
ENSMUSG00000002017	40.3671	-0.413083	0.242394	-1.70418	0.0883475	0.273219	Fam98a
ENSMUSG00000002020	3.87781	-1.08364	1.06459	-1.0179	0.308726	0.572784	Ltbp2
ENSMUSG00000002028	441.318	-0.0439581	0.187892	-0.233954	0.815021	0.926538	Kmt2a
ENSMUSG00000002031	75.5314	0.0219276	0.240695	0.0911012	0.927412	0.972835	Ift46
ENSMUSG00000002032	0.327434	-0.843413	3.34231	-0.252344	0.800775		Tmem25
ENSMUSG00000002033	3.1944	-4.13367	1.39243	-2.96868	0.0029908	0.0265619	Cd3g
ENSMUSG00000002043	51.1755	0.956349	0.315048	3.03556	0.00240088	0.0224884	Trappc6a
ENSMUSG00000002052	776.414	-0.0749676	0.11037	-0.679236	0.496988	0.739109	Supt6
ENSMUSG00000002055	203.914	0.327634	0.398639	0.821882	0.411144	0.668583	Spag5
ENSMUSG00000002057	0						Foxn1
ENSMUSG00000002058	1140.03	0.317836	0.116336	2.73204	0.00629429	0.0453322	Unc119
ENSMUSG00000002059	0.646744	-0.536387	1.71434	-0.312882	0.75437		Rab34
ENSMUSG00000002064	151.973	0.0273374	0.157091	0.174022	0.861848	0.945718	Sdf2
ENSMUSG00000002068	52.3537	-0.70493	0.331374	-2.1273	0.0333955	0.145726	Ccne1
ENSMUSG00000002076	0.0924855	0.622378	3.35247	0.185647	0.852721		Hsf2bp
ENSMUSG00000002083	59.992	0.167314	0.258709	0.646726	0.517809	0.754601	Bbc3
ENSMUSG00000002100	10.5783	-0.167808	0.447204	-0.375239	0.707483	0.870762	Mybpc3
ENSMUSG00000002102	412.705	0.20278	0.161196	1.25797	0.208402	0.45818	Psmc3
ENSMUSG00000002103	146.083	0.12927	0.189216	0.683191	0.494486	0.737158	Acp2
ENSMUSG00000002104	0.633286	-1.36966	2.07415	-0.660349	0.50903		Rapsn
ENSMUSG00000002105	39.8884	-0.162236	0.26075	-0.62219	0.533817	0.765094	Slc39a13
ENSMUSG00000002107	2340.98	-0.190831	0.162403	-1.17505	0.239976	0.49687	Celf2
ENSMUSG00000002108	1.88678	-2.25777	1.31549	-1.7163	0.0861071		Nr1h3
ENSMUSG00000002109	60.9505	0.226227	0.213551	1.05935	0.289438	0.55363	Ddb2
ENSMUSG00000002111	4959.02	0.139901	0.120161	1.16429	0.244308	0.501979	Spi1
ENSMUSG00000002129	202.004	-0.0129266	0.149907	-0.0862306	0.931283	0.974519	Sf3a1
ENSMUSG00000002147	2245.02	-0.148028	0.110907	-1.33471	0.181973	0.423087	Stat6
ENSMUSG00000002190	0.50603	-0.42183	3.05337	-0.138152	0.89012		Clgn
ENSMUSG00000002204	479.155	-0.0853314	0.170234	-0.50126	0.616188	0.818537	Napsa
ENSMUSG00000002205	383.709	0.322497	0.134168	2.40367	0.0162312	0.0883622	Vrk3
ENSMUSG00000002210	529.012	0.581954	0.130838	4.44791	8.67118e-06	0.000252315	Smg9
ENSMUSG00000002221	110.574	-0.25769	0.30892	-0.834163	0.404189	0.662162	Paxip1
ENSMUSG00000002222	661.841	0.00650178	0.163088	0.0398666	0.968199	0.988966	Rmnd5a
ENSMUSG00000002227	1483.75	0.646761	0.174656	3.70306	0.000213019	0.00348977	Mov10
ENSMUSG00000002228	0						Ppm1j
ENSMUSG00000002233	210.797	-0.488808	0.212783	-2.29722	0.0216064	0.107648	Rhoc
ENSMUSG00000002240	0						Prr27
ENSMUSG00000002249	0.499842	1.10423	2.53364	0.435829	0.662961		Tead3
ENSMUSG00000002250	205.021	-0.280978	0.14896	-1.88627	0.0592585	0.213372	Ppard
ENSMUSG00000002257	1008.73	0.143673	0.0900904	1.59477	0.110765	0.31571	Def6
ENSMUSG00000002265	0.337548	-1.86066	3.31813	-0.560756	0.574964		Peg3
ENSMUSG00000002266	0						Zim1
ENSMUSG00000002274	13.1171	-0.348301	0.501858	-0.694023	0.487668	0.730827	Metrn
ENSMUSG00000002279	7.78822	-0.89667	0.58959	-1.52084	0.128301	0.344403	Lmf1
ENSMUSG00000002280	127.102	0.0335981	0.188372	0.17836	0.85844	0.94433	Ciao3
ENSMUSG00000002289	2.64355	0.0363193	1.02727	0.035355	0.971797	0.990076	Angptl4
ENSMUSG00000002297	159.012	0.409919	0.305525	1.34169	0.179697	0.419667	Dbf4
ENSMUSG00000002307	269.858	-0.355528	0.12641	-2.81251	0.00491563	0.0379469	Daxx
ENSMUSG00000002308	1.18412	-0.146628	1.32846	-0.110374	0.912113		Cd320
ENSMUSG00000002319	11.8629	1.21868	0.732282	1.66422	0.0960694	0.288525	Ipo4
ENSMUSG00000002320	133.371	-0.0101077	0.150852	-0.067004	0.946579	0.980601	Tm9sf1
ENSMUSG00000002324	2.48746	-1.10342	1.09287	-1.00965	0.312662	0.577395	Rec8
ENSMUSG00000002325	840.941	-0.030696	0.148352	-0.206913	0.836078	0.93338	Irf9
ENSMUSG00000002326	62.3784	0.142019	0.198157	0.716698	0.473561	0.721694	Gmpr2
ENSMUSG00000002329	39.8115	-0.224471	0.232556	-0.965235	0.334427	0.598995	Mdp1
ENSMUSG00000002332	524.445	0.789685	0.14486	5.45137	4.99822e-08	3.26208e-06	Dhrs1
ENSMUSG00000002341	0						Ncan
ENSMUSG00000002342	53.6333	-0.126373	0.201849	-0.626081	0.531262	0.764185	Tmem161a
ENSMUSG00000002343	16.339	-0.103151	0.414467	-0.248877	0.803456	0.920196	Armc6
ENSMUSG00000002345	109.023	0.170406	0.164625	1.03512	0.300614	0.56556	Borcs8
ENSMUSG00000002346	7.36528	-0.965606	0.55978	-1.72497	0.0845322	0.266477	Slc25a42
ENSMUSG00000002365	231.251	0.296404	0.119722	2.47577	0.0132949	0.0766024	Snx9
ENSMUSG00000002372	223.963	-0.11819	0.129821	-0.910412	0.362605	0.624735	Ranbp3
ENSMUSG00000002379	59.1719	0.580291	0.275978	2.10267	0.0354944	0.152071	Ndufa11
ENSMUSG00000002384	0.0963499	-0.676091	3.35247	-0.201669	0.840175		Bmp8b
ENSMUSG00000002393	25.2282	-0.812029	0.352851	-2.30134	0.0213727	0.106656	Nr2f6
ENSMUSG00000002395	363.226	0.348314	0.138387	2.51695	0.0118375	0.0710731	Use1
ENSMUSG00000002396	94.4012	-0.198563	0.198501	-1.00031	0.317158	0.581174	Ocel1
ENSMUSG00000002409	85.3052	0.448162	0.184009	2.43554	0.0148696	0.0831136	Dyrk1b
ENSMUSG00000002413	1206.99	-0.291117	0.178774	-1.62841	0.103438	0.302731	Braf
ENSMUSG00000002416	30.7211	0.0972298	0.356573	0.272678	0.7851	0.910501	Ndufb2
ENSMUSG00000002428	413.161	-0.159602	0.137402	-1.16156	0.245413	0.503143	Hltf
ENSMUSG00000002455	401.862	-0.109698	0.103311	-1.06183	0.288312	0.552405	Prpf6
ENSMUSG00000002458	1547.91	0.129724	0.113829	1.13964	0.254437	0.514463	Rgs19
ENSMUSG00000002459	0						Rgs20
ENSMUSG00000002475	0.200103	0.0787096	3.35247	0.0234781	0.981269		Abhd3
ENSMUSG00000002477	94.6894	-0.644838	0.291255	-2.21399	0.0268291	0.125128	Snrpd1
ENSMUSG00000002486	11.6024	-0.0805456	0.506105	-0.159148	0.873552	0.950698	Tchp
ENSMUSG00000002489	520.748	0.154482	0.201004	0.768556	0.442157	0.695366	Tiam1
ENSMUSG00000002496	225.503	0.24547	0.155242	1.58122	0.113829	0.320299	Tsc2
ENSMUSG00000002500	26.8647	0.368848	0.361378	1.02067	0.30741	0.571913	Rpl3l
ENSMUSG00000002504	17.7387	-0.050416	0.362397	-0.139118	0.889357	0.958061	Slc9a3r2
ENSMUSG00000002524	422.38	-0.0829871	0.0868803	-0.955189	0.339482	0.603176	Puf60
ENSMUSG00000002546	789.683	-0.064643	0.115419	-0.560073	0.57543	0.795261	Golga2
ENSMUSG00000002550	62.6434	-0.092668	0.20299	-0.456516	0.648019	0.838179	Uck1
ENSMUSG00000002565	0.0892301	-0.644942	3.35247	-0.192378	0.847446		Scin
ENSMUSG00000002578	0.0924855	0.622378	3.35247	0.185647	0.852721		Ikzf4
ENSMUSG00000002580	181.811	0.0244405	0.216927	0.112667	0.910295	0.965855	Mien1
ENSMUSG00000002588	0						Pon1
ENSMUSG00000002602	16.0709	0.526466	0.489864	1.07472	0.282501	0.545629	Axl
ENSMUSG00000002603	578.679	-0.395767	0.133174	-2.97181	0.00296052	0.0263499	Tgfb1
ENSMUSG00000002608	424.43	-0.216121	0.129548	-1.66826	0.0952632	0.287085	Ccdc97
ENSMUSG00000002617	17.3612	0.299057	0.380449	0.786062	0.431831	0.686976	Zfp40
ENSMUSG00000002625	178.863	-0.418292	0.167969	-2.4903	0.0127637	0.0746341	Akap8l
ENSMUSG00000002633	0						Shh
ENSMUSG00000002635	42.7361	0.00507099	0.289536	0.0175142	0.986026	0.994817	Pdcd2l
ENSMUSG00000002658	271.249	-0.0835348	0.165631	-0.504344	0.61402	0.817192	Gtf2f1
ENSMUSG00000002660	11.3334	-0.923245	0.535855	-1.72294	0.0848995	0.266833	Clpp
ENSMUSG00000002661	18.0428	0.0885913	0.361647	0.244966	0.806483	0.92155	Alkbh7
ENSMUSG00000002664	0						Pspn
ENSMUSG00000002668	917.037	-0.666804	0.164969	-4.04201	5.29959e-05	0.0011006	Dennd1c
ENSMUSG00000002679	43.6486	-0.122414	0.230313	-0.531512	0.595064	0.806317	Med6
ENSMUSG00000002688	0.138261	-0.676029	3.35247	-0.201651	0.84019		Prkd1
ENSMUSG00000002699	1888.88	-0.105029	0.0789508	-1.33031	0.183416	0.424507	Lcp2
ENSMUSG00000002718	111.471	-0.324144	0.338949	-0.956322	0.33891	0.602593	Cse1l
ENSMUSG00000002728	44.3289	-0.151441	0.25943	-0.583747	0.559391	0.784075	Naa20
ENSMUSG00000002731	82.2303	0.138057	0.181526	0.760534	0.446935	0.698443	Prkra
ENSMUSG00000002732	1.62131	-0.291482	1.15301	-0.252801	0.800422		Fkbp7
ENSMUSG00000002733	61.4657	0.0823355	0.198444	0.414905	0.678211	0.854889	Plekha3
ENSMUSG00000002741	625.683	0.192505	0.0891817	2.15857	0.0308834	0.138537	Ykt6
ENSMUSG00000002748	968.348	-0.00991991	0.126522	-0.0784043	0.937506	0.97774	Baz1b
ENSMUSG00000002763	152.851	0.0649393	0.148611	0.436974	0.66213	0.844067	Pex6
ENSMUSG00000002767	36.4396	-0.432039	0.300312	-1.43863	0.150254	0.379901	Mrpl2
ENSMUSG00000002768	218.256	0.34596	0.183786	1.88241	0.0597799	0.214561	Mea1
ENSMUSG00000002769	2.86771	0.147413	0.888538	0.165905	0.868231	0.948516	Gnmt
ENSMUSG00000002771	0.103446	-0.676251	3.35247	-0.201717	0.840138		Grin2d
ENSMUSG00000002778	333.74	0.0713005	0.161576	0.44128	0.65901	0.84279	Kdelr1
ENSMUSG00000002781	21.3218	0.221525	0.489653	0.452412	0.650972	0.839121	Tmem143
ENSMUSG00000002791	0						Pdxk-ps
ENSMUSG00000002797	17.8509	-1.17138	0.385738	-3.03671	0.00239172	0.0224367	Ggct
ENSMUSG00000002799	0.244165	1.19981	3.35247	0.357887	0.720428		Jag2
ENSMUSG00000002803	15.2972	0.475074	0.383347	1.23928	0.215242	0.46583	Btbd6
ENSMUSG00000002804	5.74239	-0.363239	0.615373	-0.590275	0.555006	0.781767	Nudt14
ENSMUSG00000002808	7.95918	-0.511065	0.566986	-0.901371	0.367391	0.629638	Epdr1
ENSMUSG00000002812	1864.53	0.0294153	0.114049	0.257919	0.796469	0.917773	Flii
ENSMUSG00000002814	42.0226	0.0791768	0.299074	0.26474	0.79121	0.914663	Top3a
ENSMUSG00000002820	199.219	-0.0430967	0.16097	-0.267731	0.788906	0.912855	Atg4d
ENSMUSG00000002825	3.69483	-1.61333	0.833292	-1.9361	0.0528557	0.198124	Qtrt1
ENSMUSG00000002831	14.2719	-0.00982398	0.371951	-0.026412	0.978929	0.992231	Plin4
ENSMUSG00000002833	210.528	-0.160578	0.151711	-1.05845	0.289852	0.55363	Hdgfl2
ENSMUSG00000002835	96.5936	-0.251339	0.320445	-0.784342	0.43284	0.687638	Chaf1a
ENSMUSG00000002844	661.525	0.213878	0.136501	1.56686	0.117148	0.326497	Adprh
ENSMUSG00000002845	67.2359	-0.0634791	0.27926	-0.227312	0.820181	0.928575	Tmem39a
ENSMUSG00000002846	59.3424	0.248903	0.212814	1.16958	0.242169	0.499231	Timmdc1
ENSMUSG00000002847	1.78317	0.127868	1.08403	0.117957	0.906102		Pla1a
ENSMUSG00000002870	159.185	-0.501266	0.246548	-2.03314	0.0420385	0.170364	Mcm2
ENSMUSG00000002871	74.6101	0.13809	0.273651	0.504623	0.613823	0.817018	Tpra1
ENSMUSG00000002881	466.609	0.180428	0.0984475	1.83274	0.0668417	0.23084	Nab1
ENSMUSG00000002885	2458.84	-0.435538	0.100329	-4.34108	1.41781e-05	0.000372924	Adgre5
ENSMUSG00000002897	4061.96	-0.234161	0.127745	-1.83304	0.0667965	0.230813	Il17ra
ENSMUSG00000002900	2.60155	0.8689	1.28824	0.674487	0.500002	0.741527	Lamb1
ENSMUSG00000002908	0.103217	-0.676029	3.35247	-0.201651	0.84019		Kcnn1
ENSMUSG00000002910	36.1905	-0.250386	0.260376	-0.961631	0.336235	0.600782	Arrdc2
ENSMUSG00000002930	0						Ppp1r17
ENSMUSG00000002944	11.3518	0.387968	0.733062	0.529243	0.596637	0.807384	Cd36
ENSMUSG00000002948	238.6	-0.108939	0.160676	-0.678005	0.497769	0.739638	Map2k7
ENSMUSG00000002949	82.9994	-0.257521	0.196853	-1.30819	0.19081	0.434337	Timm44
ENSMUSG00000002957	759.89	0.648806	0.127487	5.0892	3.59578e-07	1.76022e-05	Ap2a2
ENSMUSG00000002963	2715.32	0.256668	0.0884748	2.90103	0.00371934	0.0311274	Pnkp
ENSMUSG00000002968	106.714	-0.27113	0.146847	-1.84634	0.0648426	0.226097	Med25
ENSMUSG00000002980	0.330864	-0.655287	3.3499	-0.195614	0.844912		Bcam
ENSMUSG00000002981	469.551	0.151767	0.11109	1.36616	0.171888	0.409663	Clptm1
ENSMUSG00000002983	83.4456	-0.131055	0.184125	-0.711772	0.476606	0.723724	Relb
ENSMUSG00000002984	51.4651	-0.180346	0.236565	-0.762354	0.445849	0.697623	Tomm40
ENSMUSG00000002985	276.183	-0.483608	0.524066	-0.922801	0.356111	0.619691	Apoe
ENSMUSG00000002992	87.7687	0.591209	0.288977	2.04586	0.0407697	0.166369	Apoc2
ENSMUSG00000002996	1322.05	0.165414	0.132429	1.24907	0.211638	0.461627	Hbp1
ENSMUSG00000002997	1003.38	0.0556247	0.118659	0.46878	0.639227	0.833651	Prkar2b
ENSMUSG00000003031	1462.46	0.0934405	0.121193	0.771006	0.440703	0.694407	Cdkn1b
ENSMUSG00000003032	91.9585	-2.83416	0.330105	-8.58564	9.03352e-18	1.23819e-14	Klf4
ENSMUSG00000003033	850.756	0.145139	0.0754347	1.92404	0.0543502	0.201409	Ap1m1
ENSMUSG00000003037	1621.61	-0.079333	0.10259	-0.773301	0.439344	0.69376	Rab8a
ENSMUSG00000003038	9881.76	0.490423	0.174894	2.80411	0.00504553	0.0387075	Hmgn2
ENSMUSG00000003039	1600.84	-0.102684	0.147475	-0.696283	0.486252	0.730166	Fam32a
ENSMUSG00000003051	0						Elf3
ENSMUSG00000003053	0						Cyp2c29
ENSMUSG00000003062	73.076	-0.349926	0.250888	-1.39475	0.163092	0.396982	Stard3nl
ENSMUSG00000003068	1068.09	0.00969803	0.104533	0.0927751	0.926082	0.972166	Stk11
ENSMUSG00000003070	0.092445	0.622236	3.35247	0.185605	0.852754		Efna2
ENSMUSG00000003072	208.524	0.192576	0.169217	1.13804	0.255105	0.515285	Atp5d
ENSMUSG00000003099	99.0414	0.0521151	0.215928	0.241354	0.80928	0.923343	Ppp5c
ENSMUSG00000003119	664.214	-0.0339439	0.125373	-0.270744	0.786588	0.911144	Cdk12
ENSMUSG00000003123	328.172	-0.0682001	0.122457	-0.556932	0.577574	0.7963	Lipe
ENSMUSG00000003131	376.841	0.0366402	0.0962887	0.380524	0.703556	0.869192	Pafah1b2
ENSMUSG00000003134	1441.48	0.317905	0.136859	2.32287	0.0201863	0.102906	Tbc1d8
ENSMUSG00000003135	178.161	0.188667	0.130395	1.44689	0.147927	0.375958	Cnot11
ENSMUSG00000003153	7759.62	0.0706217	0.127262	0.554932	0.578941	0.7969	Slc2a3
ENSMUSG00000003154	473.873	-0.380954	0.165492	-2.30195	0.0213382	0.10657	Foxj2
ENSMUSG00000003161	2766.07	0.713063	0.12273	5.81	6.24734e-09	5.83843e-07	Sri
ENSMUSG00000003166	196.884	0.160919	0.131767	1.22124	0.221995	0.474385	Dgcr2
ENSMUSG00000003178	5.90828	1.52486	0.841061	1.81301	0.0698297	0.237108
ENSMUSG00000003184	240.139	-0.393761	0.147308	-2.67304	0.00751666	0.0512296	Irf3
ENSMUSG00000003190	16.7062	-0.57308	0.362225	-1.58211	0.113624	0.319953	Bcl2l12
ENSMUSG00000003198	71.5182	0.0319996	0.187743	0.170444	0.864661	0.947002	Zfp959
ENSMUSG00000003199	164.426	0.438456	0.188847	2.32175	0.0202464	0.103079	Mpnd
ENSMUSG00000003200	330.127	-0.20135	0.135589	-1.485	0.137544	0.358872	Sh3gl1
ENSMUSG00000003206	588.53	0.310132	0.126102	2.45937	0.0139182	0.0793779	Ebi3
ENSMUSG00000003208	55.8731	0.0998179	0.191357	0.521632	0.601927	0.810895	Yju2
ENSMUSG00000003226	644.381	0.0775228	0.102837	0.753841	0.450945	0.701979	Ranbp2
ENSMUSG00000003227	0						Edar
ENSMUSG00000003228	216.541	-0.550919	0.222198	-2.4794	0.0131603	0.0760269	Grk5
ENSMUSG00000003233	117.289	-0.183304	0.229181	-0.799824	0.423813	0.680452	Dvl3
ENSMUSG00000003234	173.127	-0.219426	0.194167	-1.13009	0.258438	0.518672	Abcf3
ENSMUSG00000003235	104.659	-0.096228	0.146135	-0.658485	0.510226	0.74975	Eif2b5
ENSMUSG00000003269	249.706	0.143526	0.122014	1.1763	0.239474	0.496047	Cyth2
ENSMUSG00000003271	0.115264	0.622572	3.35247	0.185706	0.852676		Sult2b1
ENSMUSG00000003273	0.0672058	-0.501255	3.35247	-0.149518	0.881145		Car11
ENSMUSG00000003279	0.911551	-0.438591	1.67575	-0.261728	0.793531		Dlgap1
ENSMUSG00000003282	15.1417	-0.865251	0.399439	-2.16617	0.0302985	0.136909	Plag1
ENSMUSG00000003283	2702.93	0.303777	0.0963902	3.15153	0.00162416	0.0166548	Hck
ENSMUSG00000003299	77.4864	-0.0374093	0.189286	-0.197633	0.843332	0.935724	Mrpl4
ENSMUSG00000003308	247.591	0.114617	0.139794	0.819901	0.412272	0.669448	Keap1
ENSMUSG00000003309	11.0228	-0.157356	0.434236	-0.362374	0.717072	0.876472	Ap1m2
ENSMUSG00000003316	686.941	0.203973	0.102369	1.99252	0.0463136	0.181835	Glg1
ENSMUSG00000003341	0						Atp8b3
ENSMUSG00000003344	73.6112	0.243426	0.221375	1.09961	0.271503	0.533491	Btbd2
ENSMUSG00000003345	943.574	0.135592	0.106429	1.27401	0.202659	0.450044	Csnk1g2
ENSMUSG00000003346	208.471	0.326219	0.168299	1.93833	0.0525827	0.197762	Abhd17a
ENSMUSG00000003348	1539.62	0.150687	0.125161	1.20394	0.228611	0.482985	Mob3a
ENSMUSG00000003352	0.207064	-1.40492	3.34315	-0.420237	0.674312		Cacnb3
ENSMUSG00000003354	0						Ccdc65
ENSMUSG00000003355	3.12171	-0.0997944	0.823897	-0.121125	0.903592	0.963398	Fkbp11
ENSMUSG00000003360	315.317	-0.208344	0.161926	-1.28666	0.198211	0.444479	Ddx23
ENSMUSG00000003363	120.012	0.116029	0.167532	0.69258	0.488573	0.731259	Pld3
ENSMUSG00000003378	21.2899	-0.882031	0.376008	-2.34578	0.0189874	0.0985625	Grik5
ENSMUSG00000003379	11.8738	-0.79967	0.436484	-1.83207	0.0669406	0.230948	Cd79a
ENSMUSG00000003380	369.967	-0.0110642	0.179093	-0.0617794	0.950738	0.9826	Rabac1
ENSMUSG00000003382	215.539	0.0166421	0.158047	0.105299	0.916139	0.968037	Etv3
ENSMUSG00000003402	141.072	0.186997	0.195182	0.958062	0.338032	0.601726	Prkcsh
ENSMUSG00000003410	0.0924855	0.622378	3.35247	0.185647	0.852721		Elavl3
ENSMUSG00000003411	0.720387	-0.589117	2.09109	-0.281727	0.778153		Rab3b
ENSMUSG00000003418	4.42822	-1.24944	0.890028	-1.40382	0.160373	0.393151	St8sia6
ENSMUSG00000003420	10.9674	-3.29528	0.738085	-4.46464	8.02039e-06	0.000237835	Fcgrt
ENSMUSG00000003421	207.893	0.289299	0.233331	1.23986	0.215026	0.465524	Nosip
ENSMUSG00000003423	139.29	0.350735	0.230901	1.51899	0.128766	0.345003	Pih1d1
ENSMUSG00000003429	997.475	0.201658	0.189424	1.06459	0.287063	0.55099	Rps11
ENSMUSG00000003435	564.118	-0.212077	0.100293	-2.11457	0.0344662	0.148819	Supt5
ENSMUSG00000003436	0.114639	0.622378	3.35247	0.185647	0.852721		Dll3
ENSMUSG00000003437	354.396	-0.381464	0.124372	-3.06712	0.00216135	0.0208953	Paf1
ENSMUSG00000003438	29.5417	-0.479138	0.439541	-1.09009	0.275674	0.537482	Timm50
ENSMUSG00000003444	21.5208	0.0919979	0.318458	0.288885	0.772669	0.905428	Med29
ENSMUSG00000003452	2.11916	-0.962893	2.00119	-0.481161	0.630402		Bicd1
ENSMUSG00000003458	597.385	-0.044676	0.111585	-0.400376	0.688879	0.860606	Ncstn
ENSMUSG00000003464	215.874	0.35396	0.131385	2.69408	0.00705841	0.0490826	Pex19
ENSMUSG00000003469	5.82501	0.573151	0.758594	0.755544	0.449923	0.700877	Phyhip
ENSMUSG00000003476	0						Crhr2
ENSMUSG00000003477	0						Inmt
ENSMUSG00000003484	2093.22	-0.156437	0.20344	-0.768959	0.441918	0.695366	Cyp4f18
ENSMUSG00000003500	28.6288	-0.735622	0.402311	-1.82849	0.067476	0.232121	Impdh1
ENSMUSG00000003505	0						Psg18
ENSMUSG00000003518	11.3393	-2.34735	0.561932	-4.17727	2.95023e-05	0.000677729	Dusp3
ENSMUSG00000003526	24.1726	-0.0704824	0.480638	-0.146643	0.883413	0.955163	Prodh
ENSMUSG00000003527	99.8037	-0.0869158	0.174402	-0.498365	0.618227	0.81996	Ess2
ENSMUSG00000003528	67.4772	0.244853	0.210368	1.16393	0.244453	0.502094	Slc25a1
ENSMUSG00000003531	28.9159	-0.0361686	0.270205	-0.133856	0.893516	0.959536	Dgcr6
ENSMUSG00000003534	0.728683	-2.1061	1.67759	-1.25544	0.209321		Ddr1
ENSMUSG00000003541	157.691	-0.981074	0.174015	-5.63786	1.72175e-08	1.31732e-06	Ier3
ENSMUSG00000003545	0.648503	-1.24694	1.83073	-0.681117	0.495798		Fosb
ENSMUSG00000003546	289.908	0.302527	0.136752	2.21223	0.0269511	0.125413	Klc4
ENSMUSG00000003549	26.6494	-0.327142	0.288477	-1.13403	0.256781	0.516662	Ercc1
ENSMUSG00000003555	0						Cyp17a1
ENSMUSG00000003559	10.8298	-0.674849	0.510361	-1.3223	0.186069	0.427997	As3mt
ENSMUSG00000003573	25.7576	-0.502236	0.346335	-1.45015	0.147018	0.374294	Homer3
ENSMUSG00000003575	22.4008	-0.439328	0.42734	-1.02805	0.303925	0.569357	Crtc1
ENSMUSG00000003581	48.9711	-0.285645	0.210447	-1.35732	0.174679	0.4132	Rnf215
ENSMUSG00000003585	14.3426	-1.02454	0.55877	-1.83357	0.0667183	0.230607	Sec14l2
ENSMUSG00000003604	10.2761	-1.51474	0.81672	-1.85466	0.0636452	0.223683	Aven
ENSMUSG00000003617	6.77082	1.11608	1.03702	1.07624	0.281822	0.544829	Cp
ENSMUSG00000003623	423.351	0.440069	0.108478	4.05674	4.97629e-05	0.00104401	Crot
ENSMUSG00000003644	3097.85	0.297859	0.0730676	4.07648	4.57224e-05	0.000972467	Rps6ka1
ENSMUSG00000003657	0						Calb2
ENSMUSG00000003660	820.014	-0.0608047	0.128458	-0.473342	0.635969	0.831552	Snrnp200
ENSMUSG00000003662	95.4206	-0.271315	0.21666	-1.25226	0.210475	0.460439	Ciao1
ENSMUSG00000003665	0.672141	2.76563	2.81435	0.982687	0.325762		Has1
ENSMUSG00000003680	152.526	-0.105899	0.176859	-0.598776	0.549322	0.777203	Taf6l
ENSMUSG00000003721	97.2097	-0.260971	0.243596	-1.07133	0.284023	0.547368	Insig2
ENSMUSG00000003731	303.486	0.361333	0.21666	1.66774	0.0953666	0.287217	Kpna6
ENSMUSG00000003746	53.653	-1.05794	0.312274	-3.38784	0.000704448	0.00882149	Man1a
ENSMUSG00000003752	31.2687	-0.0580496	0.30354	-0.191242	0.848336	0.937859	Itpkc
ENSMUSG00000003762	98.564	-0.0932424	0.193164	-0.482712	0.629301	0.827088	Coq8b
ENSMUSG00000003778	465.326	-0.115234	0.147277	-0.782434	0.433959	0.688442	Brd8
ENSMUSG00000003779	250.197	0.5384	0.346527	1.5537	0.120255	0.331575	Kif20a
ENSMUSG00000003808	49.9575	-0.368173	0.235207	-1.56532	0.117509	0.327	Farsa
ENSMUSG00000003809	12.6051	-1.14695	0.542163	-2.11552	0.034386	0.148576	Gcdh
ENSMUSG00000003810	82.6535	0.313383	0.302186	1.03705	0.29971	0.564463	Mast2
ENSMUSG00000003812	31.1635	-0.862941	0.30023	-2.87427	0.00404966	0.0331864	Dnase2a
ENSMUSG00000003813	141.004	0.144713	0.182347	0.793614	0.42742	0.682643	Rad23a
ENSMUSG00000003814	912.092	-0.451977	0.174077	-2.59642	0.00942021	0.0602425	Calr
ENSMUSG00000003824	14.0204	-1.87177	0.457835	-4.08831	4.34533e-05	0.000932242	Syce2
ENSMUSG00000003847	891.778	-0.696226	0.271728	-2.56222	0.0104006	0.0647992	Nfat5
ENSMUSG00000003848	11.2774	-1.01313	0.495817	-2.04335	0.0410181	0.166996	Nob1
ENSMUSG00000003849	60.1366	1.14765	0.233414	4.91679	8.79748e-07	3.67884e-05	Nqo1
ENSMUSG00000003863	0						Ppfia3
ENSMUSG00000003865	804.087	0.728842	0.147119	4.9541	7.26651e-07	3.13426e-05	Gys1
ENSMUSG00000003868	108.624	0.0860342	0.196354	0.438158	0.661272	0.843758	Ruvbl2
ENSMUSG00000003872	0.0963352	-0.676029	3.35247	-0.201651	0.84019		Lin7b
ENSMUSG00000003873	52.6119	-0.549826	0.226813	-2.42414	0.0153445	0.0850847	Bax
ENSMUSG00000003882	2.8782	-2.40739	0.967909	-2.4872	0.0128752	0.0748837	Il7r
ENSMUSG00000003923	56.4851	0.0084756	0.33692	0.0251561	0.97993	0.992563	Tfam
ENSMUSG00000003929	17.6573	-0.331918	0.398373	-0.833185	0.404741	0.662801	Zfp81
ENSMUSG00000003934	1.01028	-1.30903	1.41841	-0.922889	0.356065		Efnb3
ENSMUSG00000003948	106.156	-0.433511	0.169372	-2.55952	0.0104818	0.0652061	Mmd
ENSMUSG00000003949	33.4521	0.430478	0.448337	0.960166	0.336972	0.600998	Hlf
ENSMUSG00000003955	53.3363	0.29857	0.268143	1.11348	0.265504	0.526992	Fam162a
ENSMUSG00000003970	1105.84	-0.201559	0.145931	-1.38119	0.16722	0.402816	Rpl8
ENSMUSG00000003974	0						Grm3
ENSMUSG00000003992	39.1151	-0.490911	0.30091	-1.63142	0.102801	0.30144	Ssbp2
ENSMUSG00000004018	22.6733	0.0942239	0.422369	0.223084	0.82347	0.929329	Fancl
ENSMUSG00000004031	0						Brinp2
ENSMUSG00000004032	7.71538	-0.69064	0.641874	-1.07598	0.281938	0.544969	Gstm5
ENSMUSG00000004035	0.462418	-1.77568	2.51687	-0.705514	0.480491		Gstm7
ENSMUSG00000004038	0						Gstm3
ENSMUSG00000004040	2463.3	-0.0715606	0.115224	-0.621058	0.534562	0.765678	Stat3
ENSMUSG00000004043	190.419	-0.285996	0.13867	-2.06243	0.0391673	0.162573	Stat5a
ENSMUSG00000004044	5.36675	-0.739728	0.751358	-0.98452	0.32486	0.589334	Cavin1
ENSMUSG00000004054	889.176	0.0294634	0.0990858	0.297353	0.766197	0.902665	Map3k11
ENSMUSG00000004056	1092.16	-0.0328999	0.113431	-0.290043	0.771783	0.905424	Akt2
ENSMUSG00000004069	39.9827	-0.377162	0.241064	-1.56457	0.117684	0.327264	Dnaja3
ENSMUSG00000004070	446.196	0.115437	0.135454	0.852219	0.394092	0.65431	Hmox2
ENSMUSG00000004071	25.1775	-0.516531	0.412263	-1.25292	0.210236	0.460133	Cdip1
ENSMUSG00000004085	68.5327	-0.399439	0.365567	-1.09266	0.274545	0.536531	Map3k20
ENSMUSG00000004096	484.226	0.166497	0.113779	1.46334	0.143374	0.368625	Cwc15
ENSMUSG00000004098	12.5224	0.674254	0.509721	1.32279	0.185905	0.427699	Col5a3
ENSMUSG00000004099	645.063	0.444644	0.225619	1.97077	0.0487498	0.18846	Dnmt1
ENSMUSG00000004100	15.2224	-1.68148	0.388516	-4.32795	1.50506e-05	0.000390873	Ppan
ENSMUSG00000004105	3.99513	-0.602856	0.788696	-0.764371	0.444646	0.696528	Angptl2
ENSMUSG00000004110	21.8828	0.346853	0.379392	0.914234	0.360594	0.624001	Cacna1e
ENSMUSG00000004113	2.26252	0.636853	1.36001	0.468269	0.639592	0.833744	Cacna1b
ENSMUSG00000004127	8.52	-0.477135	0.765871	-0.622997	0.533286	0.764713	Trmt10a
ENSMUSG00000004151	0.520413	0.465994	2.53487	0.183833	0.854144		Etv1
ENSMUSG00000004187	6.99153	-1.31179	0.711091	-1.84476	0.0650721	0.226696	Kifc2
ENSMUSG00000004207	9224.45	-0.2403	0.144375	-1.66441	0.0960297	0.288525	Psap
ENSMUSG00000004221	421.987	-0.0449693	0.181093	-0.248321	0.803886	0.920603	Ikbkg
ENSMUSG00000004231	0						Pax2
ENSMUSG00000004233	6.97205	-0.468012	0.668143	-0.700468	0.483635	0.727995	Wars2
ENSMUSG00000004263	390.146	-0.298195	0.167355	-1.78181	0.0747808	0.246633	Atn1
ENSMUSG00000004264	214.311	-0.0472908	0.153221	-0.308644	0.757592	0.89888	Phb2
ENSMUSG00000004266	4392.39	-0.114804	0.0924314	-1.24204	0.21422	0.464634	Ptpn6
ENSMUSG00000004267	0.137369	-0.792006	3.35247	-0.236246	0.813242		Eno2
ENSMUSG00000004268	105	-0.350476	0.164441	-2.13132	0.0330628	0.144892	Emg1
ENSMUSG00000004270	278.548	0.30779	0.177347	1.73553	0.0826477	0.262264	Lpcat3
ENSMUSG00000004285	317.026	0.00349509	0.173991	0.0200877	0.983973	0.993921	Atp6v1f
ENSMUSG00000004296	0						Il12b
ENSMUSG00000004317	79.1953	0.749571	0.219186	3.41979	0.000626696	0.00808674	Clcn5
ENSMUSG00000004319	157.155	0.000806407	0.148534	0.0054291	0.995668	0.997952	Clcn3
ENSMUSG00000004328	0.634983	-0.354671	1.8671	-0.189958	0.849342		Hif3a
ENSMUSG00000004341	0						Gpx6
ENSMUSG00000004344	0						Gpx5
ENSMUSG00000004347	0.557825	0.521336	2.1634	0.24098	0.80957		Pde1c
ENSMUSG00000004356	14.2634	-1.69502	0.485847	-3.4888	0.000485203	0.006563	Utp20
ENSMUSG00000004359	1.59587	-1.17903	1.18491	-0.995037	0.319718		Spic
ENSMUSG00000004360	0						9330159F19Rik
ENSMUSG00000004364	1709.17	0.0534887	0.122606	0.436266	0.662644	0.844286	Cul3
ENSMUSG00000004366	0						Sst
ENSMUSG00000004371	0						Il11
ENSMUSG00000004383	2.23887	0.1244	1.26639	0.0982323	0.921748		Large1
ENSMUSG00000004393	20.0295	-1.30115	0.398749	-3.26309	0.00110206	0.0124496	Ddx56
ENSMUSG00000004394	127.048	0.0572991	0.189425	0.30249	0.762279	0.901335	Tmed4
ENSMUSG00000004415	0						Col26a1
ENSMUSG00000004446	569.23	-0.162999	0.143631	-1.13484	0.256442	0.516382	Bid
ENSMUSG00000004451	1226.79	0.242142	0.0964018	2.5118	0.0120119	0.0717825	Ralb
ENSMUSG00000004455	2358.19	0.193416	0.0805597	2.4009	0.016355	0.0888702	Ppp1cc
ENSMUSG00000004460	404.108	0.0936514	0.0894926	1.04647	0.295344	0.560119	Dnajb11
ENSMUSG00000004462	26.0272	-0.495094	0.287598	-1.72148	0.0851635	0.267209	Tbccd1
ENSMUSG00000004473	1.92223	-2.54524	1.36443	-1.86543	0.0621218		Clec11a
ENSMUSG00000004500	13.4434	0.239799	0.410503	0.584159	0.559113	0.784017	Zfp324
ENSMUSG00000004508	366.385	-0.678168	0.170282	-3.98262	6.81589e-05	0.00135614	Gab2
ENSMUSG00000004530	808.083	0.132436	0.134672	0.983393	0.325414	0.589882	Coro1c
ENSMUSG00000004535	2686.19	0.141641	0.0840821	1.68456	0.0920731	0.280379	Tax1bp1
ENSMUSG00000004540	0						Psg17
ENSMUSG00000004542	0						Psg19
ENSMUSG00000004552	631.461	-0.459945	0.220207	-2.08869	0.0367354	0.155407	Ctse
ENSMUSG00000004558	2.35287	-2.47325	1.10384	-2.24059	0.0250526	0.119647	Ndrg2
ENSMUSG00000004561	7.25813	-0.806879	0.686986	-1.17452	0.240187	0.49693	Mettl17
ENSMUSG00000004562	3.87725	-0.99523	0.934941	-1.06448	0.28711	0.550993	Arhgef40
ENSMUSG00000004565	67.6943	0.22579	0.270502	0.834709	0.403882	0.661922	Pnpla6
ENSMUSG00000004567	66.0033	-0.747361	0.353858	-2.11204	0.0346834	0.149495	Mcoln1
ENSMUSG00000004568	803.237	0.0241713	0.143305	0.168671	0.866056	0.947637	Arhgef18
ENSMUSG00000004591	347.912	-0.196619	0.156668	-1.255	0.209478	0.459158	Pkn2
ENSMUSG00000004609	3497.21	-0.443437	0.169641	-2.61397	0.00894959	0.0582597	Cd33
ENSMUSG00000004610	175.652	0.00863177	0.189355	0.045585	0.963641	0.987798	Etfb
ENSMUSG00000004612	29.5122	-0.584376	0.472541	-1.23667	0.216211	0.467352	Nkg7
ENSMUSG00000004613	0
ENSMUSG00000004626	2155.09	0.0105873	0.11035	0.0959426	0.923566	0.971611	Stxbp2
ENSMUSG00000004630	0.218211	-0.0996382	3.35247	-0.0297208	0.97629		Pcp2
ENSMUSG00000004631	0.835101	-2.56407	1.63533	-1.56792	0.1169		Sgce
ENSMUSG00000004633	6.9259	-1.5971	0.669573	-2.38525	0.0170674	0.0913818	Chn2
ENSMUSG00000004637	23.105	0.376744	0.353777	1.06492	0.286912	0.550786	Wwox
ENSMUSG00000004642	396.563	-0.211955	0.144657	-1.46523	0.142858	0.36799	Slbp
ENSMUSG00000004651	0						Tyr
ENSMUSG00000004654	0						Ghrhr
ENSMUSG00000004655	104.415	-0.576713	0.480667	-1.19982	0.230209	0.485115	Aqp1
ENSMUSG00000004661	442.054	0.0213998	0.15899	0.134599	0.892929	0.959536	Arid3b
ENSMUSG00000004665	6810.91	0.318499	0.0980771	3.24743	0.00116452	0.0129417	Cnn2
ENSMUSG00000004667	113.949	-0.445666	0.177991	-2.50387	0.0122844	0.0728174	Polr2e
ENSMUSG00000004668	1515.66	1.17167	0.204786	5.72144	1.05624e-08	8.8039e-07	Abca13
ENSMUSG00000004677	1770.13	-0.134271	0.135581	-0.990341	0.322007	0.585969	Myo9b
ENSMUSG00000004698	10.7342	-0.645	0.508805	-1.26768	0.204914	0.45342	Hdac9
ENSMUSG00000004707	43.6538	-0.31396	0.269205	-1.16625	0.243514	0.501025	Ly9
ENSMUSG00000004709	158.983	0.173615	0.244852	0.709064	0.478285	0.725098	Cd244a
ENSMUSG00000004730	239.758	-0.494635	0.231096	-2.14039	0.0323235	0.142561	Adgre1
ENSMUSG00000004748	2.75162	-1.72172	0.947002	-1.81808	0.0690526	0.235704	Mtfp1
ENSMUSG00000004768	244.352	-0.0338242	0.232387	-0.145552	0.884275	0.955596	Rab23
ENSMUSG00000004771	794.152	0.152041	0.114502	1.32784	0.18423	0.425432	Rab11a
ENSMUSG00000004788	161.113	0.404237	0.29705	1.36084	0.173564	0.412382	Eif2b2
ENSMUSG00000004789	836.948	0.218348	0.0975246	2.2389	0.0251627	0.119941	Dlst
ENSMUSG00000004791	0.368279	1.85665	3.26091	0.569364	0.569109		Pgf
ENSMUSG00000004798	308.006	0.0250365	0.160746	0.155752	0.876228	0.952097	Ulk2
ENSMUSG00000004814	0						Ccl24
ENSMUSG00000004815	71.1701	-0.267143	0.237739	-1.12368	0.261148	0.521958	Dgkq
ENSMUSG00000004821	0						Tmed11
ENSMUSG00000004837	9.34508	0.418759	0.565832	0.740077	0.459253	0.709499	Grap
ENSMUSG00000004842	0						Pou1f1
ENSMUSG00000004843	247.05	-0.0310273	0.126661	-0.244963	0.806485	0.92155	Chmp2b
ENSMUSG00000004846	571.812	0.145777	0.139581	1.04439	0.296303	0.561216	Plod3
ENSMUSG00000004849	142.597	0.583842	0.242832	2.4043	0.0162033	0.0882489	Ap1s1
ENSMUSG00000004864	1284.37	0.674972	0.0850497	7.93621	2.08457e-15	1.42863e-12	Mapk13
ENSMUSG00000004865	285.157	0.102061	0.224356	0.454907	0.649176	0.838295	Srpk1
ENSMUSG00000004872	0						Pax3
ENSMUSG00000004880	5083.25	0.0622217	0.0887532	0.701064	0.483263	0.727964	Lbr
ENSMUSG00000004885	0						Crabp2
ENSMUSG00000004891	0.223111	-0.0989615	3.35247	-0.029519	0.976451		Nes
ENSMUSG00000004892	0						Bcan
ENSMUSG00000004894	0						Hapln2
ENSMUSG00000004895	158.526	0.185573	0.145741	1.27331	0.202909	0.450351	Prcc
ENSMUSG00000004896	59.6956	0.0346496	0.319315	0.108512	0.913589	0.96697	Rrnad1
ENSMUSG00000004897	571.013	-0.172132	0.169072	-1.0181	0.308629	0.572784	Hdgf
ENSMUSG00000004902	0.103217	-0.676029	3.35247	-0.201651	0.84019		Slc25a18
ENSMUSG00000004929	9.50686	-2.05055	0.64585	-3.17497	0.00149854	0.0157049	Thop1
ENSMUSG00000004931	79.0965	0.379581	0.209243	1.81407	0.0696666	0.236877	Apba3
ENSMUSG00000004933	12.836	-0.0319747	0.483143	-0.0661807	0.947234	0.980785	Matk
ENSMUSG00000004934	206.908	-0.0330282	0.147618	-0.223741	0.822959	0.929329	Pias4
ENSMUSG00000004936	943.368	0.572036	0.107126	5.33983	9.30317e-08	5.54415e-06	Map2k1
ENSMUSG00000004937	273.645	-0.0309081	0.113343	-0.272696	0.785087	0.910501	Sgta
ENSMUSG00000004939	0						Nmrk2
ENSMUSG00000004945	64.8288	0.236114	0.242446	0.973882	0.330115	0.594496	Tmem242
ENSMUSG00000004947	85.7145	-0.158204	0.169533	-0.933174	0.35073	0.615165	Dtx2
ENSMUSG00000004948	0						Zp3
ENSMUSG00000004951	0.2416	-1.44914	3.33988	-0.433889	0.664369		Hspb1
ENSMUSG00000004952	23.5609	-2.28354	0.362077	-6.30677	2.84917e-10	4.33917e-08	Rasa4
ENSMUSG00000004961	0						Syt5
ENSMUSG00000004980	3074.53	-0.275949	0.133994	-2.05942	0.0394544	0.163106	Hnrnpa2b1
ENSMUSG00000004988	0						Fxyd4
ENSMUSG00000004994	86.8239	-0.0728571	0.205228	-0.355005	0.722586	0.879132	Ccdc130
ENSMUSG00000004996	10.3627	-0.705321	0.539411	-1.30758	0.191017	0.434414	Mri1
ENSMUSG00000005034	378.36	0.375824	0.11561	3.25079	0.00115083	0.0128477	Prkacb
ENSMUSG00000005043	113.258	-0.0622588	0.18272	-0.340734	0.733304	0.884093	Sgsh
ENSMUSG00000005045	0.19259	-1.33327	3.34857	-0.39816	0.690512		Chd5
ENSMUSG00000005054	158.34	-0.271637	0.242142	-1.12181	0.261945	0.522872	Cstb
ENSMUSG00000005057	98.2659	-0.896451	0.254868	-3.51731	0.000435949	0.00605021	Sh2b2
ENSMUSG00000005069	356.158	-0.122941	0.14246	-0.862986	0.388145	0.648978	Pex5
ENSMUSG00000005078	105.62	0.0858539	0.191815	0.447588	0.654451	0.841057	Jkamp
ENSMUSG00000005087	7905.75	0.0427387	0.115075	0.371398	0.710341	0.872113	Cd44
ENSMUSG00000005089	0						Slc1a2
ENSMUSG00000005102	21.6753	-0.493754	0.350944	-1.40693	0.159448	0.392606	Eif2ak4
ENSMUSG00000005103	4683.92	0.307041	0.0862899	3.55825	0.000373332	0.00539908	Wdr1
ENSMUSG00000005107	90.4146	0.985793	0.207059	4.76093	1.92699e-06	7.05382e-05	Slc2a9
ENSMUSG00000005124	1.472	-3.46545	1.62182	-2.13677	0.0326168		Ccn4
ENSMUSG00000005125	611.84	-0.224632	0.153662	-1.46186	0.143779	0.369433	Ndrg1
ENSMUSG00000005131	0.0924866	0.622382	3.35247	0.185649	0.85272		4930550C14Rik
ENSMUSG00000005142	2936.76	0.0787373	0.139384	0.564893	0.572147	0.79339	Man2b1
ENSMUSG00000005148	359.674	0.416557	0.111138	3.74812	0.000178164	0.00301184	Klf5
ENSMUSG00000005150	61.9759	0.233516	0.2157	1.08259	0.278989	0.541645	Wdr83
ENSMUSG00000005161	140.431	-0.198606	0.355952	-0.557958	0.576873	0.795823	Prdx2
ENSMUSG00000005198	1117.31	-0.283113	0.174306	-1.62423	0.104326	0.304607	Polr2a
ENSMUSG00000005202	0						Shbg
ENSMUSG00000005204	294.334	-0.222082	0.128452	-1.72891	0.0838256	0.264992	Senp3
ENSMUSG00000005220	0.117268	0.622378	3.35247	0.185647	0.852721		Corin
ENSMUSG00000005225	6.61533	0.842892	0.7865	1.0717	0.283854	0.54722	Plekha8
ENSMUSG00000005232	0						G6pc2
ENSMUSG00000005233	142.481	0.554931	0.379019	1.46412	0.14316	0.368304	Spc25
ENSMUSG00000005237	5.28959	1.89318	1.64556	1.15048	0.249948	0.508721	Dnah2
ENSMUSG00000005251	0						Ripk4
ENSMUSG00000005262	349.378	-0.314982	0.129847	-2.4258	0.0152748	0.0848403	Ufd1
ENSMUSG00000005267	0.645143	-2.12556	1.95789	-1.08564	0.277639		Zfp287
ENSMUSG00000005268	1.72437	3.05745	1.94283	1.57371	0.115556		Prlr
ENSMUSG00000005299	152.549	0.467866	0.215704	2.16902	0.0300814	0.136228	Letm1
ENSMUSG00000005312	573.871	0.0586332	0.0783305	0.748535	0.454137	0.704613	Ubqln1
ENSMUSG00000005320	0						Fgfr4
ENSMUSG00000005338	1.18425	-2.65432	2.10134	-1.26316	0.206533		Cadm3
ENSMUSG00000005339	1.04525	-0.878953	1.8388	-0.478005	0.632647		Fcer1a
ENSMUSG00000005354	178.525	0.142757	0.149214	0.956728	0.338705	0.602315	Txn2
ENSMUSG00000005355	0						Casp14
ENSMUSG00000005357	0						Slc1a6
ENSMUSG00000005360	0.565019	-0.639911	2.51537	-0.2544	0.799186		Slc1a3
ENSMUSG00000005362	208.702	0.118141	0.153911	0.767594	0.442728	0.695743	Crbn
ENSMUSG00000005364	0						Il5ra
ENSMUSG00000005370	82.2749	-0.344579	0.239666	-1.43775	0.150506	0.380227	Msh6
ENSMUSG00000005371	794.533	-0.318609	0.15301	-2.08228	0.037317	0.157221	Fbxo11
ENSMUSG00000005373	0.92221	0.679384	1.69782	0.400152	0.689045		Mlxipl
ENSMUSG00000005374	44.5877	-0.401552	0.339657	-1.18223	0.237115	0.49318	Tbl2
ENSMUSG00000005378	51.4397	0.186183	0.33346	0.558337	0.576614	0.795739	Bud23
ENSMUSG00000005397	1.20042	-0.52231	1.32533	-0.394097	0.69351		Nid1
ENSMUSG00000005410	259.154	-0.252296	0.272291	-0.926569	0.35415	0.617586	Mcm5
ENSMUSG00000005413	432.314	-0.00649928	0.155539	-0.0417856	0.96667	0.988735	Hmox1
ENSMUSG00000005417	246.951	-0.776137	0.171543	-4.52443	6.05574e-06	0.000189123	Mprip
ENSMUSG00000005442	935.789	-0.379283	0.216656	-1.75062	0.0800107	0.256742	Cic
ENSMUSG00000005447	4.47998	-1.39734	0.713389	-1.95873	0.0501444	0.191334	Pafah1b3
ENSMUSG00000005465	0.379738	-2.16851	3.19873	-0.677929	0.497817		Il27ra
ENSMUSG00000005469	284.319	0.323753	0.144705	2.23733	0.0252645	0.120333	Prkaca
ENSMUSG00000005470	158.442	0.274454	0.286822	0.956878	0.338629	0.602279	Asf1b
ENSMUSG00000005474	0						Myl10
ENSMUSG00000005481	137.763	-0.528173	0.204397	-2.58405	0.00976475	0.0617416	Ddx39a
ENSMUSG00000005483	224.509	-0.0924523	0.135583	-0.681886	0.495311	0.737853	Dnajb1
ENSMUSG00000005493	0.209805	-1.42028	3.34255	-0.42491	0.670902		Msh4
ENSMUSG00000005501	41.3233	-0.0703169	0.323285	-0.217508	0.827813	0.929845	Usp40
ENSMUSG00000005503	0						Evx1
ENSMUSG00000005505	61.3603	0.429076	0.220916	1.94226	0.0521055	0.196447	Kbtbd4
ENSMUSG00000005506	533.258	-0.0594743	0.215645	-0.275797	0.782704	0.908661	Celf1
ENSMUSG00000005510	64.1348	-0.340213	0.203951	-1.66811	0.0952936	0.287085	Ndufs3
ENSMUSG00000005514	1848.87	-0.315225	0.175161	-1.79963	0.0719191	0.240771	Por
ENSMUSG00000005533	665.587	-0.142894	0.166254	-0.859492	0.390069	0.650701	Igf1r
ENSMUSG00000005534	745.695	0.115279	0.185604	0.621099	0.534534	0.765678	Insr
ENSMUSG00000005540	0.206552	-1.40232	3.34331	-0.419442	0.674893		Fcer2a
ENSMUSG00000005547	0.12679	0.622378	3.35247	0.185647	0.852721		Cyp2a5
ENSMUSG00000005553	0.0904664	-0.621852	3.35247	-0.185491	0.852844		Atp4a
ENSMUSG00000005566	190.587	-0.604122	0.185918	-3.24941	0.00115646	0.0128871	Trim28
ENSMUSG00000005575	513.835	0.0520946	0.104864	0.496782	0.619343	0.820734	Ube2m
ENSMUSG00000005580	44.1316	0.0577601	0.258861	0.223132	0.823433	0.929329	Adcy9
ENSMUSG00000005583	72.5564	-0.755792	0.2939	-2.5716	0.010123	0.0634979	Mef2c
ENSMUSG00000005609	313.334	0.0393101	0.138358	0.284119	0.776319	0.905681	Ctr9
ENSMUSG00000005610	3886.02	0.0825968	0.0847374	0.974738	0.32969	0.594078	Eif4g2
ENSMUSG00000005611	16.9042	-1.20271	0.668742	-1.79846	0.0721035	0.240983	Irag1
ENSMUSG00000005615	880.703	0.185968	0.112809	1.64853	0.0992447	0.295221	Pcyt1a
ENSMUSG00000005621	450.452	0.123062	0.185595	0.663064	0.50729	0.74668	Zfp592
ENSMUSG00000005625	529.629	0.122526	0.124029	0.987884	0.32321	0.587463	Psmd4
ENSMUSG00000005628	1.95207	-1.18314	1.1575	-1.02215	0.306709		Tmod4
ENSMUSG00000005640	0						Insrr
ENSMUSG00000005649	0						Cabp5
ENSMUSG00000005656	810.989	0.209717	0.0935616	2.24149	0.0249944	0.119508	Snx6
ENSMUSG00000005667	113.489	0.255532	0.22813	1.12012	0.262664	0.523884	Mthfd2
ENSMUSG00000005672	120.012	-0.86014	0.238108	-3.6124	0.000303381	0.00461981	Kit
ENSMUSG00000005674	21.3149	0.341472	0.400421	0.852782	0.39378	0.654056	Tomm40l
ENSMUSG00000005677	0.092522	0.622506	3.35247	0.185686	0.852691		Nr1i3
ENSMUSG00000005681	0.285535	-1.80749	3.31434	-0.545355	0.58551		Apoa2
ENSMUSG00000005682	266.471	-0.241597	0.183155	-1.31909	0.18714	0.429537	Pan2
ENSMUSG00000005683	817.367	0.229338	0.0796579	2.87904	0.00398892	0.0328299	Cs
ENSMUSG00000005686	1502.19	0.0929871	0.141378	0.657718	0.510719	0.750058	Ampd3
ENSMUSG00000005687	139.741	0.115806	0.156138	0.74169	0.458275	0.708774	Bcas2
ENSMUSG00000005696	0						Sh2d1a
ENSMUSG00000005698	752.713	-0.00547571	0.135737	-0.0403405	0.967822	0.988966	Ctcf
ENSMUSG00000005699	5.69921	-0.141091	0.578646	-0.243831	0.807362	0.922272	Pard6a
ENSMUSG00000005705	0						Agrp
ENSMUSG00000005716	0						Pvalb
ENSMUSG00000005718	10.999	-0.537454	0.494839	-1.08612	0.277427	0.540056	Tfap4
ENSMUSG00000005732	139.187	-0.982133	0.229191	-4.28521	1.82569e-05	0.000455905	Ranbp1
ENSMUSG00000005763	0.956115	-0.0982494	1.98407	-0.049519	0.960506		Cd247
ENSMUSG00000005774	64.5593	0.0293745	0.263674	0.111405	0.911295	0.965996	Rfx5
ENSMUSG00000005779	357.087	-0.157839	0.240354	-0.656695	0.511377	0.750397	Psmb4
ENSMUSG00000005800	41517.6	0.173541	0.133162	1.30323	0.192495	0.43655	Mmp8
ENSMUSG00000005802	1.76756	-2.36739	1.18976	-1.9898	0.0466133		Slc30a4
ENSMUSG00000005803	1701.73	0.354577	0.109509	3.23787	0.00120426	0.013264	Sqor
ENSMUSG00000005804	225.811	0.0338925	0.165316	0.205016	0.83756	0.933588	Bloc1s6
ENSMUSG00000005813	166.87	0.377245	0.18384	2.05203	0.0401667	0.164688	Metap1
ENSMUSG00000005823	349.816	0.163733	0.104254	1.57051	0.116295	0.325237	Gpr108
ENSMUSG00000005824	663.834	-0.294807	0.187928	-1.56872	0.116713	0.325888	Tnfsf14
ENSMUSG00000005836	0						Gata6
ENSMUSG00000005846	53.7446	-0.831267	0.213911	-3.88603	0.000101895	0.00190164	Rsl1d1
ENSMUSG00000005864	0						Cnga2
ENSMUSG00000005871	364.242	-0.0345127	0.184143	-0.187424	0.851329	0.939439	Apc
ENSMUSG00000005873	461.07	0.0491607	0.132791	0.370211	0.711226	0.872569	Reep5
ENSMUSG00000005881	245.604	0.0212802	0.141199	0.150711	0.880204	0.953637	Ergic3
ENSMUSG00000005882	44.1663	-0.0470906	0.366263	-0.12857	0.897698	0.961368	Uqcc1
ENSMUSG00000005883	0.14309	-0.836561	3.35247	-0.249536	0.802947		Spo11
ENSMUSG00000005886	782.471	0.0500808	0.218076	0.229649	0.818365	0.927615	Ncoa2
ENSMUSG00000005891	0						Prl4a1
ENSMUSG00000005892	0						Trh
ENSMUSG00000005893	567.681	0.310214	0.148816	2.08455	0.0371102	0.156649	Nr2c2
ENSMUSG00000005897	10.1124	-0.609015	0.45129	-1.3495	0.177177	0.416554	Nr2c1
ENSMUSG00000005899	35.8097	-0.566932	0.314468	-1.80283	0.0714148	0.239851	Smpd4
ENSMUSG00000005907	34.0465	0.158919	0.360269	0.441113	0.659131	0.842805	Pex1
ENSMUSG00000005917	0						Otx1
ENSMUSG00000005936	2591	0.122688	0.0838076	1.46393	0.143214	0.368304	Kctd20
ENSMUSG00000005947	1.15318	-1.04486	1.5798	-0.661388	0.508363		Itgae
ENSMUSG00000005949	129.902	0.329183	0.149726	2.19857	0.0279085	0.128402	Ctns
ENSMUSG00000005950	0						P2rx5
ENSMUSG00000005951	7.98711	1.13342	0.546548	2.07379	0.0380992	0.159265	Shpk
ENSMUSG00000005952	0						Trpv1
ENSMUSG00000005958	0.195664	-0.0300899	3.35247	-0.00897543	0.992839		Ephb3
ENSMUSG00000005968	1.91813	1.00497	1.3857	0.725247	0.4683		Tuft1
ENSMUSG00000005973	75.0508	-0.150401	0.21357	-0.704225	0.481293	0.727174	Rcn1
ENSMUSG00000005980	0						Dnase1
ENSMUSG00000005981	52.1297	-0.889324	0.244257	-3.64093	0.000271654	0.00423121	Trap1
ENSMUSG00000005982	976.153	-0.153069	0.0987993	-1.54929	0.121312	0.333001	Naa60
ENSMUSG00000005983	19.9379	-0.200323	0.418423	-0.478757	0.632111	0.829281	1700037C18Rik
ENSMUSG00000005986	173.294	-0.548946	0.167119	-3.28476	0.0010207	0.0117176	Ankrd13d
ENSMUSG00000005994	0						Tyrp1
ENSMUSG00000006005	1262.09	0.30112	0.185409	1.62409	0.104358	0.304615	Tpr
ENSMUSG00000006007	0						Pdc
ENSMUSG00000006010	126.437	0.0220789	0.284376	0.07764	0.938114	0.977881	Odr4
ENSMUSG00000006014	0.40927	-1.39606	2.59213	-0.538577	0.590179		Prg4
ENSMUSG00000006019	99.3478	-0.445581	0.160856	-2.77006	0.00560459	0.0415787	Dhx34
ENSMUSG00000006021	54.7356	-0.487401	0.232253	-2.09858	0.0358539	0.153133	Kptn
ENSMUSG00000006024	355.072	-0.114267	0.155745	-0.733678	0.463145	0.712659	Napa
ENSMUSG00000006050	192.176	0.0642646	0.150652	0.426576	0.669688	0.849488	Sra1
ENSMUSG00000006056	0						Calcoco2
ENSMUSG00000006057	60.7249	-0.480731	0.229774	-2.09219	0.0364211	0.154608	Atp5g1
ENSMUSG00000006058	256.774	0.0882321	0.147566	0.597918	0.549895	0.777479	Snf8
ENSMUSG00000006095	211.804	0.245958	0.172272	1.42772	0.153371	0.383848	Tbcb
ENSMUSG00000006127	879.339	-0.0488492	0.125404	-0.389535	0.69688	0.86547	Inpp5k
ENSMUSG00000006134	319.112	0.205657	0.104225	1.97321	0.0484716	0.187797	Crkl
ENSMUSG00000006143	0						Upk3bl
ENSMUSG00000006154	51.8263	-1.24388	0.914493	-1.36019	0.173769	0.41252	Eps8l1
ENSMUSG00000006169	2022.02	0.328074	0.0770939	4.25551	2.08571e-05	0.000508484	Clint1
ENSMUSG00000006179	75.9157	0.694441	0.204479	3.39615	0.000683404	0.00863778	Prss16
ENSMUSG00000006191	19.7846	-0.15914	0.32746	-0.485983	0.626979	0.825004	Cdkal1
ENSMUSG00000006200	0						Rhox6
ENSMUSG00000006204	0						Cdcp3
ENSMUSG00000006205	1.22275	1.08097	1.3781	0.78439	0.432811		Htra1
ENSMUSG00000006215	120.275	0.176751	0.175951	1.00455	0.315114	0.579655	Zbtb17
ENSMUSG00000006216	0						Clcnkb
ENSMUSG00000006218	0						Fam131c
ENSMUSG00000006219	0.357829	0.699253	2.69304	0.259652	0.795132		Fblim1
ENSMUSG00000006221	0						Hspb7
ENSMUSG00000006235	9.67526	-0.0560022	0.599255	-0.0934531	0.925544	0.971984	Epor
ENSMUSG00000006241	1.40248	-0.398074	1.35727	-0.29329	0.7693		Ccdc159
ENSMUSG00000006262	255.814	-0.360461	0.210115	-1.71554	0.0862462	0.268859	Mob1b
ENSMUSG00000006269	0						Atp6v1b1
ENSMUSG00000006270	0						Vax1
ENSMUSG00000006273	2182.86	0.0508018	0.104935	0.484128	0.628295	0.826383	Atp6v1b2
ENSMUSG00000006276	296.78	0.109863	0.134557	0.816478	0.414227	0.6716	Eps15l1
ENSMUSG00000006281	91.1232	-0.747149	0.186786	-4.00002	6.33377e-05	0.00127046	Tep1
ENSMUSG00000006288	103.253	-0.190191	0.17298	-1.0995	0.271551	0.533501	Ttc5
ENSMUSG00000006289	29.1357	-0.792617	0.286935	-2.76236	0.0057385	0.0422888	Osgep
ENSMUSG00000006299	338.661	0.0402963	0.119801	0.33636	0.7366	0.886247	Aamp
ENSMUSG00000006301	12.0487	-1.32393	0.458686	-2.88636	0.0038973	0.0322448	Tmbim1
ENSMUSG00000006304	8438.22	0.042261	0.0986859	0.428238	0.668478	0.848477	Arpc2
ENSMUSG00000006307	623.701	-0.547453	0.193331	-2.8317	0.00463019	0.0362608	Kmt2b
ENSMUSG00000006310	0.0961302	-0.675164	3.35247	-0.201393	0.840391		Zbtb32
ENSMUSG00000006311	0						Etv2
ENSMUSG00000006313	0.126653	0.622025	3.35247	0.185542	0.852804		Upk1a
ENSMUSG00000006315	13.2315	-0.438953	0.427453	-1.0269	0.304466	0.569766	Tmem147
ENSMUSG00000006333	4058.29	0.251429	0.166106	1.51366	0.130111	0.346664	Rps9
ENSMUSG00000006335	80.1626	-0.275465	0.210581	-1.30812	0.190832	0.434337	Tfpt
ENSMUSG00000006342	1.36326	-0.668895	1.50234	-0.445235	0.65615		Susd2
ENSMUSG00000006344	427.506	-0.375891	0.161935	-2.32125	0.0202735	0.103089	Ggt5
ENSMUSG00000006345	325.506	1.98965	0.340721	5.83954	5.23462e-09	5.12494e-07	Ggt1
ENSMUSG00000006356	5.24635	-0.743286	0.901296	-0.824685	0.40955	0.666862	Crip2
ENSMUSG00000006360	87.2878	-2.70429	0.420361	-6.43327	1.2489e-10	2.20092e-08	Crip1
ENSMUSG00000006362	30.8778	-2.5215	0.432592	-5.82882	5.58202e-09	5.33797e-07	Cbfa2t3
ENSMUSG00000006369	1.65127	1.32206	1.29272	1.0227	0.30645		Fbln1
ENSMUSG00000006373	91.9504	-0.266077	0.157798	-1.68619	0.0917592	0.279906	Pgrmc1
ENSMUSG00000006378	2.17267	-0.841203	1.23435	-0.681495	0.495558		Gcat
ENSMUSG00000006386	0						Tek
ENSMUSG00000006389	2.68691	-2.08951	1.23672	-1.68956	0.0911118	0.27869	Mpl
ENSMUSG00000006390	511.524	0.384641	0.0878369	4.37904	1.19205e-05	0.000322465	Elovl1
ENSMUSG00000006392	349.13	0.165431	0.116314	1.42228	0.154946	0.386653	Med8
ENSMUSG00000006395	3.11689	-1.57344	0.82271	-1.91251	0.0558105	0.204721	Hyi
ENSMUSG00000006398	227.883	0.592051	0.303042	1.95369	0.0507375	0.192821	Cdc20
ENSMUSG00000006403	0						Adamts4
ENSMUSG00000006411	16.8906	-0.217711	0.415681	-0.523746	0.600455	0.809709	Nectin4
ENSMUSG00000006412	110.801	-0.242299	0.218755	-1.10763	0.268023	0.529267	Pfdn2
ENSMUSG00000006418	895.955	0.197062	0.141672	1.39097	0.164234	0.398581	Rnf114
ENSMUSG00000006423	269.454	0.0396454	0.139894	0.283396	0.776873	0.905985	Steep1
ENSMUSG00000006435	0.49793	1.29031	2.5285	0.510306	0.609837		Neurl1a
ENSMUSG00000006442	11.531	-1.52297	0.549944	-2.76931	0.00561744	0.0416197	Srm
ENSMUSG00000006445	0.721625	-1.4175	1.76327	-0.803905	0.421452		Epha2
ENSMUSG00000006456	76.3735	0.0668206	0.241203	0.277031	0.781756	0.908133	Rbm14
ENSMUSG00000006457	0						Actn3
ENSMUSG00000006462	0.464848	-1.43286	2.17492	-0.65881	0.510018		A530013C23Rik
ENSMUSG00000006463	51.5483	-0.0157831	0.205512	-0.0767989	0.938783	0.977964	Zdhhc24
ENSMUSG00000006464	2.11735	0.320864	1.22915	0.261046	0.794057		Bbs1
ENSMUSG00000006469	0						Slc34a3
ENSMUSG00000006471	72.9505	-0.575863	0.315069	-1.82774	0.0675885	0.232313	Ndor1
ENSMUSG00000006476	50.7705	-0.214215	0.367381	-0.583086	0.559836	0.784402	Nsmf
ENSMUSG00000006488	0						Prl7a1
ENSMUSG00000006490	0						Prl8a9
ENSMUSG00000006494	39.3701	-0.0311276	0.350312	-0.0888569	0.929196	0.973714	Pdk1
ENSMUSG00000006498	460.128	-0.23971	0.223601	-1.07204	0.283701	0.547189	Ptbp1
ENSMUSG00000006517	59.3448	0.847073	0.33956	2.49462	0.0126091	0.074105	Mvd
ENSMUSG00000006519	3434.5	0.347125	0.162927	2.13055	0.0331264	0.145013	Cyba
ENSMUSG00000006522	0						Itih3
ENSMUSG00000006526	81.9335	0.163091	0.214244	0.761241	0.446513	0.698211	Stimate
ENSMUSG00000006527	72.0043	0.534791	0.300496	1.77969	0.0751265	0.2474	Sfmbt1
ENSMUSG00000006529	0						Itih1
ENSMUSG00000006538	0.569433	-0.272888	2.11279	-0.12916	0.897231		Ihh
ENSMUSG00000006542	0.117268	0.622378	3.35247	0.185647	0.852721		Prkag3
ENSMUSG00000006546	0						Cryba2
ENSMUSG00000006567	8.34993	-1.22545	0.536421	-2.28449	0.0223425	0.110379	Atp7b
ENSMUSG00000006570	0						Defb2
ENSMUSG00000006574	193.327	0.182302	0.876198	0.208061	0.835182	0.933037	Slc4a1
ENSMUSG00000006575	0						Rundc3a
ENSMUSG00000006576	0.0775915	0.462973	3.35247	0.138099	0.890162		Slc4a3
ENSMUSG00000006585	69.9627	-0.447506	0.205608	-2.1765	0.0295175	0.134167	Cdt1
ENSMUSG00000006586	0.455838	0.267245	2.5538	0.104646	0.916657		Runx1t1
ENSMUSG00000006587	0.231997	1.19971	3.35247	0.35786	0.720448		Snai3
ENSMUSG00000006589	384.457	0.591162	0.163265	3.62087	0.00029361	0.00448264	Aprt
ENSMUSG00000006599	230.822	-0.0620601	0.121223	-0.51195	0.608686	0.814859	Gtf2h1
ENSMUSG00000006611	7.22269	-1.78149	0.637438	-2.79477	0.0051936	0.0395334	Hfe
ENSMUSG00000006638	12.7347	-0.76673	0.482104	-1.59038	0.111749	0.317195	Abhd1
ENSMUSG00000006641	5.85463	-0.823333	0.747405	-1.10159	0.27064	0.53222	Slc5a6
ENSMUSG00000006642	0						Tcf23
ENSMUSG00000006649	0						Nphs1
ENSMUSG00000006651	1.79869	0.554759	1.12007	0.495292	0.620394		Aplp1
ENSMUSG00000006673	324.693	-0.167461	0.130544	-1.28279	0.199564	0.446279	Qrich1
ENSMUSG00000006675	0.249953	-0.553213	3.34435	-0.165417	0.868616		P4htm
ENSMUSG00000006676	736.759	-0.211003	0.169006	-1.24849	0.21185	0.461689	Usp19
ENSMUSG00000006678	72.2117	-0.405652	0.280584	-1.44574	0.148249	0.376215	Pola1
ENSMUSG00000006699	6887.74	0.140954	0.112404	1.25399	0.209846	0.459708	Cdc42
ENSMUSG00000006705	658.166	-0.92949	0.231257	-4.01929	5.83739e-05	0.0011942	Pknox1
ENSMUSG00000006711	0						D130043K22Rik
ENSMUSG00000006715	82.8878	-0.0955463	0.265488	-0.359889	0.71893	0.877426	Gmnn
ENSMUSG00000006717	33.8878	-0.337694	0.326174	-1.03532	0.300521	0.565488	Acot13
ENSMUSG00000006720	0.530907	-0.712719	2.47427	-0.288052	0.773307		Zfp184
ENSMUSG00000006724	0						Cyp27b1
ENSMUSG00000006728	82.839	-1.16147	0.378809	-3.0661	0.00216868	0.0209333	Cdk4
ENSMUSG00000006731	451.636	-0.192604	0.111842	-1.72211	0.0850501	0.267102	B4galnt1
ENSMUSG00000006732	3.33296	-1.8638	0.898032	-2.07542	0.0379473	0.158911	Mettl1
ENSMUSG00000006736	29.6041	-0.822463	0.281569	-2.921	0.00348911	0.029643	Tspan31
ENSMUSG00000006740	1506.79	0.138795	0.105467	1.316	0.188174	0.43054	Kif5b
ENSMUSG00000006763	21.044	-0.236321	0.353398	-0.668711	0.50368	0.744744	Saal1
ENSMUSG00000006764	0.138261	-0.676029	3.35247	-0.201651	0.84019		Tph2
ENSMUSG00000006777	0						Krt23
ENSMUSG00000006782	102.675	0.163085	0.192202	0.848509	0.396155	0.65636	Cnp
ENSMUSG00000006784	0						Odad4
ENSMUSG00000006800	105.549	0.498722	0.213698	2.33377	0.019608	0.100827	Sulf2
ENSMUSG00000006818	119.772	0.0643612	0.163352	0.394004	0.693578	0.863368	Sod2
ENSMUSG00000006850	104.285	0.388463	0.202601	1.91738	0.05519	0.20317	Tmco6
ENSMUSG00000006906	128.511	0.0406749	0.145839	0.278903	0.780319	0.907773	Stambp
ENSMUSG00000006920	469.318	-0.205643	0.154174	-1.33384	0.182257	0.423192	Ezh1
ENSMUSG00000006930	0.32571	0.81917	3.31794	0.246891	0.804992		Hap1
ENSMUSG00000006931	0.103493	-0.676436	3.35247	-0.201772	0.840095		P3h4
ENSMUSG00000006932	1162.85	-0.198707	0.0803138	-2.47413	0.0133562	0.0767762	Ctnnb1
ENSMUSG00000006941	233.819	0.229647	0.163566	1.404	0.160319	0.393101	Eif1b
ENSMUSG00000006948	0						Klk4
ENSMUSG00000006958	0						Chrd
ENSMUSG00000006998	569.547	0.30386	0.112831	2.69305	0.00708014	0.0491031	Psmd2
ENSMUSG00000007021	0						Syngr3
ENSMUSG00000007029	148.415	-0.751274	0.361348	-2.07909	0.0376092	0.158236	Vars
ENSMUSG00000007030	0.0915548	-0.655378	3.35247	-0.195491	0.845009		Vwa7
ENSMUSG00000007033	0						Hspa1l
ENSMUSG00000007034	0.414456	-0.249673	2.66084	-0.0938322	0.925242		Slc44a4
ENSMUSG00000007035	6.54641	0.0471164	0.611095	0.0771016	0.938543	0.977943	Msh5
ENSMUSG00000007036	195.321	-0.0820984	0.147575	-0.556315	0.577996	0.7963	Abhd16a
ENSMUSG00000007038	657.324	0.0668114	0.102975	0.648812	0.51646	0.753482	Neu1
ENSMUSG00000007039	5.61791	-0.667648	0.669367	-0.997431	0.318555	0.582436	Ddah2
ENSMUSG00000007041	2240.06	0.228351	0.117795	1.93854	0.0525575	0.197728	Clic1
ENSMUSG00000007050	52.3044	-0.0887264	0.234078	-0.379046	0.704654	0.869425	Lsm2
ENSMUSG00000007080	68.3763	0.108303	0.48453	0.223521	0.82313	0.929329	Pole
ENSMUSG00000007097	0						Atp1a2
ENSMUSG00000007107	0						Atp1a4
ENSMUSG00000007122	0						Casq1
ENSMUSG00000007207	0.503838	-0.219589	2.15928	-0.101696	0.918998		Stx1a
ENSMUSG00000007209	0						Ceacam9
ENSMUSG00000007216	1.89117	-1.11002	1.03089	-1.07675	0.28159		Zfp775
ENSMUSG00000007279	0						Scube2
ENSMUSG00000007338	67.4332	-0.0477299	0.193938	-0.246109	0.805597	0.921466	Mrpl49
ENSMUSG00000007379	28.979	1.22853	0.322339	3.81129	0.000138244	0.00243975	Dennd2c
ENSMUSG00000007411	459.674	0.0249375	0.0965338	0.258329	0.796153	0.917625	Mark3
ENSMUSG00000007415	453.798	0.140925	0.136399	1.03318	0.301518	0.566396	Gatad1
ENSMUSG00000007440	0						Pcdha10
ENSMUSG00000007457	0						2310003L06Rik
ENSMUSG00000007458	514.159	-0.121009	0.11564	-1.04643	0.295361	0.560119	M6pr
ENSMUSG00000007476	72.0766	0.107239	0.204027	0.525611	0.599159	0.809128	Lrrc8a
ENSMUSG00000007480	0						Mc5r
ENSMUSG00000007564	1038.04	0.213761	0.0775865	2.75513	0.00586688	0.0429773	Ppp2r1a
ENSMUSG00000007570	31.665	0.23842	0.387927	0.614602	0.538818	0.769577	Fance
ENSMUSG00000007589	131.122	-0.0556677	0.164854	-0.337678	0.735606	0.885656	Tinf2
ENSMUSG00000007591	1.11132	-1.51486	1.70762	-0.887118	0.375016		Tssk4
ENSMUSG00000007594	0						Hapln4
ENSMUSG00000007603	43.6799	0.162509	0.258288	0.62918	0.529231	0.762954	Dus3l
ENSMUSG00000007610	50.4325	0.439266	0.271466	1.61813	0.105635	0.306616	Gtpbp3
ENSMUSG00000007613	536.711	0.0475649	0.108739	0.437422	0.661806	0.844008	Tgfbr1
ENSMUSG00000007617	46.7511	-0.105847	0.270863	-0.390776	0.695963	0.864941	Homer1
ENSMUSG00000007646	11.2905	0.195975	0.446992	0.438431	0.661074	0.843758	Rad51c
ENSMUSG00000007653	0						Gabrb2
ENSMUSG00000007655	0						Cav1
ENSMUSG00000007656	372.395	-0.194047	0.165895	-1.1697	0.242122	0.499231	Arpp19
ENSMUSG00000007659	232.216	0.259343	0.165069	1.57112	0.116155	0.325066	Bcl2l1
ENSMUSG00000007670	433.407	-0.115311	0.0914632	-1.26073	0.207405	0.45664	Khsrp
ENSMUSG00000007682	8.53673	-1.03619	0.576599	-1.79708	0.0723233	0.241456	Dio2
ENSMUSG00000007721	265.412	0.0590947	0.154452	0.382609	0.70201	0.868344	Ccdc124
ENSMUSG00000007739	375.885	0.0416526	0.114108	0.365027	0.715091	0.875396	Cct4
ENSMUSG00000007777	34.0685	-0.0392637	0.317323	-0.123734	0.901526	0.962459	0610009B22Rik
ENSMUSG00000007783	0.779124	0.259789	1.79114	0.145042	0.884678		Cpt1c
ENSMUSG00000007805	0.114639	0.622378	3.35247	0.185647	0.852721		Twist2
ENSMUSG00000007812	143.33	0.278302	0.163306	1.70417	0.0883488	0.273219	Zfp655
ENSMUSG00000007815	4705.84	0.0330689	0.0927797	0.356424	0.721523	0.878773	Rhoa
ENSMUSG00000007817	597.977	0.559328	0.189021	2.95907	0.00308564	0.0271695	Zmiz1
ENSMUSG00000007827	11.5894	-1.44714	0.685389	-2.11141	0.0347374	0.149676	Ankrd26
ENSMUSG00000007833	214.131	-0.2506	0.167748	-1.49391	0.135199	0.355232	Aldh16a1
ENSMUSG00000007836	710.947	-0.146749	0.107881	-1.36028	0.173741	0.41252	Hnrnpa0
ENSMUSG00000007837	89.2251	-0.493791	0.219067	-2.25406	0.0241922	0.116758	Prrg2
ENSMUSG00000007850	1124.22	-0.598945	0.268641	-2.22953	0.0257785	0.121785	Hnrnph1
ENSMUSG00000007867	0						Ift43
ENSMUSG00000007872	0.807557	-1.54523	1.69343	-0.912483	0.361514		Id3
ENSMUSG00000007877	0.1147	0.622552	3.35247	0.185699	0.852681		Tcap
ENSMUSG00000007880	1470.08	0.0621633	0.138116	0.450081	0.652652	0.840135	Arid1a
ENSMUSG00000007888	0.42547	-0.557929	2.60137	-0.214475	0.830176		Crlf1
ENSMUSG00000007891	7432.17	0.165148	0.145504	1.135	0.256375	0.516382	Ctsd
ENSMUSG00000007892	1163.77	0.00103559	0.208442	0.00496821	0.996036	0.998089	Rplp1
ENSMUSG00000007907	0						Cabs1
ENSMUSG00000007908	0						Hmgcll1
ENSMUSG00000007944	0						Ttc9b
ENSMUSG00000007946	0						Phox2a
ENSMUSG00000007950	11.6314	-0.258043	0.480646	-0.536866	0.59136	0.804709	Abhd8
ENSMUSG00000007987	4.23655	0.480245	0.897777	0.534927	0.5927	0.805257	Ift22
ENSMUSG00000007989	0.103389	-0.676029	3.35247	-0.201651	0.84019		Fzd3
ENSMUSG00000008028	0.232171	-0.0543684	3.35247	-0.0162174	0.987061		1700008O03Rik
ENSMUSG00000008035	925.824	0.249154	0.112872	2.2074	0.0272863	0.126396	Mid1ip1
ENSMUSG00000008036	479.438	0.509458	0.152514	3.34041	0.000836557	0.0100976	Ap2s1
ENSMUSG00000008090	2.87584	-0.87025	1.10042	-0.790833	0.429042	0.68416	Fgfrl1
ENSMUSG00000008129	1.24107	0.056124	1.91588	0.0292941	0.97663		Brme1
ENSMUSG00000008136	0.655055	-1.1918	1.81895	-0.655213	0.512331		Fhl2
ENSMUSG00000008140	97.888	0.212992	0.199588	1.06716	0.285901	0.549528	Emc10
ENSMUSG00000008153	5.34058	-1.20686	1.06038	-1.13813	0.255064	0.515285	Clstn3
ENSMUSG00000008167	9.89815	-0.00269448	0.549981	-0.00489923	0.996091	0.998089	Fbxw9
ENSMUSG00000008193	3.8629	-1.11242	0.810981	-1.3717	0.170157	0.407109	Spib
ENSMUSG00000008200	558.173	-0.810943	0.2206	-3.67608	0.000236843	0.00380924	Fnbp4
ENSMUSG00000008206	2.42746	-1.30723	1.26341	-1.03468	0.300816	0.565682	Cers4
ENSMUSG00000008226	93.1699	-0.128562	0.204655	-0.628187	0.529882	0.763446	Scrn3
ENSMUSG00000008301	86.9009	0.314779	0.174959	1.79916	0.0719932	0.240783	Phax
ENSMUSG00000008305	38.9472	-0.147982	0.353983	-0.418048	0.675912	0.853655	Tle1
ENSMUSG00000008307	7.9401	-1.17444	0.730213	-1.60836	0.107757	0.310437	1700109H08Rik
ENSMUSG00000008318	602.425	-0.15199	0.16021	-0.948687	0.34278	0.606763	Relt
ENSMUSG00000008333	202.231	-0.0840661	0.188062	-0.447012	0.654866	0.841153	Snrpb2
ENSMUSG00000008348	1438.04	-0.0621611	0.124922	-0.497598	0.618768	0.820296	Ubc
ENSMUSG00000008373	88.6564	-0.0219974	0.185997	-0.118267	0.905856	0.964532	Prpf31
ENSMUSG00000008384	134.583	-0.0911988	0.192791	-0.473045	0.636181	0.8317	Sertad1
ENSMUSG00000008393	1565.29	0.223519	0.125125	1.78637	0.0740394	0.245266	Carhsp1
ENSMUSG00000008398	82.3145	0.143955	0.249235	0.57759	0.563541	0.78712	Elk3
ENSMUSG00000008429	475.329	0.193129	0.0966267	1.99871	0.0456393	0.180107	Herpud2
ENSMUSG00000008435	18.2117	-1.45512	0.7812	-1.86267	0.0625084	0.220942	Rdh13
ENSMUSG00000008438	0						Adam21
ENSMUSG00000008450	51.6431	-0.419903	0.286224	-1.46704	0.142364	0.367023	Nutf2
ENSMUSG00000008461	1.16801	1.86355	1.56297	1.19231	0.233138		Fut1
ENSMUSG00000008475	8429.34	0.208266	0.11037	1.88698	0.0591635	0.213279	Arpc5
ENSMUSG00000008482	0.0924855	0.622378	3.35247	0.185647	0.852721		Rnf151
ENSMUSG00000008489	0						Elavl2
ENSMUSG00000008496	33.6925	-1.7362	0.412567	-4.20828	2.57322e-05	0.000608109	Pou2f2
ENSMUSG00000008540	3181.62	0.123715	0.147837	0.836839	0.402683	0.661275	Mgst1
ENSMUSG00000008575	1.4322	-3.35585	1.87736	-1.78754	0.0738504		Nfib
ENSMUSG00000008590	0						Htr3b
ENSMUSG00000008601	0.266295	-0.104496	3.35247	-0.0311699	0.975134		Rab25
ENSMUSG00000008604	90.0277	0.0701255	0.175465	0.399656	0.68941	0.860786	Ubqln4
ENSMUSG00000008658	0						Rbfox1
ENSMUSG00000008668	519.894	0.00607674	0.216869	0.0280203	0.977646	0.991878	Rps18
ENSMUSG00000008682	1088.75	-0.0212028	0.132094	-0.160513	0.872477	0.950177	Rpl10
ENSMUSG00000008683	445.464	0.195037	0.202479	0.963246	0.335424	0.600178	Rps15a
ENSMUSG00000008690	307.535	-0.0121035	0.186542	-0.0648832	0.948267	0.981315	Ncaph2
ENSMUSG00000008730	6827.45	0.140227	0.133181	1.05291	0.292384	0.556613	Hipk1
ENSMUSG00000008734	0.230744	-0.0990246	3.35247	-0.0295378	0.976436		Gprc5b
ENSMUSG00000008763	299.732	-0.0404373	0.124321	-0.325266	0.744979	0.891115	Man1a2
ENSMUSG00000008789	0						Ceacam5
ENSMUSG00000008813	0						Tppp2
ENSMUSG00000008822	57.6179	-0.0555958	0.261617	-0.212508	0.831711	0.931794	Acyp1
ENSMUSG00000008843	20.0053	-0.501108	0.451936	-1.1088	0.267516	0.528714	Cldn13
ENSMUSG00000008845	3.36528	-3.00416	0.992645	-3.02642	0.00247469	0.0230051	Cd163
ENSMUSG00000008855	575.04	-0.0786888	0.145565	-0.540576	0.5888	0.803566	Hdac5
ENSMUSG00000008859	513.743	0.170887	0.153468	1.1135	0.265492	0.526992	Rala
ENSMUSG00000008874	0						Clec3a
ENSMUSG00000008892	243.762	0.0680839	0.16479	0.413155	0.679493	0.855557	Vdac3
ENSMUSG00000008932	0						Slc1a7
ENSMUSG00000008958	169.566	-0.118309	0.144098	-0.821028	0.41163	0.668845	Vps72
ENSMUSG00000008976	445.846	0.172635	0.144079	1.1982	0.23084	0.485945	Gabpa
ENSMUSG00000008999	0						Bmp7
ENSMUSG00000009013	510.758	0.323785	0.158731	2.03983	0.0413668	0.168139	Dynll1
ENSMUSG00000009030	356.491	0.0526359	0.101376	0.519212	0.603613	0.812497	Pdcl
ENSMUSG00000009035	675.313	-0.0565471	0.160648	-0.351995	0.724842	0.879911	Tmem184b
ENSMUSG00000009047	0						Gm5965
ENSMUSG00000009070	0						Rsph14
ENSMUSG00000009073	114.787	0.223432	0.199882	1.11782	0.263645	0.524908	Nf2
ENSMUSG00000009075	0.103559	-0.676693	3.35247	-0.201849	0.840035		Cabp7
ENSMUSG00000009076	79.5878	0.366701	0.19435	1.88681	0.0591865	0.213295	Zmat5
ENSMUSG00000009079	1055.93	-0.218906	0.160485	-1.36402	0.17256	0.410777	Ewsr1
ENSMUSG00000009090	300.427	0.051494	0.143495	0.358857	0.719702	0.877619	Ap1b1
ENSMUSG00000009092	4.7889	-0.73319	0.743068	-0.986707	0.323786	0.58817	Derl3
ENSMUSG00000009093	0						Gstt4
ENSMUSG00000009097	0						Tbx1
ENSMUSG00000009108	0.0794343	-0.597758	3.35247	-0.178304	0.858484		Gnat2
ENSMUSG00000009112	267.76	0.326025	0.138312	2.35717	0.0184148	0.0967188	Bcl2l13
ENSMUSG00000009114	0						2610028H24Rik
ENSMUSG00000009115	0.114639	0.622378	3.35247	0.185647	0.852721		Spatc1l
ENSMUSG00000009145	13.5482	-0.929196	0.574214	-1.6182	0.105619	0.306616	Dqx1
ENSMUSG00000009185	0						Ccl8
ENSMUSG00000009207	470.305	0.408777	0.120952	3.37966	0.000725749	0.00902463	Lnpk
ENSMUSG00000009210	0						Prr29
ENSMUSG00000009214	0						Mymk
ENSMUSG00000009216	0						Fam163b
ENSMUSG00000009246	0						Trpm5
ENSMUSG00000009248	18.941	0.212967	0.440173	0.483825	0.62851	0.826489	Ascl2
ENSMUSG00000009281	0.114957	0.621707	3.35247	0.185447	0.852878		Rarres2
ENSMUSG00000009291	520.285	0.0573588	0.102098	0.561802	0.574251	0.794588	Pttg1ip
ENSMUSG00000009292	3060.71	-1.0718	0.276427	-3.87735	0.000105601	0.00196485	Trpm2
ENSMUSG00000009293	242.853	0.250151	0.133913	1.86802	0.0617598	0.219338	Ube2g2
ENSMUSG00000009350	1149.01	-1.05929	0.463994	-2.28298	0.0224314	0.110686	Mpo
ENSMUSG00000009356	0						Lpo
ENSMUSG00000009376	33.5098	-3.02161	0.414916	-7.28245	3.27801e-13	1.36411e-10	Met
ENSMUSG00000009378	0.382334	0.478381	2.67046	0.179138	0.857829		Slc16a12
ENSMUSG00000009394	0						Syn2
ENSMUSG00000009406	116.571	-0.17553	0.15102	-1.1623	0.245115	0.502868	Elk1
ENSMUSG00000009418	23.114	-2.0522	0.376676	-5.44819	5.08861e-08	3.26943e-06	Nav1
ENSMUSG00000009470	943.717	0.217234	0.144156	1.50694	0.131827	0.349119	Tnpo1
ENSMUSG00000009471	0						Myod1
ENSMUSG00000009487	0						Otog
ENSMUSG00000009535	76.118	0.39092	0.218023	1.79302	0.0729696	0.243087	Rnmt
ENSMUSG00000009545	0						Kcnq1
ENSMUSG00000009549	357.237	-0.060391	0.151893	-0.397589	0.690933	0.861303	Srp14
ENSMUSG00000009551	0.338846	-1.97426	3.29224	-0.599669	0.548727		6330409D20Rik
ENSMUSG00000009555	794.113	-0.0402103	0.105044	-0.382793	0.701873	0.868262	Cdk9
ENSMUSG00000009563	132.342	-0.180731	0.177279	-1.01947	0.30798	0.572474	Tor2a
ENSMUSG00000009566	6.44416	-0.778407	0.625967	-1.24353	0.213674	0.464054	Fpgs
ENSMUSG00000009569	45.1491	0.87904	0.28803	3.05191	0.00227392	0.0216611	Mrtfb
ENSMUSG00000009575	244.792	-0.0311305	0.287453	-0.108297	0.91376	0.967068	Cbx5
ENSMUSG00000009580	0						Odam
ENSMUSG00000009585	344.66	-0.302201	0.116219	-2.60028	0.00931489	0.0598658	Apobec3
ENSMUSG00000009588	0						St6galnac1
ENSMUSG00000009596	0						Taf7l
ENSMUSG00000009614	0.408871	-1.27477	2.53617	-0.502634	0.615222		Sardh
ENSMUSG00000009621	10.1815	-2.09317	0.561244	-3.72952	0.000191846	0.00319381	Vav2
ENSMUSG00000009628	389.283	0.319457	0.199394	1.60214	0.109125	0.312989	Tex15
ENSMUSG00000009630	1025.43	0.318188	0.0923129	3.44684	0.000567175	0.00751523	Ppp2cb
ENSMUSG00000009633	501.252	-0.0495127	0.17147	-0.288754	0.77277	0.905428	G0s2
ENSMUSG00000009640	66.68	0.137309	0.254748	0.538999	0.589887	0.804161	Dmap1
ENSMUSG00000009646	0						Pla2g12b
ENSMUSG00000009647	542.149	0.407839	0.133008	3.06627	0.00216746	0.0209333	Mcu
ENSMUSG00000009654	0.321122	0.651903	2.80357	0.232526	0.81613		Oit3
ENSMUSG00000009670	0.108698	-0.697023	3.35247	-0.207913	0.835297		Tex11
ENSMUSG00000009681	239.363	-0.00211693	0.120465	-0.0175729	0.98598	0.994817	Bcr
ENSMUSG00000009687	4042.5	-0.497603	0.2381	-2.08989	0.0366281	0.155113	Fxyd5
ENSMUSG00000009731	16.8242	-1.31362	0.431519	-3.04417	0.00233324	0.0220558	Kcnd1
ENSMUSG00000009733	9.56165	-0.486522	0.561439	-0.866562	0.386182	0.647099	Tfcp2
ENSMUSG00000009734	0						Pou6f2
ENSMUSG00000009739	0.786133	-1.73055	1.98998	-0.869635	0.3845		Pou6f1
ENSMUSG00000009741	959.325	-0.144629	0.154406	-0.93668	0.348923	0.613063	Ubp1
ENSMUSG00000009772	250.397	-0.0819263	0.173096	-0.473299	0.636	0.831552	Nuak2
ENSMUSG00000009828	5.88446	-1.53764	0.722584	-2.12797	0.0333396	0.145585	Cilk1
ENSMUSG00000009863	311.272	0.208202	0.137924	1.50954	0.13116	0.348184	Sdhb
ENSMUSG00000009876	0.210155	-0.100807	3.35247	-0.0300696	0.976012		Cox4i2
ENSMUSG00000009894	11.0733	0.384734	0.441738	0.870955	0.383779	0.644868	Snap47
ENSMUSG00000009900	0						Wnt3a
ENSMUSG00000009905	68.5014	0.825598	0.260941	3.16392	0.00155658	0.0161632	Kdsr
ENSMUSG00000009907	1377	0.206372	0.0802523	2.57154	0.0101249	0.0634979	Vps4b
ENSMUSG00000009927	1057.48	-0.0962165	0.181569	-0.529918	0.596169	0.807279	Rps25
ENSMUSG00000009941	0						Nxf2
ENSMUSG00000009995	350.699	-0.726634	0.175437	-4.14185	3.44523e-05	0.000767153	Tafazzin
ENSMUSG00000010021	0.530756	-0.7648	2.12696	-0.359574	0.719166		Kif19a
ENSMUSG00000010025	1147.07	0.352138	0.0929871	3.78695	0.000152505	0.00266473	Aldh3a2
ENSMUSG00000010044	0.774523	-0.398385	2.00294	-0.198901	0.842341		Zmynd10
ENSMUSG00000010045	106.058	0.206177	0.164627	1.25239	0.210429	0.460421	Tmem115
ENSMUSG00000010047	6.73818	0.186497	0.66511	0.2804	0.779171	0.907119	Hyal2
ENSMUSG00000010048	29.1104	-0.932864	0.461284	-2.02232	0.0431432	0.173435	Ifrd2
ENSMUSG00000010051	3.02481	-2.33229	1.14766	-2.03221	0.0421329	0.170526	Hyal1
ENSMUSG00000010054	66.5037	0.147602	0.21778	0.677757	0.497926	0.739783	Tusc2
ENSMUSG00000010057	33.4401	0.0863104	0.254322	0.339375	0.734327	0.884676	Nprl2
ENSMUSG00000010064	0						Slc38a3
ENSMUSG00000010066	3.64053	1.04523	0.87754	1.19109	0.23362	0.489293	Cacna2d2
ENSMUSG00000010067	132.172	-0.414284	0.157192	-2.63554	0.00840044	0.0556638	Rassf1
ENSMUSG00000010080	0						Epn3
ENSMUSG00000010086	0						Rnf112
ENSMUSG00000010095	214.272	-0.0257251	0.11753	-0.218881	0.826743	0.92969	Slc3a2
ENSMUSG00000010097	515.753	-0.141987	0.131619	-1.07877	0.280689	0.54349	Nxf1
ENSMUSG00000010110	447.921	-0.0835548	0.100802	-0.828902	0.40716	0.664733	Stx5a
ENSMUSG00000010122	0						Slc47a1
ENSMUSG00000010136	0.12679	0.622378	3.35247	0.185647	0.852721		Pifo
ENSMUSG00000010142	95.0155	0.296158	0.195349	1.51604	0.129509	0.34573	Tnfrsf13b
ENSMUSG00000010154	4.87059	0.155973	0.673268	0.231666	0.816797	0.926836	Spire2
ENSMUSG00000010175	0						Prox1
ENSMUSG00000010205	239.171	-0.0972666	0.179603	-0.541565	0.588118	0.803169	Raver1
ENSMUSG00000010277	526.308	-0.107807	0.159979	-0.673882	0.500387	0.741739	Bltp2
ENSMUSG00000010290	77.0542	0.177566	0.185016	0.959735	0.337189	0.601034	AI597479
ENSMUSG00000010307	6.29205	-1.28827	0.606775	-2.12315	0.0337417	0.146614	Tmem86a
ENSMUSG00000010311	0						Optc
ENSMUSG00000010342	1.38515	2.22748	1.7083	1.30392	0.192262		Tex14
ENSMUSG00000010358	119.934	0.0486882	0.162113	0.300335	0.763921	0.902145	Ifi35
ENSMUSG00000010362	39.104	0.17587	0.441316	0.398513	0.690252	0.861221	Rdm1
ENSMUSG00000010376	364.164	0.0311047	0.149623	0.207888	0.835317	0.933037	Nedd8
ENSMUSG00000010392	337.996	-0.126612	0.156649	-0.808253	0.418945	0.675922	Gosr1
ENSMUSG00000010406	17.4524	-0.786216	0.470019	-1.67273	0.0943799	0.285277	Mrpl52
ENSMUSG00000010435	0						Spaca7
ENSMUSG00000010453	219.207	-0.325347	0.140093	-2.32236	0.0202135	0.102954	Kansl3
ENSMUSG00000010461	0.986257	-2.03067	1.54597	-1.31353	0.189006		Eya4
ENSMUSG00000010476	2.60968	1.22387	1.18962	1.02879	0.30358	0.568883	Ebf3
ENSMUSG00000010492	0.310054	-0.292158	3.34365	-0.0873768	0.930372		Uckl1os
ENSMUSG00000010505	0.945273	1.60289	2.0281	0.790337	0.429331		Myt1
ENSMUSG00000010517	192.114	0.361321	0.191935	1.88252	0.0597659	0.214561	Faf1
ENSMUSG00000010529	0.794084	0.102135	1.53933	0.0663505	0.947099		Gm266
ENSMUSG00000010538	1.3951	1.52347	1.38607	1.09913	0.271713		Tsacc
ENSMUSG00000010554	25.7	-0.87809	0.365143	-2.40478	0.0161821	0.0881722	Mettl16
ENSMUSG00000010592	0.126768	0.62232	3.35247	0.18563	0.852735		Dazl
ENSMUSG00000010601	0						Apol7a
ENSMUSG00000010607	50.2476	0.118311	0.248231	0.476617	0.633635	0.830131	Pigyl
ENSMUSG00000010608	1376.98	-0.401877	0.153293	-2.62162	0.00875119	0.0573879	Rbm25
ENSMUSG00000010609	162.992	-0.054935	0.183927	-0.298678	0.765185	0.902249	Psen2
ENSMUSG00000010651	0.437725	2.12544	3.07225	0.69182	0.48905		Acaa1b
ENSMUSG00000010660	0.642029	-1.2321	1.83179	-0.672623	0.501187		Plcd1
ENSMUSG00000010663	17.1183	-0.00568878	0.396719	-0.0143396	0.988559	0.995614	Fads1
ENSMUSG00000010721	3.12644	-0.270439	0.935648	-0.289039	0.772552	0.905428	Lmbr1
ENSMUSG00000010751	5.18281	-0.668736	0.711061	-0.940477	0.346973	0.610942	Tnfrsf22
ENSMUSG00000010755	136.56	0.245116	0.133662	1.83385	0.066676	0.230526	Cars
ENSMUSG00000010760	0						Phlda2
ENSMUSG00000010796	0						Asz1
ENSMUSG00000010797	0						Wnt2
ENSMUSG00000010803	0						Gabra1
ENSMUSG00000010825	0						Grid2ip
ENSMUSG00000010830	0.418504	-0.217191	2.29011	-0.0948386	0.924443		Kdelr3
ENSMUSG00000010841	0						Cfap97d1
ENSMUSG00000010911	42.6959	-0.194696	0.309197	-0.629684	0.528902	0.762657	Apip
ENSMUSG00000010914	38.3055	0.0830594	0.287893	0.288508	0.772958	0.905428	Pdhx
ENSMUSG00000010936	119.929	0.0028317	0.172457	0.0164197	0.9869	0.995046	Vac14
ENSMUSG00000011008	0.597301	0.0755739	1.88491	0.0400942	0.968018		Mcoln2
ENSMUSG00000011034	0						Slc5a1
ENSMUSG00000011052	0
ENSMUSG00000011096	51.4647	-0.144221	0.222122	-0.649287	0.516153	0.753482	Akt1s1
ENSMUSG00000011114	278.604	0.517446	0.137374	3.7667	0.00016542	0.00283814	Tbrg1
ENSMUSG00000011118	0.230806	-0.0991077	3.35247	-0.0295626	0.976416		Panx3
ENSMUSG00000011148	930.495	0.0329251	0.100453	0.327766	0.743089	0.890301	Adssl1
ENSMUSG00000011154	0						Cfap161
ENSMUSG00000011158	225.744	-0.0468124	0.145465	-0.321813	0.747594	0.892311	Brf1
ENSMUSG00000011171	0.462464	0.225089	2.24076	0.100452	0.919986		Vipr2
ENSMUSG00000011179	134.923	-0.214721	0.229169	-0.936956	0.348781	0.613063	Odc1
ENSMUSG00000011254	7.11563	-0.915747	0.689344	-1.32843	0.184036	0.425157	Thg1l
ENSMUSG00000011256	1991.54	-0.30187	0.198535	-1.52049	0.128388	0.344529	Adam19
ENSMUSG00000011257	136.377	-0.346357	0.255028	-1.35812	0.174427	0.41292	Pabpc4
ENSMUSG00000011263	5.07036	0.940713	0.716346	1.31321	0.189112	0.431764	Exoc3l2
ENSMUSG00000011267	15.2451	0.424081	0.407316	1.04116	0.297801	0.562647	Zfp296
ENSMUSG00000011305	26.2004	0.243317	0.29502	0.824747	0.409515	0.666862	Plin5
ENSMUSG00000011306	238.507	0.0637893	0.111116	0.574078	0.565915	0.788394	Sugp1
ENSMUSG00000011349	0						Dmrtc2
ENSMUSG00000011350	0						Gm5893
ENSMUSG00000011382	16.747	-0.743567	0.41677	-1.78412	0.0744046	0.245625	Dhdh
ENSMUSG00000011427	69.1371	0.19469	0.198012	0.983225	0.325497	0.589882	Zfp790
ENSMUSG00000011463	0						Cpb1
ENSMUSG00000011486	0						Slc25a41
ENSMUSG00000011589	0						Fsd1
ENSMUSG00000011632	0						Pinlyp
ENSMUSG00000011658	11.5792	-0.566885	0.498163	-1.13795	0.255141	0.515285	Fuz
ENSMUSG00000011751	10.9759	-0.048018	0.466779	-0.102871	0.918065	0.968964	Sptbn4
ENSMUSG00000011752	2572.06	0.300945	0.104916	2.86844	0.004125	0.0335882	Pgam1
ENSMUSG00000011831	209.372	0.00956756	0.217867	0.0439146	0.964972	0.987966	Evi5
ENSMUSG00000011832	73.3269	-0.1953	0.224051	-0.871678	0.383384	0.64459	Evi5l
ENSMUSG00000011837	51.8435	0.0553261	0.216765	0.255236	0.798541	0.91877	Snapc2
ENSMUSG00000011877	214.798	-0.318643	0.129509	-2.46039	0.0138788	0.0792632	Git1
ENSMUSG00000011884	497.698	0.0119749	0.118656	0.10092	0.919614	0.96976	Gltp
ENSMUSG00000011958	1033.37	0.133287	0.0854689	1.55947	0.118884	0.329267	Bnip2
ENSMUSG00000011960	380.506	-0.219361	0.214733	-1.02155	0.306993	0.571771	Ccnt1
ENSMUSG00000012017	0.430371	-1.43208	2.2144	-0.646712	0.517818		Scarf2
ENSMUSG00000012042	0						4930579F01Rik
ENSMUSG00000012076	20.189	-0.796648	0.326442	-2.4404	0.0146711	0.08234	Brms1l
ENSMUSG00000012114	284.483	0.0398887	0.13526	0.294904	0.768067	0.903604	Med15
ENSMUSG00000012117	573.858	0.215476	0.122572	1.75796	0.0787536	0.254654	Dhdds
ENSMUSG00000012123	1.8617	2.27361	1.27167	1.78789	0.0737934		Crybg2
ENSMUSG00000012126	28.574	0.360004	0.460563	0.781659	0.434415	0.689044	Ubxn11
ENSMUSG00000012187	0						Mogat1
ENSMUSG00000012211	0.103389	-0.676029	3.35247	-0.201651	0.84019		Tex22
ENSMUSG00000012282	0						Wnt8a
ENSMUSG00000012296	51.6113	-0.26709	0.216703	-1.23252	0.217756	0.469048	Tjap1
ENSMUSG00000012350	0.31618	-2.02829	3.32777	-0.609503	0.542191		Ehf
ENSMUSG00000012396	0						Nanog
ENSMUSG00000012405	655.31	0.0239266	0.191988	0.124625	0.90082	0.962193	Rpl15
ENSMUSG00000012422	309.302	-0.0619267	0.138986	-0.445562	0.655914	0.841351	Tmem167
ENSMUSG00000012428	573.163	1.03382	0.452333	2.28553	0.0222815	0.11021	Steap4
ENSMUSG00000012429	87.5706	-0.365328	0.17751	-2.05806	0.039584	0.163314	Mplkip
ENSMUSG00000012443	543.839	0.538008	0.297185	1.81035	0.070242	0.237731	Kif11
ENSMUSG00000012483	44.6581	-0.0466941	0.305296	-0.152947	0.87844	0.953382	Rpa3
ENSMUSG00000012519	62.6411	0.181579	0.244765	0.741849	0.458179	0.708774	Mlkl
ENSMUSG00000012520	0						Phox2b
ENSMUSG00000012535	445.208	0.0860896	0.13845	0.621812	0.534065	0.765272	Tnpo3
ENSMUSG00000012609	23.5937	-0.367205	0.329278	-1.11518	0.264773	0.526441	Ttll5
ENSMUSG00000012640	301.795	-0.161227	0.137815	-1.16988	0.24205	0.499231	Zfp715
ENSMUSG00000012705	18.3131	-1.60415	0.355606	-4.51104	6.45115e-06	0.000197966	Retn
ENSMUSG00000012777	0						Acp4
ENSMUSG00000012819	50.1082	-0.360295	0.39194	-0.91926	0.35796	0.621417	Cdh23
ENSMUSG00000012848	719.807	0.263127	0.194001	1.35632	0.174997	0.413557	Rps5
ENSMUSG00000012889	0.560549	1.64705	2.12992	0.773294	0.439348		Podnl1
ENSMUSG00000013033	3.24939	1.20613	1.18002	1.02212	0.306724	0.571476	Adgrl1
ENSMUSG00000013076	0.219316	1.1996	3.35247	0.357825	0.720474		Amotl1
ENSMUSG00000013083	0						2200002J24Rik
ENSMUSG00000013089	48.3263	1.00955	0.223822	4.51051	6.46728e-06	0.000197966	Etv5
ENSMUSG00000013091	0						Tmem190
ENSMUSG00000013150	11.6294	0.849084	0.669898	1.26748	0.204983	0.453492	Gfod2
ENSMUSG00000013155	16.894	0.186586	0.46598	0.400416	0.68885	0.860606	Enkd1
ENSMUSG00000013158	0						4933405L10Rik
ENSMUSG00000013160	984.078	0.276344	0.111222	2.4846	0.0129696	0.0751845	Atp6v0d1
ENSMUSG00000013236	13.019	-1.6665	0.434324	-3.83699	0.00012455	0.00226206	Ptprs
ENSMUSG00000013275	8.72927	-0.551951	0.522472	-1.05642	0.290775	0.554591	Slc41a1
ENSMUSG00000013338	0.126617	0.621933	3.35247	0.185515	0.852825		Fer1l4
ENSMUSG00000013353	1.35693	-0.881806	1.19114	-0.740306	0.459114		4931406B18Rik
ENSMUSG00000013367	0.115203	0.622401	3.35247	0.185654	0.852716		Iglon5
ENSMUSG00000013415	0						Igf2bp1
ENSMUSG00000013418	0.0924855	0.622378	3.35247	0.185647	0.852721		B4galnt2
ENSMUSG00000013419	0.701407	1.76437	2.05051	0.860455	0.389538		Zfp651
ENSMUSG00000013465	422.596	-0.373035	0.128321	-2.90705	0.00364854	0.0306351	Nelfb
ENSMUSG00000013483	0.658381	0.753685	1.73952	0.433272	0.664817		Card14
ENSMUSG00000013495	50.8403	0.43111	0.246884	1.7462	0.0807756	0.258616	Tmem175
ENSMUSG00000013523	1.43736	-2.8946	1.81993	-1.5905	0.111723		Bcas1
ENSMUSG00000013539	59.4003	0.0860703	0.190011	0.452976	0.650566	0.839049	Tango2
ENSMUSG00000013562	6.03076	-0.758211	0.587196	-1.29124	0.196621	0.442659	4833413E03Rik
ENSMUSG00000013584	1.12003	2.6509	1.69232	1.56643	0.117248		Aldh1a2
ENSMUSG00000013593	336.185	0.14151	0.114065	1.24061	0.214751	0.46521	Ndufs2
ENSMUSG00000013611	1.77511	-1.62483	2.09853	-0.774272	0.43877		Snx31
ENSMUSG00000013622	72.5713	-0.14089	0.196846	-0.715736	0.474154	0.722264	Atraid
ENSMUSG00000013629	30.1436	-0.915121	0.591255	-1.54776	0.12168	0.333564	Cad
ENSMUSG00000013643	0						Lypd8
ENSMUSG00000013646	207.621	0.320939	0.121697	2.6372	0.00835944	0.0555315	Sh3bp5l
ENSMUSG00000013653	0						1810065E05Rik
ENSMUSG00000013662	290.328	0.0466671	0.112565	0.414578	0.678451	0.854889	Atad1
ENSMUSG00000013663	5138.63	-0.0349196	0.11524	-0.303015	0.761878	0.901306	Pten
ENSMUSG00000013668	0						4933402N03Rik
ENSMUSG00000013698	19.1634	-0.297744	0.38493	-0.773501	0.439226	0.69376	Pea15a
ENSMUSG00000013701	126.815	-0.0334594	0.166345	-0.201145	0.840585	0.934354	Timm23
ENSMUSG00000013707	758.446	0.118364	0.16926	0.699306	0.484361	0.728645	Tnfaip8l2
ENSMUSG00000013736	195.792	-0.0127865	0.160055	-0.0798882	0.936326	0.977294	Trnt1
ENSMUSG00000013766	0						Ly6g6e
ENSMUSG00000013787	181.777	-0.0841011	0.257171	-0.327024	0.74365	0.890301	Ehmt2
ENSMUSG00000013822	73.1403	0.0509363	0.212118	0.240132	0.810228	0.92392	Elof1
ENSMUSG00000013833	144.795	0.558982	0.205512	2.71995	0.00652925	0.0464852	Med16
ENSMUSG00000013846	279.347	0.0570644	0.138405	0.412301	0.680119	0.855593	St3gal1
ENSMUSG00000013858	311.861	0.03775	0.100301	0.376369	0.706643	0.870702	Tmem259
ENSMUSG00000013878	124.114	-0.0125579	0.236366	-0.053129	0.957629	0.984689	Rnf170
ENSMUSG00000013921	0.377615	-0.213048	3.20646	-0.0664433	0.947025		Clip3
ENSMUSG00000013928	0.213649	-0.0958744	3.35247	-0.0285981	0.977185		1700020L13Rik
ENSMUSG00000013936	35.523	-0.930646	0.440464	-2.11287	0.0346115	0.149273	Myl2
ENSMUSG00000013973	182.481	0.0171831	0.15892	0.108125	0.913897	0.96713	Dedd
ENSMUSG00000013974	4883.83	0.0985125	0.118994	0.827881	0.407738	0.665237	Mcemp1
ENSMUSG00000013997	141.959	-0.0198036	0.156088	-0.126875	0.89904	0.961568	Nit1
ENSMUSG00000014030	7.22524	-4.57193	1.17402	-3.89424	9.85055e-05	0.00185521	Pax5
ENSMUSG00000014039	83.4796	-0.100139	0.285842	-0.350331	0.72609	0.880646	Prdm15
ENSMUSG00000014074	94.1832	-0.166988	0.245043	-0.681464	0.495578	0.737983	Rnf168
ENSMUSG00000014075	157.982	-0.607582	0.172228	-3.52777	0.000419071	0.00588129	Dynlt2b
ENSMUSG00000014077	3427.9	0.358764	0.115641	3.10239	0.00191963	0.0189748	Chp1
ENSMUSG00000014104	0						Sval2
ENSMUSG00000014158	1.8579	-2.31001	1.28181	-1.80215	0.0715226		Trpv4
ENSMUSG00000014164	0.18463	1.12757	3.35247	0.336341	0.736614		Klhl3
ENSMUSG00000014177	49.1371	0.0157283	0.215364	0.0730315	0.941781	0.979712	Tvp23b
ENSMUSG00000014195	645.029	-0.215495	0.140816	-1.53033	0.125934	0.340164	Dnajc7
ENSMUSG00000014198	0						Zfp385c
ENSMUSG00000014226	174.86	-0.0730906	0.174255	-0.419447	0.67489	0.853023	Cacybp
ENSMUSG00000014232	64.128	0.133394	0.208448	0.639942	0.52221	0.757703	Cluap1
ENSMUSG00000014243	1.89115	-0.0571859	0.9916	-0.0576704	0.954011		Zswim7
ENSMUSG00000014245	55.1336	-0.547792	0.24326	-2.25188	0.0243301	0.11724	Pigl
ENSMUSG00000014294	120.774	0.0804037	0.195715	0.41082	0.681205	0.855756	Ndufa2
ENSMUSG00000014301	27.2841	-0.901891	0.359919	-2.50581	0.012217	0.072526	Pam16
ENSMUSG00000014303	0.502524	-0.305546	3.01017	-0.101505	0.91915		Glis2
ENSMUSG00000014313	455.253	0.102572	0.202762	0.505876	0.612944	0.816751	Cox6c
ENSMUSG00000014329	1.38693	0.947505	1.44779	0.654451	0.512822		Bicc1
ENSMUSG00000014349	434.352	0.195481	0.107086	1.82546	0.0679311	0.233036	Ube2z
ENSMUSG00000014351	0						Gip
ENSMUSG00000014353	109.634	0.00909262	0.201699	0.0450801	0.964043	0.987798	Tmem87b
ENSMUSG00000014355	334.816	0.228253	0.227664	1.00259	0.31606	0.580385	Anapc1
ENSMUSG00000014361	6.51615	1.94155	0.726006	2.67428	0.00748893	0.0511423	Mertk
ENSMUSG00000014402	245.837	0.0278034	0.151338	0.183717	0.854236	0.941636	Tsg101
ENSMUSG00000014418	189.832	-0.195278	0.228285	-0.855416	0.392321	0.652511	Hps5
ENSMUSG00000014426	109.225	0.51329	0.192477	2.66676	0.00765861	0.0519102	Map3k4
ENSMUSG00000014444	93.76	0.146268	0.223838	0.653456	0.513462	0.751992	Piezo1
ENSMUSG00000014453	1.08469	-0.685361	1.94547	-0.352285	0.724624		Blk
ENSMUSG00000014470	502.577	0.441662	0.115715	3.8168	0.000135194	0.00239965	Rnf166
ENSMUSG00000014496	740.498	0.395611	0.213087	1.85657	0.063373	0.223004	Ankrd28
ENSMUSG00000014498	298.228	-0.118954	0.249344	-0.477068	0.633314	0.830038	Ankrd52
ENSMUSG00000014503	0.440514	-0.0956261	2.26832	-0.0421573	0.966373		Pkd2l2
ENSMUSG00000014504	170.675	0.217718	0.150856	1.44322	0.148959	0.377709	Srp19
ENSMUSG00000014529	0						Tmbim7
ENSMUSG00000014542	0						Clec4f
ENSMUSG00000014543	321.909	0.0955077	0.166725	0.572847	0.566748	0.788831	Klra17
ENSMUSG00000014547	221.257	0.0550916	0.156158	0.352795	0.724242	0.879528	Wdfy2
ENSMUSG00000014550	144.327	0.0766276	0.163695	0.468113	0.639704	0.833744	Rbsn
ENSMUSG00000014551	33.423	-1.53524	0.582876	-2.63391	0.00844087	0.0558319	Mrps25
ENSMUSG00000014554	59.3259	-0.474561	0.225704	-2.10258	0.0355029	0.152071	Dguok
ENSMUSG00000014592	15.8402	-0.747605	0.432803	-1.72736	0.0841038	0.265414	Camta1
ENSMUSG00000014599	150.698	-1.04307	0.236742	-4.40593	1.05332e-05	0.000291249	Csf1
ENSMUSG00000014601	442.212	0.421908	0.120721	3.4949	0.000474244	0.00644303	Strip1
ENSMUSG00000014602	0						Kif1a
ENSMUSG00000014603	0						Alx3
ENSMUSG00000014606	668.873	0.177125	0.137702	1.2863	0.19834	0.444479	Slc25a11
ENSMUSG00000014609	0.158464	-0.731368	3.35247	-0.218158	0.827306		Chrne
ENSMUSG00000014633	38.5789	0.0706217	0.421235	0.167654	0.866855	0.948008	Cmc2
ENSMUSG00000014668	682.617	-0.0689795	0.126705	-0.54441	0.586159	0.801647	Chfr
ENSMUSG00000014686	6.69679	-1.22221	0.768688	-1.59	0.111835	0.317236	Ceacam16
ENSMUSG00000014704	0						Hoxa2
ENSMUSG00000014725	0						Adam28
ENSMUSG00000014747	0						Ankrd53
ENSMUSG00000014748	311.782	0.111362	0.11465	0.97132	0.331389	0.596181	Tex261
ENSMUSG00000014763	180.8	-0.220321	0.155146	-1.42009	0.155581	0.387041	Fam120b
ENSMUSG00000014767	152.018	-0.222944	0.147971	-1.50667	0.131895	0.349119	Tbp
ENSMUSG00000014769	466.352	0.200986	0.161029	1.24813	0.211982	0.461689	Psmb1
ENSMUSG00000014771	21.0341	-0.28854	0.3238	-0.891107	0.372872	0.635412	Pdcd2
ENSMUSG00000014773	0						Dll1
ENSMUSG00000014776	0.234898	1.19995	3.35247	0.35793	0.720396		Nol3
ENSMUSG00000014778	339.068	-0.300075	0.145877	-2.05704	0.0396822	0.163446	Fhod1
ENSMUSG00000014782	0						Plekhg4
ENSMUSG00000014786	2.66294	-0.248999	1.13507	-0.219369	0.826363	0.92969	Slc9a5
ENSMUSG00000014791	8.92675	0.413717	0.514258	0.804494	0.421112	0.677881	Elmo3
ENSMUSG00000014813	0.103389	-0.676029	3.35247	-0.201651	0.84019		Stc1
ENSMUSG00000014837	1.44622	-0.960293	1.30924	-0.733475	0.463269		4931428F04Rik
ENSMUSG00000014846	1.70169	-1.71062	1.31413	-1.30171	0.193015		Tppp3
ENSMUSG00000014850	69.4412	0.174205	0.248772	0.70026	0.483765	0.727995	Msh3
ENSMUSG00000014852	0.250678	1.26214	3.3371	0.378214	0.705272		Adamts13
ENSMUSG00000014856	63.723	0.0250611	0.207276	0.120907	0.903765	0.963398	Tmem208
ENSMUSG00000014859	213.393	-0.0429603	0.118061	-0.363881	0.715947	0.875922	E2f4
ENSMUSG00000014867	1260.68	0.14489	0.114631	1.26398	0.206239	0.454884	Surf4
ENSMUSG00000014873	17.8221	-0.507024	0.502521	-1.00896	0.312993	0.57772	Surf2
ENSMUSG00000014905	149.333	0.505179	0.190856	2.64691	0.00812318	0.0542248	Dnajb9
ENSMUSG00000014907	9.42089	-1.25617	0.510904	-2.45872	0.0139434	0.0794275	Naf1
ENSMUSG00000014932	20.2977	0.753674	0.41759	1.80482	0.0711028	0.239259	Yes1
ENSMUSG00000014956	3634.36	0.226565	0.101458	2.23309	0.0255428	0.121191	Ppp1cb
ENSMUSG00000014959	232.867	-0.188814	0.121025	-1.56012	0.118731	0.328991	Gorasp2
ENSMUSG00000014980	8.48474	-0.387497	0.494985	-0.782846	0.433718	0.688412	Tsen15
ENSMUSG00000015001	0						Oc90
ENSMUSG00000015002	173.919	0.231638	0.158114	1.465	0.14292	0.368071	Efr3a
ENSMUSG00000015013	102.145	0.220294	0.204557	1.07693	0.281511	0.544569	Trappc2l
ENSMUSG00000015016	14.9783	0.139516	0.423207	0.329665	0.741653	0.889551	Acsf3
ENSMUSG00000015023	117.266	0.0276077	0.222621	0.124012	0.901305	0.962391	Ddx19a
ENSMUSG00000015027	543.54	0.310441	0.109755	2.82848	0.00467694	0.0365156	Galns
ENSMUSG00000015053	5.65443	-0.0354045	0.652211	-0.0542838	0.956709	0.984516	Gata2
ENSMUSG00000015083	1.39018	1.00153	1.29981	0.770519	0.440992		C8g
ENSMUSG00000015085	0						Entpd2
ENSMUSG00000015087	93.7641	-0.240057	0.241925	-0.992279	0.321061	0.584938	Rabl6
ENSMUSG00000015090	0						Ptgds
ENSMUSG00000015092	392.857	-0.00555979	0.138664	-0.0400955	0.968017	0.988966	Edf1
ENSMUSG00000015093	0.334655	-1.99437	3.29851	-0.604626	0.545427		Clic3
ENSMUSG00000015094	0.377269	-0.96743	3.25351	-0.29735	0.7662		Npdc1
ENSMUSG00000015095	124.868	-0.119414	0.156824	-0.761452	0.446387	0.698173	Fbxw5
ENSMUSG00000015112	19.4637	-1.02059	0.406267	-2.51211	0.0120012	0.0717626	Slc25a13
ENSMUSG00000015120	822.218	0.0201319	0.0914453	0.220153	0.825752	0.92969	Ube2i
ENSMUSG00000015126	31.5861	0.228092	0.30091	0.758009	0.448446	0.699668	Tsr3
ENSMUSG00000015127	282.507	0.103014	0.230861	0.446215	0.655442	0.841351	Unkl
ENSMUSG00000015133	62.7995	-0.649834	0.405204	-1.60372	0.108776	0.312354	Lrrk1
ENSMUSG00000015134	0.17577	0.753749	3.35247	0.224834	0.822109		Aldh1a3
ENSMUSG00000015143	7576.39	0.214559	0.0869623	2.46726	0.0136152	0.0780832	Actn1
ENSMUSG00000015149	525.61	0.519634	0.110913	4.68505	2.79893e-06	9.69875e-05	Sirt2
ENSMUSG00000015165	1456.13	-0.205304	0.0966591	-2.12401	0.0336696	0.146456	Hnrnpl
ENSMUSG00000015176	71.5398	-1.0733	0.22363	-4.79942	1.59124e-06	6.02511e-05	Nolc1
ENSMUSG00000015189	430.646	-0.0122672	0.0855459	-0.143399	0.885975	0.956453	Casd1
ENSMUSG00000015202	4.01149	-3.11296	0.959823	-3.24326	0.00118168	0.0130687	Cnksr3
ENSMUSG00000015214	207.322	0.0349327	0.139526	0.250367	0.802304	0.919952	Mtmr1
ENSMUSG00000015217	155.546	-0.125729	0.248868	-0.505203	0.613417	0.816829	Hmgb3
ENSMUSG00000015222	0.3009	0.672307	3.34009	0.201284	0.840477		Map2
ENSMUSG00000015224	0						Cyp2j9
ENSMUSG00000015242	0						Nipsnap3a
ENSMUSG00000015243	22.6978	-0.0575618	0.4006	-0.143689	0.885746	0.956289	Abca1
ENSMUSG00000015247	161.737	0.136441	0.163226	0.835901	0.40321	0.661612	Nipsnap3b
ENSMUSG00000015289	26.2595	-0.387855	0.276184	-1.40434	0.160218	0.393011	Lage3
ENSMUSG00000015290	109.889	-0.118439	0.196913	-0.60148	0.54752	0.775811	Ubl4a
ENSMUSG00000015291	2086.35	-0.689279	0.181521	-3.79724	0.000146316	0.0025675	Gdi1
ENSMUSG00000015305	5.38421	-1.1783	0.693803	-1.69833	0.0894461	0.275576	Sash1
ENSMUSG00000015312	278.118	-0.371851	0.18066	-2.05829	0.0395619	0.163277	Gadd45b
ENSMUSG00000015314	1.53543	-1.78276	1.44899	-1.23034	0.218569		Slamf6
ENSMUSG00000015316	2.18233	-0.75738	1.17136	-0.646582	0.517903		Slamf1
ENSMUSG00000015335	25.5594	0.0861528	0.352643	0.244306	0.806994	0.922022	Zdhhc12
ENSMUSG00000015337	0.837134	-0.952781	1.56851	-0.607444	0.543556		Endog
ENSMUSG00000015340	18544.9	0.751847	0.118375	6.35139	2.13383e-10	3.41857e-08	Cybb
ENSMUSG00000015341	363.311	0.120422	0.125026	0.963176	0.335459	0.600178	Golga7
ENSMUSG00000015342	123.233	0.742439	0.242796	3.05787	0.00222913	0.021383	Xk
ENSMUSG00000015354	0						Pcolce2
ENSMUSG00000015355	54.4965	-1.87765	0.286356	-6.55705	5.48823e-11	1.05786e-08	Cd48
ENSMUSG00000015357	161.233	0.0256715	0.188346	0.136299	0.891585	0.959068	Clpx
ENSMUSG00000015363	417.798	0.222055	0.111346	1.99428	0.0461218	0.181362	Trabd
ENSMUSG00000015365	0						Mov10l1
ENSMUSG00000015377	2.79366	-1.92483	1.09616	-1.75598	0.0790915	0.255236	Dennd6b
ENSMUSG00000015396	0.712989	-2.33938	2.25506	-1.03739	0.299554		Cd83
ENSMUSG00000015401	0						Cltrn
ENSMUSG00000015405	0.873795	0.0841005	1.57162	0.0535121	0.957324		Ace2
ENSMUSG00000015437	0.188543	-0.0984026	3.35247	-0.0293523	0.976584		Gzmb
ENSMUSG00000015441	0						Gzmf
ENSMUSG00000015443	0						Gzmn
ENSMUSG00000015451	4.11225	1.01524	1.09447	0.927613	0.353608	0.617274	C4a
ENSMUSG00000015452	66.5277	-0.174643	0.323574	-0.539733	0.589381	0.80385	Ager
ENSMUSG00000015461	393.191	0.022994	0.139814	0.164461	0.869368	0.948989	Atf6b
ENSMUSG00000015467	8.63607	-0.844024	0.524876	-1.60804	0.107826	0.31049	Egfl8
ENSMUSG00000015468	3.72639	-0.524486	1.13524	-0.462004	0.644079	0.836617	Notch4
ENSMUSG00000015474	214.569	-0.0325551	0.196082	-0.166028	0.868135	0.948516	Ppt2
ENSMUSG00000015476	0.181034	-0.903326	3.35247	-0.269451	0.787583		Prrt1
ENSMUSG00000015478	219.078	0.0895551	0.134971	0.663512	0.507003	0.746423	Rnf5
ENSMUSG00000015484	0						Fam163a
ENSMUSG00000015488	39.3121	0.0675383	0.265276	0.254596	0.799035	0.918972	Cacfd1
ENSMUSG00000015501	3.86225	-0.303974	0.713117	-0.426261	0.669918	0.849692	Hivep2
ENSMUSG00000015519	0						2310057J18Rik
ENSMUSG00000015522	508.577	-0.169356	0.110481	-1.5329	0.125301	0.339135	Arnt
ENSMUSG00000015533	1.83085	-0.723899	1.34974	-0.536326	0.591733		Itga2
ENSMUSG00000015536	100.288	-0.177747	0.177014	-1.00414	0.315311	0.579769	Mocs2
ENSMUSG00000015542	136.291	-0.140075	0.16874	-0.830121	0.40647	0.663969	Nat9
ENSMUSG00000015568	38.4313	-2.33347	0.395839	-5.895	3.74677e-09	3.90585e-07	Lpl
ENSMUSG00000015575	741.627	0.259613	0.151241	1.71655	0.086061	0.2685	Atp6v0e
ENSMUSG00000015579	0						Nkx2-5
ENSMUSG00000015597	13.4401	-1.6922	0.580105	-2.91706	0.00353351	0.0298558	Zfp318
ENSMUSG00000015599	0						Ttbk1
ENSMUSG00000015605	399.271	0.24252	0.0977841	2.48016	0.0131324	0.0759856	Srf
ENSMUSG00000015619	0.849953	0.830844	1.87887	0.442205	0.658341		Gata3
ENSMUSG00000015627	0						Gata5
ENSMUSG00000015647	0.996008	0.866758	2.76143	0.31388	0.753612		Lama5
ENSMUSG00000015652	0						Steap1
ENSMUSG00000015653	0						Steap2
ENSMUSG00000015656	3465.12	-0.2299	0.0967385	-2.37651	0.0174775	0.093173	Hspa8
ENSMUSG00000015659	16.8731	-0.25965	0.576138	-0.450673	0.652225	0.840034	Serac1
ENSMUSG00000015665	3.47584	0.48888	0.843227	0.579773	0.562068	0.786041	Awat1
ENSMUSG00000015668	146.108	0.329675	0.144628	2.27947	0.0226393	0.111311	Pdzd11
ENSMUSG00000015671	608.329	0.101916	0.130395	0.781598	0.434451	0.689044	Psma2
ENSMUSG00000015672	78.1917	0.401231	0.204313	1.9638	0.0495529	0.190135	Mrpl32
ENSMUSG00000015697	235.489	0.102203	0.150359	0.679728	0.496676	0.738905	Setdb1
ENSMUSG00000015702	8.00739	0.116344	0.541976	0.214666	0.830028	0.930926	Anxa9
ENSMUSG00000015709	0						Arnt2
ENSMUSG00000015711	343.6	0.239497	0.136076	1.76003	0.0784027	0.253918	Prune1
ENSMUSG00000015714	1191.37	-0.405931	0.111199	-3.65049	0.000261736	0.00410785	Cers2
ENSMUSG00000015721	0						Nlrp5
ENSMUSG00000015733	1931.68	0.0373579	0.0906331	0.412189	0.680201	0.855609	Capza2
ENSMUSG00000015745	35.216	-2.81665	0.390955	-7.20452	5.82491e-13	2.17746e-10	Plekho1
[truncated: 44,052 more rows]

## Sheet: BM_male
Row.names	baseMean	log2FoldChange	lfcSE	stat	pvalue	padj	mgi_symbol
[truncated: 45,696 more rows]
