# Supplementary material for: Testosterone affects type I/type II interferon response of neutrophils during hepatic amebiasis
Source: Front Immunol. 2023 Dec 21;14:1279245. doi: 10.3389/fimmu.2023.1279245 (PMC10764495; doi:10.3389/fimmu.2023.1279245)
Supplement: Supplementary file 6 [file Table_5.xlsx]

## Sheet: log2FoldChange
mgi_symbol	blood_female	blood_male	BM_female	BM_male	ISG
Ifitm3	1.10689	0.431541	0.442329	0.884586	ISGI
Ifitm2	0.581946	-0.020759	0.598023	0.69226	ISGI
Ifitm7	1.1602	1.11162		-0.689042	ISGI
Ifitm1	0.517808	0.109652	1.04516	0.743589	ISGI
Trim12c	0.212876	0.0754538	-0.404166	-0.658761	ISGI
Trim5	0.0901561	0.189519	-0.142232	-0.228288	ISGI
Trim30c	0.936293	1.1574	-0.876118	0.939151	ISGI
Trim30d	0.197449	0.335431	-1.01193	-0.73528	ISGI
Trim30a	0.584654	0.502274	-0.394061	-0.25836	ISGI
Trim12a	0.537526	0.352875	-0.58696	-0.132526	ISGI
Trim30b	0.217017	0.123483	-0.898334	-0.696824	ISGI
Ifi44l		-0.65407			ISGI
Ms4a4a	-1.49851	-0.12443	-3.048	0.294368	ISGI
Ssbp3	-0.380764	0.382416	-0.180593	0.15357	ISGI
Sun2	0.233914	0.261238	0.327502	0.123153	ISGI
Irf7	0.487639	0.575898	-0.256808	-0.291904	ISGI
Hpse	-1.30428	-0.75161	0.210328	1.26355	ISGI
Rsad2	0.953229	1.05134	-0.00701639	-0.318452	ISGI
Mx2	-1.21133	-0.608297	-0.431123	-0.41559	ISGI
Mx1	-2.42651	-1.30115	-2.16174	-1.61157	ISGI
Nampt	0.823231	0.768868	-0.0306924	-0.358079	ISGI
Gbp2b	-0.578277	-2.12954			ISGI
Gbp2	1.49647	1.30961	0.166131	0.429367	ISGI
Adar	0.330399	0.361893	0.062384	-0.278228	ISGI
Mov10	1.13596	0.458069	0.646761	-0.172178	ISGI
Cd74	-1.24796	-1.46999	-1.54161	-0.551182	ISGI
Isg20	0.922693	0.570698	0.00585477	0.0601279	ISGI
Ddit4	0.373696	0.193285	0.0395237	-0.567233	ISGI
Irf1	-0.050089	0.30238	-0.0944322	-0.350796	ISGI
Ifit1bl1	1.17726	1.29874	0.0749408	0.0489512	ISGI
Ifit1bl2	0.826812	0.783789	-0.166792	-0.146348	ISGI
Ifit1	1.22209	1.47608	0.187165	0.160216	ISGI
Isg15	0.93728	1.00907	-0.127731	0.078202	ISGI
Ifit2	0.942501	1.313	0.058331	0.570008	ISGI
Ifih1	1.00244	0.86788	0.130993	-0.0303586	ISGI
Trex1	1.08778	1.16326	-0.416518	-0.460503	ISGI
Slc25a28	-0.133523	-0.24244	-0.300813	-0.542833	ISGI
Ifit3b	1.26127	1.59662	-0.135774	-0.401556	ISGI
Ifit3	1.24864	1.7366	-0.441803	-0.276783	ISGI
Map3k14	-0.166947	-0.24664	-0.274793	-0.477317	ISGI
Trim25	0.521377	0.320902	0.204029	-0.524228	ISGI
Zc3hav1	0.297469	0.319717	-0.0356116	-0.219394	ISGI
Eif2ak2	0.929755	0.206938	-0.0428711	-5.61753e-05	ISGI
Jade2	-0.306527	0.064427	-0.668466	-1.22675	ISGI
Rtp4	0.78778	1.08079	-0.256969	-0.216926	ISGI
Oasl1	1.10624	0.802068	-0.191278	-0.526068	ISGI
Oas1g	1.08875	1.67458	0.153501	-0.00162652	ISGI
Oas1a	0.951333	1.0757	0.160952	0.344416	ISGI
Oas1e	1.14662	2.69749	-0.801458	0.509021	ISGI
Oas1d					ISGI
Oas1c	0.256687	0.255392	-0.342976	0.0081128	ISGI
Oas1f					ISGI
Oas1b	0.533144	0.36432	-0.433993	-0.592309	ISGI
Oas1h	-0.257844	-0.17745			ISGI
Oas3	0.888233	0.885668	-0.0499817	-0.265913	ISGI
Slc15a3	0.375384	0.223176	-0.338253	-0.610819	ISGI
Pml	-0.860567	-0.963327	-0.128649	-0.143786	ISGI
P2ry6	-0.27504	-0.440339	0.96947	0.147586	ISGI
Oas2	0.772043	0.86544	-0.809769	-0.695758	ISGI
Ddx60	1.6732	0.529714	-0.423274	-0.755746	ISGI
Bst2	-0.0266099	-0.126179	-0.789048	0.482197	ISGI
Sec14l3					ISGII
Sec14l2	1.41059	-2.18782	-1.02454	-1.7495	ISGII
Tapbp	0.330017	0.303907	-0.0279893	-0.0591853	ISGII
Trp53bp1	0.0254234	-0.207102	-0.0566893	-0.210432	ISGII
Psmb10	-0.482397	0.332059	-0.587864	0.174588	ISGII
Gm8909	0.635738	0.179904	0.915291	-0.683357	ISGII
H2-Q1	0.776594	0.435077	1.08619	-1.50504	ISGII
H2-K1	-0.108455	0.498069	-0.672894	-0.604805	ISGII
H2-M3	-0.97339	-0.395091	-0.81913	-0.264307	ISGII
H2-T22	0.134624	0.521746	-0.271711	-0.364465	ISGII
H2-M10.6					ISGII
H2-M10.2	-0.571193	-1.34613			ISGII
H2-M2	-1.30132	0.068907	-0.712489	-2.57413	ISGII
H2-M10.4	-1.31556				ISGII
H2-M10.1					ISGII
H2-Q2	-2.16144	-1.36927	0.600816	-0.111124	ISGII
H2-M11					ISGII
H2-M5	1.11095				ISGII
H2-Q6	-1.06641	-0.175794	-2.5353	-1.66841	ISGII
H2-Q7	-1.02805	-0.0772509	-2.41713	-1.26536	ISGII
H2-D1	0.273069	0.326634	-0.251874	-0.280007	ISGII
H2-Q10	-0.524515	-0.220337	-2.38579	-1.66258	ISGII
C2	1.73236	-0.560782	-2.63904	1.22996	ISGII
Tnfrsf1a	0.152824	0.0912815	0.0519192	-0.112178	ISGII
Cfb	-1.89175	0.357298	-0.365962	-0.627972	ISGII
Ccl2	2.13241	1.66965	-0.381931	0.632967	ISGII
Ccl12					ISGII
Cxcl9	0.331666	0.72986	-0.310574	1.00716	ISGII
Cxcl10	0.634709	0.758356	-0.650891	1.31792	ISGII
Vcam1	-0.905093	-0.660084	-0.619747	0.971881	ISGII
B2m	0.368546	0.205698	-0.340283	0.112733	ISGII
Ctsl	1.37238	0.608816	0.640443	0.393496	ISGII
Ccl5	-1.51961	-1.03818	-1.50796	-0.493406	ISGII
Ccl3	-1.53115	-0.908848	-3.45555	-0.588082	ISGII
Ccl4	-1.50701	-0.653977	-1.29181	-1.44764	ISGII
Ctsh	0.128018	-0.308776	-0.0839873	0.27905	ISGII
Ass1	-0.507485	-1.01091	-2.24261	-0.13623	ISGII
Il12a	-0.188788	0.629654	0.00267326	0.671778	ISGII
C4b	-0.766437	-0.147818	2.45855	0.31099	ISGII
C4a	1.55356	0.549871	1.01524	1.46031	ISGII
Nos1	-0.572081	-1.45416			ISGII
Psmb9	0.326675	0.522657	0.0827659	0.00702993	ISGII
Bmyc	-1.27992	-0.481017	-2.30855	-2.89928	ISGII
Myc	-0.239947	-0.712937	-1.27074	-0.691396	ISGII
Cybb	-0.28201	-0.461554	0.751847	0.567031	ISGII
Fasl	-1.62429	-0.996899	-1.16284	-0.0607934	ISGII
Ciita	-1.93669	-0.704036	-1.3765	-2.16228	ISGII
Psme1	0.58813	0.330304	0.0585016	0.36476	ISGII
Psme2	-0.139188	-0.0738535	0.163923	0.36457	ISGII
Psme2b	0.410183	0.360524	0.265923	-0.155954	ISGII
Ctsb	0.463942	-0.0159159	0.0692423	0.461447	ISGII
Jak1	0.0166728	0.0739979	0.11649	-0.307684	ISGII
Nos2	4.45337	-2.30889	1.82502	4.67003	ISGII
Gch1	0.549397	-0.0164852	0.623255	0.366434	ISGII
Stat1	0.597613	0.552257	0.0799054	-0.0840127	ISGII
Dap	0.629228	-0.052203	0.533372	0.681607	ISGII
Ctsd	0.455225	0.00179578	0.165148	-0.149404	ISGII
Icam1	-0.644797	0.191125	-1.17976	-0.043288	ISGII
Casp1	0.897942	0.438749	0.120754	0.110302	ISGII
Slc11a1	-0.226217	0.00482064	-0.551499	-0.844818	ISGII
Mad1l1	-1.21996	-0.0990404	0.599953	0.804281	ISGII
Irf9	0.629624	0.427143	-0.030696	-0.237848	ISGII
Psmb8	-0.0145621	0.28118	-0.0519033	0.0321745	ISGII
H2-DMb1	-1.66993	-1.54773	-1.10818	-0.206292	ISGII
H2-DMb2	-1.05634	-1.25835	0.449756	0.405066	ISGII
H2-DMa	-1.21738	-1.39139	-1.82265	-0.0760773	ISGII
Cd86	0.612471	0.635771	0.242705	-0.0539476	ISGII
Btnl2	-1.14021	-0.263953	-2.3665	-2.29594	ISGII
Fcgr1	-0.00278384	-0.585009	-1.35677	1.2492	ISGII

## Sheet: padj
mgi_symbol	blood_female	blood_male	BM_female	BM_male	ISG
Ifitm3	8.79358e-11	0.382389	0.0697331	5.21094e-05	ISGI
Ifitm2	0.00019276	0.987059	0.0378831	8.32597e-05	ISGI
Ifitm7					ISGI
Ifitm1	0.0067388	0.939207	0.00611347	0.0169726	ISGI
Trim12c	0.342043	0.882157	0.0573094	0.00859242	ISGI
Trim5	0.892925	0.796118	0.75117	0.600712	ISGI
Trim30c			0.558704		ISGI
Trim30d	0.294752	0.180272	0.00128684	0.113066	ISGI
Trim30a	0.0060596	0.00898974	0.00705817	0.352461	ISGI
Trim12a	0.00311125	0.219651	0.0284928	0.777401	ISGI
Trim30b	0.470364	0.815228	3.26208e-06	0.012885	ISGI
Ifi44l					ISGI
Ms4a4a	0.526553	0.981124	0.00221489	0.826294	ISGI
Ssbp3	0.687777	0.782066	0.635581	0.727728	ISGI
Sun2	0.174657	0.286023	0.000110815	0.48509	ISGI
Irf7	0.000246513	0.0282532	0.445223	0.47145	ISGI
Hpse	0.110644	0.668444	0.725691	0.0104618	ISGI
Rsad2	8.1264e-08	9.84554e-13	0.992231	0.700474	ISGI
Mx2	0.423505	0.884534	0.810627		ISGI
Mx1	0.0969981	0.778297	0.000197966	0.0222174	ISGI
Nampt	4.76814e-05	1.01377e-06	0.956111	0.172777	ISGI
Gbp2b	0.727634				ISGI
Gbp2	1.75017e-20	3.02614e-07	0.795326	0.251537	ISGI
Adar	0.108429	0.25769	0.71487	0.153888	ISGI
Mov10	1.85049e-06	0.487048	0.00348977	0.515351	ISGI
Cd74	0.158014	0.498794	0.000291249	0.141659	ISGI
Isg20	0.000248402	0.169261	0.993648	0.901838	ISGI
Ddit4	0.723494	0.952485	0.967242	0.138401	ISGI
Irf1	0.912846	0.378364	0.764544	0.15647	ISGI
Ifit1bl1	0.000348111	0.00211545	0.936132	0.944079	ISGI
Ifit1bl2	0.00353057	0.0291688	0.640325	0.655557	ISGI
Ifit1	3.69146e-14	5.44544e-18	0.804725	0.87186	ISGI
Isg15	5.95243e-10	3.44288e-09	0.867158	0.911955	ISGI
Ifit2	2.29899e-06	1.25717e-07	0.919088	0.0280008	ISGI
Ifih1	6.49437e-10	9.12798e-06	0.610835	0.942596	ISGI
Trex1	0.0495876	0.0227166	0.365253	0.173383	ISGI
Slc25a28	0.78845	0.37167	0.216907	0.000856656	ISGI
Ifit3b	1.11143e-11	7.66212e-16	0.869192	0.644516	ISGI
Ifit3	2.31839e-25	2.25368e-34	0.619344	0.663506	ISGI
Map3k14	0.644302	0.540005	0.283768	0.084819	ISGI
Trim25	0.000298055	0.378364	0.444479	0.00838911	ISGI
Zc3hav1	0.128587	0.131264	0.891844	0.0759949	ISGI
Eif2ak2	2.1323e-07	0.793682	0.883421	0.999799	ISGI
Jade2	0.22473	0.955685	0.0664882	0.00156888	ISGI
Rtp4	1.75021e-09	7.66212e-16	0.633645	0.816328	ISGI
Oasl1	1.08945e-06	0.000343753	0.731389	0.594328	ISGI
Oas1g	2.12084e-05	7.96092e-07	0.800534	0.999439	ISGI
Oas1a	3.42605e-06	4.51444e-06	0.691218	0.706153	ISGI
Oas1e					ISGI
Oas1d					ISGI
Oas1c	0.594242	0.79673	0.444479	0.988475	ISGI
Oas1f					ISGI
Oas1b	0.103617	0.741478	0.216907	0.133735	ISGI
Oas1h					ISGI
Oas3	4.0196e-07	0.000930739	0.904161	0.502641	ISGI
Slc15a3	0.0425323	0.400339	0.362775	0.0420031	ISGI
Pml	0.644302	0.442713	0.812497	0.649832	ISGI
P2ry6	0.843094	0.808899	0.158911	0.872884	ISGI
Oas2	2.52359e-08	0.000358838	1.64249e-05	0.0130004	ISGI
Ddx60	0.00676188	0.745662	0.267209	0.24711	ISGI
Bst2	0.985589	0.967256	0.0950842	0.338615	ISGI
Sec14l3					ISGII
Sec14l2			0.230607	0.00481976	ISGII
Tapbp	0.11103	0.303357	0.929358	0.80857	ISGII
Trp53bp1	0.975935	0.796572	0.926836	0.579198	ISGII
Psmb10	0.50021	0.836912	0.113222	0.551707	ISGII
Gm8909					ISGII
H2-Q1	0.507747	0.839135			ISGII
H2-K1	0.73033	0.0813777	0.296634	0.0178154	ISGII
H2-M3	0.0860882	0.879617	0.1213	0.718058	ISGII
H2-T22	0.623972	0.0115043	0.421166	0.157392	ISGII
H2-M10.6					ISGII
H2-M10.2					ISGII
H2-M2					ISGII
H2-M10.4					ISGII
H2-M10.1					ISGII
H2-Q2					ISGII
H2-M11					ISGII
H2-M5					ISGII
H2-Q6	3.97601e-05	0.973083		0.0594568	ISGII
H2-Q7	5.55711e-09	0.98592		0.139897	ISGII
H2-D1	0.135487	0.00188698	0.492442	0.332446	ISGII
H2-Q10	0.0183777	0.5647	4.3453e-05	0.0198643	ISGII
C2					ISGII
Tnfrsf1a	0.522714	0.927587	0.86657	0.632329	ISGII
Cfb	0.118177	0.929852	0.907895		ISGII
Ccl2	0.0352801	0.000171934			ISGII
Ccl12					ISGII
Cxcl9			0.929329		ISGII
Cxcl10	0.298269	0.385616	0.584288	0.17173	ISGII
Vcam1			0.138521	0.0123187	ISGII
B2m	0.0357477	0.674487	0.234104	0.593795	ISGII
Ctsl	0.00538413	0.0651335	0.0100941	0.204356	ISGII
Ccl5	0.0257146	0.745662			ISGII
Ccl3	0.00898587	0.326372	0.000201601	0.66883	ISGII
Ccl4	0.026378	0.55419	0.444479	0.209418	ISGII
Ctsh	0.624231	0.488751	0.535996	0.0280063	ISGII
Ass1	0.807077	0.766001	1.31732e-06	0.839774	ISGII
Il12a	0.928871				ISGII
C4b	0.719311	0.979952	1.60049e-05	0.725556	ISGII
C4a	0.0447111	0.72679	0.617274	0.17571	ISGII
Nos1					ISGII
Psmb9	0.184236	0.0228902	0.806317	0.985846	ISGII
Bmyc			0.0331818		ISGII
Myc	0.862935	0.889495	0.0187242	0.192047	ISGII
Cybb	0.862279	0.55419	3.41857e-08	0.000178093	ISGII
Fasl					ISGII
Ciita	0.0223303	0.820655			ISGII
Psme1	0.00153847	0.381258	0.858034	0.0345227	ISGII
Psme2	0.737606	0.940661	0.535453	0.0530234	ISGII
Psme2b	0.0927637	0.197371	0.487417	0.700071	ISGII
Ctsb	0.207716	0.990358	0.831552	6.45059e-05	ISGII
Jak1	0.949005	0.839341	0.557082	0.0792331	ISGII
Nos2					ISGII
Gch1	0.470364	0.99503	0.0415787	0.268382	ISGII
Stat1	1.81229e-06	0.000231002	0.765678	0.816328	ISGII
Dap	0.0193372	0.973401	0.00384246	1.3367e-05	ISGII
Ctsd	0.000835344	0.998245	0.516382	0.645803	ISGII
Icam1	0.153462	0.861155	0.00619378	0.954023	ISGII
Casp1	1.39799e-06	0.290724	0.659989	0.579033	ISGII
Slc11a1	0.207375	0.99503	0.00384246	2.65212e-06	ISGII
Mad1l1	0.233405	0.978289	0.03843	0.00290538	ISGII
Irf9	0.000626825	0.0789862	0.93338	0.435387	ISGII
Psmb8	0.982459	0.262266	0.901306	0.927552	ISGII
H2-DMb1	0.0107639	0.394167	0.0231429	0.758419	ISGII
H2-DMb2	0.164578	0.394167	0.389378	0.356289	ISGII
H2-DMa	0.0548378	0.368099	4.55791e-06	0.923152	ISGII
Cd86	0.149643	0.206764	0.648546	0.905688	ISGII
Btnl2	3.88334e-06	0.706845	3.8966e-07	1.58299e-06	ISGII
Fcgr1	0.998637	0.843174	0.0490826	0.119785	ISGII
